# Supplementary material for: Single-cell RNA-seq reveals a link of ovule abortion and sugar transport in Camellia oleifera
Source: Front Plant Sci. 2024 Feb 2;15:1274013. doi: 10.3389/fpls.2024.1274013 (PMC10869455; doi:10.3389/fpls.2024.1274013)
Supplement: Supplementary file 1 [file DataSheet_1.zip]

Archive with 7 entries (7 files):
- Supplementary Figures 1-16.doc
- Supplementary Table 1.xls
- Supplementary Table 2.doc
- Supplementary Tables 12-29.xls
- Supplementary Tables 30-32.xls
- Supplementary Tables 3-11.xls
- Supplementary Tables 33-37.xls
