# Supplementary material for: Single-cell RNA-seq reveals a link of ovule abortion and sugar transport in Camellia oleifera
Source: Front Plant Sci. 2024 Feb 2;15:1274013. doi: 10.3389/fpls.2024.1274013 (PMC10869455; doi:10.3389/fpls.2024.1274013)
Supplement: Supplementary file 1 [file DataSheet_1.zip › Supplementary Table 1.xls]

## Sheet: Table S1
Table S1. The transcript sequences of genes related with sugar transport.
Gene	Gene ID	Transcript sequence
CoANInvA1	snap_masked-HiC_scaffold_12-processed-gene-1885.15	ATGAAACCCTGTTCCAGAATCCTCATCCACCGCCGAAACTCTTCTTTTTTCGCCTTCCCATCTCCCAAATGCCACCATTCCACCAATGTCCCATCAAATTCTGCATTCAATTTTCACCAAACCCGTAAATTCCATCCCTTCGCGCCTCGAATTTTGCGTTTTCGATGCGTTTTCGATCGAACCCAGAAACCGTTTTGTGCCTGTTGGGACCAATCTAGTGTTTTCTCTAGCACTTGTAATGGTGGTATTGCATTGAATTGTAGGAATTTTTCAAGTTCAATTGGTACCCATGTGAATGAAAAGAGTTTTGACAGGATATATGTTCAGGGTGGTGTGAATGTGAACCCTTCAATAGAGAGAGATGAGGAATTTAGGGTAGAAAATGATGGTGAGAATGTG…
CoANInvA2	KAI8027398.1	ATGGCAATAAAACCCTGTTTTAGAATCCTCATTCATTGCCGAGACAAGGCCTTTTTTGGCTTCCCATCTCCAAAACTCCACCATTCATTCACCAATGTTGCATCAATTTTTAGATTTAATTTTGACCATAACTATAAATTCCATAGCTACTCGCCTCGAATCTTGGGTTTTCGAGGCGTGACTGATCGAACCCAGAAACCATTTTGTGCCCCTAATTCGAATTGGGGCCAATCTAGGGTTTTTTCCAGCACTTTCAATGGTGGTGGTGGTGGTGGTGGTGTTGGTGTAGGTAGGGGTGTATATGTGATTGCTAGTGCTGTGTCGAGTGTTAGGAATTATTCGACTTCGATTGAGACCCGTGTGAATGAAAAGAATTTTGAGAGGATATATGTTCAGGGT…
CoANInvB1	snap_masked-HiC_scaffold_12-processed-gene-2023.19	GGATCCCAACTCACAAATAACAAACTCAAACATCTCTCTCTGTGTCTATGTTCATCTCTCTCTTCCACCTTTATTAGGGCATACATATAATATGTACGTAATGTCTACAGAGACGGTTTTCTAGCTACACCTTCTCTTCTGAATCCCTCTGATGCGATCCACCTTCTGGTCACCCTCTACCATTCATTCACCGACACTCACCGGTCCACCCGGTTGATTTCTGGTCCCACCCACTTTTCCTTCTAATCCCACCCCCCTAAAAATCGTTTCTTTAATTCGTTTTTCCATTCAAAGCTGGTCCCAAAAAGGTCTTTCTATGGATACTACTCAAAATGGTAGTGTTACTACTATAAGAAACATTGACTCACTATGTACAGTGGCTGAGATTGAAGGATGTGA…
CoANInvB2	snap_masked-HiC_scaffold_12-processed-gene-2029.14	GGATCCCAACTCACAAATAACAAACTCAAACATCTCTCTCTCTGTCTATGTTCATCTCTCTCTTCCACCTTTATTAGGGCATACATATAATATGTACGTAATGTCTACAGAGACGGTTTTCTAGCTACACCTTCTCTTCTGAATCCCTCTGATGCGATCCACCTTCCGGTCACCCTCTACCATTCATTCACCGACACTCACCGGTCCACCCGGTTGATTTCTGGCCCCACCCACTTTTCCTTCTAATCCCACCCCCCTAAAAATCGTTTATTTAATTCGTTTTTCCATTCAAAGCTGGTCCCAAAAAGGTCTTTCTATGGATACTACTCAAAATGGTAGTGTTACTACTATAAGAAACATTGACTCACTATGTACAGTGGCTGAGATTGAAGGATGTGA…
CoANInvB3	maker-HiC_scaffold_5-snap-gene-1752.10	ATGTCTCCTTCTCCAATGGATACATCTCAAAATGGACATATGAAACACCTTGATGGGGGATACTCACTATTCGAAATTGAAGATACCGATTTGTGGCAGTTATTAGACAAGCCGAGATCTATTAACATAGAGAGGAATCGATCCTTCGATGAGAGGTCCTTCAGTGAGATGTCGTTCCCTTTATCACCGCCACGCCATTTATTCAGAAGTTCTGAAAATGCCGCCTCACGTGTGTTTGATCATATCGACAGTGTTTATTCTCCGGGTAGAAGATCTGGAATTGGTAGTCCTAGAATAAGCAGCGTTGAGACACATCCCATAGTCTTCGAGGCATGGGAGTCTTTGAGGCGTTCATTGGTTTATTTTCGTGGGCAACCAGTTGGGACTATTGCTGCTGTG…
CoANInvE1	KAI7992712.1	ATGGGCACTTCAGAAGCAATTGTACAAGTTCTATCAGGGGCTGTGCCTCACCTGTTTCATTCTGATCCATGTTTTGTGAAGTCAAACTTGTTGCTTTCTTTTAAATACCATGTAAATAGTAGAAGAAAACGAGGTTTGGAGGTAATACAAAGGGTGAATTGTTCAAGAAAATCAACCAATTGCATGAGGATCTATGCACTTGATGGCGTACATGGTATTTCCCATGGAAAGACTAGAAATGACCGTTTGGAGTCCTTGAGCTGCAAATGTCTACAGGCTGGAGGTGCGAGTGCAGTAACTGAAGAAGATGGACAAGGAACTCTGATTAATGGCACTGGTCGTGTTTGGAACAGTAAAAAGGATGAGGTGATTCAACAGTTGAAACATGAAAATGGGGGT…
CoANInvE2	KAI8008300.1	ATGAGCAGTTCTCAAGCAGTTCTTCAGGTTTTGGGTGGGACAGTAACTCACCTTTTCTGTTCTGACAAAAGCTTTAGCATATCAGGCTCATGTTTTCTTTCTAAATCCTTTGTTAAATATAGAAAGAAAAGGGGCCCAAAGTATATTCATTTTGTCAATTGTTCAAGCAGGCTACAGAGTAGCTTTGGCAATCATTGGTTTCCAGGAACAGGCAGAGTTCCATATGGAAGTGTTTTAATAGATCGATCAGGGCTTTTGAGTTGCTGTTGCCAGCAAGCTGAAAGTGTAAGTGAGGTATCCGCAGAGGATGGAAATGGGACATGGTATGTCGATAATGCAAAGAAATTAAATACAATTAATGGTGTAGTGAATGCCCCAAATGTTCTAGACTTTGAGAAG…
CoANInvF	maker-HiC_scaffold_1-snap-gene-2151.28	ATGGCTATCCTGAGTGTCATCGCCGTTTCCGGCGATGATGCTGATCAGCAAACTTCGCCGGCAGAAAAATCTGATACACCACCGGTGATCGTAGACGAGAAGAGCTCGAAGGACGATTCAGTTGAGGAGGATTTGCTGGACCTTCAACAAAACGACGCTCCGATTTCTCCATCGTCGGAGTCTGAGAAGCCTCTGGATTCTCCGACGGAGACGGCAGGTGGAGATATGGAGAAGGCGACGAAGACAGTGAGAATACAGAGTAGTGTTGAGAACAACTCTGATGTAGGAGCGCCGAGCGGGAATGTTTACAAGGCGTCGGTGTTGTTGAAGCCGTCGCCGAGCGTAACGCATCTGGATCAGATAGTGTCTCCCGGAAGCAGCAGGATGAATGGACAGCAA…
CoANInvI1	snap_masked-HiC_scaffold_3-processed-gene-888.2	CTCTCTCCTCTTCTCTCCGATCACTTTCCGGCGAAATCACCGCCGGCGTCGTACCGTTCATCCGCCGGAAAATCTCATCCTCCGCCATCTGAGCTATCCAAGGATATCTTTAACTGGAAGAGCTGAGAAATATGGATGTTACTAAGGAGTATGGGCTTAGAAATGTGAGTTCTCACTGCTCAATCGCTGAAATAGACGATTATGATCTCTCGAAGCTTCTTGAGAAGCCGAGGATCAACATAGAGAGGCAGAGATCCTTTGATGAGAGGTCACTTAGCGAGTTGTCAATTGGCCTATCAAGAGCCCTAGATAACTTTGAGATCGCATACTCACCTGTTGGACGGTCAGTATTGGATACTCCTGCTTCATCAACTCGGAACTCTTTTGAGCCGCACCCAA…
CoANInvI2	KAI8004546.1	ATGGGCGATTATGATCTCTCAAAGCTTCTTGACAAGCCAAGGATCAACATCGAGAGGCAGCGATCGTTCGATGAGAGGTCAGTTAGTGAGTTATCGATTGGCTTAGCAAGAGGCCTAGATAACTTTGAGAGCACTTACTCGCCTATAGGACGGTCAACATGTGATACCCCGGCTTCATCAGCTAGGAACTCTTTTGATCCTCATCCAATGGTTGCTGATGCCTGGGAAGCTCTTCGCAGATCTTTGGTGTTCTACCGGGGCCAACCGGTTGGCACAATTGCTGCTTATGACCATGCTTCAGAGGAGGTTCTTAATTATGATCAGGTAAAAGGTTTTGTTCGAGATTTTGTACCCAGTGCTCTGGCTTTTCTAATGAATGGTGAGCCTGATATAGTTAAG…
CoCWINV1a	maker-HiC_scaffold_9-snap-gene-117.29	ATGGCCAACTCTTCTGTTTGGCTAATATGCCTATCTGCTCTCTTTCTTGGCCATGGTGTCTTAGAACTTGAAGCTTCTCACCATGTCTACAGACAGCTCCAAACACTTGAATTTCCTCCTGTAAATCAGCCTTACAGAACCTCTTTTCACTTTCAACCTGAAAGGAACTGGATGAATGGGCCTATGATTTACAAGGGAATTTATCATCTATTCTACCAGTACAACCCTAGTGGTGCACTTTCGGGGACCAAAGTGTGGGGACATTCTACATCAACGGATCTCATCAACTGGATCCCCCATGATCCTGCCATCTACCCGTCCCAGCTGTCCGATAGCAACGGATGTTGGTCGGGTTCCGCCACAATCCTCCCCTGGGGCCAACCGGCCATTCTCTATACC…
CoCWINV1b	maker-HiC_scaffold_9-snap-gene-113.23	TTTCACACCCCTGGGTTAAAAAATAAAAATAAAAAATTCCATTGCTAGTAATAACAAAACAAAGGCTCGACTACTGACTTCAATTGATATAAAAGTCGTCCCTCCCATCTTCCGTGATGTTTCTCCGATAATACCCTTTTGGTCTCTTGTCTCTTTCATTTTGTAGAGAGAAAAAAATAATAATAAATAACCTTGATAACTGTCATATTATGATCCAGCCATGTTCATTATTGACAAAGCAATCATGGCCAAATCCTCTGTTTGGCTAATTTGCCTATCTGCTCTGTTTCTTGGCTATGGTGTTTTACAACTTGAAGCTTCTCACCATGTCTTCAGACACCTCCAAACATTTGACTCTACTCCTTCAAATCAGCCTTACAGAACCTCTTTCCACTTCCA…
CoCWINV1c	maker-HiC_scaffold_9-snap-gene-112.7	AAGCAACCATGGCTACTTCTTCTCTATTGCTAGCATGCTTGTTCTTCTTCTCTGTCATTCTTGGCCATGGTGTTCTCCAACTTGAAGCCTCTCATGCTGTTTATGCAAACCTTCAAACTCTTCAAAAACCAACTTCACCAAACCATACTTACAGAACTTCTTATCACTTCCAACCTCCCAAGAATTGGATGAACGGACCAATGATATACAAAGGGATTTACCATCTATTCTATCAGTACAACCCCAACGGTGCAGATTGGGGTAGCATAGTATGGGCTCATTCAACATCACTAGATCTTGTCAATTGGACACCCCACCCTCCCGCCATCTCCCCATCTCAGCAAGCCGGCGACATCAACGGTTGTTGGTCGGGTTCTGCCACCACCCTCCCCGGGGACA…
CoCWINV2a	maker-HiC_scaffold_3-snap-gene-878.5	ATGGTGGCCTCTTTTAGGTATCTTTGGGTTTTGGTGGATTTGATATTGTGTGGTATAGTTTTACTTAACAATGGTGGGGTTGACGGATCACACAAAGTGTACCTGGAGTACCAATCTGTTGTTGCTGCTGTTGAAGTGGAGCAACTCCACAGAACTGGCTTTCACTTCCAACCCAAAAAGCATTGGATCAATGGACCAATGTACTACAAAGGAATATACCATTTCTTTTACCAGTACAATCCCAAAGGTGCAGTTTGGGGCAATATTGTGTGGGCCCATTCAGTATCAACAGATATGATCAATTGGAAGCCACTTGATCTAGCAATCTACCCTTCAAAGCCGTTCGATCAATACGGTGCTTGGTCCGGGTCGGCCACAATTCTTCCAGGTAACAAGCCC…
CoCWINV2b	maker-HiC_scaffold_3-snap-gene-1505.6	ATGTACTACAAAGGAATATACCATTTCTTTTACCAGTACAATCCCAAAGGTGCAGTTTGGGGCAATATTGTGTGGGCTCATTCAGTATCGACAGATATGATCAATTGGAAGCCACTTGATCTAGCAATCTACCCTTCAAAGCCGTTCGATCAATACGGTGCTTGGTCCGGGTCGGCCACAATTCTTCCAGGTAACAAGCCCATCATACTCTACACTGGGATAATTGACAAAAATTACACACAAGTCCAAAACTACGCTGTACCAGCTAACTATTCGGATCCATTCCTGAATGAATGGATAAAGCCCGACAACAACCCATTAGTTTTACCTGTCGGTGTGAATAAAACTGCATTCCGTGACCCGACAACCGCATGGTTGGGCCAAGATGGGCATTGGAGG…
CoCWINV2c	maker-HiC_scaffold_3-snap-gene-1504.36	ATGGAGGCATCTTCTTGGTTTCTTAGGGTTTTGGTAGTTGTGATATTGTGTGGTACAGTCTTCCTTAACAATGGTGGGGTTGTTGAAGCCTCACACGAAGTGTATATGGAGTACCAGTCTGTTTCTGTTGTTGAACTCAATCACCTTCACAGAACTGGCTTCCACTTTCAACCCAAGAAGCACTGGATCAATGGACCAATGTACTACAATGGAATATACCATTTCTTTTACCAGTACAATCCCAAAGGTGCAGTTTGGGGCAACATTGTGTGGGCCCATTCGGTATCGACGGACCTCATCAATTGGAAGCCACTTCCTCCAGCAATCTACCCTTCAAAGCCGTTCGATCAATACGGTACTTGGTCTGGGTCGGCCACAATTCTCCCAGGCAACAAACCC…
CoCWINV2d	maker-HiC_scaffold_3-snap-gene-878.0	TTGTGATATTGTGTGGTACTGTGTTTCTTAACAATGGTGGGGTTGTTGAAGCCTCACACAAAGTGTATATGGAGTACCAGTCTGTTTCTGCTATTGAACTCAATCACCTCCACAGAACTGGCTTCCACTTTCAACCCAAAAAGCACTGGATCAATGGACCAATGTACTACAATGGAATATACCATTTCTTTTACCAGTACAACCCCAAAGGTGCAGTTTGGGGCAACATTGTGTGGGCCCATTCGGTATTGACGGACCTCATCAATTGGAAGCCACTTCCTCCAGCAATCTACCCTTCAAAGCCGTTCGATCAATACGGTACTTGGTCTGGGTCAGCCACAATTCTCCCAGGCAACAAGCCCATCATACTCTACACTGGGATAATTGATAAAAATAACA…
CoPLT2a	maker-HiC_scaffold_1-snap-gene-151.88	CTAATTGACCTTATAGTCCACAATAATCATCATGATGAGAGAAGCCTCATCAGTCTATTTAAGTACTCTGCACAGCTAACTCACCCCATAACCATACCACACCACACACTACACCAACAAAGCTCAGCCCATTTTTATCTCTCTCAGAACCCTCTATCATCAACACACACCTTCATTTCATATACACGTCCCTCTCTCTCTATCTCTTTCTCTCTCTCTCTCTCCAAAGGATGGCAGACCGGAAGCTTGAGAATAATGGGTTTTCCGGCGAACCCCAAAAACCCATTTCAGATTTCGATCCTCCGCCAAAACCCAAACGAAACATGTTTGCTTTGGCGTGTGCCACCTTAGCTTCCATGACTTCCATCTTACTCGGTTATGACATAGGAGTTATGAGTG…
CoPLT2b	KAI8015199.1	ATGGTTGACCGGAAGCCTCAGAACAATGACTTTTCCGGCCAGCTTCAGACACCTATTCCAGCTTTTGATCCACCGCAGAAACCAAAGCGAAACAAGTATGCTTTGGCTTGTGCTATTTTAGCTTCCATGACTTCCATCTTACTTGGTTATGATATTGGAGTAATGAGCGGAGCAGGACTGTTCATCAAGGATTACCTCAAGATCTCGGACGTCCAGCTGGAAATCCTGATGGGCATTCTCAGCGTCTACTCCCTCTTGGGTGCCGCCGCCGCTGGAAGAACCTCCGATTGGGTGGGGCGGCGGTACACCATCGTCATCGCCGCCGCGATATTCTTCGTCGGAGCCATCCTGATGGGCTTCGCCACCAACTACGCCTTTCTCATGGTGGGCCGCTTCGTT…
CoPLT2c	genemark-HiC_scaffold_3-processed-gene-974.25	AAAAAAAAAAAAAAAATCTCTTTTAGAGTCAAACTCATCTTGTGATATATTATAATACGCATCATCATCATCAATGATGAGGTATGCTCATCAGTGTATGTCTATTTATACTACACAGCTATAGCTTAACCCACCCCAGCAACACAAGAACGAAACAACTCTCCATGTTACCCTCTGCTCATGTCCATTTGAATTTCCAATAATATATAGAACCAGAAATACTCACATCCTCTCTCTCTCTCTCTCTCTCTCTCTCTCTCTAAAAGATGGCTGACTGGAAGCCTCAGAACAATGGGTTTTCCGGCCAGACTCAGACACCCATTCCAGCTCTCGATCCTCCGCAGAAACCAAAACGAAACAAGTATGCCTTTGCTTGTGCCATTTTAGCTTCCATGACTT…
CoPLT2d	maker-HiC_scaffold_3-snap-gene-1035.29	AAGATATAAACTATAAACACTTTCTCACAACTCTACTAAATAGGGCCATTATATAATACGCATCATTATCATCAATGATGAGGTATGCTCATCAGTGTATGTCTATTTATACTACACAGCTATTGCTTAACCCACCACAGCAACACAAGAACGAAACAACTCTCCATATACCCTCTGTTCATGTCCATTTGAATTTCCAATACTATATATAACCAGAAATACTCACATCCTCTCTCTCTCTCTCTCTCTCTCTCTCTCTATCTCTCTCTAAAAGATGGCTGACCCGAAGCCTCAGAACAATGGATTTTCCGGCCAGACTCAGACACCCATTCCAGCTCTCGATCTACCGCAGAAACCAAAACGAAACAAGTATGCCTTTGATTGTGCCATTTTAGCTTC…
CoPLT2e	KAI8015201.1	ATGGCTGACTGGAAGCCTAAGAACAATGGGTTTTCCGGCCAGACTCAGACACCCATTCCAGCTCTCGATCCTCCGCAGAAACCAAAACGAAACAAGTATGCCTTTGCTTGTGCCATTTTAGCTTCCATGACTTCCATCTTACTTGGTTATGATATTGGGGTGATGAGCGGAGCAGGACCGTTCATCCAGGAGGACCTGAAGATCTCGGACCTCCAGCTGGAAATCTTGATGGGCATCCTCAACGTCTACTCCCTCCTCGGTTCCGCCGCCGCAGGCCGAACCTCCGATTGGGTGGGGCGCCGGTACACCATCGTCCTCGCCTCCGCTATCTTCTTCGTGGGAGCCATCCTCATGGGCTTCGCCACCAGCTACGCCTTCCTCATGGTCGGCCGCTTCGTC…
CoPLT2f	KAI8016702.1	ATGGCTGACCGGACGCCTCAGAACAATGGGTTTTCCGGCCAGACTCAGACACCCATTCCAGCTCTCGATCCACCGCAGAAACCAAAACGAAACAAGTATGCCTTTGCTTGTGCCATTTTAGCTTCCATGACTTCCATCTTACTTGGTTACGATATTGGGGTGATGAGCGGAGCAGGACCGTTCATCCAGAAGGACCTGAAGATCTCGGACACCCAGCTGGAAATCCTGATGGGCATCCTCAACGTCTACTCCCTCCTCGGTTCCGCCGCCGCAGGCCGAACCTCCGATTGGGTGGGGCGCCGGTACACCATCGTCCTCGCCTCCGCTATCTTCTTCGTGGGAGCCATCCTCATGGGCTTCGCCACCAGCTACGCCTTCCTCATGGTCGGCCGCTTCGTC…
CoPLT2g	KAI8015202.1	ATGGCGGACTGGAAGCCTTGGAACAATCGTTTTTCCGGCCAAACCCAAACACATATTCCAGCTTTAGATCCACCGCAGAAACCAAAACGAAACAAGTATGCTTTTGCCTGTGCCATTTTAGCTTCCATGACTTCCATCTTACTCGGTTATGATGGTGGGGTGATGAGTGGAGCAGCACTCTTCATCAAGGACGACCTCAAAATCTCCGACGTCCAGCTGGAAGTATTAATGGGCATCATGAGCGTCTACTCCCTCCTCGGCTGCTACGCCGCCGGCCGAACCTCCGATTGGGTGGGCCGTCGGTACACCATCGTCATCGCCGCCGCGATATTCTTTGTCGGTGCCATCCTGATGGGCTTCGCCACCAACTACGCCTTCCTCATGGTGGGCCGCTTCGTC…
CoPLT2h	KAI8015195.1	ATGGCTGACCGGAAGCCTCAGGACAATGGCTTTTCCGGCAAAACCCAAACACATATTCCAGCTTTAGATCCACCGCAGAAACCAAAACGAAACAAGTATGCTTTTGCCTGTGCGATTTTAGCTTCCATGACTTCCATCTTACTTGGTTATGATTTTGGGGTGATGAGTGGAGCAGGACTCTTCATCAAGGATGACCTCAAAATCTCCGACGTCCAGCTGGAAGTACTAATGGGCATCATCAACCTCTACTCCCTCCTCGGCTCCGCCGCCGCCGGCAGAACCTCCGATTGGGTGGGCCGTCGGTACACCATCGTCATCGCCGCCGCGATATTCTTCGCCGGTGCCATCCTGATGGGCTTCGCCACCAACTACGCCTTCCTCATGGTGGGCCGCTTCGTC…
CoPLT2i	KAI8015196.1	ATGGCTGACCGGAAGCCTCAGGACAATGGCTTTTCCGGCAAAACCCAAACACATATTCCAGCTTTAGATCCACCGCAGAAACCAAAACGAAACAAGTATGCTTTTGCCTGTGCGATTTTAGCTTCCATGACTTCCATCTTACTTGGTTATGATGTTGGGGTGATGAGTGGAGCAGGACTCTTCATCAAGGACGACCTCAAAATCTCCGACGTCCAGCTGGAAGTACTAATGGGCATCATCAACCTCTACTCCCTCCTCGGCTCCGCCGCCGCAGGCAGAACCTCCGATTGGGTGGGCCGTCGGTACACCATCGTCATCGCCGCCGCAATATTCTTCGCCGGTGCCATTCTGATGGGCTTCGCCACCAACTACGCCTTCCTCATGGTGGGCCGCTTCGTC…
CoPLT4a	maker-HiC_scaffold_4-snap-gene-1324.7	ATGGGTATCCAGGGAAATGGGAAGAGTGGTACCAAGAAATATAGGAGGATGGATTCTGATTTTTGGGAAGGAGAAAAAGGAAAAGAAAAAGATGATTTCTCTCGTTTTGATAAGCATCATCAAACAAAAATTACCAAAAACACCAAGAAATATGTTTTTGCATGTGCCATCTTTGCCTCCCTCAACTCTGTTCTTCTTGGATATGATGTAGGCGTTATGAGCGGTGCAATTCTATTTATTCAAGAGGATTTACACATAAACGAGGTTCAAGAAGAAGTCCTCGTCGGAATTCTAAGCATAATTTCATTGTTGGGTAGTTTAGCAGGGGGAAAAACATCTGATGCCATAGGTAGAAAATGGACAATGGGTTTTGCAGCCGTTGTGTTTCAAACCGGGGCC…
CoPLT4b	maker-HiC_scaffold_2-snap-gene-1091.20	GAGTCAAGGAAAAAGTTGTGTATGAGTATTGTTTATGACCATTTCATTTGTTTAAGGATTGCTTACATGACAAATTAAGGGTCCTACTTGTGTTTAATAGTGTTCCATCTTCTATTTTCAGATCTGAATGAAATGAGAGCCAGACCCAATTCCTGGGTTTTGCACTGAGTTTCAAGATTTGAAAACCTTATAAAAGATTTCTGGGTCAATTGTATTTTTTTCATCTGATTTGGTCTGAAACAGACACAGATCAGATAAAGGGGAAATGGGATTGGTGGGTCTCCAAGAAAATGGTAATAGGGAAATGGGTTTGTCTGGTTTTCCTTTGGGAACTAAGAACAAGTACAGGAGGATGGACTCTGAGCTCACAGAGGATGATGATTCACTCCACCTTCAGCA…
CoPLT4c	maker-HiC_scaffold_2-snap-gene-1092.28	GCCGAGTCGAGGAAAAAGTACTGTATCGTTTATGACCATTTCATTTGTTTAAGGGTCGCTTACATGACGAACTAAGGGGTCCCACTTTTGTTTAATAGTCTTCCATCTTCTATTTTCAGATCTGAGAATGAAATGAGAGCCAGACCCAATTCCTGGGTTTTGCACTGACTTTCAAGATTTGAAAACCTCATAAAAGATTTCTGGGTCTGTTGTATTTCTTTCATCTGATTTGGTCTGAAACAGACACAGATCAGAGAAAGGGGAAATGGGATTGGTGGGTCTCCAAGAAGATGGTAATAGGGAAATGGGTTTGTCTGGTTTTCCTTTGGGAGCTAAGAACAAGTACAGGAGGATGGACTCTGAGCTCACAGAGGATGATGATTCACTCCACCTTCAGCA…
CoPLT4d	maker-HiC_scaffold_2-snap-gene-1091.16	GCCGAGTCAAGGAAAAAGTTCTGTAGTGTTTATGGCCATTTCATCTGTTCAAGGGTTGCTTACATGACAAATTAAGGGTACCACTTGTGTTTAATAGTCTTCCATCTACTATTTTCAGATCTGAATGAAATGATAGCCAGACCTAATTCCTGGGTTTTGCACTGAGTTTCAAGATTTGAAAACCTGATAAAAGATTTCTGGGTCTGTTGTATTTTTTTCATCTCATTTGGTCTGAAACAGACACAGATCAGAGAAAGGGGAAATGGGATTGGTGGGTCTCCAAGAAAACAGTAACAGGGAAATGGGTTTGTCTGGTTTTTCTTTGGGAGCTAAGAACAAGTACAGGAGGATGGACTCTGAGCTCACAGAGGATGATGATTCACTCCACCTTCAGCAGCA…
CoPLT4e	maker-HiC_scaffold_2-snap-gene-1090.20	ATGGGATTGGTGGGTCTCCAAGAAAACAGTAACAGGGAAATGGGTTTGTCTGGTTTTCCTTTGGGAACTAAGAACAAGTACATGAGGATGGACTCTGAGCTCACAGAGGATGATGATTCACTACACCTTCAGCAGCAGCAAAGGAACAGAAATACCAAGACATATGTTCTAGCTTGTGCCATTTTTGCATCTCTCAATTCTCACTTGGACTACATCCCGCGTCACAGATTCGTCTGGGTTCATGGGATTGCATTCTTGAACCCTCCCTTTTTGGCTCTCTTTGGTGTTATGAGTGGAGCAATCCTGTTCATTCAAAAAGATTTGAAGATAACAGTAGTGCAACAAGAAGTGCTTGTTGGAAGTTTAAGCGTCGTTTCGCTTTTTGGTAGTTTAGCTGGT…
CoPLT6a	maker-HiC_scaffold_12-snap-gene-547.2	ACAGACACTGATCTAAAAACCCTTTTTTTCACACAAAGTGGAGCACAGAGAGAGAAATCAATGGCTTCTTCTTCTTCTGACCACCATAGCACTCAAATGGATGCCTCTGGAATTGATCAATCCCAACACCACAACAAACCCCCTTCTTCTTCTTCTTCTCTCCATGGAAGAAGATCAAGAACTCCTCTCAACAGATATGCTCTGGCTTGTGCTCTCTTGGCTTCAACCAATTCCATTCTCTTGGGTTATGATATTGGGGTGATGAGTGGGGCAGTGCTATACATAAAAGACAACCTCAAGATCTCATCAACCCAGGTAGAGATTTTGGTTGGTTCACTGAATGTGTGTTCACTGATCGGATCTTTTGCCTCCGGCAAGACCTCCGACATGATCGGACGG…
CoPLT6b	augustus_masked-HiC_scaffold_10-processed-gene-1881.3	CGTGAATTGAATCTCAACTCTCCGTCCTATGCCAGCTTTAATTTCAGAGCAAACGGCAACACTCATTGGATTTGGTGTCGTGTGGACCACACAAGAACTAATATGGTACACACATCCTCTTTTGATAAGCATAAAACCCAAGCTCTGTAATCTATATATTGGGTTACGAGTGAAAGGACTTACAGAAGAGTGGCATTAAGAGAGAGACATATAGACAGAGACAGTGTTTAGCGTACAGTTTCAATGGAGAAGCCTAGTGGAGAAAGCACGGGTATCAATACGTATGCTTGTGCTTGTGCCGTAGTTGGTTCTACGATTGCCATCATATTTGGTTACGACACTGGTGTCATGAGCGGAGCCAATATTTTCATAAAAGAAGATCTAAAAATCAGCGATTCC…
CoSTP10a	maker-HiC_scaffold_15-snap-gene-1418.6	AGACCTTTTGTTTCTTTGTATGTATGTATATTAACTAAGAAGAAAGAAAAGAAAAGAAAAGAAAGGAAAAGAAAAGAAAATTTTGGGTTTGGTGGAAATATGGCAGGGGGAGGAGTGGTGAGTCATGGAGGTTCAGGGGAGTATGAAGGTCGGGTCACCGGCTTTGTGGTGATAACCTGTTTGGTTGCGGCCACAGGCGGTCTCATCTTCGGTTATGACATTGGTATTTCAGGAGGAGTAACATCCATGGATCAGTTCTTGCAGAAGTTTTTTCCAGCTGTATATGAGAAGGAGAAGAACGCAATTGCTGGGAATCAGTACTGCAAATTCAACAGCCATTTGTTGACACTGTTCACATCGTCGCTTTATCTAGCGGCGTTGATCGCTTCCTTCTTTGCT…
CoSTP10b	maker-HiC_scaffold_15-snap-gene-1457.46	GAGACCTTTTGTTTCTTTGTATGTATGTATATTAACTAAGAAGAAAGAAAAGAAAAGAAAAGAAAAGAAAAGAAAATTTTGGGTTTGGTGGAAATATGGCAGGGGGAGGAGTGGTGAGTCATGGAGGTTCAGGGGAGTATGAAGGTCGGGTCACCGGCTTTGTGGTGATAACCTGTTTGGTTGCAGCCACAGGCGGTCTCATCTTCGGTTATGACATTGGTATTTCAGGAGGAGTAACATCCATGGATCAGTTCTTGCAGAAGTTTTTTCCAGCTGTATATGAGAAGGAGAAGAACGCAGCTGCTGGGAATCAGTACTGCAAATTCAACAGCCATTTGTTGACACTGTTCACATCGTCGCTTTATCTAGCGGCGTTGATCGCTTCCTTCTTTGCTGCTG…
CoSTP13a	maker-HiC_scaffold_5-snap-gene-145.2	CTCTTTTCATCTCTCTCTTCATTACACGTTTTGTTCGCTTCTTATCCAACCATACGAGAAGACATTAACACCCATTCTCTCTCCCTCTCTCTCTCTCTCTCTCTCTCTACGAAGTTATGGCAGGGGGAGGAATTTCGGCCGGAGGAGGAGGAACACAGTTCGAGGCGAAAATCACACCCATAGTCATCATCTCTTGCATTATGGCCGCCACCGGAGGTCTCATGTTCGGTTACGACGTCGGCGTTTCAGGAGGGGTAACTTCCATGGATGCTTTCTTGAAGAAATTCTTCCCGGTGGTATATCGAAGGAAAACAGAGGGAAATCTTGATAGCAATTACTGCAAATACGATAATCAAGGCCTACAATTATTCACATCATCACTATACTTAGCCGGTTTGA…
CoSTP13b	maker-HiC_scaffold_5-snap-gene-151.28	CTCTTTTCATCTCTCTTTTCATTACACGTTTTGTTCGCTTCTTATCCAACCATACGAGAAGACATTAACACCCATTCTCTCTCCCTCTCTCTCTCTTTCTCTACGAAGTTATGGCAGGGGGAGGAATTTCGGCCGGAGGAGGAGGAACACAGTTCGAGGCGAAGATCACACCCATAGTCATCATCTCTTGCATTATGGCCGCCACCGGAGGTCTCATGTTCGGTTACGACGTCGGCGTTTCAGGAGGGGTAACTTCCATGGATGCTTTCTTGAAGAAATTCTTCCCGGTGGTATATCGAAGGAAAACAGAGGGAAATCTTGATAGCAATTACTGCAAATACGATAATCAAGGCCTACAATTATTCACATCATCATTATACTTAGCCGGTTTGACATCGA…
CoSTP13c	maker-HiC_scaffold_15-snap-gene-852.22	CAACTCTCTCTCCCTCTATATATACCCATCTACACAGATCAACTCTTGTCATATATCTCTCTCTCTCTCTCTCTCTCTCTCTCTCTACAAAGTTATGGCAGGGGGAGGATTGTCGGCCGGAGGCGGAGGAACACAATTCGAGGCGAAGATCACACCCATAGTCATCATCTCTTGCATTATGGCCGCCACCGGAGGTCTCATGTTCGGTTACGACGTCGGCGTTTCAGGAGGTGTAACTTCCATGAATGATTTCTTGAAGAAATTCTTCCCGGTGGTATATCGAAGGAAAACAGAGGGAAATCTTGATAGCAATTACTGCAAATACGATAATCAAGGGCTACAATTATTCACATCATCACTATACTTAGCCGGTTTGACATCGACTTTCTTCGCATCCTA…
CoSTP13d	maker-HiC_scaffold_15-snap-gene-862.23	CAACTCTCTCTCCCTCTATATATACCCATCTACACAGATCAACTCTTGTCATATCTCTCTCTCTCTCTCTCTCTCTCTACAAAGTTATGGCAGGGGGAGGATTGTCGGCCGGAGGCGGAGGAACACAGTTCGAGGCGAAGATCACACCCATAGTCATCATCTCTTGCATTATGGCCGCCACCGGAGGTCTCATGTTTGGTTACGACGTCGGCGTTTCAGGAGGTGTAACTTCCATGAATGATTTCTTGATGAAATTCTTCCCGGTGGTATATCGAAGGAAAACAGAGGGAAATCTTGATAGCAATTACTGCAAATACGATAATCAAGGGCTACAATTATTCACATCATCACTATACTTAGCCGGTTTGACATCGACTTTCTTCGCATCCTACACGACGA…
CoSTP14a	maker-HiC_scaffold_12-snap-gene-526.23	TTTTCATGCATGTAAATATAGGGAGAGAGAGAGAGAGAGAGAGAGAGAGAGAGAGAGAGAGGAGCTGATCAATGGCTGGTGGAGCATTTGGTGATGGAGGAAATGAAAAAAGGGCACATCTTTATGAGTACAGAATTACTGGTTATTTCATATTTGCTTGTGTTGTTGCAGCTCTAGGAGGGTCTCTGTTTGGATATGATCTTGGTGTTTCTGGTGGAGTGACTTCCATGGATGATTTCTTGAAGGAATTCTTCCCAAAAGTGTACAGAAGGAAACAAGCACATCTCAAAGAGACCGATTACTGTAAATATGACAACCAAATCCTCACGCTTTTCACTTCCTCTCTGTATTTTGCAGCCCTTGTCTCGACCTTCGCGGCTTCAACCCTAACCAGAAAGA…
CoSTP14b	maker-HiC_scaffold_14-snap-gene-423.25	GGAGAGAAAGATATATAAAGAGATTTGAACAATGGCTGGTACAGCTTTTGGTGATGCAGGAGCTGGAAAAAGGGCTCATCTTTATGAGTACAAAATCACTGCTTACTTCATCTTTGCTTGTATTGTTGCTGCTCTTGGGGGGTCTCTTTTTGGTTATGATCTTGGTGTTTCTGGGGGAGTGACTTCCATGGATGATTTCTTAAAAGAATTCTTCCCAAAAGTGTACAGAAGGAAACAAGCCCATATCAATGAGACCGATTACTGTAAATATGACAACCAAATCCTCACTCTTTTCACTTCCTCTTTGTATTTCGCTGCCCTCGTCTCCACATTTGCAGCCTCAGTCCTAACCCGAAAGAAGGGAAGGAGGGCTAGCATCCTCTTCGGATCAGTCAGTTT…
CoSTP1a	maker-HiC_scaffold_2-snap-gene-1316.39	ATGGCTGGTGCTCTTATCGCTCCTGCTGGTGACGATTCCCCGAAAGATTATCCCGGAAAACTTACTTGGTATGTCTTCGTAACTTGCATCGTCGCCGCCATGGGTGGGCTGATTTTTGGCTACGACATCGGCATCTCTGGTGGGGTGACATCGATGGCTCCGTTTCTTGAGAAGTTTTTCCCGTCTGTGTATCGGAATGAAGAGCTCGATCAGTCAACCAATCAGTACTGCAAGTTCAACAGCCAAACGCTGACCATGTTTACGTCGTCTCTGTATTTGGCTGCTCTTTTTGCGTCCTTCTTGGCGTCGACAATGACCAAGAAACTGGGCCGCAAGTTTTCCATGCTTATGGGCGGTTGCGTCTTCTGTTGCGGTGCTCTTCTCAATGCCTTTGCTGTA…
CoSTP1b	maker-HiC_scaffold_2-snap-gene-1308.39	ATGGCTGGTGCTCTTATCACTCCTGCTGGTGACGATTCCCCGAAAGATTATCCCGGAAAACTTACTTGGTATGTCTTCGTAACTTGCATCGTGGCCGCCATGGGTGGGCTGATTTTTGGCTACGACATCGGTATCTCTGGTGGGGTGACATCGATGGCTCCGTTTCTTGAGAAGTTTTTCCCGTCTGTGTATCGGAATGAAGAGCTCGATCAGTCAACCAATCAGTACTGCAAGTTCAACAGCCAAACGCTGACCATGTTTACGTCGTCTCTGTATTTGGCTGCTCTTTTTGCGTCCTTCTTGGCGTCGACAATGACCAAGAAACTGGGCCGCAAGTTTTCCATGCTTATGGGCTGTTGCGTCTTCTGTTGCGGTGCTCTTCTCAATGCCTTTGCTGTA…
CoSTP1c	maker-HiC_scaffold_2-snap-gene-1300.18	ATGGCTGGTGCTCTTATCGCTCCTGCTGGTGACGATTCCCCGAAAGATTATCCCGGAAAACTTACTTGGTATGTCTTCGTAACTTGCATCGTCGCCGCCATGGGTGGGCTGATTTTTGGCTACGACATCGGCATCTCTGGTGGGGTGACATCGATGGGTCCGTTTCTTGAGAAGTTTTTCCCGTCTGTGTATCGGAAGGAAGAGCTCGATCAGTCAACCAATCAGTACTGCAAGTTCAACAGCCAAACGCTAACCATGTTTACGTCGTCTCTGTATTTGGCTGCTCTTTTTGCGTCCTTCTTGGCGTCGACAATGACCAAGAAACTGGGCCGCAAGTTTTCCATGCTTATGGGTGGTTGCGTCTTCTGTTGCGGTGCTCTTCTCAATGCCTTTGCTGTA…
CoSTP1d	maker-HiC_scaffold_2-snap-gene-1300.22	ATGGCTGGTGCTCTTATCGCTCCTGCTGGTGACGATTCCCCGAAAGATTATCCCGGAAAACTTACTTGGTATGTCGTCGTAACTTGCATCGTCGCTGCCATGGGTGGCCTGATTTTTGGCTATGACATCGGTATCTCTGGTGGGGTGACATCGATGGCTCCGTTTCTTGAGAAGTTTTTCCCGACTGTGTATCGGAAGGAAGAGCTCGATCAGTCAACCAATCAGTACTGCAAGTTCAACAGCCAAACGCTGACCATGTTTACGTCGTCTCTGTATTTGGCTGCTCTTTTTGCGTCCTTCTTGGCGTCGACAATGACCAAGAAACTGGGCCGCAAGTTTTCCATGCTTATGGGCGGTTGCGTCTTCTGTTGCGGTGCTCTTCTCAATGCCTTTGCTGTA…
CoSTP1e	maker-HiC_scaffold_2-snap-gene-1309.44	ATGGCTGGTGCTCTTATCACTCCTGCTGGTGACGATTCCGCGAAAGATTATCCCGGAAAACTTACTTGGTATGTCTTCGTAACTTGCATCGTGGCCGCCATGGGTGGGCTGATTTTTGGCTACGACATCGGTATCTCTGGTGGGGTGACATCGATGGCTCCGTTTCTTGAGAAGTTTTTCCCGTCTGTGTATCGGAAGGAAGAGCTCGATCAGTCAACCAATCAGTACTGCAAGTTCAACAGCCAAACGCTGACCATGTTTACGTCGTCTCTGTATTTGGCTGCTCTTTTTGCGTCCTTCTTGGCGTCCACAATGACCAAGAAACTGGGCCGCAAGTTTTCCATGCTTATGGGCGGTTGCGTCTTCTGTTGCGGTGCTCTTCTCAATGCCTTTGCTGTA…
CoSTP1f	KAI8022306.1	ATGGCTGGTGCTCTTATCACTCCTGCTGGTAACGATTCCCCGAAAGATTATCCCGGAAAACTTACTTGGTATGTCTTGGTAACTTGCGTCATCGCCGCCATGGGTGGGCTGATTTTTGGCTACGACATTGGTATCTCTGGCAAGTCTTTCTTCTTATACTTAATTATCTGCGATTCTTTGCAGTTCTGTGGGGTGACATCAATGGCTCCGTTTCTTGACAAGTTTTTCCCGTCGGTGTATCAGAAGGAAGAGCTTGATCACTCAACCAATCAGTACTGCAAGTTCAACAGCCAAACGCTGACCATGTTTACATCGTCCCTGTATTTGGCTGCTCTTATTGCATCCTTCTTTGCCTCGACAATGACCAAGAAACTGGGCCGCAAGTTTTCCATGCTTATG…
CoSTP1g	maker-HiC_scaffold_14-snap-gene-724.37	GTTTTCTTCCATATCTCTAATCTAATATTATATTCCTCAAACCCTTGTTTTTGTAAGTGAGAGCAAGAAGTTGAGAATGGCTGTTGGCGTAGGGATGGGTCCGGCGGGCGGGAAGGCATACCCGGGAAAGCTCACTTTTAAAGTCATGGTGACTTGCATTGTTGCAGCCATGGGTGGTTTGATTTTTGGATATGATATTGGCATATCAGGTGGAGTGACATCTATGGCACCATTCTTGAAGAAGTTCTTCCCGACTGTCTATAAGAGGGAAGTACTTGATGTTTCGACGAATCAATACTGCAAATTTAATAGCCCAACATTGACGATGTTTACATCGTCACTGTATTTGGCCGCCTTAGTAGCTTCCCTTGTAGCTTCAACGGTGACTCGCAAGTTGGG…
CoSTP1h	KAI8000376.1	ATGGATTCATTCTTGATGAAGTTTTTTCCATCTGTGTATGAAAAACAAAAGGCAGATAGTTCGACGAACCAGTACTGTAAATTTGACAGTTTCACTCTCACTATGTTCACTTCTTCTCTGTACTTGGCTGCTCTGTTATCGTCGCTTGTTGCTTCGACAGTGACGAGAAAACTGGGAAGAAAATCGTCGATGCTGTTAGGAGGTGTACTGTTCTGTGCTGGAGCTCTCATCAATGGCTTTGCTCAAGCTGTCTGGATGCTAATCGTTGGTCGTATTTTGCTTGGTTTCGGTATTGGATTCGCCGGTCAGTCTGTGCCACTATACCTCTCTGAAATGGCCCCCTACAAGTACAGAGGTGCACTGAACATTGGATTTCAATTGTCCATCACAATTGGTATA…
CoSTP1i	KAI7999212.1	ATGCCCGTCGTCGGTTTAGGCCCCGGTACCGGTACCGGAAAGGAATATCCCGGAAACCTCACTCTCTATGTCACCATTACTTGCATGGTCGCAGCTATGGGTGGCTTGATTTTCGGTTACGATATCGGAATCTCCGGTGGAGTGACATCTATGGATTCGTTTTTGAAGAAATTTTTTCGATCTGTGTATGCGAAACAAAAAGAAGATTCTTCGACGAATCAGTACTGTAAATTTGATAGTTTCACCCTGACAATGTTCACGTCGTCTCTGTATTTGGCTGCTCTGTTATCGTCTCTGGTTGCTTCGACAGTGACGAGGAAATTGGGGAGGAAATTGTCGATGTTGTTCGGAGGTTTGTTGTTCTGTGCTGGAGCTTTTGTTAATGGGTTTGCTCAGGCT…
CoSTP1j	maker-HiC_scaffold_4-snap-gene-1362.30	CTCTGTTTTCTCCACCACTGTGCCTCTTCACAATCCCCCTCTCCCTCTTTTTTACTCCGGTCACCGGAACAGATAACCAAACATGCCAGCAGCCGGTTTCGGCCCTGGTCCTGGTACCGGAAAGGAATATCCCGGTGAGCTCACCCTCTATGTCACCCTAACATGCATGGTTGCAGCCATGGGTGGTCTCATCTTCGGTTACGATATTGGAATTTCCGGTGGAGTGACATCTATGGATTCGTTCTTGAAGAAGTTCTTTCCATCTGTGTATAGGAAACAACAGGCAGATAGTTCGGCGAACCAGTACTGTAAATTTGACAGTTTCACTCTCACTATGTTCACTTCTTCTCTGTACTTGGCTGCTCTGTTATCGTCGCTGGTTGCTTCGACAGTGACGAG…
CoSTP1k	maker-HiC_scaffold_4-snap-gene-1361.57	CTCTCTCTTCTCCACCACCGTGCCTCTTCACAACCCACCTCTCTTTCCTTCTCCGCTCACCGGAACAGATAACCAAACATGCCAGCAGCTGGTTTCGGCCCTGGTCCTGGTACCGGAAAGGAATATCCCGGTGACCTCACCCTCTATGTCACGCTAACATGCATGGTTGCAGCCATGGGTGGTCTCATCTTCGGTTACGATATCGGAATTTCCGGTGGAGTGACATCTATGGATTCGTTCTTGACGAAGTTCTTTCCATCTGTGTACAGGAAACAACAGGCAGATAGTTTGACGACCCAGTACTGTAAATTTGACAGTTTCACTCTCACTATGTTCACTTCTTCTCTGTACTTGGCTGCTCTGTTATCGTCGCTTGTTGCTTCGACAGTGACGAGAAAA…
CoSTP3a	maker-HiC_scaffold_10-snap-gene-601.2	TAAATTTTGAAGGTGGAGTGACCTCTATGGATCCATTTCTTAAGAAATTCTTCCCAGAGGTGTATACCAAGATGCAAGAAGACACCAAGATTAGCAACTACTGCATATTTGATAGCCAATTGTTGACATCATTCACATCATCTCTCTATGTGGCTGGTCTCTTTGCTTCTTTCTTCACCTCATCAGTCACTAAAGCCTTTGGGCGCAAGCCATCAATACTTGTTGGAGGGGTTGCATTCCTTGCCGGTTTAGCTCTTGGTGGTGCAGCTTTCAATGTGTATATGCTAATACTTGGTCGCATCTTGCTTGGTGTTGGGGTTGGATTTGCAAACCAGTCAGTCCCACTATATCTCTCAGAAATGGCTCCACCTAAACATAGGGGGGCAATCAACAATGGAT…
CoSTP3b	KAI8028677.1	ATGGCAGTGGGAATGGAAGTAGTTAGTGAAGGTGGAGAGGGGTACAAAGGAAGGATGACATCATTTGTTCTGTTGTCTTGCATCGTGGCTGCCACCGGTGGAATCATCTTCGGCTACGATATTGGAATTTCAGGTGGAGTGAGCTCCATGGATCCATTTCTGAGGAAATTCTTCCCAGAGGTGTATGCCAAGATGCAAAAAGACACCAAGACCAGCAACTACTGCATGTTTGATAGCCAATTGTTGACATCATTCACATCATCCCTGTATGTGGCTGGCCTTTTTGCTTCCTTCTTAGCCTCATCAGTCACTAAAGCCTTTGGGCGCAAGCCATCAATACTTGCTGGGGGGGTTGCATTCCTAGTTGGTGCAGCTCTTGGTGGTGCAGCTTTCAATGTG…
CoSTP3c	KAI8028683.1	ATGGCAGTGGGAATGGGAGTGAAGAGTGAAGGTGGAGAGGGGTACAATGGAAGGATGACATCCTTCGTAGCGTTATGTTGCATGATAGCAGCCACTGGAGGTGTCATCTTCGGCTATGATATTGGAATTTCAGGTGGAGTGACCTCCATGGAGCCATTTCTGAAGAAATTTTTCCCAGAGGTGTATACTAAGATGAAAGAGGACACCAAGATTAGCAACTACTGCAAATTCGACAGCCAATTGTTGACCTTATTCACATCCTCCCTATATTTGGCTGGCCTCATCGCTTCGTTTTTTGCCTCACCAATCACTAAAGCTTTTGGGCGCAAGCCATCAATCCTTGCAGGAGGGGCTGCATTCCTCACGGGTGCAGCTCTCGGTGGTGCTGCTTTTAATGTG…
CoSTP3d	maker-HiC_scaffold_11-snap-gene-299.24	CTCCTTTATAGCTTTCTCTCTCTCTCTTCTGTCTCTCTATGTGCTTGTGTGAAAGAGAGAGAGAGAGAGAGGAGAGGAGAGGGAAAACATGGCAGTAGGAATGGCAGTGGGGAGAGAAGGTGGTGGAGGGGACTACAATGGAAGGATGACTACATTTGTTGTGTTGTCTTGCATGATGGCTGCCATGGGAGGAGTCATCTTTGGCTATGATATTGGAATTTCAGGTGGAGTGACCTCCATGGAGTCATTTCTAAAGAAATTCTTCCCAGAGGTGTATACTAAAATGAAAGAGGACACCAAGATAAGCAACTACTGCAAATTTGACAGCCAATTGTTGACCTCATTCACATCCTCCCTCTATGTGGCTGGCCTCATTGCTTCATTCTTTGCCTCATCAAT…
CoSTP3e	maker-HiC_scaffold_11-snap-gene-300.0	CTTCTCCTTTATAGCTTTCTCTCTCTCTCTCTCTCTTCTGTGTCTCTATGTGCATGTGTGTGTGTGAGAGAGAGAGAGAGGAGAGGGAAAACATGGCAGCAGGAATAGCAGTGGGGAGAGAAGGTGGTGGAGGGGACTACAATGGAAGGATGACTACATTTGTTGTATTGTCTTGCATGATGGCTGCCATGGGAGGAGTCATCTTTGGCTATGATATTGGAATTTCAGGTGGAGTGACCTCCATGGAGTCATTTCTAAAGAAATTCTTCCCAGAGGTGTATACTAGAATGAAAGAGGACACCAAGATAAGCAACTACTGCAAATTTGACAGCCAGTTGTTGACCTCATTCACGTCCTCCCTCTATGTGGCTGGACTCATTGCTTCATTCTTTGCCTCAT…
CoSTP3f	maker-HiC_scaffold_10-snap-gene-573.7	ATGGCCAAGAAATCAGAAATAAGGAGTGAAAGTGGGAAATACAATGGGAGGATGACATCATATGTGGTGTTATCTTGTATGATGGCTGCCATGGGAGGATCTCTTTATGGTTACGACATTGGAATTTCAGGTGGAGTGTCCTCCATGGATGCATTTCTAAAGAAATTCTTCCCGGATGTGTATACTAAGATGAAAGAAGACACCAAAGTTAGCAACTACTGCAAATTTAACAGTGAATTGTTGACCTTATTCACATCCTCACTCTATGTGGCCAGCCTCATTGCTTCCCTCTTTGCCTCATCGGTCACGAAAACCTTTGGGCGTAGGCCATCAATCCTTGTCGGAGGAGCTGCATATCTTGCTGGTGCTTGTTTTGCTGGTGCAGCTTCTAATGTGTTC…
CoSTP3g	maker-HiC_scaffold_10-snap-gene-600.0	ATGGCCAAGAAATCAGAAATAAGGAGTGAAAGTGGGAAATACAATGGGAGGATGACATCATATGTGGTGTTATCTTGTATGATGGCTGCCATGGGAGGATCTCTTTATGGTTACGACATTGGAATTTCAGGTGGAGTGTCCTCCATGGATGCATTTCTAAAGAAATTCTTCCCGGATGTGTATACTAAGATGAAAGAAGACACCAAAGTTAGCAACTACTGCAAATTTAACAGTGAATTGTTGACCTTATTCACATCCTCACTCTATGTCGCCAGCCTCATTGCTTCCCTCTTTGCCTCATCGGTCACGAAAACCTTTGGGCGTAGGCCATCAATCCTTGTCGGAGGAGCTGCATATCTTGCTGGTGCTTGTTTTGCTGGTGCAGCTTCTAATGTGTTC…
CoSTP5	KAI8016556.1	ATGCGACCATTTCTCCATAAATTCTTCCCGTCAATACTGAAGAAGGCTGCCGAGGCCAAAACAAACGTGTATTGCGTGTATGACAGCCAGGTTTTGACAGCATTCACATCGTCCCTTTACTTAGCCGGGTTGGCGGCCTCCCTTGTGGCTAGTCGCATCACGGCCGCCTTGGGCCGGAGAAACATCATGGTGGTGGGTGGTTGCACCTTCCTTGTTGGTGCTGCCATCAATGGTGGTGCTGAGAATATTGCTATGCTAATCGTAGGTCGTCTGTTGCTCGGTTTTGGTGTTGGTTTCACAAATCAGGCAACTCCTGTATACCTTTCCGAAATGGCACCATCCAAATGGCGCGGCGCCTTCAACACCGGCTTCCAATTCTTCATCGGCATCGGCGTTGTC…
CoSTP7	CoSTP7	ATGGCAGGTGGGTCATTTGGACCATCAGGTGTCTCAAAAGAGAGAGCTGGGCAATACCAAGGCAGGGTCACCGCCTATGTCGTAATTTCTTGTATTGTCGCCGCCACCGGCGGCTCCATCTTCGGCTACGACATCGGAATTTCTGGAGGGGTGACATCAATGAATGGATTCCTTGAGAAATTCTTCCCAGTAGTGTACAAGAACAAAATGCATGCTCATGAAAACAACTACTGCAAGTACAACAACCAAGGCCTAGCTGCATTCACATCTTCCCTCTATCTTGCTGGTCTGGTGGCATCACTCGTAGCATCTCTTGTTACACGAAAGTATGGGCGTCGTGGAAGCATAATCTGTGGTGGGCTTAGCTTCATTATTGGAGCAACTTTAGACGCTTCAGCC…
CoSTP8a	KAI8004844.1	ATGGATGACTTCTTGATAAAATTCTTTCCATTGGTTCATGAGAAGAAACTTCATGCACTGGAAAACAATTACTGCAAATATGATGATCAGTTGCTTCAGCTATTCACATCATCACTGTACCTTGCTGCTCTGATTGCGAGCTTTGGTGCTTCGAAGGCTTGCAGTGCTTTTGGTCGAAAACCCACAATTCTAGTTGCTTCTACCTTCTTCATGGCCGGTGCTCTTCTCAGTGCCGCCGCTCAGGATACGTGGATGCTCATTATTGGCAGGATTCTTTTCGGCATTGGTGTTGGATTTGGCAATGAGGCAGTTCCATTGTTCTTATCAGAGGTAGCACCAGTGGAACACAGAGGAGCCGTAAACATCCTCTTCCAACTCTTCGTAACCATAGGAATCCTC…
CoSTP8b	maker-HiC_scaffold_4-snap-gene-710.45	ATGGCTAATGCAGAAGTATTCAAATCGAAAATCACTGTATATGTGGTTGCTTGTTGGATTGTCGCAGCTTTTGGAGGCCTAATGTTTGGTTATGATATTGGAATTTCAGGTGGTGTGACTGCGATGGATGATTTCTTAATAAAATTCTTTCCAAAAGTTCACGAGAGGAAACTTCATGCAAAGGAAGACAATTACTGCAAATATGATGATCAGTTGCTTCAGCTATTCACATCATCACTGTACCTTGCTGCTTTGGTTGCAAGCTTTGGTGCATCAAAGGCATGTCGTATATTTGGTCGCAAGCCCACAATTCTAGTAGCATCCCTATTTTTCATTGGAGGAGCTGGGTTCAGTGCTCTTGCTGAGCACAAATGGATGCTCATTCTTGGCAGGATTCTT…
CoSUC2a	genemark-HiC_scaffold_3-processed-gene-917.32	ACTTCAACCTCTCCCCAAAACCCCCCAACACTCTCTATTTATATATACATTACATCTACACACACATATACATACATAGCTTGAGAGAGAGAGAGAGAGAGAGAGAGAGAGAGAGAGAGAATATGGAGAGTGAACGACCACCACCATCATCGGCTTTGGAAGTTCAACAACCGCCGGCCCCGTCGAAATCGTCGCTGCGGAAGACAATAATTGTGGCGTCGATCGCCGCCGGGGTCCAATTCGGGTGGGCCCTACAGCTCTCCCTACTAACACCCTACGTGCAGCTACTGGGCATCCCCCACACTTGGGCCGCCTTCATTTGGCTCTGCGGCCCAATCTCCGGCATGATAGTCCAACCCCTAGTCGGCTACTACAGCGACCGCTGCACTTCCCGATTCG…
CoSUC2b	KAI8002971.1	ATGCAGAGCGATGGTGCAGCACAACCTAAAAATGCTCTCCAACTTCAACCACCACCACCACCACCACCACCACAATCGCAGCTTCGAAAGACAATAACGGTGGCTTCAATCGCCGCCGGGATCCAATTCGGATGGGCTCTCCAACTCTCCCTCCTCACCCCTTACGTCCAGCTTCTGGGCATCCCCCACACCTGGGCCGCCTTCATCTGGCTCTGCGGCCCTCTCTCCGGCATGATCGTCCAACCCCTAGTCGGCTACTACTCCGACCGCTGCTCCTCCCGATTCGGCCGTCGCCGCCCTTTCATCGCCGTCGGAGCCGCCCTCGTCGCCGTCGCCGTCTTCCTCATCGGCTTCGCCGCAGACCTCGGGCACCTCTCCGGAGACCCCATAGGCGGCTCC…
CoSUC2c	KAI8003111.1	ATGCAGAGCGATGATGCAGCACAACCTAAAAATGCTCTCCAACTTCAACCACCACCACCACCACAATCGCAGCTTCGAAAGACAATAACGGTGGCTTCAATCGCCGCCGGGATCCAATTCGGATGGGCTCTCCAACTGTCCCTCCTCACCCCTTACGTCCAGCTTCTGGGCATCCCCCACACCTGGGCCGCCTTCATCTGGCTCTGCGGCCCTCTCTCCGGCATGATCGTCCAACCCCTAGTCGGCTACTACTCCGACCGCTGCTCCTCCCGATTCGGCCGTCGCCGCCCTTTCATCGCCGTCGGAGCCGCCCTCGTCGCCGTCGCCGTCTTCCTCATCGGCTTCGCCGCCGACCTCGGGCACCTCTCCGGAGACCCCATAGGCGGCTCCACCGCCAAG…
CoSUC2d	KAI8005117.1	ATGGAAAATGGTAAACACCCTTCGCCTCTTCAACCCCAATCACCACCACCACTGCGTCAAACGCCGCCGTGGAAGGTGTTGGTGGTGGCCTCAATAGCCGTCGGGGTTCACTTCGGCTGGGCTTTACAATTCTCTCTCCTCACACCATACGTGCAGCTTCTAGGCAGCCCACATAAATGGGCATCCTACATTTCGCTCTGCGGCCCCATTTCCGGCATGGTGGTGCAGCCTCTCGCCGGCCACTACAGCGACCGTTGCACCTCCAAATTCGGCCGCCGCCGCCCCTTCATCGCCGCCGCCACCGCCCTCGTCACCGTCGCCGTCATTCTCATTGGCTTCGCTGCCGACCTCGGCCGCCTCTCCGGCGACCGCCTCGACTCCGGAGTCGCCAAGCCCCGC…
CoSUC2e	KAI8005118.1	ATGGAAAATGGTAAACACCCTTCGCCTCTCCAACTCCAATCACCACCACCACCGCGTCAAACGCCGCCATGGAAGGTGGTGGCGGTGGCCGCAATAGCCGTCGGGGTTCAGTTCGGCTGGGCTTTACAATTCTCTCTCCTCACACCATACGTGCAGCTTCTAGGCATCCCACATAAATGGGCATCTTACATTTGGCTCTGCGGCCCCATCTCCGGCATGGTGGTGCAACCTCTCGCCGGCCACTACAGCGACCGCTGCACCTCCAAATTCGGCCGGCGCCGCCCCTTCATCGCAGCCGCCACCGCCCTCGTCACCGTCGCCGTCATTCTCATCGGCTTTGCCGCCGACCTAGGCCGCCTCTCCGGCGACCGCCTCGACTCCGGCGCCGCCAAGCCCCGC…
CoSUC2f	KAI8002969.1	ATGGAAAATGGTAAACACCCTTCGCCTCTCCAACTCCAACTCCAACTCCGACTCCAACAACAACAACTACCCCAACCACCACCACTACCACCGCATCAAACGCCGCTCTGGAAGGTGGTGGTGGTGGCCTCAATAGGCGCCGGGGTTCAGTTCGGTTGGGCTTTACAATTCTCTCTCCTCACACCATACGTCCAGCTTCTAGGCATCCCACACAAATGGGCATCCTACATATGGCTCTGCGGCCCCATCTCCGGCCTTGTGGTGCAACCTCTCGCCGGCTTCTACAGCGACCGCTGCACCTCCAAATTCGGCCGCCGCCGCCCCTTCATCGCAGCCGCCACCGCCCTCGTCGCGGTCTCCGTCATCCTCATCGGCTTCGCCGCCGACCTCGGCCACCTC…
CoSUC2g	KAI8003880.1	ATGGAAAATGGTAAACACCCTTCGCCTCTCCAACTCCAACTCCAACTCCGACTCCAACAACAACAACTACCCCAACCACCACCACTACCACCGCATCAAACGCCGCTGTGGAAGGTGGTGGTGGTGGCCTCAATAGGCGCCGGGGTTCAGTTCGGTTGGGCTTTACAATTCTCTCTCCTCACACCATACGTCCAGCTTCTAGGCATCCCACACAAATGGGCATCCTACATATGGCTCTGCGGCCCCATCTCCGGCCTTGTGGTGCAACCTCTCGCCGGCTTCTACAGCGACCGCTGCACCTCCAAATTCGGCCGCCGCCGCCCCTTCATCGCAGCCGCCACCGCCCTCGTCGCGGTCTCCGTCATCCTCATCGGCTTCGCCGCCGACCTCGGCCACCTC…
CoSUC2h	KAI8002972.1	ATGGAAAATGGTAAACACCCTTCGCCTCTCCAACTCCAACTCCAACAACTACCACCACCACCACCGCATCAAACGCCGCTGTGGAAGGTGGTGGTGGTGGCCTCAATAGGCGTCGGGGTTCAGTTCGGTTGGGCTTTACAATTCTCTCTCCTCACACCATACGTCCAGCTTCTAGGTATCCCACACAAATGGGCATCCTACATATGGCTCTGCGGCCCCATCTCCGGCCTCGTGGTGCAACCACTCACCGGCCTCTACAGCGACCGCTGCACCTCTCGCTTCGGCCGCCGCCGCCCCTTCATCGCCACCGGCGCCGCCCTCGTCACCGTCGCCGTCATCCTCATTGGCTTCGCCGCCGACCTTGGCCACCTCTCTGGCGACCGGCTTGATTCCGGCGCC…
CoSUC2i	KAI8003112.1	ATGGAAAATGGTAAACACCCTTCGCCTCTCCAACTCCAACTCCAACAACTACCACCACCACCACCGCATCAAACGCCGCTGTGGAAGGTGGTAGTGGTGGCCTCAATAGGCGTCGGGGTTCAGTTCGGTTGGGCTTTACAATTCTCTCTCCTCACACCATACGTCCAGCTTCTAGGCATCCCACACAAATGGGCATCCTACATATGGCTCTGCGGCCCCATCTCCGGCCTCGTGGTGCAACCACTCACCGGCTTCTACAGCGACCGCTGCACCTCTCGCTTCGGCCGCCGCCGCCCCTTCATCGCCACCGGCGCCGCCCTCGTCACCGTCGCCGTCATCCTCATCGGCTTCGCCGCCGACCTTGGCCACCTCTCTGGCGACCGGCTTGATTCCGGCGCC…
CoSUC2j	KAI8002974.1	ATGTCCAACCACTGTTGGGTATTTTCTCGCAATACTTTCTCGCTTTTAACGCCCTCCGTACAGCTACTTGGCGTCCCTCACAAATGGGCTGCTTTTATTTGGCTTTGCGGACCCGTCTCTGGCTTGCTCGTCCAACCCACCGTCGGCTATTATAGTGACCGCTGCACCTCCCGCTTTGGTCGCCGCCGCCCCTTCATTGTCACTGGGGCAATGCTGATCGTCGCCGCCGTTGTCCTCATTGGTTTCGCCGCAGATATTGGCAAGGTTCTGGGCGATAGTCTTGAAAAAGGAAAGAAGCCTGCATCAGTCGCCATCTTTGTACTAGGATTTTGGTTGCTTGACATCGGAAACAACACGTTGCAAGGTCCTTGTCGAGCTTTCCTAGCCGATATCTCCGGT…
CoSUC2k	KAI8013040.1	ATGGAGCATGCAGTTGTATTCAGCACAACTTCTGAACATGATCCAGATGCACCGTCAAGTCCCATTAGTAAATTAATTCTTGTTTCCTCCATTGCTGCCGGAGTGCAATTTGGTTGGGCTTTACAACTTTCCCTTTTAACACCATATGTACAGGTTTTAGGTGTCCCCCATCAATGGTCAAGCTTCATCTGGCTTTGCGGCCCCCTATCTGGCTTGCTTATCCAACCTATAGTCGGCTACTACAGCGATCATTGCACCTCCAAGTATGGTCGCCGCCGTCCATACATAGTCTCAGGTGCTGTCCTCGTCGCCTTTGCCGTCATTCTCATTGGCTTTGCGGCTGACATGGGCAACATATTAGGTGACTCTCTAATAGAAAGAACCAAACCTAGAGCAGTT…
CoSUC2l	genemark-HiC_scaffold_3-processed-gene-913.31	CTACAATCTGTATCATTTCTTTAATAAGGTAGTAGAGATTCAAAAGGCCTCGAGCCACAAGCAATAAGAGATAAGAGGAATAGTAGATAGTTCGTGTAAGTATGGAACACGCAGCTGTATTCAGCACAACTTCTGAACATGATCCAGATGCACCATCAAGTCCTATCAGCAAGTTAATCCTTGTTTCCTCCATTGCTGCCGGTGTACAATTCGGTTGGGCTCTACAACTCTCCCTTTTGACACCATACGTACAAGTTTTAGGTGTCCCACACACATGGTCAAGCTTCATCTGGCTTTGCGGCCCCCTATCTGGCTTGCTTATCCAACCTATAGTCGGCTACTACAGCGATCATTGCACCTCCAAGTATGGTCGCCGCCGTCCATACATAGTCTCAGGTG…
CoSUC3a	KAI7993832.1	ATGGACTCGGTCTCGATCCGGGTGCCTTACAAGAATCTGAGACAGGAAGTGGAATTGGTGGGTTTGGAGGAAGCTCAACCTCATCATCATCAGATTGAGGTTGATGAGAAATCAAGGTTTTCAAATGGAATCGTCTCCGATCTGCCTTCCAGTTCTTCTCCCTCTCATCCCCCACCGAAGCATGCCGCTTTGGCGACCTTGATTCTCAGTTGCACCGTCGCCGCCGGTGTTCAATTTGGTTGGGCTTTGCAACTCTCTCTTCTCACTCCTTACATTCAGACGCTTGGAATACAACATGCTTTTTCTTCATTTATCTGGCTTTGTGGCCCTATTACAGGCCTTGTGGTTCAACCTTGTGTAGGTATTTGGAGTGATAAATGCACTTCCAAATATGGAAGA…
CoSUC3b	KAI7995793.1	ATGGACTCGGTCTCGATCCGGGTGCCTTACAAGAATCTGAGACAGGAAGTGGAATTGGTGGGTTTGGAGGAAGCTCAACCTCATCATCATCAGATTGAGGTTGATGAGAAATCAAGGTTTTCAAATGGGATCGACTCCGATCTGCCTTCCATTTCTTCTCCCTCTCATCCCCCACCAAAGCATGCCGCTTTGGCGACCTTGATTCTCAGTTGCACCGTCGCCGCCGGTGTTCAATTCGGTTGGGCTTTGCAACTCTCTCTTCTCACTCCTTACATTCAGACGCTTGGAATACAACATGCTTTTTCTTCATTTATCTGGCTTTGTGGCCCTATTACAGGCCTTGTGGTTCAACCTTGTGTAGGTATTTGGAGTGATAAATGCACTTCCAAATATGGAAGA…
CoSUC4	CoSUC4	ATGGCGCTTCCGGAAGCCGATCGCCGCCGTACTAGGGATCGGCCGGCGGTGGTGCCGCCTGTTCGACCGAGAGTGCCTCTGAGGAAGGTGTTCAGAGTAGCCTCGGTGGCTTGCGGAATACAGTTCGGATGGGCTCTACAGCTCTCTCTCTTGACTCCCTACGTTCAGGAGCTAGGGATTCCTCACGCCTTCGCCTCCGTGATATGGCTCTGCGGCCCGATCTCCGGCTTCTTCGTGCAGCCGCTGGTCGGCCACATGAGCGATCGCTGCACCAGCAAGTTCGGCCGCCGGAGGCCCTTCATCGTTGCCGGAGCCGCTTCGATTATCGTCGCCGTTGTCATCATCGGATACGCTGCCGATATTGGATGGTTGTTTGGTGACAGAAATAGAGGCGAAATT…
CoSUS2	maker-HiC_scaffold_2-snap-gene-66.1	GTCTGTTTGTCTCGATTCTCGCTGCTCATCTGACACCTCTCTATATTTGCATGCAACAACAATGGCCGTTTCACTCTCTCCCTTTGTCCCCAGTCGTCTGTCTCGATGCCCTTTCGCCACATCTTTATTCCCCAACTCGAAAACATCGCTCTATATCTGTACATATACATATATATATGTATCATCATTATCATCATCTCTCTCTCTCTCTCTTTCTCTCGATTCAATTTTCTGTGTGTGTGTTTTGAAATTGGGGTTGAGTGGTTTGGGTTTGATTGTTGTAAATCATGCCTCACCGAAGAATGGATGGTCCGCCAAGTATTCGAGACACGGTCCATGAGGCCCTCTCTGGTCACCGCAATGAGCTTGTTTCTCTCTTCTCTAGGTATGTTGCTAAGG…
CoSUS3	maker-HiC_scaffold_8-snap-gene-81.6	GCAGATAAAGATAAAGATGCAGTAAACCGTGTAAACCCACCGTCTTCTCTCTCTCTCTCTCTCTCTCTCTCTCTCCATCTCCTCACTCTATAAATTTTCCACTCTCTCTTTCTCTTTCTCTCACATCATCACTTCGATTTCATTCGCACAACTCTCAGAGTCGCCAAAAATCAAAATCAAAATCAAAATCAATGACGACTCCAAAATTAGCGCGAATGCCCAGCTTGAGAGAGAGGGTCGAAGACACCCTCTCTGCTCACCGCAACGAACTCGTCTCTCTTCTCTCCAGGTATGTGGCTCAGGGAAAGGGAATATTGCAACCTCATCATCTGATCGACGAGCTTGAAAACATCATCGGCGATGACAAAGCGCTCATCGATGGCCCCTTCAGCGAAGTCC…
CoSUS4	KAI8016920.1	ATGGCATCTCATGTTCTGACCCGAGTTCACAGCCTTCGTGATCGTCTTGATGGAACACTCTCTACTCATCGCAATGAACTCTTGTTGCTTCTCTCGAATATTGAAAAACATGGTAAAGGAATTCTGAAACCCCATCAGATTGAGGCAGAGTTTGAAGCACTCCCCACACATGCTCAACAAAAACTGCACGATGGACCCTTCGGAGAGGTTCTGAAATCTGCCCAGGAAGCAATAGTTTTGCCTCCATGGGTTGCTCTTGCTATTCGGTTGAGGCCCGGTGTCTGGGAATACATCCGAGTGAATATTAATGCCCTTGTTGTTGAGGAGTTGAGTGTCCCGGAGTATCTTCATTTCAAAGAAGAACTTGTTGAAGGACCTCGCAATGGCAACTTTGTTCTT…
CoSUS6a	maker-HiC_scaffold_10-snap-gene-1540.3	CTAGTTTTTGTTGTAAAGCTGAAATGGCTACTCCACCGGCGTTGAAGCGGTCTGAATCGATGGCGGATAGCATGCCGGACGCCCTGAGAGAGAGCCGGTATCATATGAAGAAGTGCTTTGCTAAGTACATTGAGAAGGGGAAGAGGTTGATGAAGCTTCATCATTTGATGGATGAAATGGAGAAAGTGATTGATGATAAGAAAGAGAAAGAACAGGTCTTGAGCGGCTTGCTTGGCTACATTTTGTGCACCACTCAGGAGGCAGCAGTTGTTCCTCCATATATTGCCTTTGCCATTAGACCAAATCCTGGATCGTGGGAATTTGTCAAAGTGGGCTCTGCAGATCTATCAGTAGAGGGAATCACTGCCACAGAATACTTGAAATTCAAAGAAACAATTG…
CoSUS6b	maker-HiC_scaffold_8-snap-gene-507.4	ATGGCTTCAAATATTGCAGTAGTTGATAGCTTGTCCGACGCTCTGAGACAGAGCCGTTACTACATGAAGAGATGCTTTTCTGGGTTTGTAGGAATGGGGAGAAGGTTGATGAAACCCCACCAAATAATGGAAGAAATAGACAAAGCAATCGAGGACAAGCGTGAAAGAGCCAGAGTTTTGGAGGGTTTACTCGGCCAAGTCTTCAGTTCTACCCAGGAGGCGGCTATAAATCCACCTTACGTAGCTTTGGCAGTCAGGCAGAGCCCTGGTTTCTGGGAATTTTTTAAGGTGAACGCCAACAGTCTAGAAGTGGATTCGATAACTGCCAAAGACTACTTGAAGCTCAAAGAAATAGTGTACGATGAAAATTGGTGCGTGGCAATGGATAAAAATGCGCTG…
CoSWEET17a	maker-HiC_scaffold_1-snap-gene-808.29	ATGGAAAGCCCAAGTTTCTATGTTGGAGTGATAGGCAACATCATCTCAGTTCTTCTCTTTCTTTCTCCGTTAGGAACATTTTTGCGGATTGTGAAGCATCAATCAACTGAGGAGTTTGAGAGCTTTCCATACATTTGCACACTGCTAAGCTCATCTTTATGGACTTACTATGGAATCACAAAACCTGGGAGTTACCTTGTTGCCACTGTTAATGGTTTTGGAGTCATAGTTGAAGTCATCTATGCTAAGACTGCAACACTAGCTGGGATTTTGAATGTTGGATTCCCAGTTGCAGCAATTCTAGTGACTTATTTGAGGATGCAAGGAGATCTGAGGATTGATGTGATTGGTTTCATGGGAATGTTGATTATTGGCTACTAA
CoSWEET17b	maker-HiC_scaffold_1-snap-gene-810.2	ATGGAGAGCCTAAGTTTCTATGTTGGAGTCATAGGCAACATCATCTCAGTTCTTCTCTTTCTTTCTCCATTAGGAACATTTTTGCGGATTGTGAAGCATCGATCAACTGAGGAGTTTGAGAGCTTTCCATACATTTGCACACTGCTAAGCTCATCTTTATGGACTTACTATGGAATCACAAAGCCTGGGAGTTACCTTGTTGCCACTGTTAATAGTTTTGGAGTCCTAGTTGAAGTCATCTATGTATCATTGTTCTTACTATATGCGCCTCCAAGGATGAAGGCTAAGACTGCAACACTAGCTGGGATTTTGAATGTGGGATTCCCAGTTGCAGCAATTCTAGTGACTTATTTGGGGATGCAAGGAGATCTGAGGATTGATGTGATTGGTTTCATGTGT…
CoSWEET17c	maker-HiC_scaffold_1-snap-gene-807.49	AAACTTCTAGCCCAATTCACCACCAGCCACCCAACTTCTTTCTCTTTTCCTTCACAAATAATCATCTCTCTCCTCTCTCATTCATTCCCTCATCATCACCAAAAACACTACTTTCCTTCCTTCCATGGCTAGCTTGAGCTTCATCATTGGCATTATAGGGAATATAATCTCTATACTAGTTTTTGCTTCTCCCATAGGAACATTCAAGCAAGTGGTGAAGAAGAAATCAACAGAGAATTACAAAGGGCTTCCATACATAACCACTCTGCTCAGCACATCTCTGTGGACTTTCTATGGAATTCTCAAGCCAGGGGGTCTTCTTATTCTAACAGTAAATGGTGCTGGTGCTGTCTTACAATTCATTTATGTCACTCTCTTTCTCATCTATGCTCCAAGGGA…
CoSWEET17d	maker-HiC_scaffold_1-snap-gene-810.1	CAAACTTCTTGCCCAATTCACCACCAGCCACCCAACTTCTGTCCCTTGTCCTTCACATATAATCATCTCTCTCCTCTCTCATTCATTCCCTCACCATCACCAAAAACACTACTTTCCTTCCATGGCTAGCTTGAGCTTCATCATTGGCATTATAGGGAATATAATCTCTATACTAGTTTTTGCTTCTCCCATAGGAACATTCAAGGGAGTGGTGAAGAAGAAATCAACAGAGAATTACAAAGGACTTCCATACATAACCACTCTGCTCAGCACATCTCTGTGGACTTTCTATGGAATTCTCAAGCCAGGGGGTCTTCTTATTCTAACAGTAAATGGTGCTGGTGCTGTCTTACAATTCATTTATGTCACTCTCTTTCTCATCTATGCTCCAAGGGATAT…
CoSWEET1a	genemark-HiC_scaffold_3-processed-gene-551.34	AATCCATTTGAGAGAGAGAGAGAGAGAGAGAGGAGTGTTGAGAAGAAGACAGTTTTGATTACCCATTACCAAAGCATACAGACGGATAAGAACAAAATCCATATACTCTACTGCGACAACCTCTGTGAATAAGGGAAGATTTGATCAGAGAGATATGGGTAATACTGCGCATTTCGTGTTTGGAGTGTTTGGAAATGCTAATGGGTTGTTGCTGTTTTTGGCACCTACGATTACGTTTAAGAGGATCATCATGAGCAAATCCACCGAACAATTCTCAGGCATTCCATACGTCATGACCTTGCTCAACTGCTTGCTTTCTGCTTGGTATGGCATGCCTTTTGTTTCACCACACAACATGCTAGTCTCAACCATCAATGGCACTGGTGCAGCCATTGAGGC…
CoSWEET1b	maker-HiC_scaffold_5-snap-gene-970.8	AGGGGGAGAGAGAGAGAGAGAGTGACACAAGTCTTGAGAAGCAGACACATCTGATGGCCTATTACAATCCAAGCATACACATATACATACAGAGCCGTCTGTGACACCTCTGTTTCGATTTCTGAAAGTGTTTCTTGATCTGGGTTTTTCTGTTTTTGCTTTTGATTTGAAGAAATGGGTGGCGTTGCACATTTAGTGTTTGGAGTCTTTGGAAATGCTAATGGGCTGTTGTTGTTTTTGGCACCCACGATAACATTTAAGAGGATTATCATGAACAAATCCACAGAGCGATTCTCAGGCATTCCGTACGTCATGACATTGCTCAACTGCTTGCTGTATGGTCTGCCTTTTGTTTCACCACACAACCTCCTAGTGACAACCATCAATGTCACTGGTGCA…
CoSWEET1c	maker-HiC_scaffold_5-snap-gene-971.8	AGGGGGAGAGAGAGAGAGAGAGTGACACAAGTCTTGAGAAGCAGACACATCTGATGGCCTATTACAATCCAAGCATACACATATACATACAGAGCCGTCTGTGACACCTCTGTTTCGATTTCTGAAAGTGTTTCTTGATCTGGGTTTTTCTGTTTTGCTTTTGATTTGAAGAAATGGGTGGCGTTGCACATTTAGTGTTTGGAGTCTTTGGAAATGCTAATGGGCTGTTGTTGTTTTTGGCACCCACGATAACATTTAAGAGGATTATCATGAACAAATCCACAGAGCGATTCTCAGGCATTCCGTACGTCATGACATTGCTCAACTGCTTGCTGTATGGTCTGCCTTTTGTTTCACCACACAACCTCCTAGTGACAACCATCAATGTCACTGGTGCAG…
CoSWEET2a	KAI8001534.1	ATGACTCCAACTGTGTTGCTCTCCACTTACTCAGATTTCACTGATGCAGCTGGAATTGCTGGGAACCTCTTTGCTATTGTGCTATTTGTGTCGCCCATACCCACATTCAGGAGAATTATCAGAAACAAGTCAACAGAACAGTTCTCAGGACTGCCATATATATATGGACTCTTGAATTGCTTGATATGCCTATGGTATGGCATGCCCATTGTATCTCCGGGTATTTTACCTGTTGCCACAGTCAACTCGATTGGGGCGGTTTTCCAATTAATGTACCTAACCATCTTCATTATACATGCAGAGAACGCGAAAAAGGTGAAGATGTTGGGACTCTTGCTAGTGGTTGTTGCTGCATTTGGTATTATAGCATTCATGAGCCTCACTTTATTTGAGCCTCCT…
CoSWEET2b	KAI8008303.1	ATGTGTTTTTTGAAGTTTGAAAAAGCATGTAAGGATACCTTCTCTCTCTCACCTGTGAAAAAGATTGAAATACTCTCTTTAGAGAGAGAGAGAGAGAGAGAGAGAGAGAGGAGAGTGGTCTGTGTGACAAAAGTTCGATTCTTTGATAGTTCACTTTTGAATCGACTAATGGTTTCTTTGGCTTTGTCCCAAATATCTACAATTTATAAAGATGCAGCTGGAATCGCCGGGAACATCTTTGCTTTTGGACTGTTTGTATCACCAATACCAACATTTAGGAGAATTATTAGAAACAAGTCGACAGAACAGTTCTCAGGGTTGCCATACATATATGCCCTATTAAATTGCATGTTAAGTGCCTGGTACGGCACGCCACTCATATCTTCTGATAATGTATTG…
CoSWEET2c	KAI8010492.1	ATGGCAACGGTGAGCTCTGGTTTGTCACCGTCAAGCTATCTTGCGAAGCTGGCAAGATCACGGAAGGTTGATCGCGAAGAGAAAATGAGGAGACGGGTGATGGAGAAGAGAAAGAGAGGTGGTGGCAATGGCGATCGTGGGAACATCTTTGCTTTTGGACTTTTTGTGTCACCAATACCCACGTTTAGGAGGATTATCAGAAACAAGTCGACAGAACAGTTCTCAGGCTTGCCATATATATACGCCCTCTTGAATTGCTTGCTATGTGCCTGGTATGGCACACCTCTCGTATCTTCGGATAATCTATTTGTTACCACAGTCAACTCTGTTGGTGCAGTTTTTCAAATTACCTACATAACCATGTTCATAACATATGCCAAGAAAGAAAATAAGCTAAGG…
CoSWEET3	KAI8006810.1	ATGGGAGATCGGCTTCACCTGTCAGTAGGAGTAATGGGGAATGTGGCCTCTATGTTACTTTACACTGCACCCATATTAACTTTTGCAAGGGTCATAAAAAAGAAAAGCAACGAGGATTTCTCATGTGTTCCATACATCATTGCACTGTTGAATTGTTTCCTTTATACTTGGTATGGCTTGCCTGTTGTAAGTTACAGGTGGGAAAATTTCCCTGTGGTCACCATTAATGGCTTAGGCATTTTCCTTGAGCTCTCCTTCATTCTCATCTATTTTTGGTTTGCTTCAGCTAAAGGAAAGAGGAAGGTTGCTATGATAACGATACCTGTTATTCTAGTTTGCTGCATCACTGCAATAATATCAGCTTTTGCATTCCACGATCACCACCATCGCAAGATATTT…
CoSWEET4a	KAI8017196.1	ATGAAATTGAAGGGTGGTAAGGAGATGGAGCATAAGTTGCCGGTGGTGAGGAAGGACTGGCCAACGTTTTGGAGAATATTTAAGAGCAAATCAGTGGAGGAGTTCAAGCCAGATCCATACCTAGCAGCGGTGGTGAACTGTATGTTTTGGGTTTTCTATGGTCTTCCCATAATTCATCCTGATAGCACTCTCGTCATCACCATCAACAGCATTGGCCTCGCCCTCGAGTTGTTCTACCTCACCATCTTCCTTATTTATGCTACCAATCACAAAAGGTTGATGATCGTTCTCGGCTTGTCTTTGGAGGTGGTGGTTCTCGTTGCAGTTGGTGTTCCAACGATTCTAAAAGTTCACACGCATGAAAAGAGATCTATGATTGTGGGTATTTTCTGTGTCATA…
CoSWEET4b	KAI8031317.1	ATGGCAGCAGTGAACGCTGCCCGTACTGTCATTGGCGTTATTGGGAACATCACCTCTTTCTTCCTGTTTGCCTCGCCAATACTAACATTTGTTAGAATTGTCAAGAATAAATCAGTGGAGGAGTTCAAGCCAGACCCGTACATTGCAGCCGTGATGAACTGTATATGCTGGGTTTACTATGCTCTTCCTTTTATTCATCCTGACAGCATGCTCGTGCTCTCAATTAATAGCGTTGGGCTTGCATTGGAGTTGGGTTATCTCGTTATATTCCTCATATACACCAACAACAATAAGCAAAGATTGAAGATCATTGTTTGTCTTGGTATTGAGGCAGTGATCACTGGCGTTATTGCCGCTATTTCGCTTACAAAATTCCACACCCATGCGAGTAGATCCATA…
CoSWEET5	maker-HiC_scaffold_7-snap-gene-961.27	TCTTCTTCTTCTTCTTCTTATTATTATTATTATTATTAGTATTATTATTATTATTATTATTATTTAATTTTTCTCTTCTTCTTCTTCATCATCTATTTTGTTCAAAGATGGAACCAGAGACAATAAGAACGACTGTTGGAATCATTGGAAATTTCATATCGTTCTTCCTCTTTCTATCACCAGTCCCGACGTTCTTTAAGATAATCAAAGCAAAATCAGTGCAAGAGTTCAAGCCGGACCCCTACGTTGCCACCGTGCTGAATTGTGCCCTATGGGTGATCTATGGCCTTCCCTTCGTCCATCCTGATAGCCTTCTTGTCATCACAATCAATGGTACAGGGTTGGTCATTGAGCTTGCCTATGTCCTCATCTTTATCACCTACTCTGATTGGCAAAAGC…
CoSWEET7a	maker-HiC_scaffold_15-snap-gene-24.35	TCCAATTTACAGCCATGGTTTCTACAGATGCCGCTCGAACCGCTGTCGGTGTTTTAGGAAACATCATTTCAATCATCTTGTTCATGTCACCAGTGCCAACTTTTGTTCAAATATGCAAGAAAGGGTCAGTTGAGCAGTACTCAGCAGCCCCATACCTAGCAACCCTAATCAACTGTGGACTCTGGGTCCTGTATGGACTGCCCATGGTGCACCCACATAGCTTGCTGGTCATAACCATTAATGGGTCAGGCTTGGTGATAGAGCTAGTCTATCTCCTCCTTTTCCTCACCTACACCGATCGGAAGAAGAGACTGAGAGTGCTACTGATAATACTGGGTGAGTTTGTATTACTCGGCGCCCTCGGCGTTCTGGTTATGACTCTGGCTCACACCACCAAGC…
CoSWEET7b	maker-scaffold_2381_fragment_2-snap-gene-0.0	TCCAATTTACAGCCATGGTTTCTACAGATGCCGCTCGAACCGCTGTCGGTGTTTTAGGAAACATCATTTCAATCATCTTGTTCATGTCACCAGTGCCAACTTTTGTTCAAATATGCAAGAAAGGGTCAGTTGAGCAGTACTCAGCAGCCCCATACCTAGCAACCCTAATCAACTGTGGACTCTGGGTCCTGTATGGACTGCCCATGGTGCACCCACATAGCTTGCTGGTCATAACCATTAATGGGTCAGGCTTGGTGATAGAGCTAGTCTATCTCCTCCTTTTCCTCACCTACACCGATCGGAAGAAGAGACTGAGAGTGCTACTGATAATACTGGGTGAGTTTGTATTACTCGGCGCCCTCGGCGTTCTGGTTATGACTCTGGCTCACACCACCAAGC…
CoSWEET9a	maker-HiC_scaffold_8-snap-gene-119.15	AAACAGTCCCACCTTTTTTTCCAAAGGGCTTCACACTCCATCACCAAGATATGGCTATCTTAACTGCTTCTCACATGGCTTCTGCCTTTGGCATTCTTGGCAACATTGTGTCATTTTTTGTGTACTTAGCACCACTGTCAACCTTCTATAGAATATACAAGAAGAAATCAACAGAAGGATTTCAATCGATACCTTACGCTGTTGCACTCTTCAGTGCTATGTTACTATTGTACTATGGTTTTTTGAAGACAATTGGGCTTATGATTATTACAATCAACACCATAGGATGTGCCGTTGAAGCCACATATCTCCTAGTCTTCATGATATATGCAACACGGGAGACCAAGATATATACGACAAAGCTTCTTATCATATTTAACGTAGGAGCATTCGGTTTGA…
CoSWEET9b	maker-HiC_scaffold_7-snap-gene-844.28	AAAAAACTCTTGGTTTTGTGTGCTTTTGTGAGAAGGAGAAGCTAATTCTTTATTTGAGAACACAATAGTGTGATATTTGAGAAGTGAGAGTGAAGATTTTTAGTGAGCAAGAGAGATGGGTGGGTTCTCTAGTCACAATTTGGCTTTCGCATTTGGCCTTTTAGGCAACATCATCTCATTCTTTGTCTTCCTTTCACCCCTGCCAACATTTTACCAAATATTCAAGAAAAAATCAACTGAAGGGTTCCAATCGGTTCCTTACATAGTTGCCTTGTTTAGTGCTATGTTGTTGATGTATTACGCATTTCTCAAGAAGATTGACTCTACACTTATCATCACTATAAACTCATTTGGATGCTTGGTCGAAACTATTTATATTTGTGTTTATCTCTTTTACGC…
CoSWEET9c	KAI8023305.1	ATGGAAATATTTGGTGTTCACCACCCACTGGTGTTTACATTTGGTATCTTAGGTAACATTGTTTCAATCTTTGTGTACCTTGCTCCATTGCCAACATTTATTGAAATATGTAGAAAAAAATCAACTTTAGGGTTTCAATCCCTACCATATGTGGTAGCTCTATTCAGTGCCATGCTTTGGATGTACTATGCATTACTCAAACCAGAAGCAATCCTTCTCATCTCCGTTAACTCATTTGGATGCATCGTAGAGACAATTTACATCATCATTTTCCTTGCTTATGCATCCAAAAAGGCTAAGAACCACACAGCCAAGCTACTTGCTTCTATGAATGTGGGACTCTTCTCTGTGATCCTTCTCATTACACAACTTCTAATTAAAGAGTCATTTCGCGTCTCT…
CoSWEET9d	KAI7985281.1	ATGGCCGCAAGCTTAGAGTTGACATTTGGAATACTTGGCAGCATTGCATCTCTCTTAGTGTATCTTTCACCTATCTCGACGTTTTACAAAATTTACAAGAAAAAATCAAGCCAAGGCTTCCAGTCACTTCCCTACGTTGTTGCCTTGTTGAGTGCGGCCTTATGGGTGTATTATGCACTTCTCAACTCACGTGACATCCTTTTGATGACGATTAGTAGCTTTGGATGCCTCATAGAATATTTTTATATAGGTGTTCATCTATTCTATGCGCCTAAGAAGGTCAGGACTGTTTCACTACTTCTGTTGGGAATTGGCTGGATCAGCCTAATCTTTATCCTAACTAATTTTCTCGCAAAAGGTCAACCTCGTCTCCACATTGTTGGCTGGTTTTGTTTAGTC…
CoSWEET9e	KAI7985617.1	ATGGCCGCAAGCTTAGAGTTTACATTTGGAATACTTGGCAACATTGTATCTATCTTTGTGTATCTTTCACCTATCCCAACGTTTTACAAAATTTACAAGAAAAAATCAAGCGAAGGCTTCCAGTCACTTCCCTACGTTGTTGGCTTGTTCAGTGCGGCCTTATGGATGTATTATGCACTTCTCAACTCAAATGAAACCCTTTTGATCACGAGTAATAGCTTTGGATGCCTCATAGAATCTTTTTATATAGGTGTTCATCTATTTTATGTACCTAAGAAGGTCAGGGCTGTTTCACTACTTCTGTTGGGAACTGGCTGGTTCGGCCTAATCTTTATCCTAACTAATTTTCTCACAAAAGGTCAAGCTCGTCTCCACATTGTTGGCTGGTTTTGTTTAGTC…
CoVIN1a	maker-HiC_scaffold_10-snap-gene-650.0	TTTTTTTCTCTCTCTCTCTCTCTCTCTCAACTAAGCTGGACAAGCATACCACTCCCAACCCAGCTCAACTTATCAACAAATCCATATCTGACACATCACCACTTTATCTGACACACTCCAACTCATCACCTCTCTCTCTCTCTCTCTCTCTCTCACATGTTTGTCTAAAAGGACATCTTCATTTCTCTCCATTCTAGTTCTCAACTCCGGCCAACCCAAAAATGGACTCCAACCCTTCTCGCACCACCACCCCAGAAGATCTTGAACATGCAAATCCGTACATCAGGCTGCCGGACCACCCAACCTCCGCCGCGTCTCCGCCGTATCACCGCGAACCCATTAAGAGTCTTGTCGGAATCTTCCTTTGTATGTTGTTTGTGTCTTCTATGGTTGCTTTGT…
CoVIN1b	maker-HiC_scaffold_10-snap-gene-657.0	CTCCATTCTAGTTCTAAACTCCGGCCAACCCAAAAATGGACTCCAACCCTTCTCGCACCACCACCCCAGAAGATCTTGAACATGCAAATCCGTACATCAGGCTGCCGGACCATCCAACCTCCGCCGCGTCTCCGCCGTATCACCGCGAGCCCATTAAGAGTCTTGTCGGAATCTTCCTTTGTATGTTGTTTGTGTCTTCTATGGTTGCTTTGTTCTTCTCAAACCTTGAATCTGAGTCCCTATCTAAAGTCAATGACGATCGATCCGAGTCTTCTCCTTCGGTGGTGCCGAAGAGTTTAATGCCGCCATCGAGGGGGGTGCCGCAGGGGGTGTCGGAGAAGACTTTCCGGGACTTCTCCGCCGCCGGTCCGGTGTACCCTTGGACTAATGCTATGCTGT…
CoVIN1c	KAI8032180.1	ATGGACTCCAACCCTTCTCCCACCACCATCACCACCCCTGAAGATCTTCAACATTCAACTCCTTACACTCCCCTGCCGGACCACCCCACCTCCTCCGCAGCTTCTCCGGCGAAGGATCACCTCCGACCCTTTAAGGGTCTCGCCGGAATCTTCCTCTCCATGTTGTTTATGTCGTCTATGATTACCTTTTTCTTCTCAAACTTTGGCAATCAATCAGAGTCTTCTCCTTCGGCCACGGAGGCGGTGTTGCCGGAGACTTTAATGCCGCCGTCGAGGGGGGAGTCGGAGAAGACTTTCCTGGAGTCCTCCGGCACCGGTCCGGCGTACCCTTGGACTGATGCTATGTTAGCTTGGCAAAGAACATCTTACCATTTTCAACCTGTAAAGAATTGGATGAAT…
CoVIN1d	maker-HiC_scaffold_11-snap-gene-260.19	ATGGACACCCACACAACCCCTCATGATGTCGAACATGCAACTCCCTACACTCTCCTGCTGGACCACCAAGACTCGTCCGTGTCTCCGCCACATCACTGCCGACCCGTTAAGGGTTTCATTGGAATCTTCCTCGCCGTGCTGTTTCTGTTATCTTTGATTGTTTTGATTCTGAACCAAGAACCACCAAGCTCAGAAAGCAAAATCAATGACATTGACAACCAAGACCAAGAAAAGTCGCCGGAGATCACAATGCCGCAGCCGAGAGGGGTGTCGGAGGGGGTGTCCGGGAAGAGTTTCCAGGAATTCTCCGACAGCCGTTTGGAGTATCCTTGGACCAATGCTATGTTGGCTTGGCAAAGAACAGCTTACCATTTTCAACCTCAACGAAATTGGATGAAC…
CoVIN1e	KAI7996001.1	ATGGTGGTTCCAAACCCATCTTCATCCGCCATTTTACCCTCCTATTCCTACTCATCTCTTCCCGATGCGGCCGATTCCGACGCCGGAGCTCCGGCGAATCGCCGCCGTGTCCTCCTGCTATCTGGGTTGGTGACAATCGTAACCCTGATGGCTTCTGCCACTTACATTGGTCTTGTTTCAAGGTGGGACTCGGAGCTGCCGGAGGCCATCAAGCACCAGCGTCCTCCGCCGCTTACGCTGCCGCGTGGGGTGGCGGAAGGCGTCTCCACCAAGTCCCATGGCCTCCGTCTGGGGGTCCCATCTTTTCCTTGGACCAATCGCATGCTGACGTGGCAGAGAACATCCTTCCATTTTCAACCTAAAATTAATTGGATGAACGGTCCACTATACTACAAAGGG…
