# Supplementary material for: Single-cell RNA-seq reveals a link of ovule abortion and sugar transport in Camellia oleifera
Source: Front Plant Sci. 2024 Feb 2;15:1274013. doi: 10.3389/fpls.2024.1274013 (PMC10869455; doi:10.3389/fpls.2024.1274013)
Supplement: Supplementary file 1 [file DataSheet_1.zip › Supplementary Tables 12-29.xls]

## Sheet: Table S12
Table S12. List of DE genes between CoXJ and CoGW in cluster 0.
GeneID	CoXJ	CoGW	pct.1	pct.2	log2FC	p_value	p_val_adjust	significance
augustus_masked-HiC_scaffold_14-processed-gene-579.54	74.0681	23.7617	1	0.837	-1.64021	0	0	down
maker-HiC_scaffold_11-snap-gene-1172.0	54.4396	8.43111	1	0.699	-2.69085	0	0	down
maker-HiC_scaffold_11-snap-gene-855.38	81.4259	24.0471	1	0.959	-1.75962	0	0	down
maker-HiC_scaffold_12-snap-gene-699.2	58.2001	16.5008	1	0.78	-1.81848	0	0	down
maker-HiC_scaffold_3-snap-gene-1733.23	376.258	171.527	1	1	-1.13329	0	0	down
maker-HiC_scaffold_6-snap-gene-655.2	98.5603	3.78087	1	0.463	-4.70418	0	0	down
maker-HiC_scaffold_8-snap-gene-61.37	2.4643	42.617	0.522	0.951	4.11212	0	0	up
maker-HiC_scaffold_9-snap-gene-249.0	86.4019	13.9555	1	0.699	-2.63022	0	0	down
snap_masked-HiC_scaffold_11-processed-gene-354.16	96.853	20.3037	1	0.87	-2.25405	0	0	down
snap_masked-HiC_scaffold_7-processed-gene-1395.18	602.981	291.056	1	1	-1.05082	0	0	down
augustus_masked-HiC_scaffold_10-processed-gene-1639.5	4.04819	40.7199	0.691	0.984	3.33035	1.18575755001899e-322	5.03555658766565e-318	up
snap_masked-HiC_scaffold_1-processed-gene-2114.7	47.6478	12.8785	1	0.797	-1.88744	3.863184449807e-311	1.64e-306	down
maker-HiC_scaffold_4-snap-gene-393.3	7.20784	54.7914	0.846	0.984	2.92629	1.28e-302	5.45e-298	up
genemark-HiC_scaffold_7-processed-gene-1176.43	42.1269	5.29679	1	0.488	-2.99153	4.53e-301	1.92e-296	down
maker-HiC_scaffold_7-snap-gene-214.3	37.592	2.97123	0.998	0.374	-3.66125	2.41e-291	1.02e-286	down
maker-HiC_scaffold_3-snap-gene-29.24	68.0462	29.711	1	0.959	-1.19551	2.98e-265	1.27e-260	down
maker-HiC_scaffold_11-snap-gene-1675.46	36.731	1.89591	0.999	0.211	-4.27596	4.89e-263	2.08e-258	down
maker-HiC_scaffold_2-snap-gene-15.5	36.0963	7.50582	0.999	0.634	-2.26576	1.52e-240	6.45e-236	down
genemark-HiC_scaffold_7-processed-gene-1218.36	0.993118	18.3249	0.272	0.911	4.20555	1.46e-230	6.21e-226	up
maker-HiC_scaffold_13-snap-gene-1236.6	102.512	60.2157	1	0.984	-0.767585	3.13e-205	1.33e-200	down
maker-HiC_scaffold_13-snap-gene-130.18	1.41621	15.4518	0.363	0.87	3.44757	1.2e-188	5.11e-184	up
maker-HiC_scaffold_13-snap-gene-158.3	2.24128	17.7162	0.501	0.886	2.98262	4.11e-188	1.74e-183	up
maker-HiC_scaffold_2-snap-gene-1561.21	0.64903	12.4836	0.195	0.813	4.2654	1.77e-180	7.53e-176	up
maker-HiC_scaffold_7-snap-gene-1339.3	17.1781	79.7695	0.98	1	2.21526	8.31e-176	3.53e-171	up
snap_masked-HiC_scaffold_2-processed-gene-1107.14	28.7548	5.96408	0.997	0.553	-2.26942	4.93e-167	2.09e-162	down
maker-HiC_scaffold_1-snap-gene-17.10	24.4438	3.19	0.993	0.285	-2.9378	7.43e-164	3.16e-159	down
maker-HiC_scaffold_1-snap-gene-227.43	16.4204	1.4481	0.975	0.146	-3.50317	2.11e-138	8.95e-134	down
maker-HiC_scaffold_12-snap-gene-177.51	0.392047	9.42085	0.12	0.732	4.58641	7.36e-133	3.12e-128	up
maker-HiC_scaffold_2-snap-gene-1592.29	5.11739	21.249	0.763	0.927	2.05389	1.35e-129	5.74e-125	up
snap_masked-HiC_scaffold_9-processed-gene-1171.11	0.093489	12.8604	0.032	0.675	7.1024	3.5e-127	1.49e-122	up
snap_masked-HiC_scaffold_5-processed-gene-1188.6	0.922504	9.55302	0.256	0.61	3.37219	7.33e-121	3.11e-116	up
augustus_masked-HiC_scaffold_11-processed-gene-123.30	0.106367	8.31028	0.034	0.667	6.28643	7.62e-121	3.23e-116	up
maker-HiC_scaffold_14-snap-gene-119.12	0.66147	8.7459	0.197	0.707	3.72466	1.05e-120	4.48e-116	up
maker-HiC_scaffold_3-snap-gene-1395.11	10.7667	0.297757	0.927	0.041	-5.17583	5.92e-120	2.52e-115	down
snap_masked-HiC_scaffold_8-processed-gene-584.13	0.342049	8.51406	0.104	0.667	4.63717	5.17e-118	2.19e-113	up
augustus_masked-HiC_scaffold_4-processed-gene-260.19	12.1514	1.32244	0.955	0.146	-3.19975	1.32e-114	5.61e-110	down
augustus_masked-HiC_scaffold_10-processed-gene-371.24	41.4521	21.1518	1	0.894	-0.97066	1.32e-113	5.61e-109	down
maker-HiC_scaffold_9-snap-gene-750.14	10.3161	0.397472	0.919	0.057	-4.69755	3.3e-111	1.4e-106	down
maker-HiC_scaffold_13-snap-gene-1698.78	75.4078	46.7549	1	1	-0.689595	3.5e-111	1.49e-106	down
maker-HiC_scaffold_2-snap-gene-1786.26	4.26109	16.357	0.706	0.911	1.94059	3.53e-104	1.5e-99	up
maker-HiC_scaffold_11-snap-gene-1623.23	11.7593	1.16617	0.944	0.163	-3.33385	5.99e-104	2.54e-99	down
maker-HiC_scaffold_2-snap-gene-1800.18	1.69958	11.08	0.411	0.74	2.70463	3.51e-103	1.49e-98	up
maker-HiC_scaffold_10-snap-gene-1607.28	0.184985	6.56946	0.061	0.593	5.14954	7.65e-102	3.25e-97	up
maker-HiC_scaffold_7-snap-gene-926.1	2.47277	11.6836	0.527	0.683	2.24023	1.13e-101	4.79e-97	up
maker-HiC_scaffold_13-snap-gene-1248.21	14.1635	2.14906	0.963	0.293	-2.72035	9.32e-100	3.96e-95	down
maker-HiC_scaffold_4-snap-gene-1650.23	0.37194	6.79024	0.116	0.642	4.18995	5.09e-99	2.16e-94	up
maker-HiC_scaffold_1-snap-gene-814.5	22.7107	7.16456	0.991	0.642	-1.66441	7.12e-97	3.02e-92	down
maker-HiC_scaffold_8-snap-gene-86.36	71.1037	48.9159	1	0.992	-0.539622	1.53e-96	6.5e-92	down
genemark-HiC_scaffold_14-processed-gene-660.24	1.39245	8.92496	0.358	0.74	2.68014	7.17e-96	3.05e-91	up
snap_masked-HiC_scaffold_13-processed-gene-40.18	0.629117	6.27202	0.19	0.626	3.31732	3.32e-90	1.41e-85	up
maker-HiC_scaffold_2-snap-gene-1799.31	13.1255	2.8646	0.953	0.252	-2.19593	3.29e-89	1.4e-84	down
maker-HiC_scaffold_10-snap-gene-2148.0	11.6566	1.94577	0.942	0.228	-2.58267	4.7e-89	2e-84	down
augustus_masked-HiC_scaffold_14-processed-gene-478.52	2.95729	11.9467	0.577	0.756	2.01423	1.11e-87	4.72e-83	up
augustus_masked-HiC_scaffold_15-processed-gene-353.6	17.4011	4.77235	0.98	0.504	-1.86639	2.05e-86	8.72e-82	down
maker-HiC_scaffold_5-snap-gene-707.38	7.55307	0.495553	0.863	0.057	-3.92968	2.93e-86	1.25e-81	down
snap_masked-HiC_scaffold_11-processed-gene-29.27	17.5826	44.6117	0.982	0.943	1.34326	3.28e-86	1.39e-81	up
augustus_masked-HiC_scaffold_10-processed-gene-1914.34	22.0931	8.01002	0.993	0.642	-1.46371	1.12e-85	4.77e-81	down
augustus_masked-HiC_scaffold_10-processed-gene-764.48	1.9027	9.45266	0.445	0.732	2.31261	1.66e-85	7.07e-81	up
maker-HiC_scaffold_3-snap-gene-1894.28	40.4403	23.7838	0.999	0.886	-0.765814	3.6e-84	1.53e-79	down
maker-HiC_scaffold_9-snap-gene-249.1	13.4388	2.95638	0.96	0.35	-2.18447	4.14e-84	1.76e-79	down
maker-HiC_scaffold_8-snap-gene-316.19	7.12269	0.295718	0.853	0.057	-4.58966	4.29e-84	1.82e-79	down
maker-HiC_scaffold_6-snap-gene-1236.18	8.38836	0.766842	0.884	0.13	-3.45122	6.28e-80	2.67e-75	down
snap_masked-HiC_scaffold_5-processed-gene-1247.18	12.2045	2.59286	0.944	0.293	-2.23476	4.2e-79	1.78e-74	down
maker-HiC_scaffold_2-snap-gene-1874.5	5.2148	17.244	0.769	0.854	1.72539	6.91e-79	2.93e-74	up
maker-HiC_scaffold_10-snap-gene-597.36	30.2502	14.7313	0.997	0.74	-1.03806	7.84e-79	3.33e-74	down
augustus_masked-HiC_scaffold_7-processed-gene-781.37	0.0146932	4.19972	0.004	0.431	8.14925	1.67e-78	7.07e-74	up
maker-HiC_scaffold_11-snap-gene-427.67	20.4697	50.0113	0.988	0.992	1.28876	5.78e-78	2.45e-73	up
snap_masked-HiC_scaffold_12-processed-gene-2044.6	1.03121	6.5054	0.283	0.553	2.65718	5.89e-78	2.5e-73	up
maker-HiC_scaffold_11-snap-gene-1498.3	11.3584	2.96299	0.94	0.276	-1.9386	1.97e-76	8.36e-72	down
maker-HiC_scaffold_5-snap-gene-52.30	0.0120014	3.85726	0.004	0.415	8.3163	3.82e-76	1.62e-71	up
maker-HiC_scaffold_2-snap-gene-1511.0	0.463268	5.52108	0.146	0.561	3.57475	6.28e-75	2.67e-70	up
maker-HiC_scaffold_1-snap-gene-1600.31	16.3092	4.81451	0.971	0.504	-1.7602	4.85e-73	2.06e-68	down
genemark-HiC_scaffold_10-processed-gene-223.44	11.1739	2.4561	0.936	0.293	-2.18565	7.48e-73	3.18e-68	down
maker-HiC_scaffold_12-snap-gene-649.12	1.2743	7.15149	0.335	0.642	2.48845	8.72e-73	3.7e-68	up
snap_masked-HiC_scaffold_10-processed-gene-2089.30	10.0722	2.05996	0.92	0.252	-2.28964	3.26e-71	1.38e-66	down
maker-HiC_scaffold_3-snap-gene-786.7	6.18801	0.409624	0.81	0.057	-3.91678	3.41e-71	1.45e-66	down
maker-HiC_scaffold_15-snap-gene-32.5	53.0525	35.2807	1	0.951	-0.588541	3.46e-71	1.47e-66	down
maker-HiC_scaffold_7-snap-gene-301.39	9.65313	2.2837	0.917	0.236	-2.07958	4.22e-71	1.79e-66	down
snap_masked-HiC_scaffold_3-processed-gene-449.16	13.8336	4.11342	0.961	0.407	-1.74974	2.7e-70	1.15e-65	down
maker-HiC_scaffold_1-snap-gene-228.6	5.05736	0.171447	0.757	0.016	-4.88174	1.56e-69	6.64e-65	down
genemark-HiC_scaffold_1-processed-gene-132.57	4.64526	14.5209	0.734	0.837	1.64428	2.12e-69	9.02e-65	up
snap_masked-HiC_scaffold_10-processed-gene-1353.10	6.65688	18.1025	0.833	0.959	1.44326	2.17e-69	9.2e-65	up
genemark-HiC_scaffold_14-processed-gene-681.5	14.987	4.76443	0.966	0.504	-1.65332	1.35e-68	5.73e-64	down
maker-HiC_scaffold_7-snap-gene-143.44	1.62678	7.89813	0.386	0.683	2.27942	1.77e-68	7.51e-64	up
maker-HiC_scaffold_10-snap-gene-391.7	15.2467	4.95965	0.97	0.463	-1.62016	3.39e-68	1.44e-63	down
maker-HiC_scaffold_14-snap-gene-942.18	1.36033	6.38657	0.351	0.553	2.231	1.1e-67	4.66e-63	up
maker-HiC_scaffold_8-snap-gene-188.1	0.716906	5.39449	0.214	0.537	2.91146	1.1e-67	4.66e-63	up
augustus_masked-HiC_scaffold_6-processed-gene-725.24	27.846	15.7215	0.996	0.724	-0.824726	2.84e-67	1.21e-62	down
maker-HiC_scaffold_6-snap-gene-1065.4	2.39321	8.49953	0.519	0.65	1.82839	1.69e-66	7.16e-62	up
snap_masked-HiC_scaffold_7-processed-gene-1388.26	6.61985	0.896632	0.829	0.106	-2.88407	5.6e-66	2.38e-61	down
maker-HiC_scaffold_1-snap-gene-811.23	5.34974	15.818	0.775	0.862	1.56401	5.76e-66	2.45e-61	up
maker-HiC_scaffold_12-snap-gene-889.27	20.7001	8.98388	0.99	0.675	-1.20422	1.53e-64	6.52e-60	down
snap_masked-HiC_scaffold_4-processed-gene-1681.17	2.41407	8.55185	0.522	0.707	1.82473	3.7e-64	1.57e-59	up
augustus_masked-HiC_scaffold_7-processed-gene-983.34	34.6245	19.4728	0.999	0.862	-0.830332	4.76e-64	2.02e-59	down
snap_masked-HiC_scaffold_3-processed-gene-110.32	0.75097	5.19078	0.217	0.537	2.78896	6.26e-64	2.66e-59	up
snap_masked-HiC_scaffold_15-processed-gene-461.25	0.33415	4.53987	0.103	0.48	3.76368	1.65e-63	7.03e-59	up
maker-HiC_scaffold_2-snap-gene-288.24	3.63584	11.3299	0.655	0.78	1.63975	5.28e-63	2.24e-58	up
snap_masked-HiC_scaffold_14-processed-gene-771.31	0.255237	4.09299	0.084	0.415	4.00272	6.35e-63	2.7e-58	up
maker-HiC_scaffold_7-snap-gene-762.23	26.8991	15.0516	0.994	0.748	-0.837643	1.39e-62	5.89e-58	down
augustus_masked-HiC_scaffold_1-processed-gene-1814.23	13.9273	4.2263	0.962	0.512	-1.72043	4.03e-62	1.71e-57	down
snap_masked-HiC_scaffold_6-processed-gene-1037.1	2.86805	9.20774	0.58	0.675	1.68274	5.52e-62	2.34e-57	up
augustus_masked-HiC_scaffold_4-processed-gene-1257.1	59.3807	102.987	1	1	0.794397	6.76e-61	2.87e-56	up
genemark-HiC_scaffold_1-processed-gene-179.0	1.23589	5.53882	0.331	0.553	2.16393	5.26e-60	2.23e-55	up
augustus_masked-HiC_scaffold_5-processed-gene-294.36	5.96406	1.05984	0.8	0.106	-2.49234	9.85e-60	4.18e-55	down
maker-HiC_scaffold_5-snap-gene-171.16	0.230161	3.8654	0.077	0.439	4.06931	1.84e-59	7.8e-55	up
maker-HiC_scaffold_3-snap-gene-960.29	8.81059	21.7823	0.897	0.911	1.30583	2.5e-59	1.06e-54	up
maker-HiC_scaffold_10-snap-gene-1991.33	18.7365	8.70899	0.985	0.61	-1.10526	5.37e-59	2.28e-54	down
maker-HiC_scaffold_11-snap-gene-149.1	5.30468	0.975143	0.775	0.089	-2.44346	7.02e-59	2.98e-54	down
snap_masked-HiC_scaffold_1-processed-gene-255.27	2.40866	8.49705	0.513	0.577	1.81869	1.02e-58	4.31e-54	up
maker-HiC_scaffold_10-snap-gene-1975.31	1.58857	6.67018	0.39	0.602	2.06993	2.06e-58	8.77e-54	up
maker-HiC_scaffold_6-snap-gene-1038.9	5.59118	0.532655	0.787	0.098	-3.39163	4.77e-58	2.02e-53	down
maker-HiC_scaffold_14-snap-gene-1090.0	15.0708	5.31158	0.972	0.593	-1.50453	4.88e-58	2.07e-53	down
maker-HiC_scaffold_1-snap-gene-1546.35	7.27112	1.47217	0.853	0.187	-2.30415	6.34e-58	2.69e-53	down
maker-HiC_scaffold_13-snap-gene-1228.29	7.42715	1.57737	0.863	0.203	-2.23521	6.38e-58	2.71e-53	down
maker-HiC_scaffold_3-snap-gene-414.24	23.4353	11.533	0.991	0.732	-1.02291	5.06e-57	2.15e-52	down
snap_masked-HiC_scaffold_10-processed-gene-2125.32	31.4816	64.5017	0.997	0.992	1.03482	1.05e-56	4.44e-52	up
augustus_masked-HiC_scaffold_6-processed-gene-1183.10	3.17164	9.93607	0.604	0.61	1.64742	2.21e-56	9.39e-52	up
snap_masked-HiC_scaffold_3-processed-gene-29.13	18.4739	9.35488	0.985	0.602	-0.981689	6.44e-56	2.73e-51	down
maker-HiC_scaffold_7-snap-gene-1246.11	14.9961	5.34711	0.969	0.585	-1.48774	1.46e-55	6.21e-51	down
maker-HiC_scaffold_13-snap-gene-366.26	2.86061	8.7611	0.581	0.642	1.61475	8.37e-55	3.55e-50	up
snap_masked-HiC_scaffold_7-processed-gene-173.14	1.74242	6.83901	0.413	0.585	1.97263	1.11e-54	4.73e-50	up
augustus_masked-HiC_scaffold_7-processed-gene-1124.1	1.63022	6.58494	0.403	0.545	2.01404	1.18e-54	5e-50	up
augustus_masked-HiC_scaffold_10-processed-gene-1410.25	0.497605	4.26133	0.15	0.472	3.09797	1.26e-54	5.36e-50	up
maker-HiC_scaffold_12-snap-gene-522.57	0.349308	3.79703	0.11	0.447	3.44192	2.51e-54	1.06e-49	up
snap_masked-HiC_scaffold_4-processed-gene-736.31	0.182857	4.05527	0.059	0.39	4.47026	2.64e-54	1.12e-49	up
augustus_masked-HiC_scaffold_8-processed-gene-529.7	0.41442	3.76361	0.128	0.463	3.18264	7.92e-54	3.36e-49	up
augustus_masked-HiC_scaffold_7-processed-gene-771.12	4.41907	0.238581	0.715	0.049	-4.21062	8.24e-54	3.5e-49	down
augustus_masked-HiC_scaffold_3-processed-gene-1388.11	8.94961	2.66537	0.896	0.293	-1.74745	8.68e-54	3.69e-49	down
maker-HiC_scaffold_7-snap-gene-39.4	0.539763	5.26154	0.161	0.398	3.28485	1.71e-53	7.27e-49	up
snap_masked-HiC_scaffold_1-processed-gene-208.41	7.51955	16.6901	0.865	0.846	1.15026	7.42e-53	3.15e-48	up
maker-HiC_scaffold_6-snap-gene-1295.56	6.19022	1.05436	0.818	0.171	-2.55351	1.96e-52	8.34e-48	down
maker-HiC_scaffold_2-snap-gene-1788.17	1.74799	6.15898	0.414	0.61	1.81694	5.26e-52	2.24e-47	up
maker-HiC_scaffold_12-snap-gene-660.21	17.4629	8.81789	0.977	0.61	-0.985781	7.62e-52	3.24e-47	down
augustus_masked-HiC_scaffold_3-processed-gene-1727.28	9.00481	20.231	0.903	0.902	1.16779	9.15e-52	3.89e-47	up
augustus_masked-HiC_scaffold_10-processed-gene-1785.20	0.42706	3.72789	0.135	0.398	3.12555	1.17e-51	4.97e-47	up
augustus_masked-HiC_scaffold_10-processed-gene-370.14	3.70609	0.190808	0.661	0.024	-4.27899	1.18e-50	5.01e-46	down
snap_masked-HiC_scaffold_12-processed-gene-352.28	4.57681	0.799037	0.727	0.081	-2.51786	1.48e-50	6.3e-46	down
maker-HiC_scaffold_1-snap-gene-1338.7	4.92291	0.675972	0.746	0.098	-2.86429	6.63e-50	2.82e-45	down
snap_masked-HiC_scaffold_11-processed-gene-1623.36	4.22277	11.3093	0.703	0.691	1.42123	1.26e-49	5.36e-45	up
augustus_masked-HiC_scaffold_15-processed-gene-657.19	7.27021	1.52362	0.85	0.244	-2.25442	1.52e-49	6.46e-45	down
snap_masked-HiC_scaffold_3-processed-gene-1893.36	6.32583	1.24772	0.83	0.211	-2.34187	4.13e-49	1.75e-44	down
augustus_masked-HiC_scaffold_10-processed-gene-2017.27	3.07547	0	0.595	0	-14.9086	5.38e-49	2.29e-44	down
maker-HiC_scaffold_2-snap-gene-1850.7	1.14033	5.19918	0.302	0.504	2.18873	5.57e-49	2.37e-44	up
augustus_masked-HiC_scaffold_14-processed-gene-724.7	3.43434	9.23844	0.637	0.65	1.42759	6.17e-49	2.62e-44	up
snap_masked-HiC_scaffold_14-processed-gene-1433.14	4.48104	0.819933	0.722	0.089	-2.45011	9.04e-49	3.84e-44	down
augustus_masked-HiC_scaffold_14-processed-gene-628.64	8.44037	2.41814	0.886	0.309	-1.80336	9.64e-49	4.09e-44	down
snap_masked-HiC_scaffold_7-processed-gene-1264.19	7.76601	2.35004	0.866	0.268	-1.72444	1.38e-48	5.85e-44	down
maker-HiC_scaffold_14-snap-gene-567.54	13.9565	5.32029	0.963	0.618	-1.39134	2e-48	8.51e-44	down
maker-HiC_scaffold_6-snap-gene-1030.13	7.59031	4.06424	0.871	0.293	-0.901157	3.63e-48	1.54e-43	down
augustus_masked-HiC_scaffold_3-processed-gene-237.24	5.69976	12.8053	0.787	0.732	1.16775	4.24e-48	1.8e-43	up
maker-HiC_scaffold_10-snap-gene-271.63	5.0564	0.80378	0.751	0.114	-2.65309	4.72e-48	2.01e-43	down
maker-HiC_scaffold_3-snap-gene-390.5	7.01406	14.6313	0.848	0.813	1.06073	8.09e-48	3.44e-43	up
augustus_masked-HiC_scaffold_14-processed-gene-231.3	1.17531	4.80784	0.314	0.545	2.03225	8.33e-48	3.54e-43	up
maker-HiC_scaffold_14-snap-gene-706.34	10.3736	3.57578	0.924	0.423	-1.53656	2.53e-47	1.07e-42	down
maker-HiC_scaffold_12-snap-gene-146.20	3.4138	8.80541	0.637	0.691	1.36699	4.16e-47	1.77e-42	up
maker-HiC_scaffold_7-snap-gene-1812.29	1.40433	5.36125	0.359	0.528	1.93262	1.85e-46	7.85e-42	up
maker-HiC_scaffold_11-snap-gene-1691.1	0.000250426	1.11713	0	0.228	11.6385	2.11e-46	8.96e-42	up
maker-HiC_scaffold_13-snap-gene-1244.0	3.1045	0.052827	0.602	0.008	-5.87426	2.29e-46	9.73e-42	down
snap_masked-HiC_scaffold_5-processed-gene-1773.3	0.275047	3.1998	0.091	0.382	3.53975	2.47e-46	1.05e-41	up
augustus_masked-HiC_scaffold_10-processed-gene-879.17	9.85141	3.33332	0.912	0.39	-1.56334	3.8e-46	1.61e-41	down
maker-HiC_scaffold_3-snap-gene-1760.30	1.23068	5.26478	0.324	0.504	2.09683	4.29e-46	1.82e-41	up
maker-HiC_scaffold_12-snap-gene-2.14	2.64229	13.7969	0.437	0.675	2.38444	5.11e-46	2.17e-41	up
snap_masked-HiC_scaffold_9-processed-gene-372.11	12.1796	5.5424	0.951	0.504	-1.13587	6.91e-46	2.93e-41	down
maker-HiC_scaffold_9-snap-gene-476.8	7.15362	1.84958	0.853	0.268	-1.95142	7.73e-46	3.28e-41	down
maker-HiC_scaffold_11-snap-gene-970.3	5.05871	1.12699	0.755	0.138	-2.1662	1.25e-45	5.32e-41	down
maker-HiC_scaffold_3-snap-gene-1864.53	3.43725	0.172345	0.64	0.033	-4.31709	1.3e-45	5.51e-41	down
maker-HiC_scaffold_14-snap-gene-990.0	8.5038	2.54039	0.892	0.358	-1.74302	2e-45	8.5e-41	down
maker-HiC_scaffold_12-snap-gene-312.10	0.870828	3.93243	0.251	0.431	2.17483	2.93e-45	1.24e-40	up
augustus_masked-HiC_scaffold_4-processed-gene-79.34	5.08683	1.42496	0.76	0.146	-1.83578	3.17e-45	1.35e-40	down
maker-HiC_scaffold_1-snap-gene-1541.2	10.458	3.67135	0.926	0.439	-1.51021	4.83e-45	2.05e-40	down
maker-HiC_scaffold_1-snap-gene-525.3	8.42195	2.57472	0.889	0.35	-1.7097	4.93e-45	2.09e-40	down
snap_masked-HiC_scaffold_8-processed-gene-582.39	5.07458	0.789414	0.755	0.138	-2.68428	5.25e-45	2.23e-40	down
maker-HiC_scaffold_7-snap-gene-592.29	0.138672	2.93416	0.046	0.35	4.40221	6.24e-45	2.65e-40	up
maker-HiC_scaffold_12-snap-gene-149.4	3.04573	0.0596484	0.59	0.008	-5.67179	6.51e-45	2.76e-40	down
snap_masked-HiC_scaffold_5-processed-gene-1241.15	21.6448	12.5851	0.991	0.772	-0.782295	6.86e-45	2.91e-40	down
augustus_masked-HiC_scaffold_14-processed-gene-1359.3	10.3588	19.9915	0.924	0.813	0.948524	7.5e-45	3.18e-40	up
maker-HiC_scaffold_5-snap-gene-1135.0	9.00216	3.2031	0.894	0.35	-1.49077	8.69e-45	3.69e-40	down
maker-HiC_scaffold_1-snap-gene-743.9	5.07897	8.71349	0.758	0.423	0.778702	8.79e-45	3.73e-40	up
maker-HiC_scaffold_1-snap-gene-895.11	3.47233	0.394653	0.633	0.041	-3.13692	1.19e-44	5.06e-40	down
maker-HiC_scaffold_1-snap-gene-774.7	7.71436	2.2816	0.869	0.309	-1.75746	2.21e-44	9.38e-40	down
maker-scaffold_1200_fragment_4-snap-gene-0.2	1.26146	6.08949	0.299	0.504	2.27114	2.27e-44	9.63e-40	up
maker-HiC_scaffold_5-snap-gene-907.7	10.6498	20.9389	0.933	0.878	0.975352	3.48e-44	1.48e-39	up
augustus_masked-HiC_scaffold_3-processed-gene-143.21	5.75291	1.34274	0.798	0.195	-2.09904	3.93e-44	1.67e-39	down
maker-HiC_scaffold_1-snap-gene-1592.19	1.10566	4.78506	0.298	0.545	2.11353	8.98e-44	3.81e-39	up
maker-HiC_scaffold_11-snap-gene-29.28	0.339582	3.22736	0.108	0.39	3.24814	1.62e-43	6.87e-39	up
maker-HiC_scaffold_1-snap-gene-1281.0	0.00294472	1.39724	0.001	0.228	8.84216	4.05e-43	1.72e-38	up
maker-HiC_scaffold_3-snap-gene-1672.26	4.24344	0.838762	0.708	0.106	-2.33876	5.53e-43	2.35e-38	down
maker-HiC_scaffold_2-snap-gene-50.16	1.79617	5.66805	0.431	0.577	1.65787	5.77e-43	2.45e-38	up
genemark-HiC_scaffold_10-processed-gene-294.74	2.56889	0	0.543	0	-14.6489	9.89e-43	4.2e-38	down
maker-HiC_scaffold_5-snap-gene-613.25	1.43864	4.80869	0.365	0.48	1.74087	1.65e-42	6.99e-38	up
maker-HiC_scaffold_5-snap-gene-1064.1	3.68124	0.444796	0.66	0.065	-3.04869	1.92e-42	8.16e-38	down
maker-HiC_scaffold_7-snap-gene-1458.26	5.69382	1.63041	0.793	0.203	-1.8041	2.53e-42	1.07e-37	down
maker-HiC_scaffold_8-snap-gene-680.4	4.55999	1.00271	0.726	0.13	-2.18502	3.7e-42	1.57e-37	down
maker-HiC_scaffold_7-snap-gene-786.4	5.85044	1.47905	0.799	0.211	-1.9838	4.41e-42	1.87e-37	down
augustus_masked-HiC_scaffold_4-processed-gene-267.35	0.364349	3.39259	0.112	0.333	3.21864	7.1e-42	3.02e-37	up
maker-HiC_scaffold_4-snap-gene-376.2	1.00293	4.3319	0.283	0.488	2.11067	9.32e-42	3.96e-37	up
maker-HiC_scaffold_8-snap-gene-507.3	3.77148	8.90258	0.662	0.683	1.23907	9.96e-42	4.23e-37	up
maker-HiC_scaffold_2-snap-gene-1790.39	5.04234	1.2393	0.747	0.154	-2.02448	1.21e-41	5.14e-37	down
augustus_masked-HiC_scaffold_10-processed-gene-1073.17	0.683138	3.6726	0.201	0.374	2.42638	3.48e-41	1.48e-36	up
snap_masked-HiC_scaffold_3-processed-gene-1410.15	6.69044	2.13921	0.833	0.268	-1.64497	5.78e-41	2.45e-36	down
snap_masked-HiC_scaffold_7-processed-gene-992.11	4.2605	10.2471	0.698	0.683	1.2661	6.78e-41	2.88e-36	up
augustus_masked-HiC_scaffold_8-processed-gene-514.5	4.03494	8.82169	0.693	0.675	1.12849	1.02e-40	4.33e-36	up
maker-HiC_scaffold_2-snap-gene-113.6	3.23732	8.3639	0.61	0.707	1.36935	2.41e-40	1.02e-35	up
maker-HiC_scaffold_9-snap-gene-1011.5	3.27202	0.222348	0.622	0.049	-3.87869	3.75e-40	1.59e-35	down
maker-HiC_scaffold_2-snap-gene-687.41	2.96619	0.134282	0.582	0.024	-4.46424	5.04e-40	2.14e-35	down
augustus_masked-HiC_scaffold_7-processed-gene-1071.30	3.43211	0.332869	0.643	0.065	-3.36568	5.3e-40	2.25e-35	down
maker-HiC_scaffold_15-snap-gene-447.36	3.44297	8.3138	0.643	0.691	1.27183	8.45e-40	3.59e-35	up
augustus_masked-HiC_scaffold_8-processed-gene-1021.0	2.57736	6.76663	0.544	0.634	1.39251	9.2e-40	3.91e-35	up
maker-HiC_scaffold_5-snap-gene-1141.11	21.9866	13.5574	0.993	0.78	-0.69754	1.59e-39	6.75e-35	down
genemark-HiC_scaffold_1-processed-gene-254.50	3.56009	8.30078	0.647	0.699	1.22131	2.41e-39	1.02e-34	up
genemark-HiC_scaffold_11-processed-gene-490.42	10.4397	4.25167	0.927	0.496	-1.29596	3.55e-39	1.51e-34	down
maker-HiC_scaffold_8-snap-gene-130.0	5.29442	1.64845	0.772	0.203	-1.6833	8.64e-39	3.67e-34	down
maker-HiC_scaffold_13-snap-gene-570.6	4.07469	1.11674	0.701	0.13	-1.8673	9.41e-39	4e-34	down
maker-HiC_scaffold_3-snap-gene-2.20	13.6118	6.79155	0.962	0.593	-1.00303	1.18e-38	5e-34	down
genemark-HiC_scaffold_12-processed-gene-478.14	7.09683	2.57346	0.847	0.309	-1.46343	1.86e-38	7.88e-34	down
maker-HiC_scaffold_5-snap-gene-1786.1	2.36163	6.82052	0.515	0.659	1.53006	2.13e-38	9.06e-34	up
snap_masked-HiC_scaffold_1-processed-gene-1353.6	3.62838	0.480947	0.648	0.081	-2.91512	4.02e-38	1.71e-33	down
augustus_masked-scaffold_1439_fragment_3-processed-gene-0.0	0.495726	4.2419	0.133	0.398	3.09684	4.73e-38	2.01e-33	up
maker-HiC_scaffold_6-snap-gene-532.2	3.26613	0.376708	0.613	0.057	-3.11572	5.44e-38	2.31e-33	down
maker-HiC_scaffold_5-snap-gene-961.32	1.57353	4.51634	0.39	0.447	1.52109	9.54e-38	4.05e-33	up
augustus_masked-HiC_scaffold_8-processed-gene-323.28	11.6575	6.07062	0.941	0.512	-0.941336	9.65e-38	4.1e-33	down
snap_masked-HiC_scaffold_9-processed-gene-1166.31	0.0381612	2.18987	0.013	0.268	5.83889	1.51e-37	6.42e-33	up
maker-HiC_scaffold_5-snap-gene-60.17	1.46437	4.74763	0.369	0.496	1.69686	1.59e-37	6.75e-33	up
maker-HiC_scaffold_9-snap-gene-159.22	0.287814	3.00223	0.088	0.341	3.38237	3.88e-37	1.65e-32	up
augustus_masked-HiC_scaffold_12-processed-gene-568.25	5.01563	1.114	0.749	0.187	-2.17058	6.76e-37	2.87e-32	down
maker-HiC_scaffold_10-snap-gene-479.25	0.651578	3.31083	0.197	0.382	2.34501	7.02e-37	2.98e-32	up
maker-HiC_scaffold_5-snap-gene-1067.0	1.13146	4.03723	0.307	0.48	1.83509	1.01e-36	4.31e-32	up
maker-HiC_scaffold_7-snap-gene-525.27	4.63078	1.25162	0.732	0.171	-1.88737	1.09e-36	4.65e-32	down
augustus_masked-HiC_scaffold_7-processed-gene-169.4	4.88985	1.6636	0.748	0.195	-1.55542	1.15e-36	4.89e-32	down
maker-HiC_scaffold_4-snap-gene-1264.3	2.76778	6.35568	0.567	0.602	1.19929	2.98e-36	1.26e-31	up
genemark-HiC_scaffold_1-processed-gene-1951.44	1.28028	4.44094	0.337	0.553	1.79433	3.57e-36	1.52e-31	up
augustus_masked-HiC_scaffold_3-processed-gene-342.5	0.361215	2.87307	0.113	0.374	2.99132	4.35e-36	1.85e-31	up
maker-HiC_scaffold_9-snap-gene-134.26	2.53631	0.0684946	0.532	0.016	-5.20855	4.61e-36	1.96e-31	down
maker-HiC_scaffold_11-snap-gene-1736.35	0.701863	3.46085	0.204	0.447	2.3017	5.45e-36	2.32e-31	up
snap_masked-HiC_scaffold_15-processed-gene-257.26	1.22696	4.39889	0.32	0.504	1.84197	6.57e-36	2.79e-31	up
maker-HiC_scaffold_11-snap-gene-215.6	0.678133	3.3629	0.2	0.39	2.3099	7.38e-36	3.14e-31	up
augustus_masked-HiC_scaffold_14-processed-gene-750.8	7.79317	3.02985	0.867	0.366	-1.36293	9.5e-36	4.04e-31	down
maker-HiC_scaffold_2-snap-gene-112.18	0.200767	2.60207	0.062	0.317	3.6954	1.03e-35	4.37e-31	up
maker-HiC_scaffold_1-snap-gene-1600.26	3.98735	0.639143	0.677	0.122	-2.64103	1.26e-35	5.37e-31	down
maker-HiC_scaffold_6-snap-gene-562.32	2.29005	5.97384	0.505	0.593	1.38324	2.43e-35	1.03e-30	up
augustus_masked-HiC_scaffold_12-processed-gene-151.2	15.4579	7.92865	0.975	0.691	-0.963192	2.8e-35	1.19e-30	down
snap_masked-HiC_scaffold_6-processed-gene-1312.22	2.65858	6.63278	0.552	0.61	1.31892	3.01e-35	1.28e-30	up
maker-HiC_scaffold_12-snap-gene-890.38	25.162	17.68	0.997	0.821	-0.509132	3.3e-35	1.4e-30	down
maker-HiC_scaffold_7-snap-gene-1469.37	9.89178	16.5688	0.924	0.821	0.744159	3.38e-35	1.44e-30	up
augustus_masked-HiC_scaffold_2-processed-gene-1781.9	8.90779	4.77283	0.903	0.439	-0.900209	3.39e-35	1.44e-30	down
augustus_masked-HiC_scaffold_13-processed-gene-716.34	4.62141	1.09804	0.737	0.187	-2.0733	4.39e-35	1.86e-30	down
maker-HiC_scaffold_3-snap-gene-1388.2	2.78379	0.210354	0.567	0.041	-3.72553	4.41e-35	1.87e-30	down
augustus_masked-HiC_scaffold_14-processed-gene-852.34	1.77052	4.51538	0.428	0.431	1.35062	5.74e-35	2.44e-30	up
maker-HiC_scaffold_8-snap-gene-99.27	1.27065	4.20417	0.337	0.496	1.72617	5.75e-35	2.44e-30	up
augustus_masked-HiC_scaffold_1-processed-gene-44.4	0.0141998	1.54199	0.005	0.228	6.75275	6.55e-35	2.78e-30	up
maker-HiC_scaffold_12-snap-gene-1725.0	0.771193	3.56802	0.218	0.39	2.20981	7.99e-35	3.39e-30	up
augustus_masked-HiC_scaffold_13-processed-gene-395.3	2.4355	0.262134	0.524	0.024	-3.21535	8.58e-35	3.65e-30	down
maker-HiC_scaffold_12-snap-gene-1992.1	1.29576	5.92562	0.293	0.463	2.19309	8.77e-35	3.72e-30	up
maker-HiC_scaffold_11-snap-gene-1249.40	0.454679	2.91919	0.136	0.415	2.68238	1.12e-34	4.76e-30	up
augustus_masked-HiC_scaffold_15-processed-gene-1243.4	3.38407	0.75825	0.629	0.098	-2.15787	1.33e-34	5.64e-30	down
augustus_masked-HiC_scaffold_2-processed-gene-67.20	2.92204	6.70804	0.581	0.626	1.19889	1.36e-34	5.76e-30	up
maker-HiC_scaffold_7-snap-gene-1229.2	3.95394	1.09318	0.676	0.138	-1.85467	1.61e-34	6.85e-30	down
maker-HiC_scaffold_11-snap-gene-1482.0	2.80306	0.220589	0.562	0.041	-3.66697	1.64e-34	6.95e-30	down
snap_masked-HiC_scaffold_1-processed-gene-1472.10	0.856615	3.2672	0.24	0.293	1.93121	1.91e-34	8.12e-30	up
augustus_masked-HiC_scaffold_10-processed-gene-2034.18	3.64787	0.824653	0.651	0.114	-2.14506	2.31e-34	9.8e-30	down
maker-HiC_scaffold_3-snap-gene-60.34	9.95056	4.71984	0.922	0.496	-1.07602	2.66e-34	1.13e-29	down
snap_masked-HiC_scaffold_3-processed-gene-40.38	0.158658	2.44662	0.051	0.268	3.94595	2.79e-34	1.18e-29	up
maker-HiC_scaffold_2-snap-gene-1730.27	1.73339	4.97434	0.417	0.512	1.52085	3.96e-34	1.68e-29	up
maker-HiC_scaffold_5-snap-gene-145.2	12.6574	9.4762	0.949	0.561	-0.417602	4.27e-34	1.81e-29	down
augustus_masked-HiC_scaffold_11-processed-gene-33.12	11.3497	5.96444	0.937	0.537	-0.928179	4.36e-34	1.85e-29	down
maker-HiC_scaffold_2-snap-gene-1017.15	6.74627	3.40436	0.841	0.341	-0.986685	5.33e-34	2.26e-29	down
augustus_masked-HiC_scaffold_10-processed-gene-1630.10	0.0325711	1.96978	0.011	0.236	5.91395	5.45e-34	2.32e-29	up
maker-HiC_scaffold_3-snap-gene-229.32	14.1581	8.56222	0.963	0.618	-0.725563	5.89e-34	2.5e-29	down
augustus_masked-HiC_scaffold_10-processed-gene-1964.23	8.8997	4.05497	0.896	0.439	-1.13405	6.61e-34	2.81e-29	down
snap_masked-HiC_scaffold_10-processed-gene-894.12	2.17783	0.0780988	0.486	0.008	-4.79967	8.96e-34	3.8e-29	down
maker-HiC_scaffold_6-snap-gene-1093.8	3.64442	0.937175	0.651	0.122	-1.95918	9.17e-34	3.89e-29	down
maker-HiC_scaffold_4-snap-gene-670.30	4.67439	1.54659	0.731	0.195	-1.59563	1.02e-33	4.35e-29	down
maker-HiC_scaffold_3-snap-gene-234.20	4.57453	1.43666	0.731	0.195	-1.67083	1.1e-33	4.66e-29	down
maker-HiC_scaffold_2-snap-gene-694.24	2.47449	0.244328	0.531	0.033	-3.33971	1.14e-33	4.84e-29	down
maker-HiC_scaffold_10-snap-gene-1906.1	2.75406	6.27593	0.568	0.602	1.18824	1.4e-33	5.95e-29	up
genemark-HiC_scaffold_11-processed-gene-637.20	8.93065	3.83449	0.899	0.447	-1.21971	1.47e-33	6.25e-29	down
maker-HiC_scaffold_7-snap-gene-643.38	5.38586	2.09592	0.775	0.252	-1.36155	1.54e-33	6.56e-29	down
maker-HiC_scaffold_4-snap-gene-1256.22	5.28186	1.60382	0.764	0.236	-1.71947	4.43e-33	1.88e-28	down
maker-HiC_scaffold_3-snap-gene-193.14	2.54528	6.26625	0.536	0.618	1.29975	4.68e-33	1.99e-28	up
maker-HiC_scaffold_1-snap-gene-1140.11	2.14924	0.0462462	0.484	0.008	-5.5353	5.18e-33	2.2e-28	down
maker-HiC_scaffold_14-snap-gene-182.47	5.10202	1.83112	0.753	0.228	-1.47829	6.33e-33	2.69e-28	down
maker-HiC_scaffold_14-snap-gene-754.45	4.37287	1.53019	0.72	0.195	-1.51481	6.77e-33	2.87e-28	down
genemark-HiC_scaffold_14-processed-gene-552.43	5.27274	1.58296	0.763	0.236	-1.73587	7.35e-33	3.12e-28	down
maker-HiC_scaffold_11-snap-gene-408.11	4.30581	8.06271	0.711	0.593	0.904965	7.75e-33	3.29e-28	up
maker-HiC_scaffold_13-snap-gene-878.0	2.90168	0.578718	0.579	0.073	-2.32576	1.05e-32	4.48e-28	down
maker-HiC_scaffold_13-snap-gene-400.13	4.04185	0.922287	0.687	0.154	-2.13161	1.28e-32	5.42e-28	down
maker-HiC_scaffold_9-snap-gene-44.12	3.60138	7.32513	0.649	0.642	1.02428	1.33e-32	5.66e-28	up
augustus_masked-HiC_scaffold_5-processed-gene-595.56	0.386633	2.64169	0.12	0.293	2.77211	1.95e-32	8.26e-28	up
genemark-HiC_scaffold_1-processed-gene-1908.10	0.558954	2.79416	0.167	0.35	2.32141	2.3e-32	9.75e-28	up
maker-HiC_scaffold_10-snap-gene-79.6	0.044566	2.02001	0.015	0.236	5.49911	3.44e-32	1.46e-27	up
maker-HiC_scaffold_10-snap-gene-1860.33	0.410031	2.66202	0.129	0.317	2.69842	4.27e-32	1.81e-27	up
maker-HiC_scaffold_3-snap-gene-1738.0	9.16603	3.90893	0.904	0.48	-1.2295	5.04e-32	2.14e-27	down
maker-HiC_scaffold_7-snap-gene-1580.80	0.224567	2.33545	0.075	0.301	3.3779	6.23e-32	2.65e-27	up
maker-HiC_scaffold_11-snap-gene-1121.28	0.13452	2.39609	0.044	0.268	4.15377	6.48e-32	2.75e-27	up
maker-HiC_scaffold_11-snap-gene-1743.5	5.84294	11.8937	0.786	0.74	1.02542	7.19e-32	3.05e-27	up
maker-HiC_scaffold_11-snap-gene-199.40	0.387152	2.55959	0.123	0.301	2.72462	8.29e-32	3.52e-27	up
maker-HiC_scaffold_5-snap-gene-188.41	0.806634	2.83129	0.236	0.317	1.81134	9.89e-32	4.2e-27	up
snap_masked-HiC_scaffold_9-processed-gene-60.0	0.353007	2.54894	0.114	0.285	2.85178	1.06e-31	4.52e-27	up
genemark-HiC_scaffold_3-processed-gene-526.28	1.01191	2.56113	0.276	0.114	1.33961	1.19e-31	5.05e-27	up
maker-HiC_scaffold_5-snap-gene-1411.10	0.321395	2.60248	0.104	0.317	3.01707	1.69e-31	7.17e-27	up
snap_masked-HiC_scaffold_8-processed-gene-327.24	5.98629	2.7533	0.798	0.301	-1.12047	1.92e-31	8.14e-27	down
snap_masked-HiC_scaffold_12-processed-gene-1414.37	5.80281	2.26538	0.792	0.285	-1.35696	2.02e-31	8.56e-27	down
augustus_masked-HiC_scaffold_11-processed-gene-1695.20	8.9946	3.97726	0.907	0.488	-1.17726	2.07e-31	8.78e-27	down
augustus_masked-HiC_scaffold_2-processed-gene-1880.11	5.49906	8.72903	0.782	0.577	0.666626	2.17e-31	9.22e-27	up
maker-HiC_scaffold_12-snap-gene-2054.7	0.134424	2.31312	0.042	0.293	4.10397	2.2e-31	9.34e-27	up
augustus_masked-HiC_scaffold_1-processed-gene-93.24	24.4235	15.8476	0.993	0.854	-0.624007	2.5e-31	1.06e-26	down
maker-HiC_scaffold_10-snap-gene-2130.57	3.9432	7.47102	0.686	0.659	0.921921	3.18e-31	1.35e-26	up
snap_masked-HiC_scaffold_11-processed-gene-304.28	1.02101	3.5085	0.285	0.39	1.78076	3.64e-31	1.55e-26	up
maker-HiC_scaffold_12-snap-gene-2062.1	1.09204	3.27832	0.296	0.366	1.58585	3.79e-31	1.61e-26	up
snap_masked-HiC_scaffold_12-processed-gene-1352.15	5.71295	2.53914	0.783	0.285	-1.16986	3.9e-31	1.66e-26	down
maker-HiC_scaffold_13-snap-gene-1443.12	5.70461	2.70884	0.794	0.301	-1.07442	4.75e-31	2.02e-26	down
augustus_masked-HiC_scaffold_12-processed-gene-163.23	0.483449	2.65452	0.147	0.341	2.45677	5.31e-31	2.26e-26	up
augustus_masked-HiC_scaffold_1-processed-gene-102.39	4.97217	1.63091	0.749	0.236	-1.60814	6.5e-31	2.76e-26	down
snap_masked-HiC_scaffold_1-processed-gene-199.61	1.27625	3.58879	0.333	0.398	1.49151	9.72e-31	4.13e-26	up
maker-HiC_scaffold_11-snap-gene-1693.6	0.0613526	1.65753	0.021	0.268	4.7535	1.07e-30	4.56e-26	up
maker-HiC_scaffold_1-snap-gene-421.3	1.78595	0	0.424	0	-14.1245	1.39e-30	5.91e-26	down
maker-HiC_scaffold_8-snap-gene-328.14	4.60968	8.72417	0.727	0.715	0.920337	1.59e-30	6.77e-26	up
genemark-HiC_scaffold_5-processed-gene-1736.55	1.24438	3.71927	0.325	0.398	1.57951	1.84e-30	7.82e-26	up
maker-HiC_scaffold_10-snap-gene-1989.24	2.85824	1.22941	0.577	0.114	-1.2171	2.54e-30	1.08e-25	down
augustus_masked-HiC_scaffold_5-processed-gene-298.29	4.02062	7.70563	0.689	0.634	0.938477	2.74e-30	1.17e-25	up
augustus_masked-HiC_scaffold_1-processed-gene-1428.9	5.41988	2.12363	0.775	0.276	-1.35168	2.96e-30	1.26e-25	down
maker-HiC_scaffold_3-snap-gene-1637.55	0.76713	3.33476	0.221	0.431	2.11989	3.24e-30	1.38e-25	up
augustus_masked-HiC_scaffold_14-processed-gene-724.3	1.77697	3.84162	0.419	0.341	1.11225	3.58e-30	1.52e-25	up
maker-HiC_scaffold_12-snap-gene-177.41	0.114363	2.61164	0.04	0.268	4.51206	3.63e-30	1.54e-25	up
augustus_masked-HiC_scaffold_1-processed-gene-1721.22	4.751	1.45003	0.737	0.228	-1.71208	3.72e-30	1.58e-25	down
maker-HiC_scaffold_6-snap-gene-609.3	0.475115	2.61797	0.144	0.285	2.46185	4.73e-30	2.01e-25	up
augustus_masked-HiC_scaffold_13-processed-gene-1823.6	1.10023	3.82567	0.296	0.512	1.79782	5.66e-30	2.4e-25	up
maker-HiC_scaffold_6-snap-gene-1297.32	1.06744	3.39572	0.294	0.415	1.66947	5.8e-30	2.46e-25	up
maker-HiC_scaffold_4-snap-gene-675.22	0.736609	2.97949	0.215	0.358	2.01595	5.87e-30	2.49e-25	up
maker-HiC_scaffold_2-snap-gene-750.30	8.17307	3.43348	0.873	0.431	-1.25118	7.3e-30	3.1e-25	down
maker-HiC_scaffold_2-snap-gene-1278.36	0.506744	3.26871	0.152	0.285	2.68915	7.74e-30	3.29e-25	up
maker-HiC_scaffold_7-snap-gene-1116.4	0.448995	2.49337	0.139	0.293	2.47306	9.45e-30	4.01e-25	up
maker-HiC_scaffold_9-snap-gene-873.4	3.6202	1.54727	0.661	0.179	-1.22629	9.81e-30	4.17e-25	down
augustus_masked-HiC_scaffold_6-processed-gene-732.41	24.0602	16.1614	0.995	0.854	-0.574097	1.05e-29	4.46e-25	down
maker-HiC_scaffold_2-snap-gene-589.15	2.34693	0.240736	0.511	0.041	-3.28471	1.1e-29	4.68e-25	down
augustus_masked-HiC_scaffold_12-processed-gene-1885.25	1.98885	0.116212	0.462	0.016	-4.09593	1.22e-29	5.17e-25	down
augustus_masked-HiC_scaffold_8-processed-gene-454.18	3.89072	1.21195	0.674	0.171	-1.68263	1.3e-29	5.54e-25	down
snap_masked-HiC_scaffold_8-processed-gene-237.33	5.55804	2.04748	0.786	0.293	-1.44068	1.41e-29	5.99e-25	down
maker-HiC_scaffold_5-snap-gene-1644.19	0.234726	2.32193	0.075	0.26	3.30573	1.49e-29	6.34e-25	up
maker-HiC_scaffold_4-snap-gene-1691.17	0.12342	1.99714	0.04	0.268	4.01519	1.93e-29	8.19e-25	up
maker-HiC_scaffold_13-snap-gene-457.2	1.20417	3.83146	0.32	0.431	1.66977	2.01e-29	8.53e-25	up
genemark-HiC_scaffold_14-processed-gene-512.75	3.16216	0.77178	0.605	0.114	-2.03451	2.24e-29	9.5e-25	down
snap_masked-HiC_scaffold_2-processed-gene-1814.0	3.7754	6.96342	0.671	0.602	0.883149	3.27e-29	1.39e-24	up
maker-HiC_scaffold_14-snap-gene-706.32	2.5669	5.05767	0.542	0.48	0.978418	3.35e-29	1.42e-24	up
snap_masked-HiC_scaffold_7-processed-gene-1377.14	0.000460414	0.934511	0	0.146	10.7037	4.15e-29	1.76e-24	up
snap_masked-HiC_scaffold_1-processed-gene-70.13	3.10778	1.18028	0.598	0.13	-1.39667	4.7e-29	2e-24	down
maker-HiC_scaffold_10-snap-gene-418.33	1.38499	3.94262	0.359	0.512	1.50921	4.84e-29	2.05e-24	up
snap_masked-HiC_scaffold_11-processed-gene-1686.26	2.0959	0.100363	0.478	0.024	-4.3829	6.29e-29	2.67e-24	down
augustus_masked-HiC_scaffold_5-processed-gene-984.8	4.77855	1.45292	0.742	0.244	-1.71755	6.79e-29	2.88e-24	down
augustus_masked-HiC_scaffold_4-processed-gene-488.28	0.0391835	2.13416	0.014	0.211	5.76367	7.16e-29	3.04e-24	up
augustus_masked-HiC_scaffold_4-processed-gene-500.8	0.137028	1.98787	0.044	0.285	3.8577	7.18e-29	3.05e-24	up
maker-HiC_scaffold_10-snap-gene-924.6	3.76662	1.94193	0.657	0.195	-0.955743	7.69e-29	3.27e-24	down
maker-HiC_scaffold_15-snap-gene-150.23	1.98145	0.20242	0.462	0.024	-3.2905	1.09e-28	4.62e-24	down
maker-HiC_scaffold_8-snap-gene-44.22	12.5507	7.23244	0.95	0.61	-0.795209	1.7e-28	7.23e-24	down
snap_masked-HiC_scaffold_8-processed-gene-137.14	0.481224	2.75632	0.143	0.366	2.51772	1.92e-28	8.15e-24	up
maker-HiC_scaffold_11-snap-gene-900.87	6.20888	2.57793	0.813	0.341	-1.26809	2.43e-28	1.03e-23	down
augustus_masked-HiC_scaffold_6-processed-gene-1318.10	0.824567	2.89771	0.234	0.341	1.81308	2.6e-28	1.1e-23	up
maker-HiC_scaffold_7-snap-gene-1453.11	1.17097	3.0234	0.312	0.317	1.3684	2.6e-28	1.11e-23	up
maker-HiC_scaffold_5-snap-gene-1235.17	1.18033	3.47873	0.315	0.407	1.55929	3.13e-28	1.33e-23	up
snap_masked-HiC_scaffold_3-processed-gene-1710.13	2.11474	4.12281	0.472	0.39	0.963113	3.41e-28	1.45e-23	up
maker-HiC_scaffold_8-snap-gene-739.21	3.2568	5.8896	0.632	0.585	0.854694	5e-28	2.12e-23	up
maker-HiC_scaffold_3-snap-gene-1096.54	4.87147	2.14436	0.744	0.26	-1.18377	7.49e-28	3.18e-23	down
snap_masked-HiC_scaffold_15-processed-gene-17.44	1.15525	3.46122	0.31	0.431	1.58298	7.61e-28	3.23e-23	up
maker-HiC_scaffold_11-snap-gene-35.5	5.60675	9.56553	0.788	0.715	0.770669	7.63e-28	3.24e-23	up
augustus_masked-HiC_scaffold_3-processed-gene-1338.1	4.0868	7.07504	0.693	0.618	0.791752	8.51e-28	3.62e-23	up
maker-HiC_scaffold_3-snap-gene-1479.4	1.33841	3.32758	0.347	0.325	1.31389	8.58e-28	3.65e-23	up
maker-HiC_scaffold_6-snap-gene-228.37	0.220772	2.77614	0.062	0.285	3.65185	9.06e-28	3.85e-23	up
maker-HiC_scaffold_5-snap-gene-1186.49	1.10299	3.35948	0.296	0.39	1.60673	9.3e-28	3.95e-23	up
augustus_masked-HiC_scaffold_10-processed-gene-548.10	7.41286	3.75841	0.856	0.415	-0.979887	9.74e-28	4.14e-23	down
maker-HiC_scaffold_3-snap-gene-205.3	6.31496	11.4075	0.827	0.772	0.853132	9.8e-28	4.16e-23	up
augustus_masked-HiC_scaffold_15-processed-gene-353.5	2.64616	0.459991	0.554	0.081	-2.52396	1.08e-27	4.58e-23	down
augustus_masked-HiC_scaffold_1-processed-gene-1301.43	2.39262	5.03391	0.52	0.472	1.07306	1.33e-27	5.64e-23	up
genemark-HiC_scaffold_14-processed-gene-640.31	0.627062	2.53357	0.186	0.301	2.01432	1.35e-27	5.74e-23	up
snap_masked-HiC_scaffold_2-processed-gene-1570.2	1.90131	4.51585	0.435	0.463	1.24796	1.39e-27	5.89e-23	up
maker-HiC_scaffold_3-snap-gene-1463.0	10.2377	17.7348	0.921	0.862	0.79269	1.43e-27	6.08e-23	up
maker-HiC_scaffold_10-snap-gene-1797.44	4.94598	2.46317	0.753	0.285	-1.00571	1.48e-27	6.27e-23	down
maker-HiC_scaffold_13-snap-gene-1205.4	2.63761	1.13914	0.546	0.114	-1.21122	1.5e-27	6.38e-23	down
augustus_masked-HiC_scaffold_6-processed-gene-1175.7	2.87704	0.677573	0.581	0.106	-2.08597	1.52e-27	6.47e-23	down
maker-HiC_scaffold_8-snap-gene-339.45	8.82808	5.54105	0.899	0.496	-0.67193	1.56e-27	6.64e-23	down
maker-HiC_scaffold_7-snap-gene-1925.25	5.13771	2.30149	0.759	0.285	-1.15852	1.67e-27	7.1e-23	down
maker-HiC_scaffold_10-snap-gene-2065.38	3.66468	6.91536	0.654	0.602	0.916097	1.84e-27	7.81e-23	up
snap_masked-HiC_scaffold_14-processed-gene-542.28	19.0893	31.4325	0.988	0.976	0.719492	1.86e-27	7.91e-23	up
genemark-HiC_scaffold_3-processed-gene-984.31	2.0139	0.350524	0.469	0.041	-2.52207	3.15e-27	1.34e-22	down
maker-HiC_scaffold_2-snap-gene-193.3	8.74665	15.0414	0.89	0.87	0.782128	3.2e-27	1.36e-22	up
maker-HiC_scaffold_6-snap-gene-1351.49	2.87148	5.28841	0.576	0.496	0.881018	3.21e-27	1.36e-22	up
maker-HiC_scaffold_3-snap-gene-686.18	4.64715	2.1231	0.732	0.26	-1.13013	3.5e-27	1.49e-22	down
maker-HiC_scaffold_8-snap-gene-81.6	3.75295	7.21448	0.662	0.65	0.942851	3.7e-27	1.57e-22	up
snap_masked-HiC_scaffold_6-processed-gene-1041.32	0.626511	2.53384	0.187	0.301	2.01574	4.06e-27	1.73e-22	up
genemark-HiC_scaffold_1-processed-gene-1970.18	3.07905	6.23192	0.604	0.585	1.01717	4.54e-27	1.93e-22	up
maker-HiC_scaffold_2-snap-gene-1764.33	0.296098	2.01059	0.098	0.252	2.76306	4.82e-27	2.05e-22	up
genemark-HiC_scaffold_10-processed-gene-2148.25	4.99696	2.96616	0.755	0.309	-0.752433	5.17e-27	2.19e-22	down
maker-HiC_scaffold_5-snap-gene-1158.14	0.628176	2.41801	0.186	0.268	1.94441	7.7e-27	3.27e-22	up
maker-HiC_scaffold_6-snap-gene-875.3	2.91901	0.515016	0.582	0.106	-2.50256	7.94e-27	3.37e-22	down
genemark-HiC_scaffold_14-processed-gene-612.11	0.928043	3.60251	0.255	0.325	1.95662	8.02e-27	3.41e-22	up
maker-HiC_scaffold_3-snap-gene-728.3	6.87476	3.15623	0.842	0.398	-1.12308	8.15e-27	3.46e-22	down
maker-HiC_scaffold_7-snap-gene-1987.35	0.213455	2.06849	0.068	0.268	3.27597	8.17e-27	3.47e-22	up
augustus_masked-HiC_scaffold_15-processed-gene-32.30	0.158576	1.89456	0.052	0.236	3.57779	8.96e-27	3.81e-22	up
maker-HiC_scaffold_2-snap-gene-679.46	2.52232	0.521779	0.54	0.081	-2.27302	1e-26	4.25e-22	down
snap_masked-HiC_scaffold_10-processed-gene-767.14	0.00176712	0.877012	0.001	0.146	8.8758	1.05e-26	4.46e-22	up
maker-HiC_scaffold_9-snap-gene-314.1	3.35849	1.14047	0.63	0.154	-1.55809	1.08e-26	4.6e-22	down
augustus_masked-HiC_scaffold_9-processed-gene-66.3	4.16901	1.47162	0.7	0.22	-1.50223	1.17e-26	4.97e-22	down
maker-HiC_scaffold_12-snap-gene-2062.0	0.796238	2.66279	0.23	0.285	1.74154	1.19e-26	5.05e-22	up
snap_masked-HiC_scaffold_2-processed-gene-97.19	8.23025	11.7266	0.882	0.715	0.510768	1.42e-26	6.02e-22	up
maker-HiC_scaffold_2-snap-gene-1848.47	2.13258	4.70644	0.483	0.488	1.142	1.56e-26	6.62e-22	up
maker-HiC_scaffold_2-snap-gene-1607.29	0.855227	2.99048	0.242	0.35	1.80588	2.04e-26	8.65e-22	up
maker-HiC_scaffold_5-snap-gene-114.27	2.748	0.812511	0.57	0.114	-1.7578	2.08e-26	8.83e-22	down
snap_masked-HiC_scaffold_4-processed-gene-805.25	0	0.842467	0	0.122	13.0406	2.1e-26	8.91e-22	up
maker-HiC_scaffold_7-snap-gene-1223.5	1.91732	0.120288	0.449	0.024	-3.9934	2.55e-26	1.08e-21	down
maker-HiC_scaffold_1-snap-gene-461.17	4.13573	2.39144	0.698	0.26	-0.790234	2.63e-26	1.12e-21	down
maker-HiC_scaffold_2-snap-gene-1400.8	5.28559	2.35725	0.778	0.317	-1.16492	2.79e-26	1.18e-21	down
maker-HiC_scaffold_8-snap-gene-1155.41	3.54389	1.21259	0.651	0.179	-1.54716	2.95e-26	1.25e-21	down
maker-HiC_scaffold_3-snap-gene-241.0	0.275017	2.06233	0.089	0.285	2.90623	3.01e-26	1.28e-21	up
maker-HiC_scaffold_2-snap-gene-201.26	2.13612	4.3956	0.48	0.382	1.04103	3.26e-26	1.39e-21	up
maker-HiC_scaffold_9-snap-gene-358.25	3.34482	1.29967	0.629	0.171	-1.36371	3.73e-26	1.58e-21	down
genemark-HiC_scaffold_12-processed-gene-436.0	7.92702	14.4467	0.877	0.878	0.865878	3.83e-26	1.63e-21	up
maker-HiC_scaffold_9-snap-gene-358.20	2.39234	4.53779	0.522	0.48	0.923537	4.44e-26	1.89e-21	up
maker-HiC_scaffold_8-snap-gene-778.7	0.134883	1.91227	0.045	0.228	3.82451	5.56e-26	2.36e-21	up
maker-HiC_scaffold_7-snap-gene-1109.1	1.81695	4.30945	0.438	0.537	1.24594	6.49e-26	2.76e-21	up
maker-HiC_scaffold_7-snap-gene-1333.31	0.913939	3.0011	0.251	0.374	1.71521	6.72e-26	2.85e-21	up
maker-HiC_scaffold_2-snap-gene-1785.7	0.668924	2.66539	0.195	0.35	1.99427	7.16e-26	3.04e-21	up
maker-HiC_scaffold_3-snap-gene-237.15	4.26104	8.31171	0.703	0.74	0.963925	7.44e-26	3.16e-21	up
maker-HiC_scaffold_14-snap-gene-545.21	3.20069	0.965343	0.61	0.146	-1.72917	9.36e-26	3.97e-21	down
maker-HiC_scaffold_6-snap-gene-1397.0	0.867009	2.72977	0.247	0.325	1.65454	9.52e-26	4.04e-21	up
maker-HiC_scaffold_10-snap-gene-123.4	0.366702	2.09916	0.115	0.293	2.51681	9.57e-26	4.07e-21	up
maker-HiC_scaffold_10-snap-gene-19.25	3.07735	0.880263	0.601	0.138	-1.80556	1.57e-25	6.65e-21	down
augustus_masked-HiC_scaffold_2-processed-gene-1850.1	1.4488	3.78538	0.362	0.463	1.38552	1.87e-25	7.96e-21	up
maker-HiC_scaffold_10-snap-gene-1418.7	4.137	3.09096	0.695	0.301	-0.420518	1.92e-25	8.14e-21	down
maker-HiC_scaffold_3-snap-gene-1292.6	0.434565	2.21997	0.133	0.26	2.35263	2e-25	8.5e-21	up
maker-HiC_scaffold_7-snap-gene-1376.3	0.13643	1.7004	0.047	0.236	3.63867	2.07e-25	8.81e-21	up
snap_masked-HiC_scaffold_1-processed-gene-1427.31	2.65192	1.07944	0.556	0.13	-1.29668	2.13e-25	9.05e-21	down
maker-HiC_scaffold_11-snap-gene-314.3	0.861177	2.97348	0.244	0.374	1.78765	2.29e-25	9.73e-21	up
maker-HiC_scaffold_3-snap-gene-1838.23	0.143955	1.69452	0.049	0.252	3.55627	2.45e-25	1.04e-20	up
maker-HiC_scaffold_3-snap-gene-1380.0	0.577599	2.11843	0.173	0.203	1.87467	2.65e-25	1.13e-20	up
maker-HiC_scaffold_12-snap-gene-110.30	2.88842	1.03362	0.58	0.138	-1.48249	2.66e-25	1.13e-20	down
maker-HiC_scaffold_14-snap-gene-1415.4	3.56561	1.57704	0.649	0.195	-1.17688	3.16e-25	1.34e-20	down
maker-HiC_scaffold_2-snap-gene-97.1	4.13628	2.04697	0.696	0.252	-1.01481	3.49e-25	1.48e-20	down
augustus_masked-HiC_scaffold_1-processed-gene-1426.35	3.17304	0.915271	0.61	0.146	-1.79348	4.25e-25	1.8e-20	down
maker-HiC_scaffold_7-snap-gene-202.8	2.35375	4.75335	0.512	0.472	1.01395	4.45e-25	1.89e-20	up
maker-HiC_scaffold_10-snap-gene-344.33	0.0603096	1.61925	0.021	0.22	4.74449	5.26e-25	2.24e-20	up
maker-HiC_scaffold_1-snap-gene-192.1	0.256276	2.05886	0.082	0.285	3.00558	5.6e-25	2.38e-20	up
maker-HiC_scaffold_13-snap-gene-1771.37	1.38255	3.46866	0.36	0.455	1.32698	5.9e-25	2.5e-20	up
maker-HiC_scaffold_3-snap-gene-1853.0	1.91385	0.173366	0.448	0.033	-3.46383	6.07e-25	2.58e-20	down
maker-HiC_scaffold_7-snap-gene-150.16	0.926454	2.85165	0.258	0.333	1.6219	6.1e-25	2.59e-20	up
maker-HiC_scaffold_13-snap-gene-61.47	0.310061	1.92619	0.099	0.22	2.63474	7.57e-25	3.21e-20	up
maker-HiC_scaffold_10-snap-gene-1701.29	7.51325	4.60224	0.866	0.463	-0.707089	7.69e-25	3.27e-20	down
maker-HiC_scaffold_1-snap-gene-395.17	1.34555	2.90509	0.347	0.285	1.11032	8.4e-25	3.57e-20	up
maker-HiC_scaffold_2-snap-gene-973.26	3.92509	2.07878	0.679	0.244	-0.916957	8.56e-25	3.64e-20	down
augustus_masked-HiC_scaffold_14-processed-gene-723.44	1.92839	0.384439	0.454	0.049	-2.32627	9.21e-25	3.91e-20	down
maker-HiC_scaffold_11-snap-gene-891.2	1.39976	3.25442	0.361	0.374	1.21716	9.63e-25	4.09e-20	up
augustus_masked-HiC_scaffold_2-processed-gene-1160.35	1.51571	0.248669	0.382	0.016	-2.60721	1.04e-24	4.42e-20	down
maker-HiC_scaffold_14-snap-gene-1140.51	0.27709	2.2885	0.082	0.285	3.04552	1.19e-24	5.04e-20	up
maker-HiC_scaffold_10-snap-gene-1475.14	3.2081	4.41431	0.606	0.39	0.460456	1.4e-24	5.95e-20	up
genemark-scaffold_2258_fragment_2-processed-gene-0.0	0.916747	2.99119	0.254	0.325	1.70601	1.56e-24	6.61e-20	up
maker-HiC_scaffold_5-snap-gene-883.23	0.732037	2.55084	0.207	0.276	1.80085	1.58e-24	6.71e-20	up
augustus_masked-HiC_scaffold_15-processed-gene-100.24	4.12764	2.08949	0.7	0.26	-0.982134	1.63e-24	6.94e-20	down
maker-HiC_scaffold_8-snap-gene-387.26	2.43197	0.627129	0.517	0.089	-1.95512	2.12e-24	9.02e-20	down
maker-HiC_scaffold_14-snap-gene-1369.27	0.247122	2.1337	0.08	0.187	3.10955	2.34e-24	9.93e-20	up
maker-HiC_scaffold_1-snap-gene-1598.9	0.947048	3.0948	0.266	0.382	1.70823	2.84e-24	1.2e-19	up
maker-HiC_scaffold_3-snap-gene-518.58	3.0371	4.41374	0.595	0.431	0.53929	2.89e-24	1.23e-19	up
snap_masked-HiC_scaffold_1-processed-gene-2036.9	0.314669	2.06387	0.099	0.236	2.71306	3.11e-24	1.32e-19	up
maker-HiC_scaffold_10-snap-gene-1530.3	0.99662	2.5734	0.277	0.309	1.36847	3.25e-24	1.38e-19	up
maker-HiC_scaffold_4-snap-gene-532.37	0.708846	2.63387	0.204	0.293	1.89349	3.52e-24	1.49e-19	up
maker-HiC_scaffold_9-snap-gene-313.3	0.173291	1.8325	0.058	0.236	3.40179	3.59e-24	1.52e-19	up
maker-HiC_scaffold_1-snap-gene-785.34	1.85942	4.44766	0.431	0.463	1.25815	3.8e-24	1.61e-19	up
augustus_masked-HiC_scaffold_10-processed-gene-561.6	0.145339	1.77317	0.048	0.211	3.60792	4.17e-24	1.77e-19	up
snap_masked-HiC_scaffold_8-processed-gene-866.31	0.82621	3.63433	0.2	0.374	2.13698	4.39e-24	1.87e-19	up
maker-HiC_scaffold_4-snap-gene-1642.19	0.180212	1.77511	0.057	0.252	3.29942	5.43e-24	2.31e-19	up
maker-HiC_scaffold_11-snap-gene-1659.42	1.1544	2.92082	0.31	0.35	1.33916	5.55e-24	2.36e-19	up
maker-HiC_scaffold_10-snap-gene-637.0	0.122488	1.69767	0.039	0.252	3.79175	7.65e-24	3.25e-19	up
augustus_masked-HiC_scaffold_7-processed-gene-1088.45	3.28895	5.67565	0.615	0.463	0.787139	7.99e-24	3.39e-19	up
maker-HiC_scaffold_7-snap-gene-97.3	0.550003	2.3669	0.164	0.293	2.10528	9.84e-24	4.18e-19	up
augustus_masked-HiC_scaffold_5-processed-gene-1772.0	0.322246	1.93265	0.102	0.276	2.58397	1.09e-23	4.64e-19	up
augustus_masked-HiC_scaffold_2-processed-gene-1745.35	0.264625	1.84751	0.086	0.179	2.80309	1.22e-23	5.17e-19	up
maker-HiC_scaffold_7-snap-gene-1577.1	1.84395	0.169938	0.433	0.033	-3.43895	1.23e-23	5.21e-19	down
maker-HiC_scaffold_2-snap-gene-1322.10	3.65535	2.08598	0.657	0.244	-0.809251	1.31e-23	5.58e-19	down
augustus_masked-HiC_scaffold_4-processed-gene-378.14	5.97659	4.22719	0.791	0.382	-0.499613	1.44e-23	6.11e-19	down
maker-HiC_scaffold_15-snap-gene-98.29	0.116833	1.66063	0.037	0.228	3.82807	1.57e-23	6.68e-19	up
augustus_masked-HiC_scaffold_3-processed-gene-343.20	0.336333	1.86141	0.109	0.252	2.46808	1.67e-23	7.11e-19	up
maker-HiC_scaffold_11-snap-gene-328.36	1.50701	3.19984	0.382	0.39	1.08626	1.96e-23	8.31e-19	up
maker-HiC_scaffold_12-snap-gene-1999.8	2.45981	4.38019	0.535	0.488	0.832423	2.06e-23	8.73e-19	up
maker-HiC_scaffold_3-snap-gene-312.35	2.51432	4.75428	0.537	0.504	0.919031	2.45e-23	1.04e-18	up
snap_masked-HiC_scaffold_9-processed-gene-1107.9	1.99431	0.244747	0.458	0.049	-3.02601	2.52e-23	1.07e-18	down
maker-HiC_scaffold_1-snap-gene-816.2	2.12013	3.37506	0.481	0.317	0.670735	2.8e-23	1.19e-18	up
maker-HiC_scaffold_14-snap-gene-1434.53	6.00557	2.75175	0.807	0.382	-1.12593	3.21e-23	1.36e-18	down
maker-HiC_scaffold_10-snap-gene-1243.46	4.21764	6.74156	0.699	0.577	0.676635	3.55e-23	1.51e-18	up
maker-HiC_scaffold_10-snap-gene-778.14	2.38171	0.743875	0.519	0.106	-1.67873	3.61e-23	1.53e-18	down
maker-HiC_scaffold_2-snap-gene-1492.35	2.17291	0.313546	0.484	0.065	-2.79249	3.64e-23	1.54e-18	down
maker-HiC_scaffold_6-snap-gene-827.3	2.45935	3.93234	0.527	0.398	0.677089	3.72e-23	1.58e-18	up
maker-HiC_scaffold_11-snap-gene-1698.35	1.47351	3.43942	0.374	0.398	1.22285	4.09e-23	1.74e-18	up
maker-HiC_scaffold_9-snap-gene-385.6	3.45043	1.61045	0.636	0.211	-1.09926	4.31e-23	1.83e-18	down
maker-HiC_scaffold_15-snap-gene-785.17	3.24917	1.37891	0.617	0.187	-1.23648	4.77e-23	2.03e-18	down
maker-HiC_scaffold_4-snap-gene-652.3	0.0531963	1.45016	0.02	0.187	4.76613	5.95e-23	2.53e-18	up
maker-HiC_scaffold_3-snap-gene-241.5	0.260738	1.77154	0.088	0.26	2.76386	6.15e-23	2.61e-18	up
maker-HiC_scaffold_6-snap-gene-1134.32	2.25856	1.05233	0.495	0.122	-1.10174	6.28e-23	2.67e-18	down
augustus_masked-HiC_scaffold_11-processed-gene-465.9	1.14679	3.16469	0.308	0.407	1.46438	8.67e-23	3.68e-18	up
maker-HiC_scaffold_10-snap-gene-106.0	3.55809	1.76068	0.651	0.228	-1.01493	8.95e-23	3.8e-18	down
maker-HiC_scaffold_7-snap-gene-186.2	1.69635	3.73844	0.415	0.407	1.13996	9.28e-23	3.94e-18	up
snap_masked-HiC_scaffold_5-processed-gene-357.52	1.64702	0.120753	0.407	0.024	-3.76862	9.4e-23	3.99e-18	down
augustus_masked-HiC_scaffold_1-processed-gene-833.55	12.6483	9.27974	0.953	0.659	-0.446785	1.13e-22	4.8e-18	down
snap_masked-HiC_scaffold_6-processed-gene-853.21	3.27022	1.6652	0.622	0.211	-0.973652	1.13e-22	4.81e-18	down
snap_masked-HiC_scaffold_4-processed-gene-392.30	4.68431	2.78298	0.731	0.317	-0.751183	1.25e-22	5.32e-18	down
augustus_masked-HiC_scaffold_12-processed-gene-853.6	2.33669	0.920388	0.517	0.122	-1.34406	1.58e-22	6.73e-18	down
augustus_masked-HiC_scaffold_9-processed-gene-1152.8	1.25145	0	0.329	0	-13.6114	1.64e-22	6.96e-18	down
snap_masked-HiC_scaffold_7-processed-gene-21.14	11.532	20.263	0.942	0.943	0.813199	1.67e-22	7.11e-18	up
augustus_masked-HiC_scaffold_6-processed-gene-594.25	2.99022	1.55117	0.594	0.195	-0.946849	1.85e-22	7.87e-18	down
snap_masked-HiC_scaffold_11-processed-gene-1176.4	14.8274	10.4081	0.971	0.724	-0.510558	2.02e-22	8.59e-18	down
maker-HiC_scaffold_7-snap-gene-97.5	2.198	0.688823	0.491	0.098	-1.67384	2.21e-22	9.37e-18	down
maker-HiC_scaffold_2-snap-gene-1241.19	0.427542	2.08278	0.133	0.244	2.2841	2.26e-22	9.6e-18	up
maker-scaffold_232_fragment_12-snap-gene-0.4	0.000900248	0.752443	0	0.114	9.55527	2.38e-22	1.01e-17	up
snap_masked-HiC_scaffold_15-processed-gene-1413.13	0.397601	2.08874	0.121	0.276	2.39295	2.91e-22	1.23e-17	up
augustus_masked-HiC_scaffold_14-processed-gene-353.13	1.80028	0.573541	0.43	0.065	-1.65008	3.03e-22	1.29e-17	down
maker-HiC_scaffold_3-snap-gene-128.15	2.93708	1.71099	0.587	0.211	-0.779519	3.22e-22	1.37e-17	down
maker-HiC_scaffold_13-snap-gene-1252.24	2.85459	1.14557	0.582	0.163	-1.31715	3.36e-22	1.43e-17	down
maker-HiC_scaffold_15-snap-gene-149.21	8.95999	5.1636	0.899	0.545	-0.795106	3.9e-22	1.65e-17	down
maker-HiC_scaffold_14-snap-gene-850.1	0.513127	2.20894	0.153	0.325	2.10575	3.92e-22	1.66e-17	up
augustus_masked-HiC_scaffold_3-processed-gene-39.31	2.02837	0.255867	0.46	0.057	-2.98637	3.92e-22	1.66e-17	down
maker-HiC_scaffold_10-snap-gene-925.29	3.17057	1.43179	0.608	0.187	-1.14687	4.08e-22	1.73e-17	down
snap_masked-HiC_scaffold_13-processed-gene-898.14	3.05353	1.64197	0.605	0.211	-0.895012	4.09e-22	1.74e-17	down
maker-HiC_scaffold_8-snap-gene-326.21	1.23366	0	0.324	0	-13.5908	4.13e-22	1.75e-17	down
genemark-HiC_scaffold_3-processed-gene-571.23	3.34031	1.79644	0.629	0.228	-0.894808	4.43e-22	1.88e-17	down
snap_masked-HiC_scaffold_4-processed-gene-1104.10	4.57292	2.48171	0.726	0.309	-0.881753	4.69e-22	1.99e-17	down
maker-HiC_scaffold_13-snap-gene-1481.3	0.59516	2.39454	0.176	0.301	2.00822	4.87e-22	2.07e-17	up
augustus_masked-HiC_scaffold_4-processed-gene-267.30	0.355004	1.87413	0.114	0.268	2.39998	5.23e-22	2.22e-17	up
maker-HiC_scaffold_5-snap-gene-41.7	1.90189	1.30376	0.45	0.13	-0.544719	5.63e-22	2.39e-17	down
augustus_masked-HiC_scaffold_12-processed-gene-388.5	10.699	14.7258	0.931	0.772	0.460865	5.84e-22	2.48e-17	up
maker-HiC_scaffold_12-snap-gene-2052.30	0.756918	2.22518	0.221	0.293	1.55558	6.38e-22	2.71e-17	up
maker-HiC_scaffold_12-snap-gene-128.3	6.57554	3.30718	0.826	0.423	-0.991485	6.88e-22	2.92e-17	down
maker-HiC_scaffold_5-snap-gene-172.35	3.6511	1.7259	0.657	0.236	-1.08094	8.01e-22	3.4e-17	down
maker-HiC_scaffold_5-snap-gene-40.25	2.56219	4.75139	0.543	0.488	0.890947	8.7e-22	3.7e-17	up
maker-HiC_scaffold_8-snap-gene-144.0	2.43901	3.96519	0.525	0.447	0.701071	8.7e-22	3.7e-17	up
maker-HiC_scaffold_9-snap-gene-1081.37	1.12662	2.76202	0.301	0.358	1.29365	8.74e-22	3.71e-17	up
snap_masked-HiC_scaffold_10-processed-gene-1773.12	0.118951	1.55055	0.041	0.211	3.70322	8.78e-22	3.73e-17	up
maker-HiC_scaffold_13-snap-gene-1067.16	18.0769	12.6705	0.982	0.789	-0.512675	9.76e-22	4.15e-17	down
snap_masked-HiC_scaffold_13-processed-gene-186.25	0.00952909	1.05034	0.003	0.146	6.76938	1.04e-21	4.43e-17	up
genemark-HiC_scaffold_1-processed-gene-158.3	1.61894	0.212597	0.399	0.033	-2.92827	1.15e-21	4.87e-17	down
maker-HiC_scaffold_11-snap-gene-1378.50	2.86894	0.975509	0.575	0.154	-1.55619	1.39e-21	5.9e-17	down
maker-HiC_scaffold_7-snap-gene-144.1	3.52971	1.8565	0.653	0.244	-0.926926	1.4e-21	5.94e-17	down
snap_masked-HiC_scaffold_10-processed-gene-1701.12	1.02836	2.22764	0.285	0.228	1.11509	1.44e-21	6.11e-17	up
snap_masked-HiC_scaffold_8-processed-gene-127.6	1.69158	0.745855	0.418	0.081	-1.18129	1.54e-21	6.54e-17	down
maker-HiC_scaffold_14-snap-gene-1290.20	2.53764	1.49019	0.54	0.179	-0.767948	1.55e-21	6.59e-17	down
maker-HiC_scaffold_12-snap-gene-347.5	0.474081	1.93626	0.144	0.203	2.02984	1.57e-21	6.69e-17	up
snap_masked-HiC_scaffold_7-processed-gene-185.6	2.57081	3.99544	0.541	0.398	0.636113	1.63e-21	6.93e-17	up
maker-HiC_scaffold_1-snap-gene-1242.0	2.51562	1.27706	0.533	0.154	-0.978035	2.14e-21	9.09e-17	down
maker-HiC_scaffold_4-snap-gene-459.5	0.146143	1.63034	0.048	0.187	3.47882	2.23e-21	9.49e-17	up
maker-HiC_scaffold_11-snap-gene-1703.31	0.0428026	1.12442	0.014	0.195	4.7121	2.48e-21	1.05e-16	up
maker-HiC_scaffold_10-snap-gene-1545.3	0.0503819	1.21906	0.019	0.187	4.59397	2.6e-21	1.1e-16	up
augustus_masked-HiC_scaffold_2-processed-gene-1729.24	0.923608	2.58621	0.261	0.325	1.48539	2.94e-21	1.25e-16	up
maker-HiC_scaffold_10-snap-gene-423.0	1.76781	3.31661	0.428	0.39	0.90771	3.34e-21	1.42e-16	up
snap_masked-HiC_scaffold_14-processed-gene-167.29	0.586138	2.17868	0.177	0.293	1.89396	3.48e-21	1.48e-16	up
maker-HiC_scaffold_13-snap-gene-1735.16	2.46059	1.10979	0.525	0.146	-1.14865	3.53e-21	1.5e-16	down
maker-HiC_scaffold_12-snap-gene-928.2	1.68426	2.71517	0.417	0.293	0.688896	3.54e-21	1.5e-16	up
maker-HiC_scaffold_4-snap-gene-1363.6	0.723072	2.09394	0.216	0.26	1.53388	3.54e-21	1.5e-16	up
augustus_masked-HiC_scaffold_13-processed-gene-1235.12	12.2038	19.726	0.949	0.886	0.692762	3.7e-21	1.57e-16	up
maker-HiC_scaffold_12-snap-gene-2061.11	4.94543	8.81533	0.763	0.748	0.833905	3.77e-21	1.6e-16	up
maker-HiC_scaffold_4-snap-gene-259.2	7.47965	4.3052	0.862	0.488	-0.796876	3.85e-21	1.64e-16	down
maker-HiC_scaffold_12-snap-gene-2055.1	1.15229	2.7025	0.306	0.317	1.22971	4.06e-21	1.73e-16	up
maker-HiC_scaffold_3-snap-gene-1650.3	0.262083	1.94952	0.082	0.22	2.89455	4.22e-21	1.79e-16	up
maker-HiC_scaffold_5-snap-gene-46.26	0.0220003	1.26682	0.007	0.163	5.84112	4.33e-21	1.84e-16	up
maker-HiC_scaffold_14-snap-gene-958.42	1.42445	3.03015	0.36	0.382	1.08893	4.61e-21	1.96e-16	up
augustus_masked-HiC_scaffold_3-processed-gene-1313.2	0.792449	2.39494	0.228	0.309	1.59548	5.13e-21	2.18e-16	up
snap_masked-HiC_scaffold_10-processed-gene-1759.14	1.15238	0	0.309	0	-13.4925	5.37e-21	2.28e-16	down
augustus_masked-HiC_scaffold_11-processed-gene-1534.27	1.98481	0.42806	0.462	0.073	-2.21285	5.48e-21	2.33e-16	down
maker-HiC_scaffold_10-snap-gene-461.3	1.01907	2.62414	0.282	0.293	1.3645	5.64e-21	2.39e-16	up
maker-HiC_scaffold_12-snap-gene-802.14	0.642852	2.10928	0.189	0.268	1.71403	5.87e-21	2.49e-16	up
maker-HiC_scaffold_9-snap-gene-161.38	0.235629	1.61851	0.078	0.244	2.77955	7.6e-21	3.23e-16	up
augustus_masked-HiC_scaffold_10-processed-gene-1746.24	1.73874	0.342489	0.415	0.049	-2.34357	8.32e-21	3.53e-16	down
maker-HiC_scaffold_11-snap-gene-1771.44	0.733939	2.37384	0.215	0.333	1.69335	8.6e-21	3.65e-16	up
maker-HiC_scaffold_15-snap-gene-1267.2	0.341821	1.70472	0.108	0.203	2.31788	8.67e-21	3.68e-16	up
snap_masked-HiC_scaffold_3-processed-gene-194.6	1.75168	0.27357	0.422	0.049	-2.67831	8.71e-21	3.7e-16	down
maker-HiC_scaffold_5-snap-gene-46.29	4.34776	6.4488	0.712	0.585	0.56875	8.95e-21	3.8e-16	up
maker-HiC_scaffold_6-snap-gene-1117.18	7.53731	4.46963	0.865	0.496	-0.753881	9.05e-21	3.84e-16	down
maker-HiC_scaffold_5-snap-gene-190.35	0.301831	1.90364	0.095	0.228	2.65655	9.59e-21	4.07e-16	up
maker-HiC_scaffold_12-snap-gene-94.18	1.80447	0.557356	0.43	0.073	-1.69472	1e-20	4.27e-16	down
maker-HiC_scaffold_8-snap-gene-322.5	4.70786	2.32277	0.736	0.325	-1.0192	1.02e-20	4.31e-16	down
snap_masked-HiC_scaffold_7-processed-gene-891.1	0.242062	1.62613	0.078	0.252	2.74748	1.03e-20	4.39e-16	up
maker-HiC_scaffold_4-snap-gene-211.7	1.14585	2.57123	0.313	0.325	1.16596	1.12e-20	4.77e-16	up
augustus_masked-HiC_scaffold_9-processed-gene-601.4	1.08705	2.74522	0.3	0.358	1.33642	1.16e-20	4.94e-16	up
maker-HiC_scaffold_13-snap-gene-1020.38	1.47514	0.176823	0.371	0.024	-3.05975	1.18e-20	5.01e-16	down
maker-HiC_scaffold_7-snap-gene-1953.25	0.989292	2.56939	0.272	0.325	1.37687	1.21e-20	5.14e-16	up
maker-HiC_scaffold_12-snap-gene-2031.3	3.17158	1.39218	0.62	0.211	-1.18779	1.28e-20	5.42e-16	down
genemark-scaffold_2188_fragment_2-processed-gene-0.8	0.0180657	1.00693	0.005	0.154	5.79274	1.42e-20	6.04e-16	up
augustus_masked-HiC_scaffold_6-processed-gene-1122.14	0.070213	1.55935	0.022	0.195	4.4711	1.48e-20	6.28e-16	up
augustus_masked-HiC_scaffold_11-processed-gene-1285.44	3.80566	2.51166	0.667	0.285	-0.599485	1.51e-20	6.41e-16	down
maker-HiC_scaffold_7-snap-gene-1003.7	0.0817354	1.31094	0.027	0.211	4.00184	1.61e-20	6.85e-16	up
maker-HiC_scaffold_1-snap-gene-34.35	1.52352	0.266462	0.376	0.033	-2.51496	1.72e-20	7.31e-16	down
maker-HiC_scaffold_11-snap-gene-1784.5	3.0908	5.03048	0.602	0.488	0.702698	1.75e-20	7.44e-16	up
maker-HiC_scaffold_12-snap-gene-68.45	0.733207	2.53153	0.211	0.333	1.78758	1.82e-20	7.71e-16	up
snap_masked-HiC_scaffold_9-processed-gene-49.32	4.05014	1.95685	0.683	0.268	-1.0494	1.85e-20	7.86e-16	down
snap_masked-HiC_scaffold_13-processed-gene-160.1	9.86489	5.33356	0.915	0.61	-0.887192	1.9e-20	8.09e-16	down
maker-HiC_scaffold_15-snap-gene-549.2	2.93547	1.22913	0.591	0.187	-1.25589	1.91e-20	8.11e-16	down
maker-HiC_scaffold_14-snap-gene-1007.0	5.87558	4.04436	0.803	0.423	-0.538807	2.19e-20	9.31e-16	down
maker-HiC_scaffold_7-snap-gene-882.29	0.272486	1.77578	0.09	0.228	2.70375	2.28e-20	9.68e-16	up
maker-HiC_scaffold_4-snap-gene-1352.29	2.67047	1.87838	0.553	0.211	-0.507581	2.34e-20	9.93e-16	down
augustus_masked-HiC_scaffold_5-processed-gene-467.12	2.11799	0.345712	0.477	0.081	-2.6147	2.49e-20	1.06e-15	down
maker-HiC_scaffold_3-snap-gene-1046.3	2.68525	1.53641	0.56	0.195	-0.80545	3.21e-20	1.36e-15	down
maker-HiC_scaffold_6-snap-gene-204.15	1.74714	0.686461	0.42	0.081	-1.34762	3.23e-20	1.37e-15	down
maker-HiC_scaffold_9-snap-gene-1209.10	8.70405	6.43222	0.895	0.561	-0.436365	3.34e-20	1.42e-15	down
maker-HiC_scaffold_7-snap-gene-134.28	0.382983	1.79753	0.124	0.252	2.23037	3.6e-20	1.53e-15	up
maker-HiC_scaffold_13-snap-gene-1713.22	3.74485	2.15463	0.664	0.268	-0.797441	3.76e-20	1.6e-15	down
maker-HiC_scaffold_4-snap-gene-462.22	0.286327	1.83934	0.091	0.211	2.68302	3.86e-20	1.64e-15	up
augustus_masked-HiC_scaffold_8-processed-gene-377.24	1.73551	0.490228	0.419	0.065	-1.82363	4.14e-20	1.76e-15	down
maker-HiC_scaffold_6-snap-gene-1294.3	0.874844	2.41282	0.246	0.317	1.46352	4.19e-20	1.78e-15	up
maker-HiC_scaffold_3-snap-gene-690.20	8.02875	5.54017	0.878	0.528	-0.535237	4.37e-20	1.86e-15	down
maker-HiC_scaffold_14-snap-gene-1269.24	1.63905	0.47305	0.397	0.057	-1.79257	4.66e-20	1.98e-15	down
augustus_masked-HiC_scaffold_13-processed-gene-748.4	1.34081	0.117284	0.348	0.016	-3.51391	4.87e-20	2.07e-15	down
maker-HiC_scaffold_4-snap-gene-94.4	0.0834641	1.41039	0.03	0.195	4.07717	5.29e-20	2.24e-15	up
snap_masked-HiC_scaffold_12-processed-gene-311.29	6.22847	4.68803	0.816	0.463	-0.409888	5.59e-20	2.37e-15	down
maker-HiC_scaffold_9-snap-gene-1186.38	1.92725	0.394559	0.451	0.073	-2.28794	5.71e-20	2.43e-15	down
augustus_masked-HiC_scaffold_2-processed-gene-120.33	0.0900377	1.34342	0.031	0.195	3.89774	7.04e-20	2.99e-15	up
maker-HiC_scaffold_14-snap-gene-226.6	0.0367825	1.25951	0.013	0.163	5.0939	7.07e-20	3e-15	up
maker-HiC_scaffold_6-snap-gene-1165.24	1.19987	2.66249	0.316	0.301	1.14983	7.55e-20	3.21e-15	up
maker-HiC_scaffold_3-snap-gene-249.10	0.445403	1.68127	0.143	0.22	1.91613	8.04e-20	3.42e-15	up
maker-HiC_scaffold_6-snap-gene-1013.0	0.0433362	1.20873	0.015	0.171	4.79857	8.25e-20	3.5e-15	up
maker-HiC_scaffold_9-snap-gene-412.6	0.99046	2.87866	0.272	0.423	1.53913	8.39e-20	3.56e-15	up
snap_masked-HiC_scaffold_2-processed-gene-622.29	1.99401	0.718487	0.456	0.098	-1.47251	8.65e-20	3.67e-15	down
maker-HiC_scaffold_6-snap-gene-1012.18	4.91507	3.38687	0.748	0.374	-0.537246	8.89e-20	3.78e-15	down
maker-HiC_scaffold_9-snap-gene-466.20	1.82054	0.684675	0.44	0.089	-1.41074	9.23e-20	3.92e-15	down
maker-HiC_scaffold_12-snap-gene-71.44	1.96869	1.34118	0.453	0.154	-0.553699	9.24e-20	3.92e-15	down
snap_masked-HiC_scaffold_10-processed-gene-2013.14	0.114247	1.55168	0.038	0.179	3.76244	9.84e-20	4.18e-15	up
maker-HiC_scaffold_12-snap-gene-1011.6	1.76742	0.720038	0.424	0.089	-1.29538	9.89e-20	4.2e-15	down
maker-HiC_scaffold_8-snap-gene-1244.9	0.612695	2.11507	0.181	0.301	1.7873	1e-19	4.25e-15	up
maker-HiC_scaffold_15-snap-gene-54.0	1.78467	2.94242	0.426	0.301	0.721315	1e-19	4.26e-15	up
maker-HiC_scaffold_10-snap-gene-1719.25	3.50785	4.93372	0.644	0.488	0.492074	1e-19	4.26e-15	up
maker-HiC_scaffold_6-snap-gene-1240.13	4.7517	7.04811	0.742	0.618	0.568784	1.09e-19	4.62e-15	up
maker-HiC_scaffold_13-snap-gene-365.22	3.38195	2.3736	0.632	0.285	-0.510759	1.1e-19	4.69e-15	down
maker-HiC_scaffold_10-snap-gene-332.1	1.98241	0.466222	0.458	0.081	-2.08793	1.19e-19	5.05e-15	down
maker-HiC_scaffold_15-snap-gene-376.10	3.17805	1.23829	0.612	0.203	-1.35973	1.21e-19	5.15e-15	down
augustus_masked-HiC_scaffold_11-processed-gene-1712.17	0.423561	1.9944	0.128	0.293	2.23504	1.23e-19	5.2e-15	up
maker-HiC_scaffold_3-snap-gene-1738.6	2.96288	1.8064	0.592	0.228	-0.713849	1.3e-19	5.51e-15	down
augustus_masked-HiC_scaffold_4-processed-gene-474.5	0.417576	2.0136	0.13	0.268	2.26939	1.52e-19	6.47e-15	up
maker-HiC_scaffold_2-snap-gene-435.36	3.52243	2.27082	0.647	0.276	-0.633334	1.55e-19	6.57e-15	down
maker-HiC_scaffold_12-snap-gene-262.0	0.909165	2.33321	0.26	0.317	1.3596	1.59e-19	6.74e-15	up
maker-HiC_scaffold_1-snap-gene-895.20	2.9489	1.07764	0.592	0.187	-1.45221	1.64e-19	6.97e-15	down
genemark-HiC_scaffold_3-processed-gene-1582.15	0.972209	2.48581	0.267	0.301	1.35429	1.67e-19	7.1e-15	up
maker-HiC_scaffold_10-snap-gene-292.79	6.02188	3.65317	0.82	0.447	-0.721049	1.83e-19	7.78e-15	down
maker-HiC_scaffold_2-snap-gene-436.34	0.580166	1.89603	0.174	0.228	1.70827	2.02e-19	8.56e-15	up
augustus_masked-HiC_scaffold_11-processed-gene-1031.31	2.43826	1.64932	0.527	0.195	-0.563953	2.08e-19	8.82e-15	down
maker-HiC_scaffold_13-snap-gene-133.4	2.51119	0.897509	0.527	0.138	-1.48427	2.2e-19	9.33e-15	down
maker-HiC_scaffold_4-snap-gene-1211.23	3.10014	4.59179	0.603	0.48	0.566711	2.23e-19	9.46e-15	up
maker-HiC_scaffold_13-snap-gene-1769.16	1.96962	3.47702	0.453	0.398	0.819904	2.25e-19	9.56e-15	up
maker-HiC_scaffold_10-snap-gene-198.3	4.54442	3.45235	0.725	0.382	-0.396509	2.32e-19	9.86e-15	down
maker-HiC_scaffold_12-snap-gene-151.19	1.11719	2.52451	0.309	0.325	1.17606	2.41e-19	1.02e-14	up
maker-HiC_scaffold_7-snap-gene-48.36	4.22027	2.75703	0.706	0.333	-0.614205	2.48e-19	1.05e-14	down
maker-HiC_scaffold_4-snap-gene-1638.15	2.40862	1.40977	0.518	0.179	-0.772709	2.61e-19	1.11e-14	down
augustus_masked-HiC_scaffold_13-processed-gene-337.3	6.45967	4.78188	0.825	0.463	-0.433874	2.66e-19	1.13e-14	down
augustus_masked-HiC_scaffold_6-processed-gene-1353.35	1.56824	3.40423	0.386	0.455	1.11813	3.14e-19	1.33e-14	up
maker-HiC_scaffold_10-snap-gene-24.0	2.59141	3.99812	0.545	0.431	0.625568	3.55e-19	1.51e-14	up
maker-HiC_scaffold_7-snap-gene-143.45	4.28174	6.30896	0.706	0.61	0.559196	3.89e-19	1.65e-14	up
augustus_masked-HiC_scaffold_10-processed-gene-675.12	2.55998	4.37745	0.533	0.48	0.773932	3.97e-19	1.69e-14	up
maker-HiC_scaffold_5-snap-gene-8.21	4.48909	6.82563	0.716	0.602	0.604527	4.07e-19	1.73e-14	up
maker-HiC_scaffold_5-snap-gene-752.40	1.48342	2.7803	0.373	0.317	0.906267	4.82e-19	2.05e-14	up
maker-HiC_scaffold_1-snap-gene-36.7	1.28384	2.92015	0.337	0.35	1.18551	5.27e-19	2.24e-14	up
maker-HiC_scaffold_4-snap-gene-215.55	1.38011	0.12152	0.357	0.024	-3.50444	6.61e-19	2.81e-14	down
maker-HiC_scaffold_6-snap-gene-1375.23	1.21749	2.71335	0.323	0.333	1.1561	6.75e-19	2.87e-14	up
maker-HiC_scaffold_7-snap-gene-1087.20	2.76428	1.01689	0.564	0.171	-1.44265	7.57e-19	3.22e-14	down
maker-HiC_scaffold_1-snap-gene-39.11	3.38249	5.04381	0.638	0.512	0.576414	7.93e-19	3.37e-14	up
maker-HiC_scaffold_8-snap-gene-312.17	0.306464	1.71836	0.098	0.236	2.48686	8.18e-19	3.48e-14	up
snap_masked-HiC_scaffold_1-processed-gene-1877.11	1.31562	2.51755	0.347	0.317	0.936223	8.25e-19	3.5e-14	up
augustus_masked-HiC_scaffold_5-processed-gene-120.35	4.53028	5.95948	0.729	0.537	0.39558	8.43e-19	3.58e-14	up
maker-HiC_scaffold_11-snap-gene-727.6	1.61419	2.99575	0.397	0.35	0.892062	8.68e-19	3.69e-14	up
maker-HiC_scaffold_7-snap-gene-569.1	2.76217	0.866441	0.562	0.163	-1.67251	8.73e-19	3.71e-14	down
maker-HiC_scaffold_8-snap-gene-475.31	0.407038	1.7333	0.126	0.203	2.09002	8.87e-19	3.77e-14	up
maker-HiC_scaffold_4-snap-gene-89.41	1.84857	3.18255	0.437	0.374	0.783738	9.08e-19	3.85e-14	up
maker-HiC_scaffold_5-snap-gene-180.10	1.46123	2.79917	0.37	0.35	0.937769	9.33e-19	3.96e-14	up
maker-HiC_scaffold_7-snap-gene-809.20	2.24188	4.01063	0.494	0.463	0.839088	9.7e-19	4.12e-14	up
maker-HiC_scaffold_15-snap-gene-81.35	1.70108	0.277132	0.415	0.057	-2.61737	9.77e-19	4.15e-14	down
maker-HiC_scaffold_11-snap-gene-1534.0	5.61245	3.63239	0.781	0.415	-0.627697	1.03e-18	4.38e-14	down
maker-HiC_scaffold_4-snap-gene-53.38	3.59508	1.67929	0.646	0.252	-1.09812	1.1e-18	4.69e-14	down
maker-HiC_scaffold_4-snap-gene-231.35	1.11962	2.04322	0.302	0.244	0.86778	1.11e-18	4.72e-14	up
genemark-HiC_scaffold_11-processed-gene-451.39	2.29897	4.16725	0.504	0.496	0.858078	1.11e-18	4.73e-14	up
augustus_masked-HiC_scaffold_8-processed-gene-867.23	2.80967	1.70369	0.563	0.203	-0.721699	1.17e-18	4.96e-14	down
augustus_masked-HiC_scaffold_3-processed-gene-155.9	0.0408776	1.07344	0.013	0.171	4.7114	1.28e-18	5.42e-14	up
maker-HiC_scaffold_8-snap-gene-278.7	19.5339	14.6649	0.987	0.854	-0.413612	1.36e-18	5.76e-14	down
maker-HiC_scaffold_3-snap-gene-704.6	1.01052	2.08434	0.279	0.244	1.04442	1.38e-18	5.87e-14	up
snap_masked-HiC_scaffold_10-processed-gene-1714.13	0.766014	2.14716	0.225	0.268	1.48687	1.55e-18	6.56e-14	up
maker-HiC_scaffold_13-snap-gene-1259.28	4.40235	2.88602	0.719	0.35	-0.609174	1.55e-18	6.6e-14	down
maker-HiC_scaffold_5-snap-gene-135.4	0.446448	1.89329	0.137	0.276	2.08409	1.79e-18	7.59e-14	up
maker-HiC_scaffold_7-snap-gene-193.18	1.88291	0.813602	0.44	0.106	-1.21047	2.12e-18	9.02e-14	down
maker-HiC_scaffold_9-snap-gene-840.16	3.92588	2.30606	0.681	0.301	-0.767562	2.38e-18	1.01e-13	down
snap_masked-HiC_scaffold_1-processed-gene-708.7	2.50803	1.19828	0.534	0.171	-1.06552	2.77e-18	1.17e-13	down
maker-HiC_scaffold_1-snap-gene-230.53	2.78971	1.13089	0.559	0.179	-1.30258	2.83e-18	1.2e-13	down
maker-HiC_scaffold_14-snap-gene-480.26	0.0574764	1.21888	0.021	0.171	4.40405	2.93e-18	1.25e-13	up
maker-HiC_scaffold_4-snap-gene-107.0	0.134117	1.28039	0.047	0.179	3.25406	3.1e-18	1.32e-13	up
snap_masked-scaffold_8_fragment_7-processed-gene-0.20	0.00247029	0.75059	0.001	0.106	8.19015	3.23e-18	1.37e-13	up
maker-HiC_scaffold_11-snap-gene-873.22	0.398074	1.51246	0.128	0.203	1.92552	3.33e-18	1.41e-13	up
augustus_masked-HiC_scaffold_11-processed-gene-338.13	7.28901	10.1354	0.856	0.748	0.475605	3.66e-18	1.55e-13	up
maker-HiC_scaffold_8-snap-gene-978.15	1.74494	0.53803	0.424	0.081	-1.69723	3.71e-18	1.57e-13	down
maker-HiC_scaffold_12-snap-gene-586.2	0.665166	1.33475	0.197	0.13	1.00467	4.17e-18	1.77e-13	up
maker-HiC_scaffold_3-snap-gene-1205.60	0.954514	1.45095	0.271	0.154	0.604112	4.25e-18	1.8e-13	up
maker-HiC_scaffold_3-snap-gene-1895.4	1.96924	0.625962	0.465	0.106	-1.65334	4.32e-18	1.83e-13	down
maker-HiC_scaffold_3-snap-gene-362.58	1.10866	0.0685504	0.3	0.008	-4.01354	4.35e-18	1.85e-13	down
maker-HiC_scaffold_13-snap-gene-886.48	2.60789	1.45864	0.54	0.187	-0.838214	4.41e-18	1.87e-13	down
maker-HiC_scaffold_5-snap-gene-953.1	1.53776	0.838802	0.383	0.081	-0.874346	4.44e-18	1.88e-13	down
maker-HiC_scaffold_2-snap-gene-671.33	0.0983602	1.36448	0.034	0.154	3.79277	4.52e-18	1.92e-13	up
maker-HiC_scaffold_8-snap-gene-285.13	3.08574	1.82966	0.599	0.244	-0.754007	4.88e-18	2.07e-13	down
augustus_masked-HiC_scaffold_3-processed-gene-138.39	1.6101	0.566723	0.399	0.073	-1.50627	4.92e-18	2.09e-13	down
snap_masked-HiC_scaffold_1-processed-gene-258.44	1.7537	2.859	0.422	0.333	0.705073	4.96e-18	2.11e-13	up
maker-HiC_scaffold_7-snap-gene-1021.4	3.3545	5.3987	0.625	0.569	0.686497	5.04e-18	2.14e-13	up
maker-HiC_scaffold_6-snap-gene-893.2	1.41129	0.298031	0.359	0.041	-2.2431	5.33e-18	2.26e-13	down
augustus_masked-HiC_scaffold_4-processed-gene-943.25	5.72475	4.02059	0.799	0.447	-0.509793	5.69e-18	2.42e-13	down
augustus_masked-HiC_scaffold_5-processed-gene-1242.2	1.67072	0.338435	0.414	0.065	-2.30318	6.78e-18	2.88e-13	down
augustus_masked-HiC_scaffold_2-processed-gene-96.20	1.69543	0.430429	0.419	0.073	-1.97756	6.98e-18	2.96e-13	down
snap_masked-HiC_scaffold_8-processed-gene-363.5	2.12655	1.33219	0.486	0.171	-0.674678	7.59e-18	3.22e-13	down
maker-HiC_scaffold_12-snap-gene-519.32	1.09959	0.0507179	0.302	0.008	-4.43561	7.75e-18	3.29e-13	down
maker-HiC_scaffold_10-snap-gene-1508.6	1.42211	0.131931	0.363	0.033	-3.42918	7.8e-18	3.31e-13	down
augustus_masked-HiC_scaffold_2-processed-gene-1906.23	1.54936	0.347944	0.393	0.057	-2.15442	8.17e-18	3.47e-13	down
maker-HiC_scaffold_11-snap-gene-1482.2	1.23642	0.176269	0.33	0.024	-2.80961	8.63e-18	3.66e-13	down
maker-HiC_scaffold_15-snap-gene-115.30	0.409058	1.63135	0.128	0.203	1.99542	8.84e-18	3.76e-13	up
maker-HiC_scaffold_8-snap-gene-605.23	1.1618	2.37447	0.307	0.268	1.03117	9.93e-18	4.22e-13	up
augustus_masked-HiC_scaffold_3-processed-gene-1141.2	1.65484	0.577009	0.409	0.081	-1.51986	9.98e-18	4.24e-13	down
genemark-HiC_scaffold_7-processed-gene-1206.8	1.93728	3.5919	0.446	0.447	0.890683	1.11e-17	4.71e-13	up
maker-HiC_scaffold_5-snap-gene-611.41	1.43341	2.78705	0.365	0.358	0.959239	1.2e-17	5.1e-13	up
maker-HiC_scaffold_5-snap-gene-557.3	1.45088	0.867489	0.368	0.098	-0.741948	1.31e-17	5.55e-13	down
augustus_masked-HiC_scaffold_5-processed-gene-650.29	0.720818	1.97676	0.212	0.252	1.45531	1.32e-17	5.59e-13	up
maker-HiC_scaffold_10-snap-gene-1631.26	0.687222	2.10544	0.203	0.285	1.61513	1.34e-17	5.7e-13	up
snap_masked-HiC_scaffold_12-processed-gene-521.17	1.17537	0.345975	0.311	0.033	-1.76407	1.36e-17	5.78e-13	down
snap_masked-HiC_scaffold_12-processed-gene-261.11	1.01822	1.66179	0.286	0.187	0.706627	1.42e-17	6.03e-13	up
maker-HiC_scaffold_12-snap-gene-125.52	2.01221	3.05825	0.464	0.374	0.603896	1.44e-17	6.11e-13	up
maker-HiC_scaffold_8-snap-gene-750.38	5.93083	8.25392	0.803	0.626	0.476838	1.46e-17	6.2e-13	up
snap_masked-HiC_scaffold_1-processed-gene-41.46	0.567553	1.87098	0.164	0.228	1.72079	1.49e-17	6.32e-13	up
maker-HiC_scaffold_9-snap-gene-358.22	1.88229	2.60319	0.444	0.301	0.467772	1.55e-17	6.59e-13	up
maker-HiC_scaffold_2-snap-gene-1756.27	2.21932	3.36071	0.495	0.407	0.598623	1.59e-17	6.75e-13	up
maker-HiC_scaffold_7-snap-gene-1265.0	0.276158	1.45035	0.09	0.211	2.39241	1.63e-17	6.94e-13	up
snap_masked-HiC_scaffold_7-processed-gene-145.2	4.90429	3.60506	0.741	0.398	-0.444008	1.66e-17	7.04e-13	down
maker-HiC_scaffold_13-snap-gene-140.4	1.02392	2.57833	0.279	0.325	1.33225	1.82e-17	7.74e-13	up
maker-HiC_scaffold_12-snap-gene-878.1	2.35683	0.935684	0.505	0.146	-1.33266	1.88e-17	7.98e-13	down
maker-HiC_scaffold_10-snap-gene-1616.8	2.09866	3.46241	0.48	0.423	0.722278	1.98e-17	8.4e-13	up
maker-HiC_scaffold_14-snap-gene-55.27	0.678788	1.68614	0.199	0.211	1.31256	2.23e-17	9.46e-13	up
snap_masked-HiC_scaffold_7-processed-gene-389.0	1.12899	0.153285	0.296	0.016	-2.87994	2.26e-17	9.62e-13	down
maker-HiC_scaffold_8-snap-gene-137.24	0.80673	1.97075	0.233	0.244	1.28848	2.32e-17	9.84e-13	up
maker-scaffold_822_fragment_2-snap-gene-0.9	0.476309	2.1599	0.132	0.244	2.18075	2.36e-17	1e-12	up
maker-HiC_scaffold_15-snap-gene-1449.14	0.571909	1.72201	0.175	0.211	1.59007	2.49e-17	1.06e-12	up
maker-HiC_scaffold_2-snap-gene-270.25	0.498149	1.7996	0.151	0.252	1.85282	2.73e-17	1.16e-12	up
maker-HiC_scaffold_10-snap-gene-1391.40	0.155803	1.32251	0.053	0.187	3.08466	2.75e-17	1.17e-12	up
maker-HiC_scaffold_7-snap-gene-37.0	0.62111	2.15914	0.174	0.26	1.79737	3.04e-17	1.29e-12	up
maker-HiC_scaffold_3-snap-gene-1732.19	1.97633	0.893859	0.452	0.122	-1.14462	3.18e-17	1.35e-12	down
maker-HiC_scaffold_5-snap-gene-1148.18	0.902229	0.156198	0.254	0.008	-2.52936	3.71e-17	1.57e-12	down
maker-HiC_scaffold_11-snap-gene-487.38	1.71749	2.87909	0.415	0.333	0.745274	4.05e-17	1.72e-12	up
maker-HiC_scaffold_5-snap-gene-632.9	1.713	2.82014	0.419	0.366	0.719215	4.17e-17	1.77e-12	up
snap_masked-HiC_scaffold_3-processed-gene-1765.20	1.30089	2.12235	0.342	0.268	0.706115	4.34e-17	1.84e-12	up
maker-HiC_scaffold_4-snap-gene-423.32	1.50921	0.512271	0.382	0.073	-1.55863	4.58e-17	1.94e-12	down
snap_masked-HiC_scaffold_1-processed-gene-2110.13	2.99536	1.31939	0.594	0.22	-1.1828	4.59e-17	1.95e-12	down
maker-HiC_scaffold_5-snap-gene-1253.0	0.860022	2.23798	0.242	0.293	1.37965	4.61e-17	1.96e-12	up
maker-HiC_scaffold_10-snap-gene-1991.37	12.8103	8.84229	0.958	0.732	-0.53481	4.77e-17	2.03e-12	down
maker-HiC_scaffold_6-snap-gene-1185.33	0.546711	1.82577	0.165	0.244	1.73947	4.95e-17	2.1e-12	up
augustus_masked-HiC_scaffold_3-processed-gene-1796.34	0.720412	1.62685	0.207	0.179	1.17507	4.96e-17	2.11e-12	up
maker-HiC_scaffold_5-snap-gene-749.12	1.68396	2.72288	0.408	0.325	0.693241	5.07e-17	2.15e-12	up
maker-HiC_scaffold_11-snap-gene-182.0	0.129672	1.31793	0.043	0.179	3.34433	5.13e-17	2.18e-12	up
maker-HiC_scaffold_8-snap-gene-412.6	1.96736	0.703151	0.461	0.114	-1.48422	5.23e-17	2.22e-12	down
maker-HiC_scaffold_2-snap-gene-1572.0	1.25622	1.89305	0.331	0.22	0.591586	5.3e-17	2.25e-12	up
maker-HiC_scaffold_11-snap-gene-3.21	0.935477	2.18655	0.262	0.276	1.22479	5.4e-17	2.29e-12	up
maker-HiC_scaffold_2-snap-gene-997.36	1.31715	0.523002	0.346	0.065	-1.33236	5.87e-17	2.49e-12	down
augustus_masked-HiC_scaffold_7-processed-gene-171.37	0.534196	1.73787	0.16	0.195	1.70169	5.93e-17	2.52e-12	up
maker-HiC_scaffold_12-snap-gene-149.3	1.18061	0.161539	0.318	0.024	-2.86881	6.18e-17	2.62e-12	down
maker-HiC_scaffold_12-snap-gene-832.17	1.38262	2.38229	0.36	0.309	0.784898	6.23e-17	2.64e-12	up
maker-HiC_scaffold_3-snap-gene-1892.13	1.48153	0.649637	0.369	0.081	-1.18926	6.52e-17	2.77e-12	down
maker-HiC_scaffold_7-snap-gene-1319.19	3.97691	2.42821	0.686	0.333	-0.711731	6.65e-17	2.83e-12	down
maker-HiC_scaffold_2-snap-gene-1664.4	5.66393	4.28197	0.79	0.455	-0.403521	6.7e-17	2.84e-12	down
maker-HiC_scaffold_5-snap-gene-370.4	0.510807	1.90419	0.15	0.236	1.89812	6.77e-17	2.87e-12	up
augustus_masked-HiC_scaffold_13-processed-gene-198.10	1.67923	0.405887	0.407	0.073	-2.04838	7.01e-17	2.98e-12	down
maker-HiC_scaffold_10-snap-gene-478.2	1.32719	2.19614	0.347	0.252	0.726551	7.06e-17	3e-12	up
maker-HiC_scaffold_12-snap-gene-162.36	0.175892	1.43573	0.055	0.187	3.02831	7.18e-17	3.05e-12	up
maker-HiC_scaffold_11-snap-gene-1772.32	0.768917	2.08351	0.222	0.268	1.438	7.3e-17	3.1e-12	up
maker-HiC_scaffold_8-snap-gene-247.50	0.912196	0	0.253	0	-13.1553	7.35e-17	3.12e-12	down
maker-HiC_scaffold_2-snap-gene-1462.36	0.922193	1.86105	0.26	0.228	1.0129	7.72e-17	3.28e-12	up
maker-HiC_scaffold_10-snap-gene-2039.51	2.12264	1.04319	0.482	0.146	-1.02479	7.83e-17	3.33e-12	down
snap_masked-HiC_scaffold_12-processed-gene-867.22	2.98143	2.31371	0.585	0.285	-0.365783	7.89e-17	3.35e-12	down
maker-HiC_scaffold_5-snap-gene-526.1	0.959539	2.10087	0.269	0.276	1.13049	8.03e-17	3.41e-12	up
maker-HiC_scaffold_15-snap-gene-402.77	1.62013	0.799833	0.401	0.106	-1.01825	8.76e-17	3.72e-12	down
maker-HiC_scaffold_9-snap-gene-222.24	1.30546	0.251235	0.347	0.041	-2.37699	9.01e-17	3.83e-12	down
maker-HiC_scaffold_14-snap-gene-1360.7	2.13374	3.64791	0.486	0.447	0.773654	9.11e-17	3.87e-12	up
maker-HiC_scaffold_7-snap-gene-786.0	2.78448	1.6372	0.562	0.228	-0.766135	9.36e-17	3.98e-12	down
augustus_masked-HiC_scaffold_7-processed-gene-200.8	6.21038	8.21599	0.813	0.667	0.403747	9.66e-17	4.1e-12	up
augustus_masked-HiC_scaffold_11-processed-gene-1235.2	1.17912	0.251779	0.317	0.033	-2.22702	9.99e-17	4.24e-12	down
maker-HiC_scaffold_11-snap-gene-446.2	1.37545	0.555613	0.356	0.073	-1.30759	1.01e-16	4.28e-12	down
maker-HiC_scaffold_8-snap-gene-279.13	0.283806	1.51027	0.092	0.22	2.41142	1.02e-16	4.33e-12	up
augustus_masked-HiC_scaffold_9-processed-gene-318.31	1.45456	2.38978	0.368	0.301	0.716258	1.11e-16	4.69e-12	up
maker-HiC_scaffold_6-snap-gene-1044.14	3.31796	2.33763	0.622	0.293	-0.505231	1.15e-16	4.89e-12	down
maker-HiC_scaffold_13-snap-gene-1246.18	1.2468	0.386271	0.323	0.041	-1.69029	1.2e-16	5.09e-12	down
maker-HiC_scaffold_13-snap-gene-1427.7	1.33705	2.50221	0.349	0.333	0.904101	1.25e-16	5.32e-12	up
maker-HiC_scaffold_9-snap-gene-756.22	1.61372	0.432857	0.401	0.073	-1.89818	1.27e-16	5.39e-12	down
maker-HiC_scaffold_2-snap-gene-1297.23	0.777582	1.68341	0.225	0.203	1.11422	1.29e-16	5.49e-12	up
maker-HiC_scaffold_12-snap-gene-702.0	1.05748	0.623494	0.291	0.057	-0.762095	1.37e-16	5.82e-12	down
maker-HiC_scaffold_7-snap-gene-1059.19	1.52885	0.992711	0.385	0.114	-0.622948	1.38e-16	5.86e-12	down
maker-HiC_scaffold_13-snap-gene-1582.18	0.30724	1.54085	0.103	0.22	2.32592	1.42e-16	6.05e-12	up
maker-HiC_scaffold_15-snap-gene-132.34	0.377963	1.57578	0.119	0.195	2.05946	1.45e-16	6.15e-12	up
maker-HiC_scaffold_7-snap-gene-69.59	2.37063	3.40082	0.511	0.398	0.520594	1.49e-16	6.32e-12	up
maker-HiC_scaffold_11-snap-gene-1382.4	2.87513	4.80837	0.58	0.569	0.741903	1.56e-16	6.62e-12	up
maker-HiC_scaffold_10-snap-gene-1728.1	0.295662	1.33642	0.099	0.195	2.17598	1.56e-16	6.62e-12	up
augustus_masked-HiC_scaffold_6-processed-gene-1115.8	1.77346	0.963269	0.428	0.122	-0.880489	1.57e-16	6.65e-12	down
augustus_masked-HiC_scaffold_15-processed-gene-1281.0	0.0246172	0.939435	0.008	0.138	5.24836	1.63e-16	6.93e-12	up
maker-HiC_scaffold_3-snap-gene-1896.10	1.30474	0.180272	0.338	0.033	-2.85482	1.68e-16	7.13e-12	down
genemark-HiC_scaffold_3-processed-gene-509.33	1.48766	2.8368	0.378	0.398	0.93117	1.69e-16	7.16e-12	up
maker-HiC_scaffold_6-snap-gene-1018.45	1.84713	1.00745	0.433	0.13	-0.874511	1.7e-16	7.23e-12	down
maker-HiC_scaffold_1-snap-gene-1309.27	0.33568	1.56365	0.108	0.252	2.21943	1.78e-16	7.57e-12	up
maker-HiC_scaffold_10-snap-gene-1494.30	1.17418	2.50335	0.319	0.35	1.09214	1.8e-16	7.64e-12	up
maker-HiC_scaffold_15-snap-gene-528.4	0.477487	1.56677	0.145	0.203	1.71405	1.81e-16	7.67e-12	up
augustus_masked-HiC_scaffold_13-processed-gene-1462.3	0.955618	1.57576	0.268	0.187	0.72148	1.86e-16	7.91e-12	up
genemark-HiC_scaffold_7-processed-gene-1582.12	2.20558	0.931231	0.491	0.146	-1.24386	1.87e-16	7.94e-12	down
maker-HiC_scaffold_13-snap-gene-274.24	0.415983	1.67306	0.13	0.236	2.00763	1.91e-16	8.09e-12	up
maker-HiC_scaffold_5-snap-gene-1150.10	1.53723	3.0504	0.385	0.398	0.98862	1.93e-16	8.18e-12	up
maker-HiC_scaffold_11-snap-gene-1045.29	1.95175	1.20849	0.451	0.146	-0.691516	2.02e-16	8.58e-12	down
augustus_masked-HiC_scaffold_8-processed-gene-198.12	3.16314	4.34019	0.61	0.48	0.456389	2.05e-16	8.69e-12	up
snap_masked-HiC_scaffold_10-processed-gene-375.5	1.43618	0.343277	0.368	0.057	-2.06447	2.15e-16	9.14e-12	down
augustus_masked-HiC_scaffold_10-processed-gene-19.2	1.52361	3.1321	0.385	0.439	1.03958	2.16e-16	9.19e-12	up
augustus_masked-HiC_scaffold_1-processed-gene-1436.30	6.06612	8.71744	0.804	0.707	0.523124	2.17e-16	9.2e-12	up
maker-HiC_scaffold_1-snap-gene-861.0	1.59036	1.13899	0.394	0.138	-0.481564	2.23e-16	9.48e-12	down
maker-HiC_scaffold_14-snap-gene-178.43	2.52289	3.37707	0.54	0.415	0.420681	2.23e-16	9.48e-12	up
maker-HiC_scaffold_12-snap-gene-1524.58	1.96561	1.04922	0.461	0.146	-0.905602	2.24e-16	9.51e-12	down
maker-HiC_scaffold_11-snap-gene-448.0	0.897237	0.138384	0.25	0.008	-2.69593	2.25e-16	9.57e-12	down
augustus_masked-HiC_scaffold_2-processed-gene-589.2	4.53735	6.8975	0.729	0.659	0.604211	2.26e-16	9.58e-12	up
maker-HiC_scaffold_3-snap-gene-1411.0	2.90581	1.68997	0.582	0.244	-0.781906	2.32e-16	9.87e-12	down
maker-HiC_scaffold_5-snap-gene-408.33	1.64685	0.518111	0.403	0.081	-1.66819	2.34e-16	9.95e-12	down
maker-HiC_scaffold_12-snap-gene-539.55	2.91007	1.60204	0.582	0.236	-0.861099	2.48e-16	1.05e-11	down
augustus_masked-HiC_scaffold_1-processed-gene-1529.1	10.8438	7.66579	0.934	0.675	-0.500354	2.51e-16	1.06e-11	down
augustus_masked-HiC_scaffold_14-processed-gene-491.39	0.925879	2.12784	0.255	0.293	1.2004	2.54e-16	1.08e-11	up
maker-HiC_scaffold_13-snap-gene-1494.32	1.72569	2.70065	0.422	0.333	0.646102	2.56e-16	1.09e-11	up
maker-HiC_scaffold_5-snap-gene-818.1	2.63089	1.82399	0.55	0.236	-0.528431	2.57e-16	1.09e-11	down
maker-HiC_scaffold_7-snap-gene-1473.5	0.249067	1.53101	0.081	0.236	2.6194	2.71e-16	1.15e-11	up
maker-HiC_scaffold_7-snap-gene-683.27	4.13939	2.34186	0.704	0.341	-0.82174	2.86e-16	1.21e-11	down
snap_masked-HiC_scaffold_9-processed-gene-612.32	1.58831	0.590975	0.388	0.081	-1.42617	2.87e-16	1.22e-11	down
maker-HiC_scaffold_11-snap-gene-1425.26	0.370004	1.58137	0.116	0.211	2.09526	2.91e-16	1.24e-11	up
maker-HiC_scaffold_15-snap-gene-598.8	1.14846	1.88672	0.305	0.244	0.716122	2.97e-16	1.26e-11	up
maker-HiC_scaffold_13-snap-gene-264.28	0.750702	1.95822	0.221	0.268	1.38311	3e-16	1.28e-11	up
maker-HiC_scaffold_10-snap-gene-435.32	4.10038	2.34895	0.692	0.333	-0.803717	3.02e-16	1.28e-11	down
maker-HiC_scaffold_15-snap-gene-390.2	0.816139	1.95766	0.232	0.252	1.26214	3.17e-16	1.35e-11	up
maker-HiC_scaffold_4-snap-gene-320.5	1.29087	2.35713	0.339	0.309	0.868634	3.59e-16	1.52e-11	up
augustus_masked-HiC_scaffold_2-processed-gene-1798.0	1.18195	1.82822	0.313	0.228	0.629229	3.82e-16	1.62e-11	up
maker-HiC_scaffold_9-snap-gene-1184.0	0.811286	1.53256	0.235	0.187	0.917575	4.05e-16	1.72e-11	up
genemark-HiC_scaffold_1-processed-gene-196.33	1.67398	0.706346	0.406	0.098	-1.24472	4.1e-16	1.74e-11	down
maker-HiC_scaffold_10-snap-gene-2143.7	3.35518	4.36472	0.627	0.472	0.37949	4.18e-16	1.78e-11	up
maker-HiC_scaffold_10-snap-gene-2071.64	4.46816	3.08428	0.725	0.39	-0.534735	4.27e-16	1.81e-11	down
maker-HiC_scaffold_6-snap-gene-742.36	1.27262	1.81035	0.336	0.22	0.508432	4.4e-16	1.87e-11	up
snap_masked-HiC_scaffold_10-processed-gene-1348.12	3.41076	4.75256	0.631	0.512	0.478598	4.4e-16	1.87e-11	up
maker-HiC_scaffold_6-snap-gene-189.4	1.36529	3.01125	0.346	0.382	1.1411	4.45e-16	1.89e-11	up
maker-HiC_scaffold_12-snap-gene-1816.23	1.8899	1.46167	0.445	0.187	-0.370668	4.49e-16	1.91e-11	down
maker-HiC_scaffold_1-snap-gene-731.1	1.61774	0.302588	0.395	0.065	-2.41817	4.49e-16	1.91e-11	down
genemark-HiC_scaffold_11-processed-gene-813.47	2.53271	1.78957	0.533	0.236	-0.501049	4.78e-16	2.03e-11	down
maker-HiC_scaffold_14-snap-gene-518.36	2.25021	1.73645	0.502	0.22	-0.373899	4.78e-16	2.03e-11	down
maker-HiC_scaffold_12-snap-gene-94.19	0.121487	1.15764	0.042	0.195	3.25124	5.59e-16	2.37e-11	up
maker-HiC_scaffold_8-snap-gene-581.5	1.35718	0.598198	0.346	0.073	-1.18178	5.8e-16	2.47e-11	down
snap_masked-HiC_scaffold_11-processed-gene-35.30	0.479487	1.69417	0.146	0.252	1.8208	6.04e-16	2.57e-11	up
maker-HiC_scaffold_13-snap-gene-1087.30	0.358715	1.64719	0.11	0.268	2.19878	6.53e-16	2.77e-11	up
maker-HiC_scaffold_1-snap-gene-59.57	0.862882	0	0.24	0	-13.0751	6.73e-16	2.86e-11	down
maker-HiC_scaffold_8-snap-gene-1088.35	0.0176841	0.907647	0.006	0.122	5.67363	6.91e-16	2.93e-11	up
maker-HiC_scaffold_8-snap-gene-135.30	2.64152	4.13484	0.553	0.496	0.646443	6.91e-16	2.94e-11	up
maker-HiC_scaffold_5-snap-gene-526.2	0.206482	1.3031	0.066	0.171	2.65728	6.92e-16	2.94e-11	up
maker-HiC_scaffold_5-snap-gene-753.43	0.430536	1.60894	0.134	0.244	1.90166	7.17e-16	3.05e-11	up
augustus_masked-HiC_scaffold_10-processed-gene-428.31	2.44374	3.48882	0.527	0.415	0.513633	7.23e-16	3.07e-11	up
maker-HiC_scaffold_7-snap-gene-971.18	1.26694	2.32321	0.328	0.309	0.87472	7.56e-16	3.21e-11	up
maker-HiC_scaffold_13-snap-gene-1216.27	0.984462	2.29546	0.275	0.317	1.22129	7.71e-16	3.27e-11	up
maker-HiC_scaffold_6-snap-gene-1029.11	1.57739	2.51622	0.392	0.309	0.67369	7.72e-16	3.28e-11	up
maker-HiC_scaffold_10-snap-gene-483.0	0.595987	1.79652	0.179	0.268	1.59169	7.73e-16	3.28e-11	up
maker-HiC_scaffold_11-snap-gene-1569.23	0.240151	1.34321	0.078	0.22	2.48318	7.78e-16	3.3e-11	up
maker-HiC_scaffold_14-snap-gene-1370.19	4.02782	6.04317	0.684	0.626	0.585293	7.79e-16	3.31e-11	up
maker-HiC_scaffold_12-snap-gene-1692.5	3.24524	2.33215	0.614	0.301	-0.476651	7.86e-16	3.34e-11	down
snap_masked-HiC_scaffold_6-processed-gene-1073.19	1.44773	0.194078	0.365	0.049	-2.89844	7.92e-16	3.36e-11	down
maker-HiC_scaffold_14-snap-gene-1241.3	0.0970736	1.26748	0.032	0.154	3.70537	8.14e-16	3.46e-11	up
maker-HiC_scaffold_4-snap-gene-402.33	0.846317	2.26082	0.243	0.252	1.41747	8.31e-16	3.53e-11	up
maker-HiC_scaffold_8-snap-gene-277.34	3.05326	2.09252	0.601	0.285	-0.545092	9.05e-16	3.84e-11	down
maker-HiC_scaffold_11-snap-gene-1426.29	2.00172	0.861726	0.464	0.138	-1.21584	9.27e-16	3.94e-11	down
snap_masked-HiC_scaffold_2-processed-gene-1569.2	0.526989	1.79522	0.158	0.244	1.76812	9.72e-16	4.13e-11	up
maker-HiC_scaffold_8-snap-gene-892.20	1.04805	0.125029	0.289	0.016	-3.06637	9.77e-16	4.15e-11	down
snap_masked-HiC_scaffold_5-processed-gene-967.4	2.48196	3.35402	0.53	0.398	0.434399	9.86e-16	4.19e-11	up
maker-HiC_scaffold_5-snap-gene-987.27	1.72627	0.624405	0.418	0.098	-1.46696	9.86e-16	4.19e-11	down
maker-HiC_scaffold_8-snap-gene-887.19	1.56563	0.949256	0.389	0.122	-0.721813	9.94e-16	4.22e-11	down
maker-HiC_scaffold_6-snap-gene-1033.20	0.665828	1.63214	0.195	0.203	1.29341	1e-15	4.26e-11	up
maker-HiC_scaffold_12-snap-gene-2049.31	1.34346	0.278153	0.352	0.049	-2.27159	1.01e-15	4.28e-11	down
maker-HiC_scaffold_11-snap-gene-26.21	0.619672	1.71789	0.188	0.236	1.47091	1.02e-15	4.31e-11	up
maker-HiC_scaffold_14-snap-gene-539.0	0.972357	0.345998	0.272	0.033	-1.49045	1.02e-15	4.33e-11	down
maker-HiC_scaffold_3-snap-gene-1562.43	0.902768	2.26495	0.255	0.317	1.32696	1.02e-15	4.33e-11	up
augustus_masked-HiC_scaffold_14-processed-gene-519.47	0.79816	1.67614	0.227	0.195	1.0703	1.14e-15	4.85e-11	up
maker-HiC_scaffold_7-snap-gene-107.41	0.815515	1.92876	0.234	0.26	1.24179	1.18e-15	4.99e-11	up
genemark-HiC_scaffold_10-processed-gene-2125.62	0.691324	1.93752	0.202	0.268	1.48664	1.18e-15	5e-11	up
maker-HiC_scaffold_4-snap-gene-576.1	10.1658	14.8547	0.917	0.813	0.547184	1.24e-15	5.25e-11	up
augustus_masked-HiC_scaffold_2-processed-gene-138.26	3.15222	2.3741	0.607	0.309	-0.40897	1.24e-15	5.29e-11	down
maker-HiC_scaffold_3-snap-gene-1592.70	0.549326	1.62079	0.17	0.22	1.56079	1.27e-15	5.41e-11	up
augustus_masked-HiC_scaffold_11-processed-gene-1804.18	1.4919	0.424457	0.38	0.073	-1.81322	1.35e-15	5.72e-11	down
augustus_masked-HiC_scaffold_1-processed-gene-60.35	1.2156	1.95674	0.318	0.244	0.686744	1.35e-15	5.74e-11	up
maker-HiC_scaffold_1-snap-gene-2120.24	4.49647	2.63383	0.717	0.366	-0.77161	1.36e-15	5.76e-11	down
augustus_masked-HiC_scaffold_13-processed-gene-210.5	1.53821	0.481526	0.381	0.073	-1.67536	1.38e-15	5.86e-11	down
maker-HiC_scaffold_10-snap-gene-1883.38	0.164813	1.28106	0.054	0.179	2.95768	1.43e-15	6.07e-11	up
maker-HiC_scaffold_7-snap-gene-34.7	0.400747	1.56318	0.13	0.26	1.96345	1.44e-15	6.14e-11	up
augustus_masked-HiC_scaffold_10-processed-gene-1241.18	0.869547	1.76712	0.242	0.211	1.02298	1.47e-15	6.25e-11	up
augustus_masked-HiC_scaffold_7-processed-gene-191.10	0.0457411	1.1224	0.015	0.138	4.61393	1.53e-15	6.49e-11	up
maker-HiC_scaffold_9-snap-gene-517.3	2.58098	3.79366	0.544	0.472	0.555655	1.59e-15	6.73e-11	up
maker-HiC_scaffold_9-snap-gene-35.27	2.7767	1.58463	0.561	0.228	-0.809187	1.7e-15	7.22e-11	down
maker-HiC_scaffold_1-snap-gene-829.28	1.53955	0.451633	0.393	0.081	-1.76906	1.74e-15	7.39e-11	down
maker-HiC_scaffold_7-snap-gene-1929.8	2.71719	1.65669	0.555	0.228	-0.713784	1.76e-15	7.47e-11	down
maker-HiC_scaffold_11-snap-gene-141.24	1.32641	2.20097	0.347	0.285	0.730569	1.83e-15	7.76e-11	up
augustus_masked-HiC_scaffold_1-processed-gene-1412.40	1.82804	0.841295	0.442	0.13	-1.11952	1.84e-15	7.8e-11	down
maker-HiC_scaffold_9-snap-gene-851.28	0.207722	1.28008	0.069	0.163	2.62293	1.88e-15	7.97e-11	up
augustus_masked-HiC_scaffold_3-processed-gene-1671.33	0.0412766	1.00404	0.015	0.146	4.601	1.88e-15	7.98e-11	up
maker-HiC_scaffold_14-snap-gene-1385.38	1.17856	0.51036	0.317	0.065	-1.20727	1.89e-15	8.04e-11	down
maker-HiC_scaffold_9-snap-gene-946.17	2.31976	3.62237	0.507	0.455	0.642935	1.91e-15	8.11e-11	up
maker-HiC_scaffold_10-snap-gene-1047.27	0.533868	1.63232	0.16	0.146	1.61219	2.01e-15	8.52e-11	up
maker-HiC_scaffold_8-snap-gene-161.23	0.267242	1.43798	0.084	0.211	2.42738	2.03e-15	8.61e-11	up
maker-HiC_scaffold_4-snap-gene-504.23	0.0265663	0.825691	0.009	0.138	4.95269	2.05e-15	8.71e-11	up
maker-HiC_scaffold_13-snap-gene-1713.20	1.11622	1.83967	0.305	0.244	0.720778	2.06e-15	8.73e-11	up
maker-HiC_scaffold_3-snap-gene-901.0	2.35569	1.6208	0.511	0.22	-0.539417	2.08e-15	8.81e-11	down
maker-HiC_scaffold_10-snap-gene-189.1	1.47384	0.641739	0.377	0.089	-1.19939	2.09e-15	8.88e-11	down
maker-HiC_scaffold_3-snap-gene-1030.28	9.47832	7.17734	0.909	0.634	-0.401178	2.1e-15	8.92e-11	down
snap_masked-HiC_scaffold_10-processed-gene-206.21	0.988977	0.355583	0.279	0.041	-1.47549	2.12e-15	9e-11	down
maker-HiC_scaffold_5-snap-gene-1657.31	1.63596	0.905586	0.406	0.122	-0.853143	2.13e-15	9.05e-11	down
maker-HiC_scaffold_2-snap-gene-1813.30	1.38609	2.38908	0.361	0.317	0.785392	2.27e-15	9.62e-11	up
augustus_masked-HiC_scaffold_13-processed-gene-1273.11	0.950061	0.15319	0.268	0.016	-2.63191	2.45e-15	1.04e-10	down
maker-HiC_scaffold_10-snap-gene-2158.5	0.76632	1.34709	0.222	0.146	0.81375	2.51e-15	1.06e-10	up
maker-HiC_scaffold_10-snap-gene-1925.33	5.2722	3.90974	0.77	0.447	-0.431324	2.53e-15	1.07e-10	down
maker-HiC_scaffold_7-snap-gene-962.33	4.32471	5.6068	0.709	0.593	0.374566	2.54e-15	1.08e-10	up
maker-HiC_scaffold_5-snap-gene-178.9	1.53901	2.62621	0.388	0.358	0.770938	2.62e-15	1.11e-10	up
maker-HiC_scaffold_7-snap-gene-1246.20	1.31895	0.290224	0.346	0.049	-2.18376	2.69e-15	1.14e-10	down
maker-HiC_scaffold_5-snap-gene-187.46	1.86518	0.956364	0.439	0.138	-0.96361	2.7e-15	1.14e-10	down
maker-HiC_scaffold_1-snap-gene-33.1	6.39993	4.5534	0.836	0.52	-0.491105	2.72e-15	1.16e-10	down
augustus_masked-HiC_scaffold_13-processed-gene-1508.8	18.5503	14.3717	0.982	0.821	-0.36821	2.87e-15	1.22e-10	down
maker-HiC_scaffold_2-snap-gene-1811.0	1.26515	0.355464	0.327	0.049	-1.83124	2.9e-15	1.23e-10	down
maker-HiC_scaffold_3-snap-gene-1784.26	1.38997	0.642527	0.361	0.089	-1.1131	2.9e-15	1.23e-10	down
maker-HiC_scaffold_7-snap-gene-1375.13	1.88158	0.836864	0.446	0.13	-1.16879	2.94e-15	1.25e-10	down
maker-HiC_scaffold_8-snap-gene-137.23	0.142643	1.17492	0.048	0.154	3.04119	2.97e-15	1.26e-10	up
augustus_masked-HiC_scaffold_12-processed-gene-588.42	2.68251	4.08482	0.556	0.504	0.606671	2.99e-15	1.27e-10	up
maker-HiC_scaffold_7-snap-gene-1325.50	3.32613	2.46892	0.635	0.333	-0.429949	3.04e-15	1.29e-10	down
augustus_masked-HiC_scaffold_14-processed-gene-779.98	0.793375	0	0.23	0	-12.954	3.06e-15	1.3e-10	down
maker-HiC_scaffold_1-snap-gene-2022.31	1.62002	1.15912	0.393	0.138	-0.482948	3.09e-15	1.31e-10	down
maker-HiC_scaffold_10-snap-gene-1515.0	3.16027	1.96467	0.612	0.285	-0.685733	3.09e-15	1.31e-10	down
maker-HiC_scaffold_15-snap-gene-375.36	2.76871	1.91479	0.564	0.26	-0.532007	3.17e-15	1.35e-10	down
snap_masked-HiC_scaffold_14-processed-gene-783.61	1.96363	1.49006	0.456	0.195	-0.39813	3.57e-15	1.51e-10	down
maker-HiC_scaffold_9-snap-gene-32.31	1.65023	2.61212	0.407	0.341	0.662521	3.61e-15	1.53e-10	up
maker-HiC_scaffold_4-snap-gene-385.7	1.21806	2.03652	0.329	0.268	0.74148	3.66e-15	1.55e-10	up
maker-HiC_scaffold_15-snap-gene-293.21	3.03858	1.32703	0.594	0.236	-1.19513	3.7e-15	1.57e-10	down
maker-HiC_scaffold_11-snap-gene-399.4	1.47561	2.19288	0.378	0.301	0.571477	3.77e-15	1.6e-10	up
maker-HiC_scaffold_9-snap-gene-206.0	3.87083	2.59219	0.681	0.35	-0.578451	3.8e-15	1.62e-10	down
maker-HiC_scaffold_6-snap-gene-163.0	1.04008	1.82381	0.287	0.244	0.810193	3.89e-15	1.65e-10	up
maker-HiC_scaffold_7-snap-gene-1985.0	1.31672	0.457144	0.346	0.065	-1.52603	4.03e-15	1.71e-10	down
maker-HiC_scaffold_11-snap-gene-1790.39	0.370845	1.62557	0.113	0.244	2.13176	4.07e-15	1.73e-10	up
maker-HiC_scaffold_15-snap-gene-41.39	1.14774	2.22137	0.305	0.293	0.952597	4.23e-15	1.8e-10	up
maker-HiC_scaffold_3-snap-gene-51.24	0.340218	1.31439	0.11	0.179	1.94954	4.4e-15	1.87e-10	up
augustus_masked-HiC_scaffold_12-processed-gene-388.16	1.14976	2.19044	0.307	0.285	0.929822	4.53e-15	1.93e-10	up
maker-HiC_scaffold_13-snap-gene-411.19	2.9472	4.43671	0.591	0.512	0.59013	4.61e-15	1.96e-10	up
maker-HiC_scaffold_7-snap-gene-1262.24	1.10444	2.3044	0.297	0.317	1.061	4.69e-15	1.99e-10	up
maker-HiC_scaffold_3-snap-gene-1622.47	1.07484	2.22216	0.294	0.317	1.04776	4.83e-15	2.05e-10	up
maker-HiC_scaffold_3-snap-gene-1672.27	1.1939	0.780785	0.322	0.098	-0.612615	4.97e-15	2.11e-10	down
augustus_masked-HiC_scaffold_3-processed-gene-221.30	1.56336	0.909677	0.394	0.122	-0.781159	5.23e-15	2.22e-10	down
maker-HiC_scaffold_2-snap-gene-111.28	0.650863	1.45091	0.192	0.171	1.15641	5.29e-15	2.24e-10	up
maker-HiC_scaffold_10-snap-gene-1974.5	1.43259	2.45276	0.366	0.317	0.775741	5.5e-15	2.34e-10	up
maker-HiC_scaffold_3-snap-gene-845.15	0.11927	1.2481	0.037	0.179	3.38634	5.69e-15	2.42e-10	up
maker-HiC_scaffold_3-snap-gene-1271.5	0.366729	1.49064	0.114	0.228	2.02285	5.78e-15	2.45e-10	up
maker-HiC_scaffold_4-snap-gene-1359.29	1.66358	1.0459	0.406	0.138	-0.669495	6.17e-15	2.62e-10	down
maker-HiC_scaffold_1-snap-gene-1606.17	0.743243	1.44657	0.218	0.171	0.960641	6.34e-15	2.69e-10	up
maker-HiC_scaffold_7-snap-gene-1798.33	0.44283	1.40007	0.137	0.171	1.66045	6.41e-15	2.72e-10	up
augustus_masked-HiC_scaffold_11-processed-gene-1011.1	0.893453	1.87337	0.253	0.244	1.06808	6.64e-15	2.82e-10	up
snap_masked-HiC_scaffold_10-processed-gene-1169.19	1.26596	0.67559	0.335	0.081	-0.905916	6.92e-15	2.94e-10	down
genemark-HiC_scaffold_3-processed-gene-1155.28	1.71713	2.76537	0.41	0.358	0.687437	7.11e-15	3.02e-10	up
genemark-HiC_scaffold_14-processed-gene-507.3	1.32238	0.761153	0.343	0.098	-0.796801	7.35e-15	3.12e-10	down
maker-HiC_scaffold_9-snap-gene-643.20	2.75787	3.6825	0.561	0.447	0.417121	7.39e-15	3.14e-10	up
augustus_masked-HiC_scaffold_5-processed-gene-1243.6	2.24247	3.23033	0.498	0.407	0.526573	7.72e-15	3.28e-10	up
maker-HiC_scaffold_2-snap-gene-1654.37	3.49761	2.11975	0.638	0.301	-0.722447	7.94e-15	3.37e-10	down
maker-HiC_scaffold_11-snap-gene-696.72	0.791035	0	0.224	0	-12.9497	8e-15	3.4e-10	down
snap_masked-HiC_scaffold_15-processed-gene-1020.6	0.270158	1.35966	0.084	0.163	2.33095	8.44e-15	3.59e-10	up
maker-HiC_scaffold_12-snap-gene-42.54	1.48751	0.516335	0.38	0.081	-1.52634	8.68e-15	3.68e-10	down
maker-HiC_scaffold_2-snap-gene-1108.2	0.632558	1.17771	0.188	0.138	0.896609	8.78e-15	3.73e-10	up
maker-HiC_scaffold_10-snap-gene-1060.36	0.515169	1.53168	0.163	0.228	1.57181	8.98e-15	3.82e-10	up
augustus_masked-HiC_scaffold_10-processed-gene-1044.16	0.893996	1.65058	0.26	0.211	0.884558	9.61e-15	4.08e-10	up
maker-HiC_scaffold_10-snap-gene-1547.31	0.190302	1.24689	0.062	0.146	2.71132	9.65e-15	4.1e-10	up
augustus_masked-HiC_scaffold_11-processed-gene-305.12	3.01155	4.14164	0.59	0.472	0.459686	9.82e-15	4.17e-10	up
maker-HiC_scaffold_13-snap-gene-96.21	2.32342	1.33432	0.513	0.195	-0.800104	1.05e-14	4.45e-10	down
maker-HiC_scaffold_12-snap-gene-166.1	1.08515	1.48971	0.293	0.179	0.457097	1.07e-14	4.53e-10	up
maker-HiC_scaffold_8-snap-gene-948.24	0.566665	1.64034	0.168	0.22	1.53326	1.08e-14	4.6e-10	up
maker-HiC_scaffold_14-snap-gene-977.6	0.54591	1.57453	0.166	0.211	1.52801	1.08e-14	4.61e-10	up
augustus_masked-HiC_scaffold_10-processed-gene-344.26	1.00972	1.94954	0.28	0.26	0.949106	1.09e-14	4.63e-10	up
maker-HiC_scaffold_5-snap-gene-605.5	1.9317	1.13028	0.449	0.163	-0.773141	1.16e-14	4.94e-10	down
maker-HiC_scaffold_8-snap-gene-75.16	2.45318	1.84809	0.531	0.252	-0.4086	1.19e-14	5.06e-10	down
maker-HiC_scaffold_5-snap-gene-192.48	0.887606	0.39594	0.249	0.033	-1.16444	1.21e-14	5.12e-10	down
maker-HiC_scaffold_4-snap-gene-854.7	0.366144	1.592	0.112	0.195	2.12006	1.22e-14	5.2e-10	up
augustus_masked-HiC_scaffold_8-processed-gene-423.6	3.28003	2.06484	0.616	0.293	-0.667649	1.24e-14	5.26e-10	down
maker-HiC_scaffold_2-snap-gene-1541.36	0.512589	1.4197	0.161	0.187	1.46953	1.38e-14	5.87e-10	up
maker-HiC_scaffold_6-snap-gene-1237.16	4.29292	3.25368	0.704	0.398	-0.399878	1.4e-14	5.95e-10	down
augustus_masked-HiC_scaffold_5-processed-gene-641.9	1.11852	2.10541	0.298	0.268	0.91245	1.41e-14	5.97e-10	up
augustus_masked-HiC_scaffold_12-processed-gene-482.22	1.81706	1.21604	0.43	0.171	-0.579377	1.44e-14	6.13e-10	down
maker-HiC_scaffold_9-snap-gene-161.35	0.296639	1.35441	0.091	0.146	2.19051	1.56e-14	6.61e-10	up
maker-HiC_scaffold_11-snap-gene-240.42	1.23688	1.73289	0.33	0.22	0.486443	1.56e-14	6.61e-10	up
snap_masked-HiC_scaffold_10-processed-gene-1432.35	7.19157	10.3005	0.856	0.78	0.518328	1.58e-14	6.71e-10	up
augustus_masked-HiC_scaffold_1-processed-gene-1258.26	0.987389	0.280556	0.275	0.033	-1.81496	1.58e-14	6.72e-10	down
snap_masked-HiC_scaffold_13-processed-gene-964.11	1.82712	0.76608	0.433	0.122	-1.2539	1.62e-14	6.9e-10	down
augustus_masked-HiC_scaffold_1-processed-gene-338.14	2.37424	3.17723	0.519	0.407	0.420288	1.67e-14	7.11e-10	up
maker-HiC_scaffold_11-snap-gene-1193.25	1.03959	0.284642	0.291	0.033	-1.86843	1.67e-14	7.11e-10	down
maker-HiC_scaffold_14-snap-gene-335.4	0.472754	1.42277	0.142	0.187	1.58934	1.68e-14	7.14e-10	up
augustus_masked-HiC_scaffold_15-processed-gene-430.29	1.19033	1.9524	0.313	0.244	0.713843	1.68e-14	7.14e-10	up
maker-HiC_scaffold_13-snap-gene-135.29	0.685314	1.68107	0.21	0.244	1.29442	1.69e-14	7.17e-10	up
maker-HiC_scaffold_12-snap-gene-2067.36	0.518998	1.76797	0.155	0.22	1.7681	1.71e-14	7.26e-10	up
augustus_masked-HiC_scaffold_6-processed-gene-716.12	4.05659	2.78695	0.685	0.366	-0.541564	1.84e-14	7.81e-10	down
augustus_masked-HiC_scaffold_12-processed-gene-942.3	1.9383	0.900189	0.457	0.146	-1.10641	1.93e-14	8.2e-10	down
maker-HiC_scaffold_6-snap-gene-20.22	0.184436	1.16678	0.063	0.187	2.66069	1.93e-14	8.21e-10	up
maker-HiC_scaffold_10-snap-gene-429.1	1.47741	2.63053	0.369	0.358	0.832244	1.94e-14	8.25e-10	up
maker-HiC_scaffold_15-snap-gene-258.3	2.3605	1.61202	0.515	0.22	-0.550189	2.01e-14	8.54e-10	down
maker-HiC_scaffold_12-snap-gene-171.54	1.1008	0.230812	0.296	0.033	-2.25326	2.02e-14	8.57e-10	down
maker-HiC_scaffold_4-snap-gene-1362.30	1.01139	0.751271	0.281	0.073	-0.42888	2.11e-14	8.95e-10	down
augustus_masked-HiC_scaffold_8-processed-gene-613.14	1.32965	2.10404	0.346	0.285	0.662073	2.16e-14	9.16e-10	up
maker-HiC_scaffold_3-snap-gene-127.32	2.7169	1.4651	0.558	0.228	-0.890916	2.2e-14	9.33e-10	down
maker-HiC_scaffold_10-snap-gene-217.0	1.46325	1.00413	0.367	0.114	-0.543174	2.21e-14	9.36e-10	down
maker-HiC_scaffold_1-snap-gene-363.9	1.78553	1.06387	0.433	0.154	-0.746975	2.36e-14	1e-09	down
maker-HiC_scaffold_1-snap-gene-128.36	3.48412	2.60888	0.644	0.35	-0.417352	2.42e-14	1.03e-09	down
maker-HiC_scaffold_11-snap-gene-1266.4	4.96276	3.33429	0.756	0.431	-0.573749	2.43e-14	1.03e-09	down
maker-HiC_scaffold_9-snap-gene-794.24	0.328357	1.22253	0.103	0.146	1.89621	2.48e-14	1.05e-09	up
augustus_masked-HiC_scaffold_3-processed-gene-114.18	1.72039	0.959286	0.418	0.138	-0.842639	2.5e-14	1.06e-09	down
augustus_masked-HiC_scaffold_12-processed-gene-292.25	2.71061	2.04223	0.564	0.285	-0.408452	2.56e-14	1.09e-09	down
maker-HiC_scaffold_6-snap-gene-1422.15	0.241495	1.34216	0.078	0.187	2.474	2.58e-14	1.1e-09	up
maker-HiC_scaffold_7-snap-gene-974.32	0.760057	0	0.217	0	-12.8921	2.63e-14	1.12e-09	down
maker-HiC_scaffold_10-snap-gene-1527.23	0.122031	1.21796	0.038	0.114	3.31809	2.63e-14	1.12e-09	up
augustus_masked-HiC_scaffold_3-processed-gene-1899.0	0.286621	0.973244	0.096	0.114	1.7633	2.63e-14	1.12e-09	up
augustus_masked-HiC_scaffold_12-processed-gene-506.0	2.35934	1.12658	0.514	0.187	-1.06636	2.71e-14	1.15e-09	down
maker-HiC_scaffold_10-snap-gene-260.1	0.401862	1.20496	0.124	0.146	1.58397	2.73e-14	1.16e-09	up
maker-HiC_scaffold_8-snap-gene-49.28	0.773134	1.72894	0.225	0.228	1.16099	2.84e-14	1.2e-09	up
maker-HiC_scaffold_14-snap-gene-588.60	0.310274	1.20981	0.096	0.154	1.96282	2.92e-14	1.24e-09	up
maker-HiC_scaffold_2-snap-gene-1900.18	1.88727	0.642062	0.443	0.122	-1.55537	2.92e-14	1.24e-09	down
maker-HiC_scaffold_4-snap-gene-269.0	1.02354	1.39665	0.286	0.171	0.448375	3.01e-14	1.28e-09	up
maker-HiC_scaffold_7-snap-gene-1251.0	0.607814	1.6991	0.182	0.26	1.48292	3.04e-14	1.29e-09	up
genemark-HiC_scaffold_10-processed-gene-231.24	0.142396	1.21892	0.044	0.187	3.09673	3.06e-14	1.3e-09	up
maker-HiC_scaffold_15-snap-gene-1050.3	1.40907	2.10964	0.362	0.276	0.582217	3.12e-14	1.32e-09	up
maker-HiC_scaffold_13-snap-gene-1304.23	1.32311	1.74258	0.344	0.228	0.39727	3.24e-14	1.38e-09	up
maker-HiC_scaffold_8-snap-gene-499.4	0.352686	1.10679	0.111	0.114	1.64965	3.27e-14	1.39e-09	up
maker-HiC_scaffold_3-snap-gene-1623.2	0.16548	1.26883	0.051	0.171	2.93801	3.34e-14	1.42e-09	up
maker-HiC_scaffold_1-snap-gene-226.15	0.479792	1.4238	0.148	0.171	1.56907	3.4e-14	1.44e-09	up
augustus_masked-HiC_scaffold_10-processed-gene-1706.2	1.23221	0.191407	0.323	0.041	-2.6859	3.55e-14	1.51e-09	down
maker-HiC_scaffold_5-snap-gene-884.13	0.298072	1.23601	0.1	0.179	2.05159	3.65e-14	1.55e-09	up
maker-HiC_scaffold_10-snap-gene-808.35	1.97129	1.11001	0.46	0.171	-0.828513	3.67e-14	1.56e-09	down
maker-HiC_scaffold_8-snap-gene-89.3	3.04039	1.71262	0.599	0.268	-0.828012	3.72e-14	1.58e-09	down
augustus_masked-HiC_scaffold_6-processed-gene-759.7	0.382562	1.51626	0.116	0.211	1.98647	3.83e-14	1.63e-09	up
maker-HiC_scaffold_11-snap-gene-1398.22	1.74539	1.00645	0.416	0.138	-0.794212	4e-14	1.7e-09	down
maker-HiC_scaffold_3-snap-gene-226.0	0.962435	1.80398	0.271	0.244	0.906353	4.1e-14	1.74e-09	up
maker-HiC_scaffold_3-snap-gene-1790.2	0.383674	1.51499	0.12	0.203	1.98108	4.15e-14	1.76e-09	up
maker-HiC_scaffold_12-snap-gene-613.17	1.08984	1.67708	0.295	0.228	0.621788	4.27e-14	1.81e-09	up
maker-HiC_scaffold_9-snap-gene-551.4	1.88871	1.06802	0.451	0.163	-0.822407	4.27e-14	1.81e-09	down
maker-HiC_scaffold_4-snap-gene-1351.11	0.640953	1.77335	0.191	0.244	1.46804	4.39e-14	1.86e-09	up
augustus_masked-HiC_scaffold_8-processed-gene-94.29	0.142735	1.12565	0.05	0.138	2.97847	4.62e-14	1.96e-09	up
augustus_masked-HiC_scaffold_4-processed-gene-256.5	1.85362	1.41206	0.44	0.179	-0.392521	4.74e-14	2.01e-09	down
genemark-HiC_scaffold_10-processed-gene-225.29	2.00913	2.87934	0.464	0.374	0.519145	4.74e-14	2.01e-09	up
maker-HiC_scaffold_3-snap-gene-29.27	1.93458	0.966188	0.452	0.154	-1.00157	4.86e-14	2.07e-09	down
maker-HiC_scaffold_13-snap-gene-1333.9	2.26612	1.34944	0.508	0.211	-0.747817	5.07e-14	2.15e-09	down
maker-HiC_scaffold_4-snap-gene-310.25	3.28875	4.71049	0.623	0.537	0.518326	5.23e-14	2.22e-09	up
maker-HiC_scaffold_4-snap-gene-390.47	2.60252	3.41985	0.55	0.407	0.394008	5.24e-14	2.22e-09	up
maker-HiC_scaffold_2-snap-gene-350.3	0.608026	1.36056	0.18	0.163	1.16186	5.29e-14	2.25e-09	up
maker-HiC_scaffold_3-snap-gene-1078.38	0.760546	1.6328	0.223	0.211	1.10214	5.31e-14	2.25e-09	up
maker-HiC_scaffold_8-snap-gene-90.33	1.11191	1.80963	0.308	0.236	0.702612	5.36e-14	2.27e-09	up
snap_masked-HiC_scaffold_7-processed-gene-904.6	0.434289	1.41737	0.134	0.203	1.70626	5.36e-14	2.28e-09	up
maker-HiC_scaffold_14-snap-gene-441.7	0.769951	0.386337	0.224	0.033	-0.994722	5.39e-14	2.29e-09	down
maker-HiC_scaffold_7-snap-gene-219.1	0.99271	1.95373	0.276	0.276	0.976716	5.54e-14	2.35e-09	up
maker-HiC_scaffold_5-snap-gene-331.15	8.95196	6.04733	0.906	0.642	-0.565896	5.63e-14	2.39e-09	down
maker-HiC_scaffold_12-snap-gene-97.4	0.655444	1.68619	0.197	0.26	1.36309	5.83e-14	2.48e-09	up
maker-HiC_scaffold_11-snap-gene-9.30	1.07899	1.93702	0.296	0.268	0.844097	6.16e-14	2.62e-09	up
maker-HiC_scaffold_10-snap-gene-1454.32	0.240922	1.34672	0.075	0.203	2.48232	6.24e-14	2.65e-09	up
maker-HiC_scaffold_12-snap-gene-855.21	1.44943	2.55529	0.362	0.333	0.817956	6.36e-14	2.7e-09	up
maker-HiC_scaffold_8-snap-gene-1141.11	1.16695	0.572108	0.31	0.073	-1.02825	6.45e-14	2.74e-09	down
snap_masked-HiC_scaffold_6-processed-gene-812.25	1.56608	0.685925	0.387	0.106	-1.19092	6.46e-14	2.74e-09	down
maker-HiC_scaffold_13-snap-gene-1187.39	2.78928	3.93457	0.563	0.463	0.496295	6.48e-14	2.75e-09	up
maker-HiC_scaffold_2-snap-gene-1469.31	2.27847	1.1732	0.506	0.195	-0.957558	6.54e-14	2.78e-09	down
maker-HiC_scaffold_9-snap-gene-1068.14	2.36096	3.31023	0.521	0.439	0.48754	6.65e-14	2.82e-09	up
maker-HiC_scaffold_9-snap-gene-933.13	1.35193	0.683155	0.348	0.098	-0.984626	6.98e-14	2.97e-09	down
maker-HiC_scaffold_13-snap-gene-1470.11	0.648595	1.55319	0.19	0.203	1.25972	7.02e-14	2.98e-09	up
maker-HiC_scaffold_5-snap-gene-1197.38	1.80995	0.917243	0.426	0.138	-0.980494	7.05e-14	2.99e-09	down
maker-HiC_scaffold_1-snap-gene-1537.2	1.36675	0.532234	0.355	0.081	-1.36045	7.11e-14	3.02e-09	down
augustus_masked-HiC_scaffold_3-processed-gene-443.10	1.101	0.473881	0.299	0.057	-1.21604	7.24e-14	3.07e-09	down
maker-HiC_scaffold_13-snap-gene-826.32	1.17379	0.29994	0.318	0.049	-1.96807	7.46e-14	3.17e-09	down
maker-HiC_scaffold_10-snap-gene-1916.0	1.75487	2.35126	0.428	0.317	0.422049	7.55e-14	3.21e-09	up
maker-HiC_scaffold_10-snap-gene-604.42	1.85174	2.84441	0.443	0.39	0.619225	7.61e-14	3.23e-09	up
genemark-HiC_scaffold_14-processed-gene-759.63	1.44294	2.19031	0.371	0.293	0.602091	7.66e-14	3.25e-09	up
maker-HiC_scaffold_5-snap-gene-73.53	0.686511	1.08381	0.207	0.13	0.658687	7.87e-14	3.34e-09	up
maker-HiC_scaffold_15-snap-gene-238.23	0.792442	1.7435	0.219	0.195	1.13751	8.29e-14	3.52e-09	up
maker-HiC_scaffold_1-snap-gene-1141.41	0.882322	0.0267349	0.249	0.008	-5.03929	9.07e-14	3.85e-09	down
augustus_masked-HiC_scaffold_13-processed-gene-1513.45	0.206148	1.10831	0.069	0.122	2.42604	9.09e-14	3.86e-09	up
maker-HiC_scaffold_5-snap-gene-1195.4	3.15674	4.2145	0.609	0.488	0.416914	9.36e-14	3.98e-09	up
maker-HiC_scaffold_12-snap-gene-624.57	1.33644	2.29464	0.344	0.317	0.779833	9.54e-14	4.05e-09	up
maker-HiC_scaffold_9-snap-gene-1083.18	0.923505	1.93617	0.258	0.276	1.06793	9.6e-14	4.08e-09	up
maker-HiC_scaffold_11-snap-gene-1673.21	0.116101	1.06118	0.04	0.154	3.19112	9.7e-14	4.12e-09	up
augustus_masked-HiC_scaffold_15-processed-gene-768.34	0.639471	1.57042	0.195	0.236	1.29607	1.01e-13	4.31e-09	up
augustus_masked-HiC_scaffold_7-processed-gene-1165.69	1.03098	1.39331	0.291	0.171	0.434458	1.03e-13	4.38e-09	up
snap_masked-HiC_scaffold_5-processed-gene-302.14	1.32174	0.941436	0.34	0.122	-0.489457	1.03e-13	4.39e-09	down
augustus_masked-HiC_scaffold_2-processed-gene-131.18	3.21289	4.64539	0.608	0.512	0.531915	1.04e-13	4.41e-09	up
maker-HiC_scaffold_15-snap-gene-117.8	0.177899	1.22213	0.058	0.154	2.77957	1.08e-13	4.58e-09	up
maker-HiC_scaffold_14-snap-gene-685.45	0.602077	1.59313	0.179	0.22	1.40369	1.12e-13	4.76e-09	up
snap_masked-HiC_scaffold_10-processed-gene-2013.16	0.608026	1.57761	0.179	0.22	1.37539	1.15e-13	4.87e-09	up
maker-HiC_scaffold_13-snap-gene-25.34	0.177692	1.217	0.058	0.146	2.77519	1.19e-13	5.04e-09	up
maker-HiC_scaffold_7-snap-gene-1020.25	0.348014	1.35596	0.108	0.195	1.9618	1.23e-13	5.21e-09	up
maker-HiC_scaffold_6-snap-gene-1045.6	1.82435	1.28062	0.435	0.171	-0.510501	1.35e-13	5.74e-09	down
maker-HiC_scaffold_10-snap-gene-1175.1	0.922529	0.0820768	0.262	0.016	-3.48895	1.36e-13	5.78e-09	down
augustus_masked-HiC_scaffold_10-processed-gene-1781.25	1.15589	0.496898	0.307	0.065	-1.21782	1.37e-13	5.8e-09	down
maker-HiC_scaffold_2-snap-gene-47.0	3.67295	5.16679	0.662	0.585	0.492317	1.38e-13	5.85e-09	up
maker-HiC_scaffold_15-snap-gene-462.11	1.67095	0.913608	0.411	0.138	-0.870949	1.4e-13	5.96e-09	down
maker-HiC_scaffold_13-snap-gene-570.5	3.8258	2.97724	0.672	0.39	-0.361775	1.44e-13	6.13e-09	down
maker-HiC_scaffold_6-snap-gene-817.45	1.08002	1.76088	0.297	0.236	0.705183	1.47e-13	6.23e-09	up
maker-HiC_scaffold_7-snap-gene-1208.2	0.784559	1.87407	0.222	0.285	1.25611	1.51e-13	6.4e-09	up
maker-HiC_scaffold_11-snap-gene-301.0	1.55532	0.69274	0.393	0.114	-1.16671	1.51e-13	6.41e-09	down
maker-HiC_scaffold_8-snap-gene-304.58	1.34699	1.82691	0.351	0.244	0.439636	1.52e-13	6.46e-09	up
maker-HiC_scaffold_11-snap-gene-63.4	0.426232	1.22302	0.134	0.154	1.52052	1.56e-13	6.61e-09	up
maker-HiC_scaffold_15-snap-gene-249.11	1.61431	2.36137	0.399	0.301	0.548679	1.68e-13	7.14e-09	up
augustus_masked-HiC_scaffold_13-processed-gene-766.28	0.972463	0.237471	0.273	0.033	-2.03344	1.75e-13	7.42e-09	down
augustus_masked-HiC_scaffold_13-processed-gene-1271.13	2.14433	3.31911	0.472	0.415	0.630247	1.77e-13	7.5e-09	up
augustus_masked-HiC_scaffold_5-processed-gene-40.3	1.25223	2.11595	0.322	0.26	0.756764	1.78e-13	7.57e-09	up
maker-HiC_scaffold_9-snap-gene-242.45	2.87308	2.09924	0.588	0.301	-0.452714	1.96e-13	8.32e-09	down
maker-HiC_scaffold_10-snap-gene-1532.29	0.782066	1.53362	0.226	0.211	0.971488	2.09e-13	8.88e-09	up
maker-HiC_scaffold_14-snap-gene-948.41	2.43738	1.29796	0.523	0.211	-0.909037	2.09e-13	8.89e-09	down
maker-scaffold_1314_fragment_1-snap-gene-0.2	1.2996	1.67865	0.344	0.22	0.3692	2.11e-13	8.94e-09	up
snap_masked-HiC_scaffold_4-processed-gene-43.9	1.09073	0.257104	0.297	0.041	-2.08444	2.13e-13	9.06e-09	down
maker-HiC_scaffold_10-snap-gene-1651.6	0.150576	1.12729	0.049	0.171	2.90346	2.19e-13	9.28e-09	up
snap_masked-HiC_scaffold_3-processed-gene-1285.16	2.25539	1.67871	0.495	0.228	-0.426008	2.19e-13	9.31e-09	down
maker-HiC_scaffold_15-snap-gene-293.27	1.71207	2.28449	0.413	0.301	0.416106	2.28e-13	9.7e-09	up
augustus_masked-HiC_scaffold_2-processed-gene-1899.10	0.148518	1.03703	0.05	0.154	2.80291	2.38e-13	1.01e-08	up
snap_masked-HiC_scaffold_15-processed-gene-223.35	1.15153	1.7999	0.305	0.236	0.644323	2.39e-13	1.01e-08	up
augustus_masked-HiC_scaffold_10-processed-gene-1893.6	0.134793	1.17757	0.044	0.138	3.12605	2.56e-13	1.09e-08	up
augustus_masked-HiC_scaffold_3-processed-gene-560.33	2.36906	1.77956	0.508	0.244	-0.412772	2.57e-13	1.09e-08	down
maker-HiC_scaffold_14-snap-gene-1296.16	1.81268	2.63615	0.428	0.35	0.540282	2.65e-13	1.13e-08	up
maker-HiC_scaffold_15-snap-gene-975.20	1.13516	0.549344	0.305	0.073	-1.04698	2.68e-13	1.14e-08	down
maker-HiC_scaffold_5-snap-gene-663.18	0.514421	1.61914	0.152	0.236	1.65402	2.69e-13	1.14e-08	up
augustus_masked-HiC_scaffold_11-processed-gene-1291.14	0.377458	1.27571	0.119	0.171	1.75664	2.7e-13	1.15e-08	up
maker-HiC_scaffold_3-snap-gene-475.40	1.96059	2.63294	0.45	0.341	0.425371	2.77e-13	1.18e-08	up
maker-HiC_scaffold_8-snap-gene-571.41	0.269128	1.22823	0.087	0.195	2.1898	2.77e-13	1.18e-08	up
maker-HiC_scaffold_8-snap-gene-841.26	1.12826	2.00155	0.301	0.268	0.826956	2.95e-13	1.25e-08	up
maker-HiC_scaffold_13-snap-gene-1828.59	1.13931	1.94779	0.308	0.268	0.773628	3.02e-13	1.28e-08	up
augustus_masked-HiC_scaffold_8-processed-gene-505.4	4.91004	2.87469	0.74	0.415	-0.772309	3.03e-13	1.29e-08	down
maker-HiC_scaffold_6-snap-gene-1297.25	1.39636	1.88788	0.364	0.252	0.435071	3.04e-13	1.29e-08	up
maker-HiC_scaffold_8-snap-gene-1123.0	3.52259	2.19936	0.651	0.333	-0.679527	3.04e-13	1.29e-08	down
maker-HiC_scaffold_10-snap-gene-1070.23	0.561171	1.32108	0.171	0.163	1.23506	3.1e-13	1.32e-08	up
augustus_masked-HiC_scaffold_5-processed-gene-713.47	0.675107	0	0.2	0	-12.7211	3.19e-13	1.35e-08	down
maker-HiC_scaffold_3-snap-gene-1874.5	1.37874	2.16954	0.356	0.285	0.654	3.22e-13	1.37e-08	up
maker-HiC_scaffold_7-snap-gene-872.21	0.590964	1.62569	0.176	0.228	1.45975	3.25e-13	1.38e-08	up
maker-HiC_scaffold_10-snap-gene-2005.0	0.805903	1.54682	0.235	0.203	0.940544	3.26e-13	1.38e-08	up
maker-HiC_scaffold_6-snap-gene-1079.38	0.873072	1.81231	0.238	0.236	1.05358	3.27e-13	1.39e-08	up
snap_masked-HiC_scaffold_4-processed-gene-1686.24	0.485256	1.37085	0.145	0.114	1.49806	3.36e-13	1.43e-08	up
snap_masked-HiC_scaffold_6-processed-gene-777.3	1.47314	1.9289	0.374	0.244	0.38886	3.53e-13	1.5e-08	up
maker-HiC_scaffold_10-snap-gene-1346.29	0.277594	1.12922	0.09	0.138	2.02388	3.56e-13	1.51e-08	up
maker-HiC_scaffold_5-snap-gene-339.6	0.771036	1.81133	0.224	0.285	1.23208	3.79e-13	1.61e-08	up
maker-HiC_scaffold_7-snap-gene-1433.0	0.351106	1.13421	0.108	0.138	1.69143	3.88e-13	1.65e-08	up
maker-HiC_scaffold_2-snap-gene-202.7	0.997517	1.93813	0.274	0.276	0.958183	4.06e-13	1.72e-08	up
maker-HiC_scaffold_5-snap-gene-1667.21	0.430853	1.54152	0.133	0.236	1.83885	4.15e-13	1.76e-08	up
maker-HiC_scaffold_15-snap-gene-240.0	0.783824	1.12509	0.226	0.146	0.521387	4.18e-13	1.77e-08	up
augustus_masked-HiC_scaffold_11-processed-gene-1608.42	0.948578	0.213977	0.269	0.033	-2.14779	4.21e-13	1.79e-08	down
maker-HiC_scaffold_11-snap-gene-316.28	1.34095	0.316797	0.346	0.065	-2.08128	4.22e-13	1.79e-08	down
maker-HiC_scaffold_1-snap-gene-2034.2	1.15761	2.01079	0.31	0.276	0.796559	4.25e-13	1.8e-08	up
maker-HiC_scaffold_10-snap-gene-1387.0	0.248263	1.22898	0.079	0.179	2.30706	4.29e-13	1.82e-08	up
genemark-HiC_scaffold_3-processed-gene-917.32	0.0836012	0.975384	0.029	0.122	3.5428	4.35e-13	1.85e-08	up
snap_masked-HiC_scaffold_3-processed-gene-1411.24	15.7361	11.2162	0.972	0.829	-0.488492	4.41e-13	1.87e-08	down
maker-HiC_scaffold_15-snap-gene-1342.45	0.879882	0.200266	0.246	0.024	-2.13484	4.44e-13	1.88e-08	down
maker-HiC_scaffold_13-snap-gene-47.23	1.79649	2.38228	0.431	0.317	0.407139	4.58e-13	1.94e-08	up
maker-HiC_scaffold_3-snap-gene-1212.25	2.81752	3.6375	0.577	0.463	0.368513	4.7e-13	2e-08	up
augustus_masked-HiC_scaffold_12-processed-gene-132.31	0.9872	0.21392	0.276	0.033	-2.20574	4.81e-13	2.04e-08	down
snap_masked-HiC_scaffold_10-processed-gene-1939.8	1.20583	0.552426	0.323	0.081	-1.12603	5.01e-13	2.13e-08	down
maker-HiC_scaffold_7-snap-gene-1472.28	0.862623	1.98719	0.24	0.301	1.20383	5.03e-13	2.14e-08	up
maker-HiC_scaffold_15-snap-gene-1363.0	5.23883	4.07239	0.768	0.48	-0.363361	5.07e-13	2.15e-08	down
maker-HiC_scaffold_12-snap-gene-823.0	0.717284	1.7416	0.209	0.26	1.27968	5.08e-13	2.16e-08	up
maker-HiC_scaffold_12-snap-gene-1169.25	0.882357	1.62853	0.248	0.211	0.884057	5.19e-13	2.2e-08	up
maker-HiC_scaffold_8-snap-gene-413.11	1.46631	0.648068	0.375	0.106	-1.17785	5.21e-13	2.21e-08	down
maker-HiC_scaffold_3-snap-gene-16.21	0.819649	1.52641	0.231	0.187	0.896979	5.49e-13	2.33e-08	up
snap_masked-HiC_scaffold_7-processed-gene-102.7	0.885998	1.40833	0.251	0.195	0.668545	5.57e-13	2.37e-08	up
maker-HiC_scaffold_2-snap-gene-291.14	0.483118	1.50139	0.152	0.228	1.63565	5.61e-13	2.38e-08	up
maker-HiC_scaffold_12-snap-gene-125.53	0.184798	1.09627	0.062	0.138	2.56794	5.61e-13	2.38e-08	up
snap_masked-HiC_scaffold_10-processed-gene-484.39	0.142842	1.10936	0.049	0.179	2.95636	5.73e-13	2.43e-08	up
augustus_masked-HiC_scaffold_11-processed-gene-68.3	1.61859	1.00573	0.401	0.146	-0.686439	5.85e-13	2.48e-08	down
maker-HiC_scaffold_12-snap-gene-1080.24	1.04475	0.689018	0.287	0.089	-0.600468	5.88e-13	2.5e-08	down
maker-HiC_scaffold_15-snap-gene-148.37	1.48093	2.06393	0.372	0.276	0.478862	6.04e-13	2.56e-08	up
maker-HiC_scaffold_13-snap-gene-828.11	0.806833	0.13666	0.232	0.016	-2.56081	6.22e-13	2.64e-08	down
augustus_masked-HiC_scaffold_10-processed-gene-1895.7	4.11798	2.69085	0.691	0.374	-0.613856	6.45e-13	2.74e-08	down
maker-HiC_scaffold_5-snap-gene-1067.1	0.987207	2.05005	0.277	0.301	1.05416	6.45e-13	2.74e-08	up
maker-HiC_scaffold_13-snap-gene-151.6	0.906155	0.28167	0.253	0.033	-1.6854	6.66e-13	2.83e-08	down
maker-HiC_scaffold_11-snap-gene-1688.42	0.85583	0.30783	0.241	0.033	-1.47489	6.67e-13	2.83e-08	down
snap_masked-HiC_scaffold_5-processed-gene-1215.8	1.71809	1.03216	0.415	0.154	-0.735091	6.8e-13	2.89e-08	down
maker-HiC_scaffold_6-snap-gene-780.4	1.22126	1.75764	0.326	0.236	0.525233	6.83e-13	2.9e-08	up
snap_masked-HiC_scaffold_15-processed-gene-212.7	0.0809118	0.880797	0.027	0.146	3.44277	7.41e-13	3.15e-08	up
augustus_masked-HiC_scaffold_2-processed-gene-1789.1	2.74719	4.14481	0.556	0.504	0.593334	7.74e-13	3.29e-08	up
maker-HiC_scaffold_8-snap-gene-233.15	2.24105	1.44211	0.495	0.211	-0.635958	7.81e-13	3.32e-08	down
maker-HiC_scaffold_15-snap-gene-121.46	0.541549	1.19169	0.164	0.146	1.1377	7.85e-13	3.34e-08	up
maker-HiC_scaffold_7-snap-gene-925.21	1.63258	0.662044	0.402	0.114	-1.30203	7.89e-13	3.35e-08	down
maker-HiC_scaffold_1-snap-gene-1928.49	1.35185	0.55603	0.345	0.089	-1.28154	7.89e-13	3.35e-08	down
snap_masked-HiC_scaffold_9-processed-gene-1188.23	1.26345	2.02182	0.331	0.276	0.678238	8.02e-13	3.4e-08	up
maker-HiC_scaffold_9-snap-gene-948.16	0.108085	0.980338	0.036	0.154	3.17993	8.17e-13	3.47e-08	up
augustus_masked-HiC_scaffold_7-processed-gene-1999.33	0.397414	1.51995	0.12	0.268	1.93504	8.22e-13	3.49e-08	up
maker-HiC_scaffold_12-snap-gene-1882.9	0.478589	1.12801	0.146	0.13	1.23675	8.25e-13	3.5e-08	up
maker-HiC_scaffold_5-snap-gene-143.25	1.00079	2.21437	0.267	0.358	1.14568	8.49e-13	3.61e-08	up
maker-HiC_scaffold_5-snap-gene-343.11	0.838368	0.112648	0.239	0.016	-2.89466	8.64e-13	3.67e-08	down
snap_masked-HiC_scaffold_6-processed-gene-1139.34	1.16935	0.413989	0.316	0.065	-1.49782	8.74e-13	3.71e-08	down
snap_masked-HiC_scaffold_13-processed-gene-1447.4	0.866886	0.198841	0.244	0.024	-2.12367	8.8e-13	3.74e-08	down
maker-HiC_scaffold_10-snap-gene-1799.21	1.25486	0.445382	0.333	0.073	-1.4942	9.11e-13	3.87e-08	down
maker-HiC_scaffold_12-snap-gene-1997.11	1.74486	2.72343	0.419	0.366	0.642283	9.55e-13	4.06e-08	up
genemark-HiC_scaffold_11-processed-gene-758.55	0.0534018	0.770879	0.018	0.146	3.84903	1.02e-12	4.33e-08	up
maker-HiC_scaffold_15-snap-gene-235.8	1.23512	0.526733	0.331	0.081	-1.22935	1.04e-12	4.41e-08	down
maker-HiC_scaffold_15-snap-gene-89.29	1.097	0.209753	0.298	0.041	-2.38625	1.04e-12	4.43e-08	down
maker-HiC_scaffold_12-snap-gene-1122.2	0.646132	0	0.193	0	-12.6578	1.05e-12	4.44e-08	down
augustus_masked-HiC_scaffold_7-processed-gene-1455.26	0.724392	1.07936	0.211	0.138	0.575263	1.08e-12	4.6e-08	up
maker-HiC_scaffold_12-snap-gene-102.31	0.748721	1.84193	0.21	0.26	1.2986	1.09e-12	4.63e-08	up
maker-HiC_scaffold_9-snap-gene-49.1	0.487066	1.42494	0.151	0.171	1.54852	1.13e-12	4.79e-08	up
maker-HiC_scaffold_15-snap-gene-586.18	1.37653	0.578037	0.361	0.098	-1.25166	1.14e-12	4.84e-08	down
maker-HiC_scaffold_12-snap-gene-1194.6	0.568498	1.52939	0.173	0.211	1.42757	1.21e-12	5.13e-08	up
maker-HiC_scaffold_7-snap-gene-2023.39	0.738625	1.86317	0.214	0.285	1.33473	1.22e-12	5.17e-08	up
maker-HiC_scaffold_2-snap-gene-1911.22	1.14269	1.98383	0.305	0.276	0.795794	1.29e-12	5.48e-08	up
maker-HiC_scaffold_13-snap-gene-1236.10	0.562761	1.47035	0.169	0.203	1.3854	1.31e-12	5.55e-08	up
maker-HiC_scaffold_7-snap-gene-1807.8	0.922398	0.228543	0.262	0.033	-2.01245	1.32e-12	5.59e-08	down
maker-HiC_scaffold_11-snap-gene-1803.29	1.25699	2.27675	0.333	0.309	0.85695	1.33e-12	5.64e-08	up
maker-HiC_scaffold_8-snap-gene-273.5	0.921173	1.32312	0.264	0.179	0.522354	1.39e-12	5.89e-08	up
maker-HiC_scaffold_3-snap-gene-415.13	0.705758	0.0920734	0.207	0.008	-2.93696	1.4e-12	5.96e-08	down
augustus_masked-HiC_scaffold_8-processed-gene-467.23	0.347727	1.25328	0.11	0.187	1.84939	1.42e-12	6.05e-08	up
maker-HiC_scaffold_1-snap-gene-743.2	1.30199	1.84496	0.34	0.252	0.502846	1.43e-12	6.05e-08	up
maker-HiC_scaffold_12-snap-gene-2008.10	1.05629	1.98671	0.29	0.309	0.911312	1.45e-12	6.14e-08	up
maker-HiC_scaffold_9-snap-gene-335.22	2.14851	1.64859	0.482	0.236	-0.382084	1.52e-12	6.44e-08	down
maker-HiC_scaffold_7-snap-gene-1351.3	1.15016	1.54984	0.314	0.195	0.430258	1.52e-12	6.45e-08	up
maker-HiC_scaffold_15-snap-gene-480.45	0.335882	0.923307	0.109	0.089	1.45858	1.58e-12	6.69e-08	up
maker-HiC_scaffold_13-snap-gene-19.45	1.46456	0.657266	0.368	0.106	-1.15579	1.6e-12	6.81e-08	down
augustus_masked-HiC_scaffold_3-processed-gene-511.57	2.23489	3.06883	0.498	0.407	0.457467	1.63e-12	6.92e-08	up
maker-HiC_scaffold_11-snap-gene-334.20	0.131494	0.979442	0.044	0.163	2.89602	1.66e-12	7.04e-08	up
snap_masked-HiC_scaffold_6-processed-gene-103.14	1.00138	0.334484	0.279	0.049	-1.5817	1.72e-12	7.29e-08	down
maker-HiC_scaffold_3-snap-gene-301.0	0.856808	1.73463	0.24	0.236	1.0175	1.73e-12	7.37e-08	up
maker-HiC_scaffold_13-snap-gene-1017.19	0.763317	1.27022	0.224	0.171	0.734652	1.78e-12	7.55e-08	up
maker-HiC_scaffold_1-snap-gene-774.6	0.496489	1.17065	0.153	0.146	1.23731	1.8e-12	7.63e-08	up
maker-HiC_scaffold_11-snap-gene-1505.29	0.723228	0.203198	0.209	0.016	-1.83106	1.87e-12	7.93e-08	down
maker-HiC_scaffold_11-snap-gene-1714.6	1.20451	0.444375	0.326	0.073	-1.43839	1.87e-12	7.94e-08	down
maker-HiC_scaffold_10-snap-gene-13.0	0.976225	1.52149	0.274	0.195	0.640147	1.88e-12	7.99e-08	up
augustus_masked-HiC_scaffold_11-processed-gene-1785.15	2.73096	3.61674	0.562	0.472	0.405271	1.92e-12	8.17e-08	up
maker-HiC_scaffold_1-snap-gene-1955.40	0.546244	1.29907	0.163	0.179	1.24971	1.96e-12	8.33e-08	up
maker-HiC_scaffold_4-snap-gene-65.38	1.10743	1.84636	0.294	0.252	0.737418	1.97e-12	8.38e-08	up
snap_masked-HiC_scaffold_10-processed-gene-1345.22	0.274094	1.1716	0.089	0.154	2.09533	1.99e-12	8.43e-08	up
augustus_masked-HiC_scaffold_2-processed-gene-1325.6	2.15629	1.32631	0.488	0.211	-0.701091	2.11e-12	8.95e-08	down
maker-HiC_scaffold_4-snap-gene-392.2	0.448965	1.26264	0.139	0.187	1.49156	2.12e-12	9.02e-08	up
maker-HiC_scaffold_13-snap-gene-980.13	0.0426204	0.816331	0.015	0.122	4.25633	2.13e-12	9.03e-08	up
maker-HiC_scaffold_9-snap-gene-567.0	0.63818	1.6307	0.19	0.22	1.35332	2.14e-12	9.09e-08	up
genemark-HiC_scaffold_10-processed-gene-205.18	1.59612	2.29651	0.395	0.317	0.524853	2.19e-12	9.31e-08	up
snap_masked-HiC_scaffold_6-processed-gene-38.14	1.20354	1.97409	0.32	0.293	0.713859	2.33e-12	9.89e-08	up
maker-HiC_scaffold_14-snap-gene-1221.24	1.41297	2.33394	0.353	0.293	0.724001	2.39e-12	1.02e-07	up
maker-HiC_scaffold_1-snap-gene-483.25	0.321407	0.940969	0.104	0.098	1.54945	2.4e-12	1.02e-07	up
maker-HiC_scaffold_7-snap-gene-1019.26	1.11475	0.484309	0.303	0.073	-1.20255	2.45e-12	1.04e-07	down
maker-HiC_scaffold_2-snap-gene-19.49	0.347687	1.02335	0.109	0.122	1.55717	2.45e-12	1.04e-07	up
snap_masked-HiC_scaffold_3-processed-gene-1404.14	0.246282	1.00115	0.082	0.138	2.02283	2.45e-12	1.04e-07	up
snap_masked-HiC_scaffold_1-processed-gene-1945.11	0.98487	1.3824	0.27	0.171	0.489125	2.5e-12	1.06e-07	up
snap_masked-HiC_scaffold_11-processed-gene-874.15	1.54778	1.075	0.387	0.154	-0.525819	2.56e-12	1.09e-07	down
maker-HiC_scaffold_12-snap-gene-310.26	1.21122	0.45585	0.322	0.073	-1.40963	2.64e-12	1.12e-07	down
maker-HiC_scaffold_2-snap-gene-1888.36	0.853146	1.29907	0.242	0.171	0.606552	2.64e-12	1.12e-07	up
snap_masked-HiC_scaffold_14-processed-gene-857.19	1.06206	1.53611	0.296	0.228	0.532382	2.69e-12	1.14e-07	up
augustus_masked-HiC_scaffold_3-processed-gene-310.2	2.1575	1.21057	0.492	0.203	-0.833622	2.8e-12	1.19e-07	down
maker-HiC_scaffold_1-snap-gene-417.33	0.366827	1.3076	0.113	0.187	1.83347	2.87e-12	1.22e-07	up
augustus_masked-HiC_scaffold_14-processed-gene-942.20	0.371724	1.18265	0.118	0.163	1.66945	2.95e-12	1.25e-07	up
maker-HiC_scaffold_12-snap-gene-879.25	1.40561	0.77049	0.357	0.114	-0.867262	2.97e-12	1.26e-07	down
maker-HiC_scaffold_5-snap-gene-529.32	0.896742	0.413888	0.249	0.049	-1.11527	3.04e-12	1.29e-07	down
maker-HiC_scaffold_10-snap-gene-1619.5	0.447183	1.07436	0.136	0.13	1.26436	3.19e-12	1.35e-07	up
maker-HiC_scaffold_10-snap-gene-1600.29	0.178583	1.16574	0.06	0.122	2.7059	3.19e-12	1.36e-07	up
maker-HiC_scaffold_5-snap-gene-528.43	2.02652	2.74922	0.464	0.374	0.439998	3.2e-12	1.36e-07	up
maker-HiC_scaffold_8-snap-gene-36.42	1.85661	1.15735	0.44	0.179	-0.681804	3.25e-12	1.38e-07	down
augustus_masked-HiC_scaffold_4-processed-gene-1673.38	0.901688	2.0185	0.253	0.285	1.1625	3.26e-12	1.38e-07	up
maker-HiC_scaffold_15-snap-gene-482.20	0.0626709	1.03925	0.02	0.106	4.04944	3.3e-12	1.4e-07	up
maker-HiC_scaffold_9-snap-gene-1075.0	0.805589	0.0267261	0.225	0.008	-4.90851	3.5e-12	1.49e-07	down
augustus_masked-HiC_scaffold_8-processed-gene-739.28	0.610003	1.31844	0.181	0.171	1.11182	3.72e-12	1.58e-07	up
maker-HiC_scaffold_7-snap-gene-25.8	0.579559	0.141147	0.176	0.008	-2.03698	3.72e-12	1.58e-07	down
augustus_masked-HiC_scaffold_3-processed-gene-516.40	0.440804	1.21093	0.135	0.114	1.4577	3.75e-12	1.59e-07	up
maker-HiC_scaffold_13-snap-gene-1696.20	0.820715	0.534219	0.24	0.065	-0.619355	3.77e-12	1.6e-07	down
maker-HiC_scaffold_3-snap-gene-1241.3	1.52466	1.15881	0.378	0.154	-0.395813	3.81e-12	1.62e-07	down
maker-HiC_scaffold_11-snap-gene-1564.2	0.32108	1.21625	0.103	0.187	1.92111	3.87e-12	1.64e-07	up
maker-HiC_scaffold_1-snap-gene-23.40	1.1006	1.71567	0.298	0.244	0.64044	3.89e-12	1.65e-07	up
snap_masked-HiC_scaffold_1-processed-gene-240.42	1.24748	2.02332	0.329	0.285	0.697661	3.9e-12	1.66e-07	up
maker-HiC_scaffold_10-snap-gene-2138.69	1.42442	2.22378	0.357	0.317	0.642606	3.98e-12	1.69e-07	up
maker-HiC_scaffold_15-snap-gene-391.16	2.28839	1.34405	0.503	0.22	-0.767703	4e-12	1.7e-07	down
maker-HiC_scaffold_4-snap-gene-194.25	0.290526	1.14576	0.092	0.154	1.97919	4.07e-12	1.73e-07	up
maker-HiC_scaffold_2-snap-gene-1294.49	0.155778	1.03609	0.049	0.146	2.7328	4.08e-12	1.73e-07	up
maker-HiC_scaffold_13-snap-gene-1307.32	1.0369	0.384034	0.285	0.057	-1.43273	4.12e-12	1.75e-07	down
maker-HiC_scaffold_3-snap-gene-1096.56	0.894422	0.296545	0.254	0.041	-1.59238	4.14e-12	1.76e-07	down
maker-HiC_scaffold_5-snap-gene-589.0	0.36342	1.42788	0.113	0.228	1.97387	4.16e-12	1.77e-07	up
maker-HiC_scaffold_11-snap-gene-1712.21	0.631943	1.42406	0.186	0.187	1.17202	4.2e-12	1.78e-07	up
maker-HiC_scaffold_7-snap-gene-1041.7	1.28689	0.295218	0.334	0.065	-2.12366	4.25e-12	1.8e-07	down
snap_masked-HiC_scaffold_13-processed-gene-1481.25	2.84394	1.92777	0.574	0.285	-0.560932	4.3e-12	1.83e-07	down
maker-HiC_scaffold_12-snap-gene-325.2	0.420933	1.12544	0.129	0.146	1.41862	4.33e-12	1.84e-07	up
snap_masked-HiC_scaffold_5-processed-gene-1028.32	0.838698	0.557077	0.239	0.065	-0.590186	4.41e-12	1.87e-07	down
maker-HiC_scaffold_6-snap-gene-914.30	0.865933	1.58084	0.244	0.22	0.868288	4.44e-12	1.89e-07	up
augustus_masked-HiC_scaffold_3-processed-gene-525.32	1.21716	1.80913	0.323	0.228	0.571746	4.48e-12	1.9e-07	up
maker-HiC_scaffold_6-snap-gene-945.63	0.154619	1.02641	0.049	0.138	2.73003	4.58e-12	1.94e-07	up
maker-HiC_scaffold_4-snap-gene-669.0	1.87048	1.36295	0.441	0.203	-0.456647	4.6e-12	1.96e-07	down
maker-HiC_scaffold_13-snap-gene-508.4	0.711346	0.180381	0.208	0.016	-1.97891	4.69e-12	1.99e-07	down
maker-HiC_scaffold_7-snap-gene-1014.0	1.11682	1.74393	0.304	0.236	0.642904	4.77e-12	2.02e-07	up
maker-HiC_scaffold_2-snap-gene-159.28	0.070926	0.910562	0.021	0.146	3.6805	5.07e-12	2.15e-07	up
maker-HiC_scaffold_4-snap-gene-377.11	1.06871	1.82165	0.289	0.244	0.769329	5.22e-12	2.22e-07	up
augustus_masked-HiC_scaffold_14-processed-gene-1162.3	0.61473	1.43423	0.182	0.179	1.22212	5.26e-12	2.24e-07	up
maker-HiC_scaffold_13-snap-gene-1271.40	0.489868	1.37445	0.151	0.211	1.4882	5.3e-12	2.25e-07	up
augustus_masked-HiC_scaffold_12-processed-gene-41.0	2.02311	2.9674	0.467	0.415	0.552603	5.32e-12	2.26e-07	up
maker-HiC_scaffold_5-snap-gene-823.25	0.716203	0.498763	0.208	0.049	-0.521926	5.36e-12	2.28e-07	down
augustus_masked-HiC_scaffold_1-processed-gene-2120.19	0.110457	0.897882	0.037	0.13	3.02189	5.41e-12	2.3e-07	up
maker-HiC_scaffold_2-snap-gene-59.39	0.922564	0.223562	0.258	0.033	-2.04449	5.66e-12	2.4e-07	down
maker-HiC_scaffold_2-snap-gene-1400.6	0.515078	1.42184	0.156	0.211	1.46472	5.67e-12	2.41e-07	up
maker-HiC_scaffold_7-snap-gene-166.35	0.957278	0.47365	0.267	0.057	-1.01496	5.74e-12	2.44e-07	down
maker-HiC_scaffold_3-snap-gene-64.5	1.25808	0.93787	0.334	0.13	-0.42373	5.85e-12	2.48e-07	down
maker-HiC_scaffold_12-snap-gene-1030.20	0.112707	0.957703	0.037	0.146	3.08588	5.86e-12	2.49e-07	up
maker-HiC_scaffold_14-snap-gene-749.54	0.793015	0.209148	0.226	0.024	-1.92231	5.99e-12	2.54e-07	down
maker-HiC_scaffold_5-snap-gene-597.34	0.727208	0.059561	0.212	0.008	-3.60771	6.02e-12	2.56e-07	down
maker-HiC_scaffold_15-snap-gene-83.63	0.832626	1.09079	0.241	0.146	0.389592	6.07e-12	2.58e-07	up
maker-HiC_scaffold_14-snap-gene-716.70	0.869298	1.59088	0.248	0.236	0.871823	6.15e-12	2.61e-07	up
maker-HiC_scaffold_2-snap-gene-1835.25	0.675858	1.45335	0.196	0.195	1.10447	6.15e-12	2.61e-07	up
maker-HiC_scaffold_10-snap-gene-1198.2	0.282827	1.22808	0.089	0.179	2.11802	6.18e-12	2.63e-07	up
maker-HiC_scaffold_7-snap-gene-1332.18	1.60058	0.963712	0.394	0.146	-0.731866	6.41e-12	2.72e-07	down
maker-HiC_scaffold_1-snap-gene-1953.18	0.639146	1.06151	0.194	0.146	0.73181	6.55e-12	2.78e-07	up
maker-HiC_scaffold_7-snap-gene-1116.0	0.541965	1.30524	0.166	0.179	1.26789	6.58e-12	2.79e-07	up
maker-HiC_scaffold_6-snap-gene-840.26	0.977739	1.98089	0.269	0.285	1.01855	6.64e-12	2.82e-07	up
maker-HiC_scaffold_4-snap-gene-181.28	0.501977	1.37005	0.151	0.187	1.44835	6.71e-12	2.85e-07	up
maker-HiC_scaffold_3-snap-gene-97.20	1.13147	1.91521	0.303	0.285	0.75925	6.76e-12	2.87e-07	up
maker-HiC_scaffold_3-snap-gene-1136.1	1.49044	0.870378	0.373	0.13	-0.775951	7.06e-12	3e-07	down
augustus_masked-HiC_scaffold_13-processed-gene-913.5	0.593354	0	0.18	0	-12.5349	7.11e-12	3.02e-07	down
maker-HiC_scaffold_5-snap-gene-496.13	1.35661	0.856929	0.346	0.122	-0.662692	7.19e-12	3.06e-07	down
maker-HiC_scaffold_3-snap-gene-816.36	0.636253	1.40452	0.189	0.195	1.14228	7.3e-12	3.1e-07	up
augustus_masked-HiC_scaffold_4-processed-gene-108.37	0.313436	1.24292	0.1	0.179	1.98715	7.37e-12	3.13e-07	up
maker-HiC_scaffold_8-snap-gene-61.38	0.902009	1.48189	0.252	0.195	0.716161	7.41e-12	3.15e-07	up
maker-HiC_scaffold_10-snap-gene-1880.1	0.633111	1.55004	0.184	0.203	1.29164	7.49e-12	3.18e-07	up
maker-HiC_scaffold_9-snap-gene-135.36	0.491351	0.997993	0.156	0.13	1.02213	7.62e-12	3.24e-07	up
maker-HiC_scaffold_2-snap-gene-982.24	0.602076	0	0.179	0	-12.556	7.74e-12	3.29e-07	down
maker-HiC_scaffold_2-snap-gene-1487.28	0.746351	1.58474	0.217	0.236	1.08622	8.2e-12	3.48e-07	up
maker-HiC_scaffold_12-snap-gene-763.17	1.55068	1.09813	0.386	0.163	-0.497809	8.26e-12	3.51e-07	down
snap_masked-HiC_scaffold_8-processed-gene-439.33	0.847944	1.64079	0.241	0.252	0.952264	8.45e-12	3.59e-07	up
maker-HiC_scaffold_2-snap-gene-1771.23	0.915045	1.43614	0.261	0.211	0.650229	8.67e-12	3.68e-07	up
maker-HiC_scaffold_10-snap-gene-1995.0	0.419788	1.37698	0.125	0.195	1.71353	8.82e-12	3.75e-07	up
maker-HiC_scaffold_11-snap-gene-4.28	2.04007	2.77871	0.475	0.358	0.445775	8.86e-12	3.76e-07	up
maker-HiC_scaffold_10-snap-gene-441.16	0.315763	1.17161	0.098	0.163	1.89124	9.05e-12	3.84e-07	up
augustus_masked-HiC_scaffold_6-processed-gene-69.30	1.13572	0.375574	0.307	0.065	-1.59618	9.1e-12	3.87e-07	down
maker-HiC_scaffold_9-snap-gene-523.0	1.20227	2.11428	0.322	0.325	0.814354	9.15e-12	3.88e-07	up
maker-HiC_scaffold_14-snap-gene-1187.27	0.746549	1.09249	0.216	0.138	0.549244	9.22e-12	3.91e-07	up
augustus_masked-HiC_scaffold_14-processed-gene-551.13	1.06551	0.265742	0.288	0.049	-2.00303	9.26e-12	3.93e-07	down
augustus_masked-HiC_scaffold_14-processed-gene-140.18	1.75259	0.947901	0.426	0.163	-0.886613	9.41e-12	4e-07	down
maker-HiC_scaffold_8-snap-gene-677.22	0.918761	1.96401	0.258	0.301	1.09596	1.02e-11	4.34e-07	up
maker-HiC_scaffold_1-snap-gene-22.12	0.804284	0.163348	0.235	0.024	-2.29905	1.03e-11	4.36e-07	down
maker-HiC_scaffold_10-snap-gene-224.58	1.43501	0.916899	0.368	0.138	-0.646171	1.03e-11	4.39e-07	down
maker-HiC_scaffold_3-snap-gene-1474.26	0.697076	0.142693	0.208	0.016	-2.2876	1.04e-11	4.4e-07	down
maker-HiC_scaffold_12-snap-gene-895.24	0.762375	1.47564	0.218	0.203	0.952679	1.04e-11	4.43e-07	up
maker-HiC_scaffold_5-snap-gene-1585.31	0.105324	0.977839	0.035	0.13	3.21354	1.05e-11	4.47e-07	up
maker-HiC_scaffold_11-snap-gene-1537.14	0.368968	1.15144	0.119	0.154	1.64161	1.05e-11	4.47e-07	up
maker-HiC_scaffold_12-snap-gene-1173.19	1.22538	0.489469	0.323	0.081	-1.32377	1.06e-11	4.52e-07	down
maker-HiC_scaffold_8-snap-gene-92.6	0.821606	1.53204	0.232	0.22	0.898857	1.08e-11	4.57e-07	up
maker-HiC_scaffold_9-snap-gene-1062.3	0.655983	1.37123	0.195	0.203	1.06362	1.09e-11	4.62e-07	up
maker-HiC_scaffold_5-snap-gene-872.11	0.299324	1.33393	0.092	0.13	2.15552	1.1e-11	4.67e-07	up
maker-HiC_scaffold_5-snap-gene-405.40	1.55546	1.18623	0.387	0.171	-0.390932	1.18e-11	5e-07	down
maker-HiC_scaffold_7-snap-gene-851.49	0.628148	1.13469	0.187	0.138	0.853025	1.19e-11	5.07e-07	up
maker-HiC_scaffold_1-snap-gene-69.22	0.66056	1.50641	0.196	0.211	1.18923	1.2e-11	5.09e-07	up
maker-HiC_scaffold_10-snap-gene-1557.0	1.73193	0.97424	0.421	0.163	-0.829968	1.2e-11	5.11e-07	down
maker-HiC_scaffold_11-snap-gene-302.6	0.915797	1.41026	0.254	0.179	0.622808	1.29e-11	5.5e-07	up
maker-HiC_scaffold_12-snap-gene-62.44	0.343511	1.14515	0.111	0.179	1.73681	1.3e-11	5.53e-07	up
maker-HiC_scaffold_2-snap-gene-1594.3	1.28679	1.81696	0.339	0.252	0.497723	1.31e-11	5.56e-07	up
maker-HiC_scaffold_12-snap-gene-149.0	0.832944	0.46721	0.237	0.057	-0.834014	1.33e-11	5.64e-07	down
maker-HiC_scaffold_15-snap-gene-1266.40	1.07023	1.8483	0.295	0.26	0.788219	1.33e-11	5.66e-07	up
maker-HiC_scaffold_1-snap-gene-250.8	1.38314	0.634767	0.358	0.106	-1.12352	1.36e-11	5.79e-07	down
maker-HiC_scaffold_8-snap-gene-1122.20	1.1656	0.577064	0.314	0.089	-1.01414	1.37e-11	5.81e-07	down
maker-HiC_scaffold_1-snap-gene-1232.27	0.773739	1.64152	0.222	0.252	1.08502	1.39e-11	5.9e-07	up
maker-HiC_scaffold_7-snap-gene-1005.20	1.71216	2.20363	0.419	0.317	0.364046	1.39e-11	5.91e-07	up
maker-HiC_scaffold_7-snap-gene-169.25	0.478874	1.40022	0.141	0.195	1.54774	1.4e-11	5.96e-07	up
maker-HiC_scaffold_8-snap-gene-527.38	1.92421	1.32779	0.456	0.211	-0.535209	1.41e-11	5.97e-07	down
maker-HiC_scaffold_4-snap-gene-382.21	0.375113	1.09588	0.118	0.146	1.54645	1.45e-11	6.14e-07	up
maker-HiC_scaffold_10-snap-gene-1614.2	0.498681	1.06169	0.157	0.146	1.09002	1.47e-11	6.26e-07	up
maker-HiC_scaffold_3-snap-gene-17.13	0.22254	0.925762	0.076	0.13	2.05608	1.49e-11	6.31e-07	up
snap_masked-HiC_scaffold_1-processed-gene-494.13	0.105111	0.924278	0.034	0.13	3.1352	1.49e-11	6.32e-07	up
maker-HiC_scaffold_13-snap-gene-1832.16	1.37128	0.70989	0.353	0.114	-0.949759	1.51e-11	6.4e-07	down
augustus_masked-HiC_scaffold_2-processed-gene-409.4	4.39487	3.3157	0.715	0.439	-0.406497	1.52e-11	6.45e-07	down
maker-HiC_scaffold_10-snap-gene-1673.0	1.82972	1.41985	0.436	0.211	-0.365867	1.54e-11	6.52e-07	down
maker-HiC_scaffold_11-snap-gene-1056.49	0.969702	1.63825	0.275	0.244	0.756485	1.54e-11	6.52e-07	up
maker-HiC_scaffold_14-snap-gene-1244.29	2.33732	3.03671	0.514	0.415	0.377639	1.54e-11	6.53e-07	up
maker-HiC_scaffold_7-snap-gene-985.35	0.860646	1.70097	0.241	0.244	0.982787	1.54e-11	6.54e-07	up
maker-HiC_scaffold_5-snap-gene-1589.15	0.732162	1.12948	0.213	0.146	0.625351	1.55e-11	6.57e-07	up
maker-HiC_scaffold_2-snap-gene-52.64	2.02123	1.15269	0.466	0.195	-0.810169	1.55e-11	6.57e-07	down
augustus_masked-HiC_scaffold_13-processed-gene-40.6	0.0228198	0.672151	0.009	0.106	4.87433	1.57e-11	6.68e-07	up
maker-HiC_scaffold_3-snap-gene-319.25	0.885161	1.5092	0.245	0.195	0.769703	1.6e-11	6.78e-07	up
maker-HiC_scaffold_13-snap-gene-1020.39	0.869073	0.15395	0.241	0.024	-2.49625	1.62e-11	6.9e-07	down
maker-HiC_scaffold_10-snap-gene-1987.39	0.98173	1.51437	0.272	0.211	0.625269	1.63e-11	6.92e-07	up
maker-HiC_scaffold_5-snap-gene-1304.22	0.662591	1.36179	0.192	0.171	1.0392	1.69e-11	7.19e-07	up
maker-HiC_scaffold_3-snap-gene-1832.4	0.787706	0.0709192	0.233	0.016	-3.47156	1.71e-11	7.27e-07	down
maker-HiC_scaffold_9-snap-gene-857.31	1.32161	0.649992	0.342	0.106	-1.02369	1.79e-11	7.59e-07	down
maker-HiC_scaffold_5-snap-gene-569.9	0.47625	1.2688	0.143	0.179	1.41349	1.8e-11	7.64e-07	up
maker-HiC_scaffold_3-snap-gene-1264.30	0.23764	1.14818	0.075	0.187	2.27202	1.8e-11	7.66e-07	up
maker-HiC_scaffold_2-snap-gene-73.2	0.853126	0.22538	0.243	0.033	-1.91993	1.86e-11	7.9e-07	down
maker-HiC_scaffold_11-snap-gene-1146.27	0.660603	1.50279	0.189	0.211	1.18567	1.9e-11	8.07e-07	up
maker-HiC_scaffold_12-snap-gene-614.36	0.901817	0.189888	0.252	0.033	-2.24709	1.94e-11	8.23e-07	down
maker-HiC_scaffold_11-snap-gene-1328.6	0.55218	0	0.173	0	-12.4312	1.97e-11	8.36e-07	down
maker-HiC_scaffold_1-snap-gene-261.29	0.227465	1.12429	0.076	0.154	2.3048	2e-11	8.49e-07	up
maker-HiC_scaffold_7-snap-gene-1452.25	0.82197	0.233122	0.235	0.033	-1.81756	2.02e-11	8.57e-07	down
maker-HiC_scaffold_4-snap-gene-1696.35	0.447025	1.29686	0.134	0.195	1.53638	2.09e-11	8.87e-07	up
maker-HiC_scaffold_7-snap-gene-99.28	0.732498	1.20297	0.216	0.163	0.715632	2.13e-11	9.03e-07	up
genemark-HiC_scaffold_1-processed-gene-181.40	0.702575	1.43739	0.206	0.22	1.03263	2.15e-11	9.13e-07	up
maker-HiC_scaffold_2-snap-gene-1556.3	1.13074	0.389013	0.3	0.065	-1.53913	2.28e-11	9.68e-07	down
maker-HiC_scaffold_4-snap-gene-1344.1	0.461839	0.937928	0.142	0.106	1.02193	2.33e-11	9.89e-07	up
maker-HiC_scaffold_14-snap-gene-269.11	0.808374	1.38798	0.234	0.187	0.779821	2.39e-11	1.02e-06	up
snap_masked-HiC_scaffold_6-processed-gene-1116.31	0.404599	1.19522	0.125	0.163	1.56248	2.53e-11	1.08e-06	up
maker-HiC_scaffold_10-snap-gene-1054.2	0.984958	0.498677	0.276	0.073	-0.981814	2.55e-11	1.08e-06	down
augustus_masked-HiC_scaffold_5-processed-gene-210.12	0.707951	1.45071	0.207	0.211	1.03493	2.62e-11	1.11e-06	up
genemark-scaffold_1280_fragment_3-processed-gene-0.5	0.377186	1.2822	0.122	0.211	1.76501	2.64e-11	1.12e-06	up
maker-HiC_scaffold_8-snap-gene-1043.32	0.610759	1.00925	0.186	0.13	0.724516	2.74e-11	1.16e-06	up
snap_masked-HiC_scaffold_2-processed-gene-1815.19	1.27397	1.9017	0.332	0.268	0.577918	2.79e-11	1.18e-06	up
maker-HiC_scaffold_13-snap-gene-41.2	0.426717	1.09989	0.135	0.163	1.3658	2.82e-11	1.2e-06	up
maker-HiC_scaffold_10-snap-gene-192.24	0.56273	1.02704	0.174	0.122	0.867863	2.83e-11	1.2e-06	up
maker-HiC_scaffold_11-snap-gene-67.5	0.518833	1.26911	0.154	0.154	1.29031	2.91e-11	1.23e-06	up
maker-HiC_scaffold_7-snap-gene-1276.17	0.923789	0.149304	0.261	0.033	-2.6285	2.92e-11	1.24e-06	down
genemark-HiC_scaffold_14-processed-gene-507.21	1.04887	1.41448	0.286	0.195	0.431406	2.97e-11	1.26e-06	up
maker-HiC_scaffold_10-snap-gene-431.1	0.642842	1.26763	0.189	0.187	0.979481	2.98e-11	1.26e-06	up
augustus_masked-HiC_scaffold_8-processed-gene-36.31	1.18124	1.79485	0.316	0.26	0.603512	2.99e-11	1.27e-06	up
maker-HiC_scaffold_4-snap-gene-1585.41	0.310094	1.19529	0.098	0.195	1.94623	3.03e-11	1.29e-06	up
maker-HiC_scaffold_12-snap-gene-1903.1	0.673642	1.35659	0.2	0.195	1.00982	3.07e-11	1.3e-06	up
augustus_masked-HiC_scaffold_5-processed-gene-698.16	0.606698	1.52848	0.183	0.244	1.3329	3.08e-11	1.31e-06	up
augustus_masked-HiC_scaffold_12-processed-gene-140.27	4.27631	3.2917	0.705	0.439	-0.377523	3.16e-11	1.34e-06	down
maker-HiC_scaffold_1-snap-gene-1928.43	0.574379	1.21952	0.171	0.163	1.08611	3.24e-11	1.37e-06	up
maker-HiC_scaffold_14-snap-gene-960.27	0.984536	0.298162	0.271	0.049	-1.72301	3.26e-11	1.39e-06	down
maker-HiC_scaffold_8-snap-gene-699.36	1.14871	0.422242	0.309	0.073	-1.44366	3.31e-11	1.41e-06	down
augustus_masked-HiC_scaffold_4-processed-gene-448.5	0.600135	1.11679	0.176	0.146	0.895888	3.38e-11	1.44e-06	up
augustus_masked-HiC_scaffold_8-processed-gene-378.42	0.961631	0.227794	0.268	0.041	-2.07727	3.4e-11	1.45e-06	down
maker-HiC_scaffold_1-snap-gene-967.11	1.14297	1.69158	0.303	0.228	0.565544	3.4e-11	1.45e-06	up
maker-HiC_scaffold_3-snap-gene-1788.30	1.58919	0.922104	0.398	0.154	-0.785225	3.58e-11	1.52e-06	down
maker-HiC_scaffold_14-snap-gene-1283.1	1.39091	0.633005	0.355	0.106	-1.13562	3.59e-11	1.52e-06	down
maker-HiC_scaffold_3-snap-gene-1094.2	0.74026	1.02095	0.213	0.13	0.463751	3.59e-11	1.53e-06	up
genemark-HiC_scaffold_12-processed-gene-480.3	0.239536	1.04246	0.078	0.154	2.12121	3.8e-11	1.61e-06	up
maker-HiC_scaffold_10-snap-gene-870.0	1.17929	0.307479	0.316	0.065	-1.93901	3.82e-11	1.62e-06	down
snap_masked-HiC_scaffold_5-processed-gene-9.23	0.393241	1.19941	0.126	0.195	1.60859	3.9e-11	1.66e-06	up
maker-HiC_scaffold_2-snap-gene-1893.13	0.507602	1.32854	0.151	0.187	1.38789	3.94e-11	1.67e-06	up
maker-HiC_scaffold_8-snap-gene-504.40	0.298334	1.09901	0.094	0.146	1.88085	4.13e-11	1.76e-06	up
maker-HiC_scaffold_5-snap-gene-1075.42	0.563265	1.43883	0.17	0.195	1.35285	4.15e-11	1.76e-06	up
maker-HiC_scaffold_13-snap-gene-41.7	0.132006	0.924881	0.044	0.171	2.80773	4.21e-11	1.79e-06	up
augustus_masked-HiC_scaffold_2-processed-gene-1564.29	0.0804139	0.881957	0.027	0.122	3.45356	4.32e-11	1.83e-06	up
maker-HiC_scaffold_8-snap-gene-442.10	0.876887	0.449697	0.255	0.065	-0.963281	4.35e-11	1.85e-06	down
genemark-HiC_scaffold_11-processed-gene-843.90	0.879022	1.29142	0.244	0.146	0.554939	4.51e-11	1.91e-06	up
maker-HiC_scaffold_1-snap-gene-2155.50	0.290932	1.15774	0.091	0.179	1.99219	4.67e-11	1.98e-06	up
augustus_masked-HiC_scaffold_4-processed-gene-1571.38	1.27778	1.80696	0.337	0.26	0.4999	4.75e-11	2.02e-06	up
maker-HiC_scaffold_3-snap-gene-668.30	0.76495	1.49081	0.217	0.203	0.962571	4.78e-11	2.03e-06	up
maker-HiC_scaffold_1-snap-gene-1246.20	0.813237	0.377644	0.23	0.049	-1.10644	4.91e-11	2.09e-06	down
snap_masked-HiC_scaffold_3-processed-gene-140.30	0.56552	1.00904	0.17	0.13	0.83522	4.92e-11	2.09e-06	up
augustus_masked-HiC_scaffold_12-processed-gene-41.4	0.178346	1.01942	0.057	0.163	2.51433	4.94e-11	2.1e-06	up
maker-HiC_scaffold_5-snap-gene-1880.6	1.46585	0.677178	0.371	0.122	-1.11401	4.94e-11	2.1e-06	down
augustus_masked-HiC_scaffold_10-processed-gene-210.40	0.742377	1.59839	0.217	0.236	1.10629	5e-11	2.12e-06	up
maker-HiC_scaffold_12-snap-gene-631.21	0.621425	1.11793	0.188	0.146	0.847073	5.07e-11	2.15e-06	up
maker-HiC_scaffold_3-snap-gene-204.0	0.56892	0.113549	0.172	0.008	-2.3239	5.25e-11	2.23e-06	down
maker-HiC_scaffold_1-snap-gene-1503.25	0.25817	1.03977	0.085	0.154	2.00944	5.26e-11	2.23e-06	up
maker-HiC_scaffold_13-snap-gene-1451.1	1.90844	1.43905	0.446	0.211	-0.407254	5.39e-11	2.29e-06	down
maker-HiC_scaffold_6-snap-gene-1087.24	0.103692	0.938357	0.032	0.122	3.17659	5.48e-11	2.33e-06	up
maker-HiC_scaffold_2-snap-gene-1762.24	0.246833	1.12306	0.077	0.138	2.18537	5.5e-11	2.33e-06	up
maker-HiC_scaffold_10-snap-gene-1526.20	0.721388	1.13824	0.211	0.154	0.65789	5.52e-11	2.34e-06	up
maker-HiC_scaffold_13-snap-gene-186.30	0.369105	1.27884	0.114	0.171	1.79246	5.68e-11	2.41e-06	up
maker-HiC_scaffold_8-snap-gene-480.57	0.171007	0.994907	0.056	0.163	2.53981	5.8e-11	2.46e-06	up
maker-HiC_scaffold_7-snap-gene-508.26	0.123332	0.943244	0.039	0.122	2.93407	5.88e-11	2.5e-06	up
maker-HiC_scaffold_3-snap-gene-1474.30	0.40543	0.950709	0.126	0.114	1.22935	5.88e-11	2.5e-06	up
augustus_masked-HiC_scaffold_3-processed-gene-339.2	0.409839	1.23607	0.126	0.179	1.5924	5.99e-11	2.55e-06	up
genemark-HiC_scaffold_1-processed-gene-138.58	0.271366	1.09884	0.086	0.171	2.01726	6.01e-11	2.55e-06	up
maker-HiC_scaffold_14-snap-gene-954.31	0.170181	1.07646	0.053	0.154	2.66044	6.07e-11	2.58e-06	up
maker-HiC_scaffold_8-snap-gene-322.13	10.2677	13.462	0.924	0.846	0.390779	6.1e-11	2.59e-06	up
maker-HiC_scaffold_2-snap-gene-908.0	0.166339	1.04729	0.053	0.163	2.65374	6.2e-11	2.63e-06	up
maker-HiC_scaffold_10-snap-gene-428.0	1.38446	0.930993	0.359	0.146	-0.572429	6.21e-11	2.64e-06	down
snap_masked-HiC_scaffold_11-processed-gene-31.38	0.988499	0.489931	0.269	0.065	-1.01251	6.4e-11	2.72e-06	down
augustus_masked-HiC_scaffold_4-processed-gene-66.5	0.737013	0.543818	0.216	0.065	-0.438497	6.43e-11	2.73e-06	down
maker-HiC_scaffold_5-snap-gene-1795.52	1.23168	0.876085	0.327	0.13	-0.491436	6.55e-11	2.78e-06	down
maker-HiC_scaffold_12-snap-gene-613.16	1.07383	1.99329	0.29	0.293	0.892321	6.59e-11	2.8e-06	up
maker-HiC_scaffold_7-snap-gene-1984.27	1.1173	0.794341	0.301	0.106	-0.492139	6.63e-11	2.81e-06	down
maker-HiC_scaffold_2-snap-gene-161.27	0.48413	1.28534	0.152	0.187	1.4085	6.63e-11	2.82e-06	up
maker-HiC_scaffold_11-snap-gene-322.3	0.606791	0.182048	0.185	0.016	-1.73633	6.8e-11	2.89e-06	down
maker-HiC_scaffold_5-snap-gene-750.3	1.33771	2.28427	0.347	0.341	0.771926	6.88e-11	2.92e-06	up
maker-HiC_scaffold_2-snap-gene-1596.7	0.427498	0.756062	0.131	0.081	0.82244	6.92e-11	2.94e-06	up
snap_masked-HiC_scaffold_10-processed-gene-1690.34	1.50629	0.653446	0.376	0.122	-1.20473	6.93e-11	2.94e-06	down
genemark-HiC_scaffold_14-processed-gene-814.4	0.975477	0.662326	0.269	0.089	-0.558497	6.99e-11	2.97e-06	down
maker-HiC_scaffold_10-snap-gene-447.22	0.274183	0.879206	0.088	0.114	1.6807	7.32e-11	3.11e-06	up
maker-HiC_scaffold_4-snap-gene-1623.22	0.0439467	0.91503	0.015	0.106	4.37687	7.49e-11	3.18e-06	up
maker-HiC_scaffold_5-snap-gene-1072.44	0.917234	1.49531	0.257	0.211	0.705021	7.84e-11	3.33e-06	up
maker-HiC_scaffold_10-snap-gene-1048.37	0.73642	1.45046	0.213	0.22	0.977811	7.96e-11	3.38e-06	up
maker-HiC_scaffold_6-snap-gene-1106.2	0.811514	1.39149	0.227	0.195	0.777866	7.98e-11	3.39e-06	up
maker-HiC_scaffold_13-snap-gene-953.5	0.760031	1.13918	0.218	0.154	0.583804	7.99e-11	3.39e-06	up
augustus_masked-HiC_scaffold_8-processed-gene-1225.40	0.605133	1.04376	0.179	0.114	0.786367	8.02e-11	3.41e-06	up
maker-HiC_scaffold_5-snap-gene-424.9	1.15304	0.881272	0.311	0.122	-0.387749	8.19e-11	3.48e-06	down
maker-HiC_scaffold_12-snap-gene-110.32	0.0793922	1.00697	0.028	0.122	3.66321	8.21e-11	3.49e-06	up
augustus_masked-HiC_scaffold_10-processed-gene-670.16	0.541905	0	0.164	0	-12.4041	8.23e-11	3.5e-06	down
maker-HiC_scaffold_10-snap-gene-432.13	0.726326	0.419643	0.215	0.049	-0.79131	8.28e-11	3.51e-06	down
maker-HiC_scaffold_11-snap-gene-819.3	0.238611	0.952301	0.08	0.146	1.9963	8.46e-11	3.59e-06	up
maker-HiC_scaffold_1-snap-gene-164.19	1.17194	0.74778	0.313	0.114	-0.648139	8.54e-11	3.63e-06	down
genemark-HiC_scaffold_11-processed-gene-884.54	0.314478	1.13267	0.1	0.13	1.84836	8.58e-11	3.64e-06	up
augustus_masked-HiC_scaffold_3-processed-gene-1699.14	1.24234	0.962767	0.333	0.146	-0.367767	8.73e-11	3.71e-06	down
maker-HiC_scaffold_11-snap-gene-1286.19	1.54511	1.11773	0.383	0.171	-0.467105	8.75e-11	3.71e-06	down
maker-HiC_scaffold_15-snap-gene-56.7	0.565426	1.42204	0.169	0.211	1.3304	9.17e-11	3.9e-06	up
genemark-HiC_scaffold_8-processed-gene-1176.6	0.0330326	0.616093	0.01	0.114	4.21706	9.22e-11	3.92e-06	up
maker-HiC_scaffold_3-snap-gene-201.25	1.42994	0.94078	0.362	0.146	-0.603977	9.48e-11	4.03e-06	down
maker-HiC_scaffold_13-snap-gene-1475.19	0.574098	1.40743	0.176	0.22	1.29355	9.55e-11	4.06e-06	up
maker-HiC_scaffold_8-snap-gene-355.3	0.616546	0.975672	0.183	0.122	0.6621	9.59e-11	4.07e-06	up
genemark-HiC_scaffold_3-processed-gene-974.25	0.57163	0.898125	0.169	0.114	0.651744	9.92e-11	4.21e-06	up
augustus_masked-HiC_scaffold_11-processed-gene-73.35	1.19357	2.19966	0.322	0.35	0.881936	1.02e-10	4.32e-06	up
maker-HiC_scaffold_4-snap-gene-13.10	0.449252	1.23523	0.138	0.187	1.45897	1.02e-10	4.35e-06	up
snap_masked-HiC_scaffold_3-processed-gene-760.45	0.598088	0.981728	0.179	0.122	0.714872	1.04e-10	4.41e-06	up
maker-HiC_scaffold_4-snap-gene-1647.21	0.373508	1.14718	0.118	0.187	1.61862	1.05e-10	4.44e-06	up
maker-HiC_scaffold_1-snap-gene-1525.2	1.27674	0.593661	0.34	0.106	-1.10463	1.05e-10	4.46e-06	down
snap_masked-HiC_scaffold_2-processed-gene-1469.28	0.181616	0.854982	0.063	0.114	2.23438	1.05e-10	4.48e-06	up
snap_masked-HiC_scaffold_14-processed-gene-525.35	0.1901	1.09118	0.064	0.154	2.52043	1.06e-10	4.49e-06	up
maker-HiC_scaffold_5-snap-gene-272.8	1.05976	0.741936	0.293	0.106	-0.51431	1.06e-10	4.52e-06	down
augustus_masked-HiC_scaffold_3-processed-gene-388.0	0.57998	1.08675	0.174	0.146	0.905826	1.07e-10	4.55e-06	up
maker-HiC_scaffold_3-snap-gene-441.15	0.58585	1.2239	0.179	0.171	1.06275	1.07e-10	4.55e-06	up
maker-HiC_scaffold_11-snap-gene-1128.6	0.887377	1.23864	0.25	0.154	0.481094	1.08e-10	4.59e-06	up
maker-HiC_scaffold_7-snap-gene-1371.5	0.34197	1.15988	0.11	0.163	1.76174	1.09e-10	4.61e-06	up
maker-HiC_scaffold_11-snap-gene-1695.31	0.419009	1.13444	0.127	0.114	1.43671	1.12e-10	4.74e-06	up
snap_masked-HiC_scaffold_1-processed-gene-639.5	0.541864	0	0.161	0	-12.404	1.12e-10	4.75e-06	down
maker-HiC_scaffold_14-snap-gene-527.36	1.40991	0.809375	0.359	0.13	-0.800647	1.15e-10	4.88e-06	down
augustus_masked-HiC_scaffold_14-processed-gene-865.35	0.731238	0.27889	0.217	0.033	-1.39033	1.18e-10	5.01e-06	down
maker-HiC_scaffold_10-snap-gene-1840.45	0.8445	0.56932	0.24	0.073	-0.568775	1.21e-10	5.14e-06	down
maker-HiC_scaffold_1-snap-gene-2110.35	0.830059	1.69159	0.238	0.276	1.02701	1.24e-10	5.25e-06	up
maker-HiC_scaffold_10-snap-gene-1905.9	0.537461	0	0.161	0	-12.3922	1.25e-10	5.31e-06	down
maker-HiC_scaffold_3-snap-gene-323.18	1.16779	0.692973	0.314	0.106	-0.752827	1.26e-10	5.33e-06	down
maker-HiC_scaffold_10-snap-gene-1005.17	0.139348	0.929338	0.044	0.138	2.73663	1.27e-10	5.38e-06	up
maker-HiC_scaffold_3-snap-gene-1097.11	0.980609	1.31746	0.273	0.187	0.425967	1.31e-10	5.57e-06	up
maker-HiC_scaffold_5-snap-gene-625.0	1.33809	0.465772	0.353	0.098	-1.52228	1.31e-10	5.57e-06	down
maker-HiC_scaffold_6-snap-gene-1030.10	0.591758	1.24704	0.176	0.187	1.0753	1.31e-10	5.57e-06	up
maker-HiC_scaffold_15-snap-gene-450.24	0.287743	0.987385	0.089	0.13	1.77848	1.32e-10	5.59e-06	up
maker-HiC_scaffold_11-snap-gene-24.33	0.471521	1.02887	0.147	0.146	1.1255	1.32e-10	5.6e-06	up
maker-HiC_scaffold_2-snap-gene-192.45	0.6625	1.18761	0.195	0.146	0.841967	1.35e-10	5.74e-06	up
maker-HiC_scaffold_13-snap-gene-1625.4	0.687635	1.04831	0.202	0.138	0.608281	1.35e-10	5.75e-06	up
genemark-HiC_scaffold_14-processed-gene-496.41	1.06004	1.60886	0.293	0.244	0.601867	1.4e-10	5.93e-06	up
snap_masked-HiC_scaffold_14-processed-gene-868.28	0.514241	0	0.16	0	-12.3285	1.44e-10	6.1e-06	down
maker-HiC_scaffold_5-snap-gene-886.0	1.98006	1.39665	0.458	0.22	-0.503545	1.45e-10	6.18e-06	down
maker-HiC_scaffold_13-snap-gene-654.3	1.17691	1.89409	0.316	0.285	0.686448	1.47e-10	6.26e-06	up
maker-HiC_scaffold_10-snap-gene-2122.6	0.523222	0	0.16	0	-12.3535	1.48e-10	6.27e-06	down
maker-HiC_scaffold_12-snap-gene-1074.27	1.19191	1.84201	0.325	0.293	0.627968	1.48e-10	6.28e-06	up
maker-HiC_scaffold_9-snap-gene-1210.13	0.719681	1.19789	0.21	0.171	0.734991	1.48e-10	6.3e-06	up
genemark-HiC_scaffold_5-processed-gene-1754.17	1.42449	1.09875	0.361	0.163	-0.374554	1.53e-10	6.49e-06	down
genemark-HiC_scaffold_10-processed-gene-274.76	1.16082	1.54407	0.312	0.228	0.411562	1.56e-10	6.64e-06	up
maker-HiC_scaffold_3-snap-gene-976.59	0.504391	0.980437	0.153	0.13	0.958742	1.58e-10	6.7e-06	up
maker-HiC_scaffold_7-snap-gene-56.36	0.654939	0.960125	0.195	0.122	0.551791	1.58e-10	6.71e-06	up
maker-HiC_scaffold_7-snap-gene-737.9	0.561113	1.17162	0.169	0.163	1.062	1.64e-10	6.95e-06	up
augustus_masked-HiC_scaffold_14-processed-gene-968.32	0.735372	1.39114	0.217	0.195	0.919633	1.66e-10	7.06e-06	up
maker-HiC_scaffold_7-snap-gene-409.1	0.506044	0.793088	0.159	0.081	0.648113	1.72e-10	7.3e-06	up
maker-HiC_scaffold_15-snap-gene-347.28	0.809638	0.47371	0.238	0.065	-0.773147	1.74e-10	7.4e-06	down
maker-HiC_scaffold_13-snap-gene-1610.27	0.518977	1.40401	0.156	0.195	1.43564	1.77e-10	7.5e-06	up
augustus_masked-HiC_scaffold_12-processed-gene-657.3	1.74919	1.28623	0.42	0.203	-0.44351	1.77e-10	7.53e-06	down
maker-HiC_scaffold_4-snap-gene-530.47	1.39614	0.937194	0.361	0.154	-0.574974	1.79e-10	7.6e-06	down
maker-HiC_scaffold_10-snap-gene-1926.24	0.117913	0.834762	0.04	0.106	2.82259	1.83e-10	7.77e-06	up
maker-HiC_scaffold_15-snap-gene-119.24	0.358918	1.1583	0.112	0.163	1.69	1.84e-10	7.8e-06	up
maker-HiC_scaffold_6-snap-gene-1223.31	1.18939	0.657514	0.315	0.098	-0.855025	1.86e-10	7.91e-06	down
snap_masked-HiC_scaffold_1-processed-gene-750.9	0.533111	1.12915	0.168	0.138	1.08259	1.9e-10	8.06e-06	up
maker-HiC_scaffold_14-snap-gene-1090.7	0.267466	0.980038	0.084	0.138	1.87309	1.91e-10	8.1e-06	up
augustus_masked-HiC_scaffold_10-processed-gene-1586.30	1.68121	1.13577	0.406	0.179	-0.565781	1.93e-10	8.19e-06	down
maker-HiC_scaffold_10-snap-gene-1818.3	0.37441	1.02174	0.122	0.146	1.4481	1.96e-10	8.32e-06	up
maker-HiC_scaffold_12-snap-gene-802.18	0.869882	1.13766	0.246	0.163	0.387133	1.98e-10	8.39e-06	up
augustus_masked-HiC_scaffold_2-processed-gene-48.2	2.03855	1.20021	0.467	0.203	-0.764204	1.98e-10	8.42e-06	down
maker-HiC_scaffold_3-snap-gene-1510.0	0.291978	1.14078	0.09	0.154	1.96572	1.99e-10	8.44e-06	up
augustus_masked-HiC_scaffold_14-processed-gene-269.31	0.475738	0.278488	0.146	0.016	-0.772335	1.99e-10	8.46e-06	down
maker-HiC_scaffold_13-snap-gene-1458.21	0.747203	0.0717701	0.216	0.016	-3.37823	2.01e-10	8.52e-06	down
maker-HiC_scaffold_11-snap-gene-1035.2	0.0933271	0.954924	0.029	0.114	3.35362	2.01e-10	8.54e-06	up
snap_masked-HiC_scaffold_5-processed-gene-1190.7	0.602709	1.28927	0.176	0.179	1.09689	2.03e-10	8.61e-06	up
snap_masked-HiC_scaffold_10-processed-gene-907.14	0.649185	0.0452929	0.193	0.008	-3.83831	2.09e-10	8.88e-06	down
maker-HiC_scaffold_7-snap-gene-1026.35	0.963336	1.24658	0.27	0.195	0.371829	2.1e-10	8.91e-06	up
maker-HiC_scaffold_7-snap-gene-887.36	0.902353	1.33401	0.249	0.187	0.56395	2.1e-10	8.93e-06	up
augustus_masked-HiC_scaffold_9-processed-gene-179.10	0.301496	1.18569	0.093	0.163	1.97516	2.14e-10	9.11e-06	up
maker-HiC_scaffold_2-snap-gene-1572.5	0.528477	1.30472	0.163	0.187	1.30366	2.15e-10	9.13e-06	up
maker-HiC_scaffold_9-snap-gene-36.2	1.0817	0.677816	0.295	0.106	-0.674261	2.16e-10	9.17e-06	down
maker-HiC_scaffold_12-snap-gene-236.4	1.28907	2.18824	0.337	0.341	0.763397	2.16e-10	9.18e-06	up
maker-HiC_scaffold_2-snap-gene-1854.7	0.426516	0.965575	0.131	0.122	1.1786	2.21e-10	9.37e-06	up
genemark-HiC_scaffold_10-processed-gene-221.5	0.795217	1.33936	0.23	0.203	0.752044	2.33e-10	9.88e-06	up
genemark-HiC_scaffold_5-processed-gene-1464.2	0.735984	0.280079	0.211	0.033	-1.39352	2.45e-10	1.04e-05	down
maker-HiC_scaffold_14-snap-gene-1410.15	1.11061	1.51624	0.306	0.228	0.449108	2.47e-10	1.05e-05	up
maker-HiC_scaffold_7-snap-gene-1192.87	0.958916	0.636593	0.265	0.089	-0.590956	2.47e-10	1.05e-05	down
maker-HiC_scaffold_7-snap-gene-922.0	0.929445	1.24578	0.261	0.179	0.422572	2.51e-10	1.06e-05	up
maker-HiC_scaffold_2-snap-gene-19.52	1.38845	2.21837	0.356	0.333	0.675985	2.54e-10	1.08e-05	up
augustus_masked-HiC_scaffold_6-processed-gene-1340.9	0.876943	1.34448	0.25	0.203	0.616438	2.56e-10	1.09e-05	up
maker-HiC_scaffold_1-snap-gene-1845.2	0.299022	1.06582	0.097	0.154	1.83329	2.57e-10	1.09e-05	up
maker-HiC_scaffold_13-snap-gene-6.34	2.61183	1.84082	0.548	0.293	-0.504688	2.58e-10	1.09e-05	down
maker-HiC_scaffold_3-snap-gene-813.12	0.506929	1.23758	0.15	0.171	1.2875	2.58e-10	1.1e-05	up
maker-HiC_scaffold_9-snap-gene-14.22	1.83669	1.26079	0.438	0.211	-0.54275	2.59e-10	1.1e-05	down
snap_masked-HiC_scaffold_11-processed-gene-1677.27	0.945595	1.51721	0.262	0.22	0.682068	2.61e-10	1.11e-05	up
maker-HiC_scaffold_3-snap-gene-1881.0	1.64039	1.12303	0.408	0.187	-0.546598	2.66e-10	1.13e-05	down
maker-HiC_scaffold_3-snap-gene-722.72	1.1337	1.45991	0.307	0.211	0.364818	2.69e-10	1.14e-05	up
snap_masked-HiC_scaffold_15-processed-gene-1139.43	0.510687	0	0.155	0	-12.3185	2.72e-10	1.15e-05	down
maker-HiC_scaffold_4-snap-gene-214.28	0.741752	0.158547	0.214	0.024	-2.22531	2.73e-10	1.16e-05	down
maker-HiC_scaffold_10-snap-gene-2111.3	1.11973	0.762515	0.303	0.114	-0.554252	2.75e-10	1.17e-05	down
augustus_masked-HiC_scaffold_1-processed-gene-1115.4	0.601967	1.24084	0.182	0.179	1.04344	2.78e-10	1.18e-05	up
maker-HiC_scaffold_13-snap-gene-1720.18	0.359071	1.07241	0.113	0.163	1.57824	2.81e-10	1.19e-05	up
maker-HiC_scaffold_14-snap-gene-1435.26	0.394932	1.10169	0.128	0.154	1.47981	2.87e-10	1.22e-05	up
maker-HiC_scaffold_11-snap-gene-334.23	0.126182	0.839763	0.043	0.106	2.7335	2.87e-10	1.22e-05	up
maker-HiC_scaffold_14-snap-gene-653.13	0.255492	0.883711	0.084	0.106	1.7899	2.89e-10	1.23e-05	up
augustus_masked-HiC_scaffold_14-processed-gene-1383.21	1.17913	1.90006	0.31	0.293	0.688278	2.9e-10	1.23e-05	up
maker-HiC_scaffold_8-snap-gene-159.43	0.417343	0.853758	0.127	0.106	1.03242	3.03e-10	1.29e-05	up
maker-HiC_scaffold_7-snap-gene-1409.1	0.513751	0	0.155	0	-12.3271	3.04e-10	1.29e-05	down
maker-HiC_scaffold_9-snap-gene-14.32	1.36355	0.800594	0.35	0.13	-0.768153	3.08e-10	1.31e-05	down
maker-HiC_scaffold_3-snap-gene-1733.24	1.5167	1.03812	0.376	0.163	-0.546917	3.1e-10	1.32e-05	down
maker-HiC_scaffold_2-snap-gene-1858.31	0.216833	1.04304	0.072	0.13	2.26562	3.12e-10	1.32e-05	up
maker-HiC_scaffold_12-snap-gene-1483.24	0.489745	0.876692	0.15	0.114	0.839909	3.14e-10	1.33e-05	up
maker-HiC_scaffold_2-snap-gene-1910.20	0.439216	1.12422	0.134	0.163	1.35572	3.2e-10	1.36e-05	up
snap_masked-HiC_scaffold_9-processed-gene-18.11	0.107088	1.0266	0.034	0.13	3.2598	3.22e-10	1.37e-05	up
augustus_masked-HiC_scaffold_8-processed-gene-500.41	0.860856	1.26386	0.24	0.179	0.553938	3.22e-10	1.37e-05	up
maker-HiC_scaffold_2-snap-gene-434.0	0.543237	1.13428	0.16	0.154	1.06198	3.24e-10	1.38e-05	up
maker-HiC_scaffold_13-snap-gene-1120.5	1.09201	0.325424	0.295	0.065	-1.74629	3.32e-10	1.41e-05	down
maker-HiC_scaffold_5-snap-gene-996.0	0.221555	0.896416	0.073	0.122	2.01601	3.37e-10	1.43e-05	up
augustus_masked-HiC_scaffold_5-processed-gene-1485.36	0.765425	0.389242	0.219	0.049	-0.975413	3.4e-10	1.44e-05	down
augustus_masked-HiC_scaffold_15-processed-gene-129.24	0.908812	0.277525	0.256	0.049	-1.711	3.41e-10	1.45e-05	down
augustus_masked-HiC_scaffold_14-processed-gene-1036.25	0.311789	0.886818	0.096	0.106	1.50777	3.43e-10	1.46e-05	up
maker-HiC_scaffold_7-snap-gene-1580.81	0.698418	1.30999	0.207	0.195	0.907299	3.43e-10	1.46e-05	up
augustus_masked-HiC_scaffold_3-processed-gene-1903.16	1.05828	0.440545	0.291	0.073	-1.26417	3.43e-10	1.46e-05	down
maker-HiC_scaffold_12-snap-gene-855.17	0.516369	1.13919	0.154	0.154	1.14138	3.48e-10	1.48e-05	up
maker-HiC_scaffold_5-snap-gene-425.1	0.320902	0.968606	0.101	0.122	1.59348	3.49e-10	1.48e-05	up
augustus_masked-HiC_scaffold_14-processed-gene-352.3	1.23596	0.648246	0.32	0.106	-0.93091	3.49e-10	1.48e-05	down
maker-HiC_scaffold_13-snap-gene-944.31	0.804827	0.343047	0.232	0.049	-1.23003	3.61e-10	1.53e-05	down
maker-HiC_scaffold_1-snap-gene-788.38	0.641988	1.18618	0.189	0.171	0.885604	3.62e-10	1.54e-05	up
maker-HiC_scaffold_11-snap-gene-439.3	1.31103	0.878833	0.336	0.138	-0.576981	3.63e-10	1.54e-05	down
maker-HiC_scaffold_9-snap-gene-865.27	1.12762	0.813524	0.304	0.122	-0.47098	3.8e-10	1.62e-05	down
maker-HiC_scaffold_7-snap-gene-449.6	1.03147	0.78648	0.281	0.114	-0.391174	3.9e-10	1.66e-05	down
augustus_masked-HiC_scaffold_10-processed-gene-1881.3	0.395696	0.901995	0.124	0.114	1.18852	3.94e-10	1.67e-05	up
maker-HiC_scaffold_3-snap-gene-1894.33	1.16894	0.886062	0.312	0.13	-0.39968	3.98e-10	1.69e-05	down
maker-HiC_scaffold_15-snap-gene-64.51	0.359384	0.709983	0.112	0.065	0.982061	4.16e-10	1.77e-05	up
maker-HiC_scaffold_8-snap-gene-314.6	0.665253	0.0969402	0.201	0.016	-2.77747	4.2e-10	1.78e-05	down
maker-HiC_scaffold_1-snap-gene-424.36	0.802331	0.183338	0.232	0.033	-2.12908	4.22e-10	1.79e-05	down
maker-HiC_scaffold_12-snap-gene-632.24	0.0774107	0.771955	0.027	0.122	3.31624	4.23e-10	1.8e-05	up
maker-HiC_scaffold_10-snap-gene-1855.18	0.551818	0.25944	0.164	0.024	-1.0885	4.45e-10	1.89e-05	down
maker-HiC_scaffold_14-snap-gene-945.2	0.654334	0.908496	0.19	0.114	0.47339	4.5e-10	1.91e-05	up
maker-HiC_scaffold_3-snap-gene-1108.21	0.0719539	0.831569	0.024	0.106	3.52886	4.57e-10	1.94e-05	up
maker-HiC_scaffold_11-snap-gene-1770.26	2.16182	1.36625	0.482	0.228	-0.66198	4.58e-10	1.95e-05	down
maker-HiC_scaffold_8-snap-gene-416.38	1.6758	2.43342	0.408	0.374	0.538113	4.6e-10	1.95e-05	up
augustus_masked-HiC_scaffold_7-processed-gene-930.3	1.37346	0.966696	0.356	0.154	-0.506639	4.84e-10	2.06e-05	down
maker-HiC_scaffold_3-snap-gene-16.12	0.0681414	0.844467	0.022	0.114	3.62949	4.96e-10	2.1e-05	up
maker-HiC_scaffold_3-snap-gene-411.3	0.985919	0.676944	0.275	0.098	-0.542365	5.02e-10	2.13e-05	down
augustus_masked-HiC_scaffold_10-processed-gene-1883.24	0.466833	0.979102	0.144	0.138	1.06839	5.03e-10	2.13e-05	up
maker-HiC_scaffold_13-snap-gene-1492.0	0.815319	0.387656	0.234	0.057	-1.07239	5.05e-10	2.15e-05	down
maker-HiC_scaffold_5-snap-gene-678.5	0.150931	0.932724	0.048	0.13	2.62676	5.06e-10	2.15e-05	up
maker-HiC_scaffold_2-snap-gene-11.35	0.487183	1.27178	0.149	0.195	1.38413	5.17e-10	2.2e-05	up
augustus_masked-HiC_scaffold_6-processed-gene-832.2	0.749583	0.553196	0.223	0.073	-0.438228	5.26e-10	2.23e-05	down
augustus_masked-HiC_scaffold_4-processed-gene-43.18	1.09397	1.5133	0.296	0.203	0.46809	5.28e-10	2.24e-05	up
maker-HiC_scaffold_5-snap-gene-64.13	1.27526	0.843817	0.341	0.138	-0.595727	5.32e-10	2.26e-05	down
snap_masked-HiC_scaffold_6-processed-gene-1182.20	0.357082	0.989998	0.109	0.122	1.47091	5.37e-10	2.28e-05	up
maker-HiC_scaffold_8-snap-gene-1245.2	0.62808	1.35357	0.186	0.203	1.10763	5.43e-10	2.31e-05	up
maker-HiC_scaffold_10-snap-gene-2106.84	0.656039	0.182822	0.195	0.024	-1.84277	5.48e-10	2.33e-05	down
maker-HiC_scaffold_14-snap-gene-398.17	0.406457	1.01664	0.126	0.138	1.32242	5.5e-10	2.33e-05	up
maker-HiC_scaffold_10-snap-gene-2122.13	0.909629	1.24492	0.256	0.187	0.45266	5.52e-10	2.35e-05	up
maker-HiC_scaffold_7-snap-gene-1250.16	0.774409	1.30659	0.222	0.195	0.754563	5.53e-10	2.35e-05	up
maker-HiC_scaffold_13-snap-gene-980.14	0.659321	0.209562	0.198	0.024	-1.65314	5.79e-10	2.46e-05	down
maker-HiC_scaffold_12-snap-gene-171.58	1.08209	0.63228	0.296	0.098	-0.775096	5.8e-10	2.46e-05	down
maker-HiC_scaffold_11-snap-gene-144.3	0.867905	0.548735	0.246	0.073	-0.661331	5.87e-10	2.49e-05	down
maker-HiC_scaffold_15-snap-gene-89.32	0.765876	0.129453	0.221	0.024	-2.56375	5.87e-10	2.49e-05	down
maker-HiC_scaffold_10-snap-gene-1512.0	0.438166	1.2009	0.134	0.163	1.45436	6.15e-10	2.61e-05	up
maker-HiC_scaffold_5-snap-gene-611.37	1.0366	1.54825	0.289	0.236	0.578737	6.22e-10	2.64e-05	up
maker-HiC_scaffold_10-snap-gene-1035.22	0.58221	1.00134	0.172	0.138	0.782212	6.26e-10	2.66e-05	up
maker-HiC_scaffold_5-snap-gene-63.5	0.689651	1.28448	0.202	0.187	0.897154	6.28e-10	2.67e-05	up
maker-HiC_scaffold_5-snap-gene-1570.25	0.206906	0.899327	0.069	0.13	2.11934	6.34e-10	2.69e-05	up
maker-HiC_scaffold_6-snap-gene-672.21	0.304017	0.983597	0.098	0.138	1.69359	6.36e-10	2.7e-05	up
augustus_masked-HiC_scaffold_8-processed-gene-528.32	40.5997	56.4504	1	0.984	0.475515	6.37e-10	2.71e-05	up
snap_masked-HiC_scaffold_7-processed-gene-962.26	0.911407	1.48833	0.256	0.22	0.707468	6.54e-10	2.78e-05	up
maker-HiC_scaffold_3-snap-gene-98.30	0.34776	0.851274	0.108	0.106	1.29129	6.55e-10	2.78e-05	up
maker-HiC_scaffold_6-snap-gene-792.27	0.517506	1.18186	0.16	0.187	1.19125	6.91e-10	2.93e-05	up
maker-HiC_scaffold_8-snap-gene-126.21	0.678427	1.22935	0.199	0.179	0.857532	6.97e-10	2.96e-05	up
maker-HiC_scaffold_9-snap-gene-874.5	0.530463	1.17866	0.161	0.171	1.15168	7.11e-10	3.02e-05	up
maker-HiC_scaffold_3-snap-gene-142.1	0.833153	0.209074	0.231	0.033	-1.99405	7.12e-10	3.02e-05	down
maker-HiC_scaffold_9-snap-gene-898.14	0.130634	0.898668	0.043	0.13	2.78132	7.25e-10	3.08e-05	up
maker-HiC_scaffold_2-snap-gene-194.2	0.887979	1.41316	0.248	0.203	0.670264	7.26e-10	3.08e-05	up
maker-HiC_scaffold_6-snap-gene-167.14	0.11931	0.81328	0.04	0.146	2.768	7.33e-10	3.11e-05	up
maker-HiC_scaffold_1-snap-gene-1809.10	0.470188	1.07053	0.14	0.146	1.18685	7.38e-10	3.13e-05	up
maker-HiC_scaffold_13-snap-gene-155.20	0.528603	1.25905	0.159	0.203	1.25192	7.41e-10	3.14e-05	up
snap_masked-HiC_scaffold_3-processed-gene-1151.34	1.36119	1.80198	0.352	0.276	0.404693	7.48e-10	3.17e-05	up
maker-HiC_scaffold_11-snap-gene-191.46	1.77754	1.37856	0.428	0.22	-0.366698	7.65e-10	3.25e-05	down
genemark-HiC_scaffold_11-processed-gene-873.57	1.09908	1.5454	0.3	0.244	0.491647	7.8e-10	3.31e-05	up
genemark-HiC_scaffold_14-processed-gene-657.35	0.500533	1.15779	0.154	0.179	1.20967	7.83e-10	3.33e-05	up
maker-HiC_scaffold_13-snap-gene-951.37	0.59522	0.130703	0.18	0.016	-2.18627	7.83e-10	3.33e-05	down
snap_masked-HiC_scaffold_8-processed-gene-469.17	0.064713	0.74093	0.022	0.114	3.51518	7.97e-10	3.38e-05	up
maker-HiC_scaffold_7-snap-gene-1922.1	1.36317	0.59107	0.35	0.114	-1.20543	8.05e-10	3.42e-05	down
augustus_masked-HiC_scaffold_5-processed-gene-140.45	0.330407	1.10787	0.103	0.179	1.74516	8.1e-10	3.44e-05	up
maker-HiC_scaffold_12-snap-gene-171.68	0.755671	0.204255	0.22	0.033	-1.88688	8.12e-10	3.45e-05	down
snap_masked-HiC_scaffold_2-processed-gene-52.0	0.969672	0.399945	0.266	0.065	-1.27748	8.12e-10	3.45e-05	down
maker-HiC_scaffold_7-snap-gene-1000.21	0.655812	1.16021	0.19	0.163	0.822941	8.21e-10	3.49e-05	up
maker-HiC_scaffold_15-snap-gene-40.3	1.48395	0.795946	0.367	0.138	-0.898619	8.25e-10	3.5e-05	down
maker-HiC_scaffold_5-snap-gene-1252.0	0.686515	0.934069	0.202	0.13	0.444182	8.26e-10	3.51e-05	up
maker-HiC_scaffold_10-snap-gene-1165.26	0.312064	1.12126	0.099	0.13	1.84488	8.31e-10	3.53e-05	up
maker-HiC_scaffold_10-snap-gene-2057.0	0.345286	1.05274	0.109	0.163	1.608	8.46e-10	3.59e-05	up
augustus_masked-HiC_scaffold_12-processed-gene-1950.13	0.87447	1.13552	0.243	0.154	0.376829	8.59e-10	3.65e-05	up
maker-HiC_scaffold_12-snap-gene-102.28	0.357511	1.09285	0.111	0.163	1.61176	8.63e-10	3.66e-05	up
maker-HiC_scaffold_8-snap-gene-244.33	0.935314	0.588814	0.261	0.089	-0.667547	8.67e-10	3.68e-05	down
maker-HiC_scaffold_1-snap-gene-1376.9	0.186526	0.929642	0.061	0.154	2.31668	8.73e-10	3.71e-05	up
snap_masked-HiC_scaffold_6-processed-gene-1381.31	0.657232	0.971199	0.193	0.13	0.563293	8.83e-10	3.75e-05	up
maker-HiC_scaffold_13-snap-gene-1437.20	0.0739957	0.812749	0.024	0.106	3.45553	8.93e-10	3.79e-05	up
maker-HiC_scaffold_4-snap-gene-82.3	0.200749	0.940463	0.067	0.146	2.22741	9.01e-10	3.82e-05	up
augustus_masked-HiC_scaffold_13-processed-gene-1798.14	0.210506	0.937122	0.068	0.146	2.15384	9.17e-10	3.89e-05	up
snap_masked-HiC_scaffold_2-processed-gene-1782.13	0.56001	1.20019	0.171	0.163	1.0996	9.43e-10	4e-05	up
maker-HiC_scaffold_2-snap-gene-248.0	0.280096	1.06394	0.087	0.146	1.92504	9.46e-10	4.02e-05	up
maker-HiC_scaffold_3-snap-gene-56.42	0.56763	1.34994	0.172	0.203	1.24973	9.51e-10	4.04e-05	up
snap_masked-HiC_scaffold_13-processed-gene-1677.15	0.13654	0.891162	0.044	0.122	2.70547	9.51e-10	4.04e-05	up
maker-HiC_scaffold_10-snap-gene-1349.3	0.475522	1.19279	0.146	0.179	1.32657	9.54e-10	4.05e-05	up
snap_masked-HiC_scaffold_12-processed-gene-597.13	0.160151	0.889615	0.052	0.163	2.47301	9.79e-10	4.16e-05	up
maker-HiC_scaffold_14-snap-gene-487.4	0.114632	0.8267	0.039	0.122	2.84926	1.01e-09	4.3e-05	up
maker-HiC_scaffold_3-snap-gene-1108.20	0.258393	1.01218	0.083	0.154	1.96942	1.02e-09	4.33e-05	up
maker-HiC_scaffold_1-snap-gene-1108.1	0.645533	0.842463	0.192	0.098	0.384071	1.02e-09	4.33e-05	up
augustus_masked-HiC_scaffold_10-processed-gene-1783.11	1.59906	2.39026	0.393	0.358	0.579909	1.03e-09	4.37e-05	up
maker-HiC_scaffold_2-snap-gene-1847.13	0.885129	0.49022	0.25	0.073	-0.852327	1.03e-09	4.38e-05	down
maker-HiC_scaffold_7-snap-gene-1040.5	0.704939	1.30682	0.205	0.195	0.890398	1.05e-09	4.47e-05	up
maker-HiC_scaffold_12-snap-gene-481.12	0.751895	1.03172	0.217	0.13	0.456397	1.09e-09	4.63e-05	up
maker-HiC_scaffold_6-snap-gene-1154.16	0.373382	0.888405	0.121	0.13	1.25034	1.09e-09	4.64e-05	up
maker-HiC_scaffold_5-snap-gene-1123.0	0.642664	1.05514	0.192	0.138	0.715206	1.1e-09	4.69e-05	up
maker-HiC_scaffold_6-snap-gene-965.0	0.129293	0.876963	0.042	0.138	2.76092	1.11e-09	4.72e-05	up
maker-HiC_scaffold_1-snap-gene-921.31	1.54542	0.990293	0.39	0.171	-0.642018	1.13e-09	4.8e-05	down
maker-HiC_scaffold_11-snap-gene-60.7	1.41081	1.07277	0.363	0.171	-0.395151	1.13e-09	4.81e-05	down
snap_masked-HiC_scaffold_8-processed-gene-522.17	0.919339	0.234065	0.261	0.049	-1.97323	1.14e-09	4.85e-05	down
maker-HiC_scaffold_13-snap-gene-1208.12	0.203765	0.882417	0.065	0.13	2.11401	1.19e-09	5.06e-05	up
maker-HiC_scaffold_3-snap-gene-301.6	0.148449	0.828564	0.048	0.114	2.47985	1.19e-09	5.06e-05	up
maker-HiC_scaffold_8-snap-gene-1022.46	0.0976743	0.864773	0.03	0.114	3.14496	1.21e-09	5.14e-05	up
maker-HiC_scaffold_11-snap-gene-1671.36	0.816971	1.30488	0.232	0.195	0.675495	1.22e-09	5.17e-05	up
maker-HiC_scaffold_14-snap-gene-487.6	0.351513	1.02715	0.106	0.138	1.54673	1.22e-09	5.18e-05	up
snap_masked-HiC_scaffold_11-processed-gene-710.55	0.466052	0	0.145	0	-12.1866	1.24e-09	5.25e-05	down
augustus_masked-HiC_scaffold_4-processed-gene-449.30	0.508465	0.990694	0.149	0.122	0.962153	1.25e-09	5.31e-05	up
snap_masked-HiC_scaffold_12-processed-gene-695.33	0.63991	0.193013	0.188	0.024	-1.72865	1.25e-09	5.32e-05	down
maker-HiC_scaffold_7-snap-gene-985.38	0.653846	0.155762	0.2	0.024	-2.0689	1.26e-09	5.33e-05	down
augustus_masked-HiC_scaffold_5-processed-gene-1406.80	0.0608743	0.743465	0.019	0.114	3.60819	1.28e-09	5.43e-05	up
maker-HiC_scaffold_7-snap-gene-1063.2	0.098242	0.699448	0.036	0.106	2.83054	1.28e-09	5.44e-05	up
maker-HiC_scaffold_5-snap-gene-371.1	0.865099	1.22662	0.246	0.179	0.5037	1.3e-09	5.52e-05	up
snap_masked-HiC_scaffold_10-processed-gene-223.9	0.59375	0.0589991	0.175	0.008	-3.32889	1.32e-09	5.59e-05	down
maker-HiC_scaffold_2-snap-gene-1754.27	0.254117	0.869974	0.085	0.122	1.77508	1.33e-09	5.63e-05	up
maker-HiC_scaffold_8-snap-gene-183.34	0.528239	0.938701	0.16	0.13	0.829356	1.39e-09	5.92e-05	up
maker-HiC_scaffold_6-snap-gene-842.39	0.596199	0.93832	0.179	0.13	0.654198	1.43e-09	6.07e-05	up
genemark-HiC_scaffold_1-processed-gene-141.3	0.290285	0.880474	0.094	0.114	1.60048	1.43e-09	6.08e-05	up
genemark-HiC_scaffold_1-processed-gene-99.40	1.14392	0.796751	0.306	0.122	-0.521724	1.44e-09	6.1e-05	down
maker-HiC_scaffold_2-snap-gene-686.28	0.73315	0.411192	0.213	0.057	-0.834142	1.44e-09	6.11e-05	down
augustus_masked-HiC_scaffold_14-processed-gene-1356.23	0.230323	1.02804	0.072	0.138	2.15768	1.46e-09	6.22e-05	up
maker-HiC_scaffold_3-snap-gene-181.16	0.230196	0.958723	0.076	0.146	2.05777	1.5e-09	6.37e-05	up
augustus_masked-HiC_scaffold_3-processed-gene-117.1	0.492008	1.18456	0.151	0.195	1.26742	1.53e-09	6.49e-05	up
augustus_masked-HiC_scaffold_1-processed-gene-402.11	0.604038	1.11598	0.178	0.146	0.885496	1.58e-09	6.7e-05	up
maker-HiC_scaffold_8-snap-gene-147.24	0.749699	1.0642	0.218	0.146	0.50533	1.6e-09	6.79e-05	up
snap_masked-HiC_scaffold_9-processed-gene-1205.13	0.28923	0.894266	0.096	0.146	1.62815	1.61e-09	6.84e-05	up
maker-HiC_scaffold_9-snap-gene-1198.20	0.590971	1.04574	0.177	0.146	0.823259	1.63e-09	6.94e-05	up
augustus_masked-HiC_scaffold_15-processed-gene-613.16	0.395676	1.19535	0.122	0.195	1.5948	1.65e-09	6.99e-05	up
augustus_masked-HiC_scaffold_7-processed-gene-742.14	0.474	0.902145	0.149	0.122	0.928329	1.66e-09	7.03e-05	up
augustus_masked-HiC_scaffold_12-processed-gene-1968.43	0.704081	0.925131	0.209	0.13	0.393867	1.66e-09	7.07e-05	up
maker-HiC_scaffold_10-snap-gene-1522.1	0.373434	0.791423	0.116	0.098	1.08339	1.67e-09	7.08e-05	up
augustus_masked-HiC_scaffold_4-processed-gene-1691.32	0.214858	0.876022	0.07	0.114	2.02707	1.73e-09	7.35e-05	up
maker-HiC_scaffold_6-snap-gene-1118.1	0.884517	0.47507	0.254	0.073	-0.896609	1.74e-09	7.41e-05	down
maker-HiC_scaffold_15-snap-gene-1415.3	0.463974	0	0.143	0	-12.1801	1.76e-09	7.48e-05	down
maker-HiC_scaffold_1-snap-gene-2102.7	0.270474	0.952486	0.089	0.13	1.81583	1.82e-09	7.71e-05	up
augustus_masked-HiC_scaffold_4-processed-gene-681.18	0.157973	0.899876	0.052	0.138	2.5093	1.84e-09	7.79e-05	up
genemark-HiC_scaffold_1-processed-gene-160.68	0.341708	0.972219	0.105	0.13	1.50825	1.9e-09	8.08e-05	up
snap_masked-HiC_scaffold_10-processed-gene-1638.13	1.14453	0.809838	0.306	0.122	-0.498998	1.93e-09	8.21e-05	down
maker-HiC_scaffold_5-snap-gene-901.21	0.81015	0.489285	0.232	0.065	-0.727399	1.95e-09	8.29e-05	down
maker-HiC_scaffold_12-snap-gene-1292.2	1.19463	0.712106	0.317	0.122	-0.746322	1.96e-09	8.34e-05	down
augustus_masked-HiC_scaffold_15-processed-gene-357.42	0.609715	0.0291714	0.182	0.008	-4.38081	2.02e-09	8.56e-05	down
genemark-HiC_scaffold_7-processed-gene-1144.59	0.441392	0	0.142	0	-12.1082	2.02e-09	8.58e-05	down
maker-HiC_scaffold_3-snap-gene-271.31	0.221415	0.885127	0.073	0.114	1.99864	2.05e-09	8.69e-05	up
maker-HiC_scaffold_8-snap-gene-486.8	0.163643	0.848521	0.055	0.13	2.37369	2.05e-09	8.71e-05	up
maker-HiC_scaffold_15-snap-gene-211.1	0.223893	0.863739	0.072	0.106	1.94731	2.07e-09	8.79e-05	up
maker-HiC_scaffold_9-snap-gene-1191.8	0.719785	0.210979	0.21	0.033	-1.76999	2.09e-09	8.9e-05	down
maker-HiC_scaffold_7-snap-gene-894.1	0.838373	1.07678	0.235	0.154	0.36102	2.14e-09	9.09e-05	up
maker-HiC_scaffold_13-snap-gene-153.5	0.624399	0.942726	0.185	0.122	0.594292	2.16e-09	9.18e-05	up
augustus_masked-HiC_scaffold_2-processed-gene-292.36	0.247976	0.946344	0.082	0.154	1.93174	2.18e-09	9.27e-05	up
maker-HiC_scaffold_11-snap-gene-327.7	0.442328	0.733535	0.139	0.089	0.729619	2.22e-09	9.43e-05	up
maker-HiC_scaffold_10-snap-gene-1636.4	0.570513	0.401327	0.174	0.049	-0.507374	2.22e-09	9.44e-05	down
augustus_masked-HiC_scaffold_9-processed-gene-254.25	1.24368	1.88525	0.329	0.293	0.600105	2.22e-09	9.44e-05	up
augustus_masked-HiC_scaffold_3-processed-gene-684.39	0.801546	0.454166	0.233	0.065	-0.819429	2.26e-09	9.62e-05	down
augustus_masked-HiC_scaffold_9-processed-gene-1061.6	0.467257	1.10944	0.145	0.163	1.24736	2.29e-09	9.7e-05	up
maker-HiC_scaffold_10-snap-gene-666.0	0.663605	0.247452	0.193	0.033	-1.42281	2.3e-09	9.78e-05	down
maker-HiC_scaffold_12-snap-gene-2.15	0.159465	0.917277	0.048	0.138	2.52337	2.33e-09	9.88e-05	up
snap_masked-HiC_scaffold_8-processed-gene-401.56	0.861076	1.46445	0.239	0.22	0.76608	2.33e-09	9.88e-05	up
maker-HiC_scaffold_9-snap-gene-412.7	0.265138	0.967892	0.083	0.122	1.86771	2.35e-09	9.98e-05	up
maker-HiC_scaffold_5-snap-gene-669.0	0.367206	1.04527	0.117	0.154	1.50896	2.36e-09	0.00010001	up
maker-HiC_scaffold_8-snap-gene-88.7	0.338969	0.831319	0.108	0.122	1.294	2.36e-09	0.000100112	up
maker-HiC_scaffold_14-snap-gene-172.38	0.0601106	0.720683	0.022	0.106	3.58147	2.39e-09	0.000101317	up
maker-HiC_scaffold_12-snap-gene-38.28	0.151861	0.906517	0.048	0.146	2.57679	2.39e-09	0.000101571	up
maker-HiC_scaffold_10-snap-gene-829.0	1.15335	0.826019	0.316	0.138	-0.48153	2.43e-09	0.000103041	down
maker-HiC_scaffold_12-snap-gene-829.23	0.696889	0.270882	0.209	0.041	-1.36294	2.47e-09	0.000104846	down
maker-HiC_scaffold_2-snap-gene-1684.58	0.586736	1.1916	0.18	0.163	1.02199	2.48e-09	0.000105461	up
maker-HiC_scaffold_4-snap-gene-1364.13	0.505308	0.34792	0.15	0.033	-0.538276	2.56e-09	0.00010874	down
maker-HiC_scaffold_15-snap-gene-486.32	0.751756	0.303113	0.222	0.049	-1.31013	2.57e-09	0.000109083	down
maker-HiC_scaffold_11-snap-gene-742.46	0.0949289	0.863076	0.029	0.106	3.18322	2.6e-09	0.000110416	up
maker-HiC_scaffold_15-snap-gene-23.35	0.936803	0.310256	0.261	0.057	-1.59398	2.6e-09	0.000110453	down
maker-HiC_scaffold_8-snap-gene-459.6	0.167704	0.968038	0.057	0.13	2.52843	2.61e-09	0.000110821	up
maker-HiC_scaffold_7-snap-gene-30.0	0.586648	1.14225	0.171	0.138	0.961189	2.64e-09	0.000112247	up
maker-HiC_scaffold_8-snap-gene-237.5	1.13536	1.81303	0.295	0.26	0.675197	2.67e-09	0.000113367	up
maker-HiC_scaffold_12-snap-gene-818.3	0.780376	1.30353	0.224	0.195	0.740108	2.68e-09	0.000113699	up
snap_masked-HiC_scaffold_3-processed-gene-386.24	0.574882	0.143172	0.171	0.016	-2.00477	2.68e-09	0.000113734	down
maker-HiC_scaffold_8-snap-gene-668.16	0.733096	0.47973	0.216	0.065	-0.611674	2.68e-09	0.000113838	down
maker-HiC_scaffold_6-snap-gene-1172.31	0.740676	0.403985	0.216	0.057	-0.874379	2.68e-09	0.00011389	down
augustus_masked-HiC_scaffold_13-processed-gene-920.32	0.406971	0.821086	0.128	0.114	1.01243	2.71e-09	0.000115047	up
maker-HiC_scaffold_7-snap-gene-1576.1	1.04502	0.541458	0.285	0.089	-0.948486	2.73e-09	0.000115748	down
maker-HiC_scaffold_1-snap-gene-33.0	0.676551	1.01885	0.201	0.146	0.590593	2.76e-09	0.000117134	up
maker-HiC_scaffold_14-snap-gene-1293.12	0.859812	1.23025	0.241	0.171	0.516809	2.79e-09	0.000118453	up
maker-HiC_scaffold_11-snap-gene-5.19	0.427951	1.02019	0.137	0.138	1.25313	2.81e-09	0.000119179	up
maker-HiC_scaffold_10-snap-gene-1934.31	0.656618	0.0492436	0.2	0.016	-3.73434	2.91e-09	0.00012372	down
maker-HiC_scaffold_4-snap-gene-1231.40	0.658612	1.04976	0.197	0.154	0.672478	2.94e-09	0.000125016	up
augustus_masked-HiC_scaffold_7-processed-gene-1445.17	0.452147	0	0.139	0	-12.1429	2.96e-09	0.000125586	down
maker-HiC_scaffold_15-snap-gene-1471.18	0.457439	0	0.139	0	-12.1597	2.96e-09	0.000125586	down
snap_masked-HiC_scaffold_12-processed-gene-639.20	0.357199	1.07066	0.112	0.163	1.58343	2.96e-09	0.000125591	up
maker-HiC_scaffold_13-snap-gene-1696.21	0.723692	0.26187	0.212	0.041	-1.46617	3.05e-09	0.000129529	down
maker-HiC_scaffold_7-snap-gene-692.32	1.23729	1.73711	0.328	0.244	0.489475	3.09e-09	0.000131056	up
maker-HiC_scaffold_14-snap-gene-539.1	0.521076	1.3276	0.159	0.203	1.34909	3.12e-09	0.000132656	up
genemark-HiC_scaffold_6-processed-gene-994.96	0.823347	1.46308	0.232	0.22	0.829364	3.18e-09	0.000135026	up
maker-HiC_scaffold_3-snap-gene-1665.39	0.603501	0.905528	0.183	0.114	0.585323	3.24e-09	0.00013749	up
genemark-HiC_scaffold_3-processed-gene-1598.64	0.684086	1.00911	0.202	0.13	0.560761	3.25e-09	0.000137853	up
maker-HiC_scaffold_8-snap-gene-425.0	0.196669	0.86323	0.064	0.122	2.13341	3.25e-09	0.000138036	up
maker-HiC_scaffold_12-snap-gene-173.5	1.26512	0.961196	0.328	0.154	-0.396331	3.26e-09	0.000138403	down
maker-HiC_scaffold_5-snap-gene-628.19	0.71519	0.186796	0.211	0.033	-1.93629	3.29e-09	0.000139553	down
maker-HiC_scaffold_13-snap-gene-951.36	0.44383	1.10219	0.135	0.163	1.3121	3.3e-09	0.00013997	up
snap_masked-HiC_scaffold_3-processed-gene-442.0	0.585298	1.05914	0.171	0.146	0.855542	3.4e-09	0.000144472	up
maker-HiC_scaffold_7-snap-gene-35.1	0.346806	0.776092	0.115	0.114	1.16187	3.4e-09	0.000144538	up
snap_masked-HiC_scaffold_13-processed-gene-1206.16	0.673293	0.240125	0.196	0.033	-1.48706	3.41e-09	0.000144786	down
augustus_masked-HiC_scaffold_3-processed-gene-1247.37	0.12646	0.876459	0.042	0.13	2.79202	3.63e-09	0.00015422	up
maker-HiC_scaffold_7-snap-gene-1115.4	0.596724	1.07114	0.18	0.171	0.8439	3.71e-09	0.000157385	up
maker-HiC_scaffold_4-snap-gene-109.0	0.616186	0.177745	0.183	0.024	-1.79298	3.73e-09	0.000158378	down
maker-HiC_scaffold_3-snap-gene-1440.0	0.221129	0.832649	0.07	0.106	1.91234	3.75e-09	0.000159314	up
augustus_masked-HiC_scaffold_7-processed-gene-446.23	2.6328	1.81738	0.551	0.301	-0.534715	3.81e-09	0.000161697	down
maker-HiC_scaffold_13-snap-gene-1527.21	0.559317	0.789632	0.172	0.098	0.49744	3.83e-09	0.00016246	up
snap_masked-HiC_scaffold_2-processed-gene-435.12	0.714645	1.41378	0.205	0.228	0.984159	3.87e-09	0.00016446	up
augustus_masked-HiC_scaffold_9-processed-gene-647.20	0.514229	1.06401	0.155	0.122	1.04889	3.88e-09	0.000164908	up
maker-HiC_scaffold_6-snap-gene-658.2	0.673105	1.12271	0.195	0.163	0.737993	4.02e-09	0.000170589	up
maker-HiC_scaffold_1-snap-gene-1852.17	0.0871344	0.756016	0.03	0.114	3.11564	4.09e-09	0.000173538	up
maker-HiC_scaffold_3-snap-gene-1773.38	0.723583	0.34152	0.209	0.049	-1.08296	4.12e-09	0.000175011	down
genemark-HiC_scaffold_10-processed-gene-279.22	0.464301	1.14531	0.141	0.179	1.30242	4.13e-09	0.000175427	up
maker-HiC_scaffold_8-snap-gene-401.29	0.6235	0.319133	0.186	0.041	-0.96601	4.15e-09	0.000176259	down
maker-HiC_scaffold_9-snap-gene-1192.3	1.4165	0.841454	0.368	0.154	-0.751304	4.18e-09	0.000177556	down
maker-HiC_scaffold_14-snap-gene-576.33	0.108318	0.787566	0.037	0.138	2.86099	4.24e-09	0.00017997	up
genemark-HiC_scaffold_1-processed-gene-283.64	0.809585	0.291403	0.232	0.049	-1.47385	4.32e-09	0.000183431	down
augustus_masked-HiC_scaffold_12-processed-gene-1373.30	0.804073	0.232058	0.233	0.041	-1.7924	4.36e-09	0.000185109	down
maker-HiC_scaffold_13-snap-gene-9.2	0.43692	1.12556	0.134	0.146	1.365	4.62e-09	0.00019628	up
maker-HiC_scaffold_5-snap-gene-1238.0	1.25511	0.888291	0.332	0.146	-0.498662	4.64e-09	0.00019687	down
maker-HiC_scaffold_10-snap-gene-1974.1	0.752609	1.12446	0.22	0.171	0.579194	4.66e-09	0.000198069	up
snap_masked-HiC_scaffold_14-processed-gene-354.25	0.440374	0	0.136	0	-12.1048	4.69e-09	0.000199275	down
maker-HiC_scaffold_2-snap-gene-548.27	0.408394	0.692243	0.133	0.089	0.761173	4.74e-09	0.000201271	up
maker-HiC_scaffold_9-snap-gene-183.16	0.738769	0.218342	0.208	0.033	-1.75807	4.77e-09	0.000202515	down
maker-HiC_scaffold_13-snap-gene-408.21	0.593105	0.872355	0.177	0.098	0.55655	4.78e-09	0.000203163	up
augustus_masked-HiC_scaffold_12-processed-gene-150.1	0.200437	0.825944	0.066	0.106	2.04235	4.95e-09	0.000210139	up
maker-HiC_scaffold_3-snap-gene-1658.15	0.951464	0.724797	0.263	0.106	-0.392524	5.03e-09	0.000213438	down
maker-HiC_scaffold_1-snap-gene-286.29	0.194823	0.813221	0.062	0.114	2.06092	5.08e-09	0.000215897	up
snap_masked-HiC_scaffold_10-processed-gene-1002.12	0.312285	0.988526	0.093	0.13	1.6621	5.1e-09	0.000216709	up
genemark-HiC_scaffold_10-processed-gene-257.42	0.276521	1.0145	0.091	0.106	1.87493	5.22e-09	0.00022149	up
maker-HiC_scaffold_5-snap-gene-1223.38	1.53023	1.00732	0.377	0.171	-0.603178	5.22e-09	0.000221661	down
augustus_masked-HiC_scaffold_5-processed-gene-996.6	0.563599	0.382024	0.171	0.049	-0.560884	5.24e-09	0.000222495	down
maker-HiC_scaffold_14-snap-gene-482.91	0.868949	0.320498	0.247	0.057	-1.43867	5.25e-09	0.000223164	down
maker-HiC_scaffold_13-snap-gene-718.27	0.758188	1.09445	0.217	0.163	0.529527	5.29e-09	0.000224665	up
maker-HiC_scaffold_8-snap-gene-1079.7	0.686591	0.133351	0.2	0.024	-2.36335	5.3e-09	0.000224971	down
maker-HiC_scaffold_8-snap-gene-553.40	0.34133	0.799532	0.107	0.089	1.22775	5.42e-09	0.000230206	up
maker-HiC_scaffold_12-snap-gene-1886.0	0.4344	0.617424	0.135	0.073	0.50714	5.5e-09	0.000233456	up
genemark-HiC_scaffold_1-processed-gene-120.13	0.687703	1.27102	0.204	0.195	0.886029	5.5e-09	0.000233499	up
maker-HiC_scaffold_6-snap-gene-432.34	0.612437	1.25608	0.184	0.203	1.03617	5.64e-09	0.000239445	up
maker-HiC_scaffold_7-snap-gene-1354.11	0.418875	0.654642	0.132	0.081	0.644061	5.73e-09	0.000243246	up
maker-HiC_scaffold_4-snap-gene-1673.23	0.678329	1.03033	0.206	0.154	0.602975	5.78e-09	0.00024545	up
maker-HiC_scaffold_2-snap-gene-1885.7	0.833371	0.617515	0.24	0.089	-0.432424	5.88e-09	0.000249646	down
maker-HiC_scaffold_11-snap-gene-1004.8	0.773902	0.43249	0.228	0.065	-0.839336	5.91e-09	0.000251004	down
genemark-HiC_scaffold_3-processed-gene-777.37	0.840557	0.590375	0.241	0.089	-0.509641	6.18e-09	0.000262367	down
maker-HiC_scaffold_7-snap-gene-1074.22	0.579584	0.763168	0.173	0.098	0.396923	6.3e-09	0.000267344	up
augustus_masked-HiC_scaffold_8-processed-gene-859.27	0.346667	0.7403	0.112	0.098	1.09434	6.31e-09	0.000267876	up
augustus_masked-HiC_scaffold_10-processed-gene-1816.21	0.776264	1.37013	0.223	0.22	0.819615	6.33e-09	0.000268774	up
maker-HiC_scaffold_14-snap-gene-251.0	0.805729	0.518484	0.231	0.073	-0.635896	6.34e-09	0.000269181	down
maker-HiC_scaffold_10-snap-gene-28.32	0.423841	0.783679	0.13	0.106	0.886585	6.42e-09	0.000272692	up
genemark-HiC_scaffold_10-processed-gene-277.8	0.641188	1.30202	0.19	0.203	1.02182	6.5e-09	0.000276104	up
maker-HiC_scaffold_13-snap-gene-68.0	0.722439	0.25145	0.211	0.041	-1.52223	6.51e-09	0.000276391	down
maker-HiC_scaffold_13-snap-gene-24.0	0.154784	0.81494	0.051	0.114	2.39569	6.55e-09	0.000278332	up
augustus_masked-HiC_scaffold_5-processed-gene-1486.26	0.886983	0.502033	0.252	0.081	-0.820999	6.64e-09	0.000281804	down
genemark-HiC_scaffold_14-processed-gene-526.24	0.183355	0.983759	0.057	0.138	2.42302	6.9e-09	0.000293216	up
maker-HiC_scaffold_4-snap-gene-488.37	0.941698	1.32239	0.265	0.195	0.489768	6.98e-09	0.00029641	up
maker-HiC_scaffold_11-snap-gene-258.36	0.403342	0.774374	0.13	0.114	0.940854	7.09e-09	0.000301276	up
maker-HiC_scaffold_11-snap-gene-1489.19	0.449056	1.01224	0.138	0.146	1.1724	7.1e-09	0.000301316	up
augustus_masked-HiC_scaffold_12-processed-gene-307.4	1.32321	0.829831	0.345	0.146	-0.673091	7.13e-09	0.000302582	down
snap_masked-HiC_scaffold_6-processed-gene-853.19	0.87569	0.445155	0.252	0.073	-0.975954	7.21e-09	0.000306055	down
maker-HiC_scaffold_1-snap-gene-391.13	0.434847	0	0.133	0	-12.0866	7.24e-09	0.000307319	down
maker-HiC_scaffold_1-snap-gene-2147.13	0.336745	0.660177	0.108	0.081	0.970984	7.27e-09	0.000308746	up
snap_masked-HiC_scaffold_4-processed-gene-723.15	0.525105	1.21366	0.161	0.171	1.20853	7.3e-09	0.000309904	up
augustus_masked-HiC_scaffold_8-processed-gene-230.10	0.414551	0	0.133	0	-12.0177	7.43e-09	0.00031574	down
snap_masked-HiC_scaffold_5-processed-gene-275.12	0.409177	0.748144	0.129	0.106	0.870432	7.44e-09	0.00031603	up
snap_masked-HiC_scaffold_11-processed-gene-107.14	0.0540818	0.653505	0.019	0.106	3.59254	7.45e-09	0.000316303	up
maker-HiC_scaffold_7-snap-gene-923.33	0.492918	1.11908	0.151	0.179	1.18272	7.46e-09	0.000316768	up
maker-HiC_scaffold_10-snap-gene-330.45	1.89227	1.27818	0.451	0.228	-0.565983	8.05e-09	0.000341769	down
maker-HiC_scaffold_3-snap-gene-1666.4	0.255463	0.784818	0.084	0.106	1.61887	8.06e-09	0.000342193	up
maker-HiC_scaffold_10-snap-gene-1645.30	0.493097	1.10216	0.143	0.146	1.16023	8.07e-09	0.000342702	up
maker-HiC_scaffold_9-snap-gene-47.1	0.302965	0.908786	0.096	0.138	1.58447	8.3e-09	0.000352567	up
maker-HiC_scaffold_8-snap-gene-45.13	1.06948	0.730002	0.297	0.114	-0.550874	8.52e-09	0.000361811	down
maker-HiC_scaffold_1-snap-gene-955.34	0.765229	0.404411	0.224	0.065	-0.919901	8.59e-09	0.000364714	down
maker-HiC_scaffold_8-snap-gene-362.32	0.591604	1.32265	0.174	0.22	1.16059	8.66e-09	0.000367712	up
maker-HiC_scaffold_5-snap-gene-1732.38	0.062889	0.701186	0.021	0.106	3.47683	8.79e-09	0.000373215	up
maker-HiC_scaffold_7-snap-gene-1307.5	0.490908	1.04413	0.151	0.163	1.08862	9.11e-09	0.000387007	up
augustus_masked-HiC_scaffold_5-processed-gene-466.21	0.337752	0.863479	0.108	0.122	1.35394	9.15e-09	0.000388418	up
maker-HiC_scaffold_12-snap-gene-1968.52	0.120951	0.850427	0.039	0.122	2.81274	9.24e-09	0.000392284	up
maker-HiC_scaffold_4-snap-gene-839.7	0.465324	0.959994	0.144	0.138	1.04463	9.48e-09	0.000402449	up
maker-HiC_scaffold_9-snap-gene-8.31	0.502605	0.865848	0.151	0.114	0.784567	9.76e-09	0.000414681	up
maker-HiC_scaffold_3-snap-gene-1896.13	0.420267	0.892949	0.131	0.138	1.08709	9.85e-09	0.000418333	up
augustus_masked-HiC_scaffold_15-processed-gene-18.20	0.146432	0.896266	0.045	0.138	2.61287	9.97e-09	0.000423206	up
maker-HiC_scaffold_12-snap-gene-150.27	0.666372	0.977344	0.196	0.146	0.55247	1.04e-08	0.000442533	up
maker-HiC_scaffold_10-snap-gene-1694.3	0.172712	0.898842	0.054	0.163	2.37902	1.05e-08	0.000443785	up
maker-HiC_scaffold_14-snap-gene-1308.19	0.519891	0.775843	0.154	0.098	0.577465	1.07e-08	0.000454494	up
snap_masked-HiC_scaffold_4-processed-gene-1325.5	0.434542	0.961931	0.138	0.138	1.14626	1.09e-08	0.000464189	up
maker-HiC_scaffold_7-snap-gene-1378.0	0.434641	1.09591	0.131	0.163	1.33403	1.09e-08	0.000464578	up
maker-HiC_scaffold_7-snap-gene-119.2	0.737449	0.366916	0.215	0.057	-1.0069	1.1e-08	0.000466758	down
snap_masked-HiC_scaffold_11-processed-gene-452.3	0.136819	0.805624	0.045	0.122	2.55696	1.11e-08	0.000473347	up
augustus_masked-HiC_scaffold_4-processed-gene-32.3	0.605979	0.325818	0.184	0.041	-0.894998	1.12e-08	0.000475429	down
maker-HiC_scaffold_8-snap-gene-916.10	0.649508	1.19153	0.19	0.171	0.875299	1.12e-08	0.000475523	up
snap_masked-HiC_scaffold_8-processed-gene-610.33	1.16357	1.52451	0.311	0.236	0.38975	1.13e-08	0.000480274	up
maker-HiC_scaffold_14-snap-gene-558.23	0.460904	0.675275	0.143	0.081	0.55091	1.14e-08	0.000482582	up
maker-HiC_scaffold_10-snap-gene-1829.3	0.252534	0.915708	0.082	0.13	1.858	1.14e-08	0.000485596	up
augustus_masked-HiC_scaffold_2-processed-gene-1577.17	0.438647	0	0.129	0	-12.0992	1.15e-08	0.00048627	down
augustus_masked-HiC_scaffold_10-processed-gene-1877.13	1.02453	0.443459	0.28	0.081	-1.2079	1.16e-08	0.000493155	down
snap_masked-HiC_scaffold_10-processed-gene-1715.31	0.281663	1.00416	0.087	0.163	1.83358	1.2e-08	0.000511136	up
maker-HiC_scaffold_6-snap-gene-1330.5	0.467759	1.05944	0.144	0.163	1.17929	1.21e-08	0.00051479	up
maker-HiC_scaffold_15-snap-gene-1381.48	0.551429	1.11911	0.171	0.179	1.02097	1.24e-08	0.000526401	up
maker-HiC_scaffold_14-snap-gene-569.8	0.0825453	0.75454	0.027	0.106	3.19079	1.26e-08	0.000533003	up
maker-HiC_scaffold_3-snap-gene-120.22	0.466775	0.813052	0.143	0.106	0.800489	1.26e-08	0.000535724	up
augustus_masked-HiC_scaffold_5-processed-gene-993.46	0.532566	0.356053	0.162	0.041	-0.580737	1.26e-08	0.000535851	down
maker-HiC_scaffold_13-snap-gene-417.7	0.485402	0.671473	0.147	0.089	0.468066	1.27e-08	0.000540282	up
maker-HiC_scaffold_10-snap-gene-1620.13	0.429985	0.932868	0.135	0.154	1.11721	1.31e-08	0.000557706	up
maker-HiC_scaffold_4-snap-gene-713.12	0.657066	0.965934	0.193	0.13	0.555816	1.32e-08	0.000561055	up
maker-HiC_scaffold_7-snap-gene-1040.0	0.747765	0.487054	0.22	0.073	-0.618399	1.35e-08	0.000572274	down
maker-HiC_scaffold_5-snap-gene-705.28	0.7554	0.226489	0.218	0.041	-1.73736	1.37e-08	0.000581227	down
maker-HiC_scaffold_8-snap-gene-147.28	0.527189	0.819156	0.159	0.106	0.63572	1.37e-08	0.000581253	up
snap_masked-HiC_scaffold_10-processed-gene-456.19	1.22698	0.884136	0.323	0.138	-0.472725	1.39e-08	0.000589894	down
augustus_masked-HiC_scaffold_12-processed-gene-996.4	0.334431	0.894225	0.107	0.122	1.41866	1.4e-08	0.000593986	up
maker-HiC_scaffold_5-snap-gene-1767.49	0.354834	0.807554	0.113	0.098	1.18619	1.41e-08	0.000598554	up
maker-HiC_scaffold_9-snap-gene-174.15	0.688717	0.919489	0.208	0.13	0.416867	1.43e-08	0.000605742	up
augustus_masked-HiC_scaffold_6-processed-gene-1427.28	0.799937	0.283961	0.227	0.049	-1.49386	1.44e-08	0.000611829	down
augustus_masked-HiC_scaffold_9-processed-gene-53.31	0.599677	1.20446	0.176	0.179	1.00601	1.52e-08	0.00064413	up
maker-HiC_scaffold_5-snap-gene-1555.55	0.718866	1.11904	0.214	0.163	0.638398	1.52e-08	0.000646156	up
maker-HiC_scaffold_12-snap-gene-302.41	1.05393	0.579562	0.29	0.098	-0.862637	1.53e-08	0.000650463	down
snap_masked-HiC_scaffold_8-processed-gene-63.27	0.688615	0.252226	0.204	0.041	-1.44862	1.59e-08	0.00067515	down
maker-HiC_scaffold_7-snap-gene-809.24	0.461341	1.20093	0.141	0.22	1.38006	1.6e-08	0.000681198	up
maker-HiC_scaffold_7-snap-gene-109.28	0.247866	0.830478	0.08	0.114	1.74397	1.61e-08	0.000683173	up
maker-HiC_scaffold_15-snap-gene-1363.5	0.25149	0.858369	0.082	0.13	1.77069	1.61e-08	0.000684282	up
maker-HiC_scaffold_10-snap-gene-800.12	0.903151	0.395056	0.258	0.073	-1.1927	1.62e-08	0.000686131	down
genemark-HiC_scaffold_3-processed-gene-1204.28	0.0663023	0.687052	0.022	0.114	3.37132	1.63e-08	0.000691991	up
maker-HiC_scaffold_10-snap-gene-448.1	0.439217	0.922065	0.136	0.13	1.06976	1.63e-08	0.000693503	up
maker-HiC_scaffold_2-snap-gene-1770.0	0.694533	0.944951	0.199	0.13	0.44414	1.64e-08	0.000694468	up
maker-HiC_scaffold_9-snap-gene-16.20	0.660287	0.860772	0.195	0.122	0.382487	1.64e-08	0.000695741	up
maker-HiC_scaffold_5-snap-gene-1832.20	1.13668	0.403138	0.305	0.089	-1.49525	1.71e-08	0.000728	down
genemark-HiC_scaffold_6-processed-gene-1009.36	0.485225	0.861216	0.15	0.13	0.827593	1.73e-08	0.000735348	up
maker-HiC_scaffold_12-snap-gene-167.5	0.934647	1.21896	0.262	0.187	0.383128	1.73e-08	0.000735525	up
augustus_masked-HiC_scaffold_4-processed-gene-256.7	0.579113	0.112489	0.172	0.016	-2.36303	1.74e-08	0.000736883	down
maker-HiC_scaffold_8-snap-gene-1141.15	0.536387	0.0444024	0.161	0.008	-3.59159	1.74e-08	0.000739957	down
maker-HiC_scaffold_2-snap-gene-69.2	0.406236	0	0.126	0	-11.9885	1.76e-08	0.00074796	down
maker-HiC_scaffold_9-snap-gene-1085.3	0.561911	0.903131	0.169	0.13	0.684498	1.76e-08	0.000748146	up
maker-HiC_scaffold_6-snap-gene-1033.25	0.681131	0.276702	0.199	0.041	-1.29929	1.8e-08	0.00076314	down
maker-HiC_scaffold_12-snap-gene-492.35	0.410005	0.923922	0.132	0.138	1.17194	1.84e-08	0.000781563	up
maker-HiC_scaffold_8-snap-gene-589.20	0.100717	0.702739	0.034	0.106	2.80146	1.84e-08	0.000783206	up
maker-HiC_scaffold_5-snap-gene-1651.32	0.534703	1.08104	0.159	0.163	1.01547	1.86e-08	0.000788547	up
maker-HiC_scaffold_14-snap-gene-976.14	0.0848804	0.685591	0.029	0.106	3.01236	1.87e-08	0.000795289	up
snap_masked-HiC_scaffold_1-processed-gene-1432.12	0.692766	0.176146	0.203	0.033	-1.97499	1.89e-08	0.000802392	down
maker-HiC_scaffold_14-snap-gene-981.50	0.642405	0.139061	0.193	0.024	-2.20696	1.9e-08	0.000805495	down
maker-HiC_scaffold_10-snap-gene-550.2	0.244739	0.910493	0.08	0.154	1.89497	1.95e-08	0.000828388	up
maker-HiC_scaffold_6-snap-gene-1407.21	0.125417	0.789683	0.04	0.13	2.65358	1.98e-08	0.000842516	up
maker-HiC_scaffold_12-snap-gene-500.32	0.386692	0	0.126	0	-11.9173	2.01e-08	0.000855471	down
maker-HiC_scaffold_6-snap-gene-838.5	0.326984	0.820575	0.106	0.114	1.32715	2.03e-08	0.000862974	up
maker-HiC_scaffold_12-snap-gene-344.6	0.321876	0.860516	0.098	0.106	1.41841	2.05e-08	0.000870177	up
snap_masked-HiC_scaffold_3-processed-gene-59.30	0.611671	1.26374	0.181	0.211	1.04675	2.05e-08	0.000872324	up
maker-HiC_scaffold_1-snap-gene-225.29	1.09579	0.831006	0.296	0.13	-0.399001	2.06e-08	0.000875156	down
maker-HiC_scaffold_10-snap-gene-188.4	0.393941	1.03676	0.121	0.163	1.3958	2.06e-08	0.000876394	up
maker-HiC_scaffold_7-snap-gene-1404.4	0.576631	0.0941135	0.174	0.016	-2.61389	2.08e-08	0.00088531	down
maker-HiC_scaffold_11-snap-gene-191.49	0.0902673	0.741764	0.031	0.106	3.03728	2.11e-08	0.000897129	up
maker-HiC_scaffold_4-snap-gene-1689.20	0.405992	0	0.125	0	-11.9876	2.13e-08	0.000902655	down
snap_masked-HiC_scaffold_10-processed-gene-371.19	0.912844	0.312329	0.259	0.065	-1.547	2.13e-08	0.000903731	down
maker-HiC_scaffold_8-snap-gene-1140.44	0.717696	0.307561	0.21	0.049	-1.22223	2.14e-08	0.000906701	down
maker-HiC_scaffold_8-snap-gene-196.11	0.719119	1.05123	0.206	0.154	0.547707	2.18e-08	0.00092614	up
maker-HiC_scaffold_1-snap-gene-803.1	0.684916	0.434279	0.204	0.065	-0.657184	2.21e-08	0.000937516	down
maker-HiC_scaffold_5-snap-gene-391.35	0.391804	0	0.125	0	-11.9363	2.24e-08	0.000952422	down
maker-HiC_scaffold_13-snap-gene-1501.17	0.444693	0.922017	0.137	0.138	1.05182	2.27e-08	0.000963178	up
genemark-HiC_scaffold_8-processed-gene-1242.70	0.127433	0.743997	0.043	0.106	2.54462	2.29e-08	0.000974111	up
maker-HiC_scaffold_3-snap-gene-1787.5	0.833067	0.599417	0.239	0.089	-0.474806	2.3e-08	0.000978569	down
snap_masked-HiC_scaffold_4-processed-gene-403.13	0.273756	0.799076	0.09	0.13	1.5451	2.37e-08	0.00100505	up
augustus_masked-HiC_scaffold_4-processed-gene-336.8	0.793966	1.0928	0.233	0.179	0.460825	2.37e-08	0.00100782	up
maker-HiC_scaffold_7-snap-gene-1379.24	0.379933	0.713873	0.121	0.098	0.909747	2.44e-08	0.00103691	up
maker-HiC_scaffold_1-snap-gene-1398.0	0.716959	0.542623	0.212	0.081	-0.401875	2.47e-08	0.00104825	down
maker-HiC_scaffold_14-snap-gene-1269.22	0.493592	0.68971	0.15	0.089	0.482589	2.5e-08	0.00106016	up
maker-HiC_scaffold_3-snap-gene-1461.12	0.471337	1.05027	0.144	0.13	1.15576	2.53e-08	0.00107422	up
snap_masked-HiC_scaffold_14-processed-gene-1243.41	0.183021	0.84945	0.06	0.13	2.2139	2.53e-08	0.00107526	up
maker-HiC_scaffold_5-snap-gene-718.5	0.50896	0.722848	0.154	0.098	0.506057	2.57e-08	0.00109073	up
maker-HiC_scaffold_13-snap-gene-1829.45	0.976663	0.644411	0.267	0.098	-0.599804	2.62e-08	0.00111258	down
maker-HiC_scaffold_12-snap-gene-813.6	0.411235	0.808415	0.129	0.122	0.97496	2.68e-08	0.00113616	up
maker-HiC_scaffold_4-snap-gene-1325.15	0.478311	1.13011	0.144	0.179	1.24027	2.7e-08	0.00114801	up
maker-HiC_scaffold_8-snap-gene-38.47	0.390158	0	0.123	0	-11.9302	2.71e-08	0.00114905	down
maker-HiC_scaffold_10-snap-gene-1357.30	0.316678	0.806893	0.102	0.122	1.34908	2.71e-08	0.00114992	up
maker-HiC_scaffold_11-snap-gene-1383.0	0.67545	0.169786	0.201	0.033	-1.9915	2.78e-08	0.00118179	down
maker-HiC_scaffold_9-snap-gene-189.4	0.658186	1.28519	0.195	0.211	0.965306	2.79e-08	0.00118551	up
maker-HiC_scaffold_2-snap-gene-161.28	0.772702	1.06894	0.222	0.154	0.468153	2.8e-08	0.00119008	up
snap_masked-HiC_scaffold_5-processed-gene-663.0	0.32826	0.806768	0.107	0.106	1.29705	2.87e-08	0.00121821	up
augustus_masked-HiC_scaffold_7-processed-gene-1122.57	0.144211	0.759589	0.05	0.13	2.39623	2.93e-08	0.00124313	up
maker-HiC_scaffold_13-snap-gene-1240.40	0.397094	0	0.123	0	-11.9556	2.93e-08	0.00124521	down
maker-HiC_scaffold_6-snap-gene-1311.37	0.393617	0	0.123	0	-11.9429	3.01e-08	0.00127901	down
maker-HiC_scaffold_2-snap-gene-1588.1	0.506905	1.02525	0.157	0.154	1.01605	3.04e-08	0.00128929	up
maker-HiC_scaffold_10-snap-gene-2071.72	0.50103	1.08087	0.147	0.154	1.10907	3.04e-08	0.00129069	up
maker-HiC_scaffold_15-snap-gene-1022.10	0.653945	1.09361	0.197	0.163	0.741775	3.05e-08	0.00129695	up
augustus_masked-HiC_scaffold_12-processed-gene-1446.28	0.505854	0.940443	0.153	0.138	0.894487	3.07e-08	0.00130193	up
augustus_masked-HiC_scaffold_8-processed-gene-376.33	0.169863	0.824483	0.055	0.122	2.27844	3.08e-08	0.0013061	up
maker-HiC_scaffold_1-snap-gene-155.55	0.813975	0.364032	0.238	0.065	-1.1607	3.09e-08	0.00131371	down
maker-HiC_scaffold_4-snap-gene-84.31	0.571597	0.32538	0.168	0.041	-0.812684	3.1e-08	0.00131842	down
maker-HiC_scaffold_12-snap-gene-358.26	0.701799	1.07939	0.201	0.146	0.621009	3.11e-08	0.00131945	up
maker-HiC_scaffold_12-snap-gene-1353.1	1.49979	1.07504	0.387	0.195	-0.480327	3.19e-08	0.00135618	down
maker-HiC_scaffold_7-snap-gene-1458.32	0.533386	0.873021	0.16	0.122	0.710731	3.29e-08	0.00139757	up
snap_masked-HiC_scaffold_1-processed-gene-1545.24	0.778932	1.04974	0.223	0.146	0.430421	3.31e-08	0.00140606	up
maker-HiC_scaffold_8-snap-gene-759.0	0.352729	1.0209	0.111	0.154	1.53295	3.35e-08	0.00142253	up
maker-HiC_scaffold_10-snap-gene-2057.1	0.64014	0.126395	0.189	0.024	-2.33953	3.36e-08	0.0014283	down
maker-HiC_scaffold_6-snap-gene-365.8	0.716242	0.148325	0.209	0.033	-2.27091	3.54e-08	0.00150421	down
maker-HiC_scaffold_12-snap-gene-2069.4	0.478929	0.125201	0.153	0.016	-1.93471	3.64e-08	0.00154547	down
snap_masked-HiC_scaffold_10-processed-gene-1535.11	0.0771077	0.715027	0.025	0.106	3.21138	3.65e-08	0.00154893	up
maker-HiC_scaffold_1-snap-gene-432.40	1.12657	1.46135	0.303	0.236	0.37533	3.66e-08	0.00155459	up
maker-HiC_scaffold_6-snap-gene-904.26	0.360195	0.865317	0.111	0.122	1.26422	3.69e-08	0.00156889	up
genemark-HiC_scaffold_1-processed-gene-217.15	0.227757	0.809257	0.073	0.114	1.82865	3.73e-08	0.00158347	up
maker-HiC_scaffold_10-snap-gene-380.4	0.384214	0.730632	0.12	0.106	0.927058	3.74e-08	0.00158993	up
maker-HiC_scaffold_5-snap-gene-189.11	1.20467	1.63126	0.324	0.268	0.437319	3.75e-08	0.0015908	up
snap_masked-HiC_scaffold_7-processed-gene-1036.12	0.33454	0.954667	0.104	0.154	1.51254	3.76e-08	0.00159554	up
maker-HiC_scaffold_10-snap-gene-1366.0	0.569044	0.169799	0.17	0.024	-1.74412	3.78e-08	0.00160368	down
maker-HiC_scaffold_4-snap-gene-427.51	0.796157	0.614053	0.222	0.089	-0.374638	3.78e-08	0.00160397	down
maker-HiC_scaffold_12-snap-gene-424.7	0.688353	1.18033	0.2	0.179	0.777889	3.8e-08	0.00161509	up
maker-HiC_scaffold_2-snap-gene-218.3	0.485563	0.0522499	0.151	0.008	-3.2137	3.82e-08	0.00162066	down
augustus_masked-HiC_scaffold_11-processed-gene-1140.21	0.0825166	0.64033	0.028	0.122	2.95454	3.89e-08	0.00165214	up
maker-HiC_scaffold_10-snap-gene-1921.8	0.43159	0.307823	0.132	0.033	-0.487426	3.95e-08	0.00167877	down
maker-HiC_scaffold_8-snap-gene-967.7	0.78704	1.13904	0.228	0.179	0.533254	3.98e-08	0.00169105	up
maker-HiC_scaffold_7-snap-gene-133.16	0.622079	0.905769	0.186	0.138	0.541971	3.99e-08	0.00169464	up
snap_masked-HiC_scaffold_15-processed-gene-245.8	0.331585	0.96395	0.105	0.138	1.53929	4.05e-08	0.00172046	up
maker-HiC_scaffold_8-snap-gene-56.2	0.53221	0.747248	0.161	0.106	0.489515	4.16e-08	0.00176687	up
maker-HiC_scaffold_6-snap-gene-1352.7	0.516696	0.987979	0.157	0.154	0.935031	4.16e-08	0.0017671	up
maker-HiC_scaffold_10-snap-gene-1932.5	0.136926	0.75686	0.045	0.106	2.46577	4.16e-08	0.00176794	up
maker-HiC_scaffold_1-snap-gene-341.19	0.370876	0.917267	0.114	0.138	1.30617	4.2e-08	0.0017846	up
snap_masked-HiC_scaffold_11-processed-gene-1712.37	0.415366	0.905725	0.127	0.13	1.1245	4.24e-08	0.00180128	up
maker-HiC_scaffold_12-snap-gene-113.35	0.517757	0.046115	0.154	0.008	-3.48612	4.32e-08	0.00183387	down
snap_masked-HiC_scaffold_13-processed-gene-1001.17	0.638574	0.189723	0.193	0.033	-1.75043	4.35e-08	0.00184873	down
maker-HiC_scaffold_5-snap-gene-1852.9	0.381043	0.94484	0.122	0.154	1.30989	4.37e-08	0.00185563	up
maker-HiC_scaffold_9-snap-gene-922.32	0.538558	0.106112	0.166	0.016	-2.34242	4.47e-08	0.00189737	down
maker-HiC_scaffold_7-snap-gene-1288.28	0.734732	0.224044	0.215	0.041	-1.71299	4.47e-08	0.00189831	down
snap_masked-HiC_scaffold_12-processed-gene-342.44	0.500422	0.0412694	0.155	0.008	-3.5968	4.52e-08	0.00191763	down
augustus_masked-HiC_scaffold_8-processed-gene-321.17	0.288549	0.922906	0.094	0.146	1.67703	4.58e-08	0.00194705	up
maker-HiC_scaffold_1-snap-gene-62.7	0.241382	0.757811	0.078	0.114	1.65011	4.6e-08	0.00195445	up
maker-HiC_scaffold_7-snap-gene-883.12	0.484589	0.352921	0.15	0.041	-0.457308	4.61e-08	0.00195722	down
augustus_masked-HiC_scaffold_1-processed-gene-1711.25	0.683978	0.305824	0.204	0.049	-1.16098	4.62e-08	0.00196141	down
maker-HiC_scaffold_15-snap-gene-282.22	0.580589	0.935401	0.178	0.13	0.687975	4.63e-08	0.0019672	up
maker-HiC_scaffold_9-snap-gene-193.2	0.465546	0.905946	0.145	0.13	0.960349	4.65e-08	0.00197635	up
maker-HiC_scaffold_5-snap-gene-886.2	0.328811	0.71676	0.103	0.098	1.124	4.71e-08	0.00200193	up
[truncated: 978 more rows]

## Sheet: Table S13
Table S13. List of DE genes between CoXJ and CoGW in cluster 1.
GeneID	CoXJ	CoGW	pct.1	pct.2	log2FC	p_value	p_val_adjust	significance
augustus_masked-HiC_scaffold_1-processed-gene-102.39	4.86761	0.854934	0.981	0.097	-2.50919	0	0	down
augustus_masked-HiC_scaffold_1-processed-gene-1258.26	1.03365	0.333721	0.715	0.042	-1.63074	0	0	down
augustus_masked-HiC_scaffold_1-processed-gene-1301.43	2.3671	3.38961	0.932	0.279	0.517983	0	0	up
augustus_masked-HiC_scaffold_1-processed-gene-1412.40	1.78301	0.501941	0.85	0.064	-1.82852	0	0	down
augustus_masked-HiC_scaffold_1-processed-gene-1426.35	3.29473	0.391584	0.941	0.045	-3.07244	0	0	down
augustus_masked-HiC_scaffold_1-processed-gene-1428.9	5.53359	0.602736	0.981	0.07	-3.19841	0	0	down
augustus_masked-HiC_scaffold_1-processed-gene-1721.22	4.64423	1.44226	0.983	0.156	-1.68704	0	0	down
augustus_masked-HiC_scaffold_1-processed-gene-225.19	1.41982	1.07823	0.798	0.125	-0.397019	0	0	down
augustus_masked-HiC_scaffold_1-processed-gene-257.32	2.58993	1.44951	0.932	0.153	-0.83731	0	0	down
augustus_masked-HiC_scaffold_1-processed-gene-338.14	2.32027	3.81154	0.926	0.357	0.716056	0	0	up
augustus_masked-HiC_scaffold_1-processed-gene-60.35	1.16226	2.93238	0.768	0.289	1.33507	0	0	up
augustus_masked-HiC_scaffold_10-processed-gene-1384.8	3.50013	2.54305	0.964	0.247	-0.460834	0	0	down
augustus_masked-HiC_scaffold_10-processed-gene-1586.30	1.63313	0.698976	0.848	0.08	-1.2242	0	0	down
augustus_masked-HiC_scaffold_10-processed-gene-1639.5	4.16967	72.6931	0.979	0.987	4.12378	0	0	up
augustus_masked-HiC_scaffold_10-processed-gene-1706.2	1.3129	0.166486	0.812	0.015	-2.97853	0	0	down
augustus_masked-HiC_scaffold_10-processed-gene-1746.24	1.72327	0.363417	0.875	0.043	-2.24514	0	0	down
augustus_masked-HiC_scaffold_10-processed-gene-1781.25	1.08555	0.265829	0.743	0.032	-2.02945	0	0	down
augustus_masked-HiC_scaffold_10-processed-gene-1783.11	1.66946	2.92006	0.856	0.279	0.806577	0	0	up
augustus_masked-HiC_scaffold_10-processed-gene-1877.13	0.982199	0.271325	0.702	0.029	-1.85561	0	0	down
augustus_masked-HiC_scaffold_10-processed-gene-1895.7	4.25364	2.06046	0.973	0.196	-1.0457	0	0	down
augustus_masked-HiC_scaffold_10-processed-gene-19.2	1.52869	3.05527	0.823	0.305	0.998956	0	0	up
augustus_masked-HiC_scaffold_10-processed-gene-2017.27	3.05033	0.0507959	0.962	0.007	-5.90532	0	0	down
augustus_masked-HiC_scaffold_10-processed-gene-2034.18	3.47149	0.444173	0.964	0.052	-2.96607	0	0	down
augustus_masked-HiC_scaffold_10-processed-gene-237.39	2.66454	1.13468	0.93	0.12	-1.23154	0	0	down
augustus_masked-HiC_scaffold_10-processed-gene-370.14	3.6248	0.203077	0.958	0.022	-4.15713	0	0	down
augustus_masked-HiC_scaffold_10-processed-gene-675.12	2.65019	6.53056	0.954	0.443	1.30108	0	0	up
augustus_masked-HiC_scaffold_10-processed-gene-764.48	1.82203	5.73781	0.876	0.426	1.6549	0	0	up
augustus_masked-HiC_scaffold_11-processed-gene-1031.31	2.41379	0.370223	0.935	0.043	-2.70451	0	0	down
augustus_masked-HiC_scaffold_11-processed-gene-1235.2	1.21308	0.536608	0.778	0.059	-1.17659	0	0	down
augustus_masked-HiC_scaffold_11-processed-gene-1272.0	1.28757	0.779744	0.789	0.095	-0.723509	0	0	down
augustus_masked-HiC_scaffold_11-processed-gene-1285.44	3.69898	2.24326	0.975	0.209	-0.721506	0	0	down
augustus_masked-HiC_scaffold_11-processed-gene-1367.25	1.10902	0.305742	0.743	0.042	-1.85855	0	0	down
augustus_masked-HiC_scaffold_11-processed-gene-1385.23	2.80137	1.83432	0.947	0.177	-0.61086	0	0	down
augustus_masked-HiC_scaffold_11-processed-gene-1534.27	2.01936	0.286634	0.913	0.034	-2.81619	0	0	down
augustus_masked-HiC_scaffold_11-processed-gene-1785.15	2.76505	4.20095	0.958	0.367	0.60339	0	0	up
augustus_masked-HiC_scaffold_11-processed-gene-1804.18	1.48988	0.664141	0.817	0.074	-1.16551	0	0	down
augustus_masked-HiC_scaffold_11-processed-gene-305.12	3.07851	5.29524	0.956	0.409	0.782444	0	0	up
augustus_masked-HiC_scaffold_11-processed-gene-465.9	1.17996	1.74853	0.766	0.188	0.567369	0	0	up
augustus_masked-HiC_scaffold_11-processed-gene-73.35	1.29155	2.30343	0.787	0.239	0.834631	0	0	up
augustus_masked-HiC_scaffold_12-processed-gene-1539.24	1.4104	0.302703	0.812	0.035	-2.21976	0	0	down
augustus_masked-HiC_scaffold_12-processed-gene-1885.25	2.056	0.13384	0.911	0.013	-3.94025	0	0	down
augustus_masked-HiC_scaffold_12-processed-gene-292.25	2.65597	1.23129	0.933	0.143	-1.10901	0	0	down
augustus_masked-HiC_scaffold_12-processed-gene-307.4	1.32469	0.377522	0.793	0.05	-1.81075	0	0	down
augustus_masked-HiC_scaffold_12-processed-gene-388.16	1.14151	1.6008	0.753	0.168	0.487822	0	0	up
augustus_masked-HiC_scaffold_12-processed-gene-389.35	1.27172	0.742102	0.789	0.088	-0.777011	0	0	down
augustus_masked-HiC_scaffold_12-processed-gene-41.0	1.91678	2.92872	0.89	0.28	0.61156	0	0	up
augustus_masked-HiC_scaffold_12-processed-gene-437.52	2.84669	1.11922	0.951	0.125	-1.34672	0	0	down
augustus_masked-HiC_scaffold_12-processed-gene-482.22	1.96972	0.675211	0.894	0.067	-1.54444	0	0	down
augustus_masked-HiC_scaffold_12-processed-gene-506.0	2.32879	0.910164	0.928	0.105	-1.35529	0	0	down
augustus_masked-HiC_scaffold_12-processed-gene-588.42	2.73758	4.25354	0.958	0.385	0.635741	0	0	up
augustus_masked-HiC_scaffold_12-processed-gene-657.3	1.88843	0.939802	0.89	0.113	-1.00668	0	0	down
augustus_masked-HiC_scaffold_12-processed-gene-853.6	2.36367	1.26648	0.928	0.143	-0.900155	0	0	down
augustus_masked-HiC_scaffold_12-processed-gene-942.3	1.98702	1.48963	0.88	0.164	-0.415625	0	0	down
augustus_masked-HiC_scaffold_13-processed-gene-1797.52	1.99036	1.38905	0.89	0.162	-0.518897	0	0	down
augustus_masked-HiC_scaffold_13-processed-gene-1823.6	1.17156	5.90013	0.738	0.472	2.33222	0	0	up
augustus_masked-HiC_scaffold_13-processed-gene-198.10	1.816	1.12795	0.867	0.118	-0.687009	0	0	down
augustus_masked-HiC_scaffold_13-processed-gene-210.5	1.47304	0.887864	0.816	0.097	-0.730325	0	0	down
augustus_masked-HiC_scaffold_13-processed-gene-384.0	2.14857	1.30859	0.922	0.156	-0.715324	0	0	down
augustus_masked-HiC_scaffold_13-processed-gene-395.3	2.4434	0.195559	0.933	0.018	-3.64253	0	0	down
augustus_masked-HiC_scaffold_13-processed-gene-55.10	1.28391	1.71823	0.793	0.193	0.420346	0	0	up
augustus_masked-HiC_scaffold_13-processed-gene-716.34	4.44082	0.851289	0.975	0.096	-2.38297	0	0	down
augustus_masked-HiC_scaffold_13-processed-gene-748.4	1.39955	0.326227	0.798	0.039	-2.10068	0	0	down
augustus_masked-HiC_scaffold_14-processed-gene-1142.23	1.22855	1.58914	0.757	0.155	0.371265	0	0	up
augustus_masked-HiC_scaffold_14-processed-gene-1362.17	1.31877	0.813829	0.785	0.09	-0.696325	0	0	down
augustus_masked-HiC_scaffold_14-processed-gene-140.18	1.76143	0.85033	0.894	0.096	-1.05056	0	0	down
augustus_masked-HiC_scaffold_14-processed-gene-231.3	1.14656	5.40112	0.757	0.44	2.23585	0	0	up
augustus_masked-HiC_scaffold_14-processed-gene-352.3	1.18343	0.535773	0.797	0.068	-1.14313	0	0	down
augustus_masked-HiC_scaffold_14-processed-gene-353.13	1.85069	0.275814	0.875	0.031	-2.74585	0	0	down
augustus_masked-HiC_scaffold_14-processed-gene-478.52	3.189	23.3967	0.97	0.815	2.87509	0	0	up
augustus_masked-HiC_scaffold_14-processed-gene-579.54	73.96	9.0994	1	0.565	-3.02289	0	0	down
augustus_masked-HiC_scaffold_14-processed-gene-609.21	2.45933	0.748935	0.947	0.081	-1.71522	0	0	down
augustus_masked-HiC_scaffold_14-processed-gene-723.44	1.79134	0.0875067	0.865	0.009	-4.35394	0	0	down
augustus_masked-HiC_scaffold_14-processed-gene-724.7	3.27642	6.99585	0.964	0.453	1.09436	0	0	up
augustus_masked-HiC_scaffold_14-processed-gene-852.34	1.74763	2.60933	0.861	0.237	0.578249	0	0	up
augustus_masked-HiC_scaffold_15-processed-gene-100.24	4.05824	1.52902	0.973	0.157	-1.40819	0	0	down
augustus_masked-HiC_scaffold_15-processed-gene-1243.4	3.09182	0.184966	0.954	0.02	-4.06239	0	0	down
augustus_masked-HiC_scaffold_15-processed-gene-353.5	2.66919	0.417569	0.935	0.043	-2.67602	0	0	down
augustus_masked-HiC_scaffold_15-processed-gene-353.6	16.9746	1.79786	0.989	0.184	-3.23896	0	0	down
augustus_masked-HiC_scaffold_15-processed-gene-657.19	7.25453	0.758439	0.985	0.081	-3.25761	0	0	down
augustus_masked-HiC_scaffold_2-processed-gene-1081.37	0.925082	0.420871	0.7	0.045	-1.13602	0	0	down
augustus_masked-HiC_scaffold_2-processed-gene-1160.35	1.51747	0.0444792	0.842	0.005	-5.08925	0	0	down
augustus_masked-HiC_scaffold_2-processed-gene-131.18	3.15556	4.61191	0.964	0.39	0.547455	0	0	up
augustus_masked-HiC_scaffold_2-processed-gene-1325.6	2.09481	1.61475	0.914	0.184	-0.375485	0	0	down
augustus_masked-HiC_scaffold_2-processed-gene-138.26	3.27662	2.32646	0.966	0.233	-0.494055	0	0	down
augustus_masked-HiC_scaffold_2-processed-gene-1789.1	2.75817	3.97226	0.949	0.36	0.526232	0	0	up
augustus_masked-HiC_scaffold_2-processed-gene-1850.1	1.5441	4.20608	0.817	0.374	1.44565	0	0	up
augustus_masked-HiC_scaffold_2-processed-gene-1906.23	1.57978	0.213923	0.842	0.026	-2.88398	0	0	down
augustus_masked-HiC_scaffold_2-processed-gene-48.2	2.00468	1.43394	0.888	0.157	-0.483355	0	0	down
augustus_masked-HiC_scaffold_2-processed-gene-67.20	2.85098	5.12692	0.935	0.422	0.846615	0	0	up
augustus_masked-HiC_scaffold_2-processed-gene-96.20	1.69541	0.692494	0.846	0.081	-1.29164	0	0	down
augustus_masked-HiC_scaffold_3-processed-gene-114.18	1.76989	1.03933	0.886	0.116	-0.767942	0	0	down
augustus_masked-HiC_scaffold_3-processed-gene-1141.2	1.535	0.256327	0.865	0.026	-2.58171	0	0	down
augustus_masked-HiC_scaffold_3-processed-gene-138.39	1.5151	0.244891	0.85	0.025	-2.6287	0	0	down
augustus_masked-HiC_scaffold_3-processed-gene-143.21	5.81642	0.666616	0.979	0.08	-3.12501	0	0	down
augustus_masked-HiC_scaffold_3-processed-gene-221.30	1.56396	0.712048	0.848	0.092	-1.13505	0	0	down
augustus_masked-HiC_scaffold_3-processed-gene-310.2	2.09054	1.43138	0.92	0.153	-0.546441	0	0	down
augustus_masked-HiC_scaffold_3-processed-gene-371.17	1.80145	1.03677	0.867	0.101	-0.796998	0	0	down
augustus_masked-HiC_scaffold_3-processed-gene-39.31	1.92865	0.284948	0.875	0.034	-2.75839	0	0	down
augustus_masked-HiC_scaffold_3-processed-gene-443.10	1.12333	0.343713	0.743	0.043	-1.70821	0	0	down
augustus_masked-HiC_scaffold_3-processed-gene-53.32	1.94022	3.1024	0.895	0.31	0.677141	0	0	up
augustus_masked-HiC_scaffold_3-processed-gene-536.31	1.10149	0.508823	0.74	0.056	-1.11407	0	0	down
augustus_masked-HiC_scaffold_3-processed-gene-560.33	2.39463	0.956405	0.939	0.102	-1.32402	0	0	down
augustus_masked-HiC_scaffold_4-processed-gene-1571.38	1.15859	1.91354	0.762	0.17	0.723825	0	0	up
augustus_masked-HiC_scaffold_4-processed-gene-256.5	1.9199	0.561443	0.899	0.068	-1.77364	0	0	down
augustus_masked-HiC_scaffold_4-processed-gene-260.19	11.8559	0.540577	0.987	0.063	-4.4547	0	0	down
augustus_masked-HiC_scaffold_4-processed-gene-623.13	1.66331	4.15489	0.859	0.352	1.3207	0	0	up
augustus_masked-HiC_scaffold_4-processed-gene-79.34	5.00187	0.521793	0.975	0.056	-3.26067	0	0	down
augustus_masked-HiC_scaffold_5-processed-gene-1151.13	1.76581	1.25321	0.873	0.132	-0.494675	0	0	down
augustus_masked-HiC_scaffold_5-processed-gene-1242.2	1.70886	0.457406	0.844	0.047	-1.90126	0	0	down
augustus_masked-HiC_scaffold_5-processed-gene-1243.6	2.252	3.98362	0.933	0.36	0.822846	0	0	up
augustus_masked-HiC_scaffold_5-processed-gene-294.36	5.98963	0.353326	0.977	0.037	-4.08301	0	0	down
augustus_masked-HiC_scaffold_5-processed-gene-467.12	2.00789	0.345586	0.897	0.038	-2.53822	0	0	down
augustus_masked-HiC_scaffold_5-processed-gene-717.47	1.27042	0.764465	0.778	0.091	-0.73271	0	0	down
augustus_masked-HiC_scaffold_5-processed-gene-756.24	1.20435	0.462626	0.772	0.06	-1.38015	0	0	down
augustus_masked-HiC_scaffold_5-processed-gene-984.8	4.78482	1.20546	0.981	0.131	-1.98879	0	0	down
augustus_masked-HiC_scaffold_6-processed-gene-1115.8	1.97895	1.18793	0.886	0.105	-0.736236	0	0	down
augustus_masked-HiC_scaffold_6-processed-gene-1175.7	2.82286	0.962499	0.932	0.114	-1.5522	0	0	down
augustus_masked-HiC_scaffold_6-processed-gene-1183.10	3.22779	5.2135	0.962	0.363	0.69169	0	0	up
augustus_masked-HiC_scaffold_6-processed-gene-1353.35	1.6178	2.91017	0.852	0.275	0.847034	0	0	up
augustus_masked-HiC_scaffold_6-processed-gene-38.25	1.06929	0.429341	0.743	0.049	-1.31626	0	0	down
augustus_masked-HiC_scaffold_6-processed-gene-594.25	2.89225	1.00321	0.964	0.114	-1.52748	0	0	down
augustus_masked-HiC_scaffold_6-processed-gene-716.12	4.05916	1.77091	0.983	0.187	-1.19664	0	0	down
augustus_masked-HiC_scaffold_6-processed-gene-778.20	0.970521	0.45979	0.705	0.047	-1.07762	0	0	down
augustus_masked-HiC_scaffold_7-processed-gene-1071.30	3.36884	0.473243	0.973	0.057	-2.83134	0	0	down
augustus_masked-HiC_scaffold_7-processed-gene-1088.45	3.15252	5.34953	0.96	0.354	0.76289	0	0	up
augustus_masked-HiC_scaffold_7-processed-gene-1124.1	1.57951	8.34981	0.854	0.539	2.4022	0	0	up
augustus_masked-HiC_scaffold_7-processed-gene-169.4	4.79445	0.608358	0.971	0.063	-2.97816	0	0	down
augustus_masked-HiC_scaffold_7-processed-gene-446.23	2.61142	1.41497	0.939	0.157	-0.884017	0	0	down
augustus_masked-HiC_scaffold_7-processed-gene-771.12	4.39248	0.528833	0.973	0.047	-3.05391	0	0	down
augustus_masked-HiC_scaffold_7-processed-gene-930.3	1.41959	0.702718	0.798	0.084	-1.01436	0	0	down
augustus_masked-HiC_scaffold_7-processed-gene-981.20	0.977095	0.747528	0.719	0.087	-0.386324	0	0	down
augustus_masked-HiC_scaffold_8-processed-gene-1021.0	2.5785	4.93274	0.947	0.412	0.935831	0	0	up
augustus_masked-HiC_scaffold_8-processed-gene-1090.15	1.92109	3.99317	0.888	0.358	1.05557	0	0	up
augustus_masked-HiC_scaffold_8-processed-gene-36.31	1.20999	2.12651	0.764	0.222	0.813439	0	0	up
augustus_masked-HiC_scaffold_8-processed-gene-377.24	1.77917	0.145459	0.875	0.018	-3.61161	0	0	down
augustus_masked-HiC_scaffold_8-processed-gene-378.42	0.92976	0.193148	0.69	0.019	-2.26656	0	0	down
augustus_masked-HiC_scaffold_8-processed-gene-454.18	3.88607	1.17079	0.971	0.105	-1.73074	0	0	down
augustus_masked-HiC_scaffold_8-processed-gene-514.5	4.14939	8.30043	0.983	0.562	1.00027	0	0	up
augustus_masked-HiC_scaffold_8-processed-gene-613.14	1.30826	1.86324	0.798	0.199	0.510139	0	0	up
augustus_masked-HiC_scaffold_8-processed-gene-867.23	3.01019	1.59803	0.939	0.143	-0.913515	0	0	down
augustus_masked-HiC_scaffold_9-processed-gene-1152.8	1.2463	0.0462745	0.745	0.006	-4.74829	0	0	down
augustus_masked-HiC_scaffold_9-processed-gene-254.25	1.29703	2.05032	0.797	0.211	0.660593	0	0	up
augustus_masked-HiC_scaffold_9-processed-gene-601.4	1.09482	3.63894	0.741	0.325	1.73273	0	0	up
augustus_masked-HiC_scaffold_9-processed-gene-66.3	4.11457	1.82534	0.981	0.187	-1.17254	0	0	down
genemark-HiC_scaffold_1-processed-gene-158.3	1.51525	0.29042	0.833	0.028	-2.38294	0	0	down
genemark-HiC_scaffold_1-processed-gene-179.0	1.31228	6.80519	0.783	0.505	2.37447	0	0	up
genemark-HiC_scaffold_1-processed-gene-1951.44	1.27468	5.23904	0.776	0.442	2.03908	0	0	up
genemark-HiC_scaffold_1-processed-gene-196.33	1.63731	0.207033	0.84	0.022	-2.98279	0	0	down
genemark-HiC_scaffold_1-processed-gene-1970.18	3.01483	6.00153	0.949	0.469	0.993228	0	0	up
genemark-HiC_scaffold_1-processed-gene-254.50	3.75883	9.47737	0.981	0.609	1.33418	0	0	up
genemark-HiC_scaffold_10-processed-gene-205.18	1.60293	2.59244	0.856	0.263	0.693567	0	0	up
genemark-HiC_scaffold_10-processed-gene-2085.31	1.65556	0.537811	0.852	0.058	-1.62197	0	0	down
genemark-HiC_scaffold_10-processed-gene-2106.59	1.35606	0.5228	0.787	0.059	-1.37492	0	0	down
genemark-HiC_scaffold_10-processed-gene-2148.25	4.97227	1.38637	0.979	0.134	-1.84252	0	0	down
genemark-HiC_scaffold_10-processed-gene-225.29	2.01588	2.66117	0.901	0.274	0.400637	0	0	up
genemark-HiC_scaffold_10-processed-gene-262.12	1.14925	2.52966	0.743	0.255	1.13818	0	0	up
genemark-HiC_scaffold_10-processed-gene-294.74	2.63401	0.00280185	0.951	0.001	-9.82612	0	0	down
genemark-HiC_scaffold_11-processed-gene-451.39	2.28132	4.75588	0.93	0.412	1.05981	0	0	up
genemark-HiC_scaffold_11-processed-gene-667.33	0.98095	0.214107	0.713	0.023	-2.19532	0	0	down
genemark-HiC_scaffold_11-processed-gene-813.47	2.57285	0.958797	0.945	0.103	-1.42398	0	0	down
genemark-HiC_scaffold_12-processed-gene-491.30	2.45088	3.46578	0.952	0.324	0.499862	0	0	up
genemark-HiC_scaffold_14-processed-gene-507.3	1.26539	0.214497	0.787	0.026	-2.56	0	0	down
genemark-HiC_scaffold_14-processed-gene-512.75	3.15581	0.355944	0.952	0.039	-3.14793	0	0	down
genemark-HiC_scaffold_14-processed-gene-640.42	2.2839	0.705352	0.907	0.08	-1.69494	0	0	down
genemark-HiC_scaffold_14-processed-gene-660.24	1.37402	10.3109	0.825	0.626	2.9076	0	0	up
genemark-HiC_scaffold_14-processed-gene-814.4	0.969758	0.666147	0.719	0.075	-0.541716	0	0	down
genemark-HiC_scaffold_3-processed-gene-1155.28	1.74808	4.06901	0.863	0.367	1.21886	0	0	up
genemark-HiC_scaffold_3-processed-gene-1197.14	3.56692	1.90426	0.952	0.203	-0.905416	0	0	down
genemark-HiC_scaffold_3-processed-gene-509.33	1.54709	2.88825	0.85	0.288	0.90059	0	0	up
genemark-HiC_scaffold_3-processed-gene-571.23	3.27553	1.47374	0.964	0.158	-1.1522	0	0	down
genemark-HiC_scaffold_3-processed-gene-586.54	1.25188	1.80998	0.779	0.182	0.531847	0	0	up
genemark-HiC_scaffold_3-processed-gene-984.31	2.07506	0.295684	0.888	0.03	-2.81061	0	0	down
genemark-HiC_scaffold_5-processed-gene-1736.55	1.22205	4.13024	0.797	0.37	1.75684	0	0	up
genemark-HiC_scaffold_7-processed-gene-1127.60	2.49966	1.87941	0.939	0.177	-0.411438	0	0	down
genemark-HiC_scaffold_7-processed-gene-1131.99	3.63622	5.25258	0.985	0.438	0.530574	0	0	up
genemark-HiC_scaffold_7-processed-gene-1176.43	41.6375	2.24574	0.998	0.208	-4.21256	0	0	down
genemark-HiC_scaffold_7-processed-gene-1206.8	1.92997	3.60978	0.886	0.341	0.903298	0	0	up
genemark-HiC_scaffold_7-processed-gene-1218.36	0.994543	30.336	0.667	0.893	4.93071	0	0	up
genemark-HiC_scaffold_7-processed-gene-1582.12	2.17379	0.528035	0.911	0.063	-2.0413	0	0	down
genemark-HiC_scaffold_7-processed-gene-368.29	2.78374	2.1125	0.951	0.219	-0.398055	0	0	down
genemark-scaffold_2258_fragment_2-processed-gene-0.0	0.989579	2.30203	0.696	0.186	1.21793	0	0	up
genemark-scaffold_535_fragment_7-processed-gene-0.23	2.39849	1.12897	0.93	0.123	-1.08705	0	0	down
maker-HiC_scaffold_1-snap-gene-1140.11	2.13607	0.103333	0.924	0.013	-4.36826	0	0	down
maker-HiC_scaffold_1-snap-gene-128.36	3.39165	2.15779	0.971	0.234	-0.652408	0	0	down
maker-HiC_scaffold_1-snap-gene-1338.7	4.6727	0.196708	0.975	0.023	-4.56943	0	0	down
maker-HiC_scaffold_1-snap-gene-1525.2	1.27059	0.522574	0.77	0.055	-1.28163	0	0	down
maker-HiC_scaffold_1-snap-gene-1537.2	1.39485	0.507969	0.816	0.056	-1.45712	0	0	down
maker-HiC_scaffold_1-snap-gene-1592.19	1.11557	4.77076	0.743	0.409	2.09635	0	0	up
maker-HiC_scaffold_1-snap-gene-1600.26	4.29267	1.07737	0.987	0.115	-1.99426	0	0	down
maker-HiC_scaffold_1-snap-gene-164.19	1.25021	0.581074	0.793	0.071	-1.10524	0	0	down
maker-HiC_scaffold_1-snap-gene-17.10	24.2172	1.00284	0.992	0.105	-4.59373	0	0	down
maker-HiC_scaffold_1-snap-gene-185.20	2.34196	1.73833	0.932	0.192	-0.429995	0	0	down
maker-HiC_scaffold_1-snap-gene-1928.49	1.33782	0.37716	0.797	0.046	-1.82637	0	0	down
maker-HiC_scaffold_1-snap-gene-2022.31	1.67119	1.20044	0.856	0.132	-0.477281	0	0	down
maker-HiC_scaffold_1-snap-gene-2034.2	1.13236	2.95218	0.766	0.287	1.38237	0	0	up
maker-HiC_scaffold_1-snap-gene-2120.24	4.59118	1.27851	0.971	0.13	-1.84432	0	0	down
maker-HiC_scaffold_1-snap-gene-227.43	16.1821	0.727872	0.998	0.074	-4.47438	0	0	down
maker-HiC_scaffold_1-snap-gene-228.6	4.8101	0.0314919	0.979	0.005	-7.2504	0	0	down
maker-HiC_scaffold_1-snap-gene-230.53	2.79559	0.894246	0.949	0.103	-1.6443	0	0	down
maker-HiC_scaffold_1-snap-gene-250.8	1.30952	0.827705	0.789	0.102	-0.661788	0	0	down
maker-HiC_scaffold_1-snap-gene-34.35	1.49694	0.515437	0.831	0.066	-1.53797	0	0	down
maker-HiC_scaffold_1-snap-gene-36.7	1.37268	6.07186	0.823	0.449	2.14507	0	0	up
maker-HiC_scaffold_1-snap-gene-363.9	1.75025	0.465897	0.869	0.054	-1.90925	0	0	down
maker-HiC_scaffold_1-snap-gene-395.17	1.24136	2.84064	0.776	0.271	1.19423	0	0	up
maker-HiC_scaffold_1-snap-gene-421.3	1.81723	0.00188715	0.892	0.001	-9.8369	0	0	down
maker-HiC_scaffold_1-snap-gene-461.17	4.23507	1.92394	0.987	0.176	-1.13828	0	0	down
maker-HiC_scaffold_1-snap-gene-731.1	1.70139	0.328192	0.867	0.036	-2.37375	0	0	down
maker-HiC_scaffold_1-snap-gene-743.2	1.37737	2.02054	0.823	0.222	0.552795	0	0	up
maker-HiC_scaffold_1-snap-gene-743.9	5.10009	1.71168	0.983	0.147	-1.57506	0	0	down
maker-HiC_scaffold_1-snap-gene-785.34	1.7842	4.42726	0.882	0.364	1.31109	0	0	up
maker-HiC_scaffold_1-snap-gene-811.23	5.6905	24.2981	0.992	0.868	2.09419	0	0	up
maker-HiC_scaffold_1-snap-gene-814.5	23.6445	4.05615	0.996	0.351	-2.54329	0	0	down
maker-HiC_scaffold_1-snap-gene-829.28	1.43173	0.344961	0.833	0.035	-2.05294	0	0	down
maker-HiC_scaffold_1-snap-gene-861.0	1.59646	0.891891	0.861	0.107	-0.839863	0	0	down
maker-HiC_scaffold_1-snap-gene-895.11	3.32958	0.187848	0.958	0.023	-4.14697	0	0	down
maker-HiC_scaffold_1-snap-gene-895.20	2.88887	1.02043	0.956	0.111	-1.50124	0	0	down
maker-HiC_scaffold_1-snap-gene-967.11	1.09107	1.70688	0.743	0.177	0.645576	0	0	up
maker-HiC_scaffold_10-snap-gene-1054.2	0.995644	0.356145	0.719	0.038	-1.48291	0	0	down
maker-HiC_scaffold_10-snap-gene-106.0	3.44294	1.24439	0.962	0.135	-1.46813	0	0	down
maker-HiC_scaffold_10-snap-gene-1088.28	1.31549	0.89971	0.791	0.094	-0.548014	0	0	down
maker-HiC_scaffold_10-snap-gene-1184.4	2.16147	1.59128	0.897	0.159	-0.441803	0	0	down
maker-HiC_scaffold_10-snap-gene-1475.14	2.93837	2.20127	0.952	0.198	-0.416666	0	0	down
maker-HiC_scaffold_10-snap-gene-1508.6	1.39292	0.0803502	0.8	0.012	-4.11397	0	0	down
maker-HiC_scaffold_10-snap-gene-1515.0	3.2559	1.26688	0.964	0.132	-1.3617	0	0	down
maker-HiC_scaffold_10-snap-gene-1557.0	1.75712	0.726255	0.871	0.085	-1.27455	0	0	down
maker-HiC_scaffold_10-snap-gene-1592.30	1.41423	0.87798	0.821	0.095	-0.687699	0	0	down
maker-HiC_scaffold_10-snap-gene-1616.8	2.03951	4.75009	0.895	0.42	1.21969	0	0	up
maker-HiC_scaffold_10-snap-gene-1618.1	1.83673	1.09805	0.861	0.109	-0.742137	0	0	down
maker-HiC_scaffold_10-snap-gene-1632.38	1.29952	0.927871	0.808	0.085	-0.485943	0	0	down
maker-HiC_scaffold_10-snap-gene-1637.1	1.23874	1.77823	0.768	0.193	0.521527	0	0	up
maker-HiC_scaffold_10-snap-gene-1673.0	1.88319	1.2775	0.876	0.15	-0.559817	0	0	down
maker-HiC_scaffold_10-snap-gene-1687.35	1.37737	1.79258	0.8	0.189	0.380103	0	0	up
maker-HiC_scaffold_10-snap-gene-1687.36	2.50322	1.65969	0.943	0.171	-0.592843	0	0	down
maker-HiC_scaffold_10-snap-gene-1719.25	3.56236	5.85417	0.977	0.425	0.716616	0	0	up
maker-HiC_scaffold_10-snap-gene-1772.1	1.15196	0.530843	0.768	0.06	-1.11759	0	0	down
maker-HiC_scaffold_10-snap-gene-1790.24	1.05256	0.684808	0.728	0.084	-0.620054	0	0	down
maker-HiC_scaffold_10-snap-gene-1797.44	4.84073	1.56686	0.977	0.155	-1.62728	0	0	down
maker-HiC_scaffold_10-snap-gene-1799.21	1.22408	0.534747	0.747	0.061	-1.19461	0	0	down
maker-HiC_scaffold_10-snap-gene-189.1	1.40447	0.465721	0.795	0.053	-1.59228	0	0	down
maker-HiC_scaffold_10-snap-gene-19.25	3.00284	0.519048	0.951	0.06	-2.53216	0	0	down
maker-HiC_scaffold_10-snap-gene-1906.1	2.94462	8.44358	0.958	0.534	1.51974	0	0	up
maker-HiC_scaffold_10-snap-gene-1912.16	2.51438	3.43127	0.943	0.318	0.448525	0	0	up
maker-HiC_scaffold_10-snap-gene-1974.5	1.436	2.3632	0.817	0.242	0.71865	0	0	up
maker-HiC_scaffold_10-snap-gene-1975.31	1.55115	9.73453	0.825	0.583	2.64969	0	0	up
maker-HiC_scaffold_10-snap-gene-1988.31	1.613	0.88758	0.846	0.086	-0.861725	0	0	down
maker-HiC_scaffold_10-snap-gene-1989.24	2.76966	0.143778	0.939	0.017	-4.26684	0	0	down
maker-HiC_scaffold_10-snap-gene-2039.51	2.20788	0.583411	0.922	0.072	-1.9199	0	0	down
maker-HiC_scaffold_10-snap-gene-2071.64	4.49257	1.8919	0.977	0.193	-1.24766	0	0	down
maker-HiC_scaffold_10-snap-gene-21.0	4.04085	1.75164	0.96	0.161	-1.20591	0	0	down
maker-HiC_scaffold_10-snap-gene-2130.57	4.09168	9.23074	0.987	0.609	1.17373	0	0	up
maker-HiC_scaffold_10-snap-gene-2138.69	1.50866	2.49993	0.835	0.256	0.728584	0	0	up
maker-HiC_scaffold_10-snap-gene-2148.0	11.4636	0.530401	0.987	0.052	-4.43357	0	0	down
maker-HiC_scaffold_10-snap-gene-217.0	1.39122	0.636544	0.785	0.075	-1.12789	0	0	down
maker-HiC_scaffold_10-snap-gene-224.58	1.38538	0.657891	0.798	0.076	-1.07425	0	0	down
maker-HiC_scaffold_10-snap-gene-24.0	2.57193	3.60786	0.943	0.34	0.488276	0	0	up
maker-HiC_scaffold_10-snap-gene-271.63	5.04347	0.964248	0.977	0.103	-2.38682	0	0	down
maker-HiC_scaffold_10-snap-gene-317.22	1.92863	2.77697	0.884	0.284	0.525909	0	0	up
maker-HiC_scaffold_10-snap-gene-330.45	1.85977	1.07524	0.88	0.118	-0.790402	0	0	down
maker-HiC_scaffold_10-snap-gene-332.1	1.92025	0.497186	0.888	0.053	-1.94922	0	0	down
maker-HiC_scaffold_10-snap-gene-418.33	1.42089	5.06381	0.821	0.424	1.83336	0	0	up
maker-HiC_scaffold_10-snap-gene-423.0	1.74946	3.36109	0.878	0.327	0.94198	0	0	up
maker-HiC_scaffold_10-snap-gene-435.32	4.1228	2.44065	0.979	0.235	-0.756335	0	0	down
maker-HiC_scaffold_10-snap-gene-478.2	1.27893	2.02016	0.797	0.207	0.659486	0	0	up
maker-HiC_scaffold_10-snap-gene-483.1	1.35978	2.50903	0.835	0.259	0.883707	0	0	up
maker-HiC_scaffold_10-snap-gene-504.1	1.35998	1.92516	0.772	0.19	0.501366	0	0	up
maker-HiC_scaffold_10-snap-gene-604.42	1.84675	3.60447	0.89	0.329	0.964764	0	0	up
maker-HiC_scaffold_10-snap-gene-778.14	2.44645	0.465154	0.939	0.053	-2.39466	0	0	down
maker-HiC_scaffold_10-snap-gene-800.12	1.01466	0.497603	0.73	0.065	-1.02778	0	0	down
maker-HiC_scaffold_10-snap-gene-808.35	2.02432	1.34628	0.92	0.157	-0.588423	0	0	down
maker-HiC_scaffold_10-snap-gene-870.0	1.26643	0.439958	0.787	0.053	-1.52511	0	0	down
maker-HiC_scaffold_10-snap-gene-924.6	3.66299	0.99435	0.97	0.103	-1.88109	0	0	down
maker-HiC_scaffold_10-snap-gene-925.29	3.1749	0.633756	0.952	0.072	-2.32453	0	0	down
maker-HiC_scaffold_11-snap-gene-1045.29	2.15058	0.907394	0.907	0.078	-1.24483	0	0	down
maker-HiC_scaffold_11-snap-gene-1172.0	53.9421	4.08738	0.998	0.335	-3.72213	0	0	down
maker-HiC_scaffold_11-snap-gene-1180.23	2.97659	3.82823	0.96	0.347	0.363005	0	0	up
maker-HiC_scaffold_11-snap-gene-1193.25	1.08143	0.195878	0.734	0.022	-2.46431	0	0	down
maker-HiC_scaffold_11-snap-gene-1261.34	2.56218	3.79959	0.943	0.343	0.568454	0	0	up
maker-HiC_scaffold_11-snap-gene-1370.38	1.35928	0.805987	0.778	0.093	-0.753937	0	0	down
maker-HiC_scaffold_11-snap-gene-1378.50	2.92743	0.982651	0.962	0.114	-1.57479	0	0	down
maker-HiC_scaffold_11-snap-gene-1382.4	2.8932	5.97928	0.947	0.48	1.04728	0	0	up
maker-HiC_scaffold_11-snap-gene-1385.29	4.4692	3.37891	0.987	0.244	-0.403446	0	0	down
maker-HiC_scaffold_11-snap-gene-1398.22	1.71362	0.988429	0.88	0.103	-0.793778	0	0	down
maker-HiC_scaffold_11-snap-gene-141.24	1.23795	1.88575	0.785	0.191	0.607152	0	0	up
maker-HiC_scaffold_11-snap-gene-1426.26	2.31409	1.3374	0.933	0.141	-0.790968	0	0	down
maker-HiC_scaffold_11-snap-gene-1426.29	1.86218	1.09635	0.894	0.12	-0.764228	0	0	down
maker-HiC_scaffold_11-snap-gene-1482.0	2.87819	0.262735	0.949	0.031	-3.45298	0	0	down
maker-HiC_scaffold_11-snap-gene-1482.2	1.13889	0.0755294	0.755	0.009	-3.91266	0	0	down
maker-HiC_scaffold_11-snap-gene-149.1	5.15838	0.139925	0.987	0.015	-5.20319	0	0	down
maker-HiC_scaffold_11-snap-gene-1498.3	10.7702	0.802963	0.994	0.08	-3.7454	0	0	down
maker-HiC_scaffold_11-snap-gene-1556.49	1.26676	1.76905	0.781	0.188	0.481799	0	0	up
maker-HiC_scaffold_11-snap-gene-1609.0	2.47447	1.54164	0.932	0.16	-0.682623	0	0	down
maker-HiC_scaffold_11-snap-gene-1623.23	11.5101	0.765927	0.99	0.082	-3.90937	0	0	down
maker-HiC_scaffold_11-snap-gene-1659.42	1.26114	4.37097	0.772	0.386	1.79314	0	0	up
maker-HiC_scaffold_11-snap-gene-1675.46	37.2036	0.750904	0.994	0.075	-5.63048	0	0	down
maker-HiC_scaffold_11-snap-gene-1698.35	1.5411	5.32848	0.835	0.438	1.7897	0	0	up
maker-HiC_scaffold_11-snap-gene-1712.18	2.07749	0.653071	0.903	0.077	-1.66938	0	0	down
maker-HiC_scaffold_11-snap-gene-1714.6	1.12985	0.390974	0.747	0.045	-1.53075	0	0	down
maker-HiC_scaffold_11-snap-gene-1784.5	3.00153	4.24219	0.97	0.373	0.499101	0	0	up
maker-HiC_scaffold_11-snap-gene-183.13	1.96576	2.77545	0.892	0.279	0.497611	0	0	up
maker-HiC_scaffold_11-snap-gene-301.0	1.56472	0.684044	0.85	0.088	-1.19362	0	0	down
maker-HiC_scaffold_11-snap-gene-316.28	1.29622	0.399523	0.795	0.045	-1.69771	0	0	down
maker-HiC_scaffold_11-snap-gene-328.36	1.39813	2.4769	0.812	0.251	0.824987	0	0	up
maker-HiC_scaffold_11-snap-gene-34.22	3.88503	2.32821	0.979	0.239	-0.738679	0	0	down
maker-HiC_scaffold_11-snap-gene-399.4	1.44486	2.26772	0.833	0.231	0.650278	0	0	up
maker-HiC_scaffold_11-snap-gene-439.3	1.22213	0.416369	0.776	0.045	-1.55323	0	0	down
maker-HiC_scaffold_11-snap-gene-446.2	1.40143	0.401905	0.808	0.044	-1.80171	0	0	down
maker-HiC_scaffold_11-snap-gene-487.38	1.59035	2.16422	0.846	0.226	0.444477	0	0	up
maker-HiC_scaffold_11-snap-gene-49.88	0.898377	0.359492	0.694	0.043	-1.32112	0	0	down
maker-HiC_scaffold_11-snap-gene-727.6	1.69904	3.34148	0.857	0.335	0.975721	0	0	up
maker-HiC_scaffold_11-snap-gene-855.38	83.5226	13.7191	1	0.692	-2.60597	0	0	down
maker-HiC_scaffold_11-snap-gene-891.2	1.37207	3.79905	0.783	0.336	1.46922	0	0	up
maker-HiC_scaffold_11-snap-gene-970.3	4.9042	0.605491	0.971	0.066	-3.01763	0	0	down
maker-HiC_scaffold_12-snap-gene-1011.6	1.67995	0.548743	0.861	0.059	-1.61404	0	0	down
maker-HiC_scaffold_12-snap-gene-110.30	2.80253	0.361005	0.949	0.04	-2.95629	0	0	down
maker-HiC_scaffold_12-snap-gene-1173.19	1.27768	0.378102	0.814	0.041	-1.75641	0	0	down
maker-HiC_scaffold_12-snap-gene-120.26	1.87652	0.660836	0.861	0.073	-1.50556	0	0	down
maker-HiC_scaffold_12-snap-gene-146.20	3.40146	10.7132	0.973	0.64	1.65514	0	0	up
maker-HiC_scaffold_12-snap-gene-149.3	1.13492	0.140687	0.74	0.011	-3.01113	0	0	down
maker-HiC_scaffold_12-snap-gene-149.4	2.97644	0.0248511	0.945	0.003	-6.89839	0	0	down
maker-HiC_scaffold_12-snap-gene-151.19	1.19466	2.51996	0.764	0.251	1.07673	0	0	up
maker-HiC_scaffold_12-snap-gene-1524.58	1.9462	0.72513	0.897	0.088	-1.42423	0	0	down
maker-HiC_scaffold_12-snap-gene-168.23	3.8923	5.30845	0.992	0.443	0.447658	0	0	up
maker-HiC_scaffold_12-snap-gene-171.54	1.06584	0.108163	0.711	0.012	-3.29951	0	0	down
maker-HiC_scaffold_12-snap-gene-171.58	1.07457	0.538996	0.726	0.063	-0.995273	0	0	down
maker-HiC_scaffold_12-snap-gene-173.5	1.21523	0.89482	0.77	0.094	-0.441523	0	0	down
maker-HiC_scaffold_12-snap-gene-177.51	0.397798	20.8272	0.405	0.786	5.70994	0	0	up
maker-HiC_scaffold_12-snap-gene-1815.12	1.57443	1.17223	0.821	0.129	-0.425542	0	0	down
maker-HiC_scaffold_12-snap-gene-1816.23	1.88601	0.72213	0.886	0.089	-1.38489	0	0	down
maker-HiC_scaffold_12-snap-gene-1997.11	1.68869	3.8874	0.857	0.352	1.20285	0	0	up
maker-HiC_scaffold_12-snap-gene-1999.8	2.5156	4.55686	0.933	0.39	0.857113	0	0	up
maker-HiC_scaffold_12-snap-gene-2.14	2.22607	38.8631	0.856	0.823	4.12577	0	0	up
maker-HiC_scaffold_12-snap-gene-2031.3	3.26363	0.8724	0.958	0.097	-1.90329	0	0	down
maker-HiC_scaffold_12-snap-gene-2049.31	1.36276	0.524457	0.817	0.057	-1.37746	0	0	down
maker-HiC_scaffold_12-snap-gene-2055.1	1.18652	3.52806	0.76	0.328	1.57206	0	0	up
maker-HiC_scaffold_12-snap-gene-2062.1	1.09322	4.06283	0.734	0.366	1.89381	0	0	up
maker-HiC_scaffold_12-snap-gene-236.4	1.36673	3.93571	0.783	0.365	1.52583	0	0	up
maker-HiC_scaffold_12-snap-gene-262.0	0.94704	1.7468	0.709	0.182	0.883148	0	0	up
maker-HiC_scaffold_12-snap-gene-310.26	1.25038	0.131176	0.787	0.016	-3.2518	0	0	down
maker-HiC_scaffold_12-snap-gene-312.10	0.865686	7.34635	0.635	0.518	3.08496	0	0	up
maker-HiC_scaffold_12-snap-gene-42.54	1.47308	0.325521	0.837	0.039	-2.17766	0	0	down
maker-HiC_scaffold_12-snap-gene-509.18	0.951011	2.54838	0.702	0.252	1.42195	0	0	up
maker-HiC_scaffold_12-snap-gene-519.32	1.0551	0.195995	0.74	0.028	-2.42789	0	0	down
maker-HiC_scaffold_12-snap-gene-539.55	2.79098	1.8224	0.952	0.183	-0.614908	0	0	down
maker-HiC_scaffold_12-snap-gene-613.16	1.07531	3.34958	0.722	0.315	1.63914	0	0	up
maker-HiC_scaffold_12-snap-gene-613.17	1.09681	1.87861	0.753	0.202	0.776301	0	0	up
maker-HiC_scaffold_12-snap-gene-624.57	1.35943	2.91217	0.8	0.278	1.09904	0	0	up
maker-HiC_scaffold_12-snap-gene-649.12	1.18686	9.72909	0.77	0.591	3.03504	0	0	up
maker-HiC_scaffold_12-snap-gene-68.45	0.876044	6.0968	0.633	0.438	2.79884	0	0	up
maker-HiC_scaffold_12-snap-gene-699.2	57.5104	5.10493	1	0.383	-3.49384	0	0	down
maker-HiC_scaffold_12-snap-gene-702.0	1.12998	0.55108	0.722	0.052	-1.03583	0	0	down
maker-HiC_scaffold_12-snap-gene-71.44	2.13434	0.756553	0.918	0.072	-1.49615	0	0	down
maker-HiC_scaffold_12-snap-gene-763.17	1.46161	1.06613	0.865	0.122	-0.455142	0	0	down
maker-HiC_scaffold_12-snap-gene-813.0	3.18256	4.60001	0.962	0.408	0.531434	0	0	up
maker-HiC_scaffold_12-snap-gene-832.17	1.37722	2.57361	0.808	0.254	0.90199	0	0	up
maker-HiC_scaffold_12-snap-gene-855.21	1.32534	3.449	0.793	0.334	1.37975	0	0	up
maker-HiC_scaffold_12-snap-gene-878.1	2.26947	0.871369	0.928	0.089	-1.3809	0	0	down
maker-HiC_scaffold_12-snap-gene-94.18	1.7482	0.682185	0.884	0.077	-1.35751	0	0	down
maker-HiC_scaffold_12-snap-gene-943.27	1.46378	2.05058	0.831	0.219	0.486301	0	0	up
maker-HiC_scaffold_13-snap-gene-1020.38	1.49205	0.0767344	0.838	0.009	-4.27949	0	0	down
maker-HiC_scaffold_13-snap-gene-1187.39	2.82668	4.11765	0.958	0.375	0.542693	0	0	up
maker-HiC_scaffold_13-snap-gene-1205.4	2.67039	0.536215	0.947	0.052	-2.31595	0	0	down
maker-HiC_scaffold_13-snap-gene-1228.29	7.41014	0.703397	0.989	0.078	-3.3969	0	0	down
maker-HiC_scaffold_13-snap-gene-1243.4	4.32265	2.01896	0.979	0.191	-1.09827	0	0	down
maker-HiC_scaffold_13-snap-gene-1244.0	3.06618	0.0333824	0.941	0.004	-6.51694	0	0	down
maker-HiC_scaffold_13-snap-gene-1246.18	1.21845	0.169725	0.783	0.019	-2.84305	0	0	down
maker-HiC_scaffold_13-snap-gene-1248.21	14.131	1.00308	0.99	0.102	-3.81622	0	0	down
maker-HiC_scaffold_13-snap-gene-1252.24	2.66181	0.688781	0.949	0.077	-1.95014	0	0	down
maker-HiC_scaffold_13-snap-gene-1259.28	4.34958	1.67675	0.971	0.161	-1.37515	0	0	down
maker-HiC_scaffold_13-snap-gene-130.18	1.45309	18.8473	0.827	0.8	3.69707	0	0	up
maker-HiC_scaffold_13-snap-gene-133.4	2.42945	0.634941	0.933	0.079	-1.93577	0	0	down
maker-HiC_scaffold_13-snap-gene-1334.7	1.22054	0.847544	0.779	0.09	-0.526106	0	0	down
maker-HiC_scaffold_13-snap-gene-1427.7	1.31707	3.91018	0.793	0.345	1.56983	0	0	up
maker-HiC_scaffold_13-snap-gene-1443.12	5.70559	0.499625	0.975	0.054	-3.5132	0	0	down
maker-HiC_scaffold_13-snap-gene-1451.1	1.81643	0.843196	0.865	0.098	-1.10708	0	0	down
maker-HiC_scaffold_13-snap-gene-1467.12	1.8697	2.45783	0.892	0.256	0.394556	0	0	up
maker-HiC_scaffold_13-snap-gene-1494.32	1.71707	2.94982	0.89	0.279	0.780637	0	0	up
maker-HiC_scaffold_13-snap-gene-1506.16	1.87049	2.92713	0.859	0.281	0.646044	0	0	up
maker-HiC_scaffold_13-snap-gene-158.3	2.3192	20.1399	0.932	0.825	3.1183	0	0	up
maker-HiC_scaffold_13-snap-gene-1713.22	3.85997	1.38138	0.973	0.16	-1.48242	0	0	down
maker-HiC_scaffold_13-snap-gene-1735.16	2.47801	1.00235	0.943	0.113	-1.30571	0	0	down
maker-HiC_scaffold_13-snap-gene-1769.16	2.00968	5.39466	0.922	0.412	1.42452	0	0	up
maker-HiC_scaffold_13-snap-gene-1771.37	1.32442	3.67337	0.77	0.312	1.47167	0	0	up
maker-HiC_scaffold_13-snap-gene-1828.59	1.18026	2.2821	0.753	0.243	0.951202	0	0	up
maker-HiC_scaffold_13-snap-gene-1832.16	1.37305	0.365342	0.793	0.04	-1.90978	0	0	down
maker-HiC_scaffold_13-snap-gene-19.45	1.52003	0.720694	0.821	0.086	-1.07654	0	0	down
maker-HiC_scaffold_13-snap-gene-28.38	0.994369	2.04341	0.715	0.221	1.03905	0	0	up
maker-HiC_scaffold_13-snap-gene-365.22	3.2018	0.667602	0.956	0.07	-2.26165	0	0	down
maker-HiC_scaffold_13-snap-gene-366.26	2.68138	8.63753	0.943	0.575	1.6876	0	0	up
maker-HiC_scaffold_13-snap-gene-400.13	3.98758	1.03615	0.973	0.122	-1.94418	0	0	down
maker-HiC_scaffold_13-snap-gene-411.19	3.08603	4.60152	0.971	0.405	0.576343	0	0	up
maker-HiC_scaffold_13-snap-gene-457.2	1.15886	4.90359	0.749	0.406	2.08103	0	0	up
maker-HiC_scaffold_13-snap-gene-570.6	3.81672	0.504093	0.966	0.054	-2.92032	0	0	down
maker-HiC_scaffold_13-snap-gene-654.3	1.13139	2.44894	0.755	0.252	1.114	0	0	up
maker-HiC_scaffold_13-snap-gene-826.32	1.17441	0.296894	0.749	0.036	-1.98355	0	0	down
maker-HiC_scaffold_13-snap-gene-878.0	2.74416	0.402832	0.949	0.052	-2.76781	0	0	down
maker-HiC_scaffold_13-snap-gene-886.48	2.6218	1.32483	0.937	0.135	-0.984693	0	0	down
maker-HiC_scaffold_13-snap-gene-89.6	1.29117	0.670647	0.795	0.083	-0.944955	0	0	down
maker-HiC_scaffold_13-snap-gene-96.21	2.28106	0.511409	0.914	0.068	-2.15693	0	0	down
maker-HiC_scaffold_14-snap-gene-119.12	0.688408	14.2393	0.546	0.731	4.37028	0	0	up
maker-HiC_scaffold_14-snap-gene-1198.0	1.38449	1.94216	0.819	0.208	0.488279	0	0	up
maker-HiC_scaffold_14-snap-gene-1269.24	1.59608	0.292646	0.85	0.034	-2.4469	0	0	down
maker-HiC_scaffold_14-snap-gene-1283.1	1.30577	0.502222	0.781	0.07	-1.37832	0	0	down
maker-HiC_scaffold_14-snap-gene-1290.20	2.64737	1.1164	0.951	0.126	-1.24563	0	0	down
maker-HiC_scaffold_14-snap-gene-1296.16	1.79332	4.06767	0.859	0.372	1.18153	0	0	up
maker-HiC_scaffold_14-snap-gene-1310.1	1.28937	0.788068	0.789	0.08	-0.7102	0	0	down
maker-HiC_scaffold_14-snap-gene-1360.7	2.18965	3.29706	0.913	0.308	0.590458	0	0	up
maker-HiC_scaffold_14-snap-gene-1385.38	1.23296	0.834694	0.804	0.097	-0.562752	0	0	down
maker-HiC_scaffold_14-snap-gene-1410.15	1.27464	1.8975	0.772	0.204	0.573972	0	0	up
maker-HiC_scaffold_14-snap-gene-1415.4	3.60603	1.17785	0.962	0.131	-1.61417	0	0	down
maker-HiC_scaffold_14-snap-gene-178.43	2.69146	3.77435	0.933	0.346	0.487825	0	0	up
maker-HiC_scaffold_14-snap-gene-182.47	4.92923	1.07866	0.987	0.104	-2.19202	0	0	down
maker-HiC_scaffold_14-snap-gene-518.36	2.26013	0.784099	0.916	0.091	-1.52718	0	0	down
maker-HiC_scaffold_14-snap-gene-539.0	0.958099	0.0954952	0.707	0.01	-3.32531	0	0	down
maker-HiC_scaffold_14-snap-gene-545.21	2.94256	0.834478	0.947	0.089	-1.818	0	0	down
maker-HiC_scaffold_14-snap-gene-549.54	1.27554	1.78236	0.808	0.198	0.48265	0	0	up
maker-HiC_scaffold_14-snap-gene-706.32	2.43489	5.85822	0.93	0.479	1.26657	0	0	up
maker-HiC_scaffold_14-snap-gene-754.45	4.14934	0.592147	0.973	0.068	-2.80865	0	0	down
maker-HiC_scaffold_14-snap-gene-942.18	1.19665	4.89523	0.766	0.385	2.03228	0	0	up
maker-HiC_scaffold_14-snap-gene-948.41	2.41793	0.958096	0.918	0.104	-1.33544	0	0	down
maker-HiC_scaffold_14-snap-gene-950.18	1.0778	0.522816	0.741	0.056	-1.04357	0	0	down
maker-HiC_scaffold_14-snap-gene-958.42	1.41531	3.25238	0.808	0.313	1.20032	0	0	up
maker-HiC_scaffold_14-snap-gene-960.27	1.0063	0.233349	0.715	0.027	-2.10802	0	0	down
maker-HiC_scaffold_14-snap-gene-969.15	1.4776	3.61602	0.844	0.334	1.29109	0	0	up
maker-HiC_scaffold_15-snap-gene-1050.3	1.40592	2.91383	0.789	0.298	1.05135	0	0	up
maker-HiC_scaffold_15-snap-gene-107.34	1.48637	0.766451	0.846	0.083	-0.955441	0	0	down
maker-HiC_scaffold_15-snap-gene-1266.40	1.06296	2.06287	0.738	0.223	0.956503	0	0	up
maker-HiC_scaffold_15-snap-gene-148.37	1.41861	2.40675	0.817	0.212	0.762571	0	0	up
maker-HiC_scaffold_15-snap-gene-150.23	2.01364	0.241705	0.88	0.031	-3.05796	0	0	down
maker-HiC_scaffold_15-snap-gene-208.3	1.80461	1.38144	0.861	0.153	-0.38549	0	0	down
maker-HiC_scaffold_15-snap-gene-23.35	0.862404	0.425913	0.663	0.045	-1.01763	0	0	down
maker-HiC_scaffold_15-snap-gene-235.8	1.2136	0.378483	0.783	0.043	-1.68073	0	0	down
maker-HiC_scaffold_15-snap-gene-249.11	1.72381	2.22013	0.875	0.238	0.36502	0	0	up
maker-HiC_scaffold_15-snap-gene-293.21	2.8899	1.37982	0.951	0.146	-1.06648	0	0	down
maker-HiC_scaffold_15-snap-gene-293.27	1.85545	2.8494	0.89	0.281	0.618863	0	0	up
maker-HiC_scaffold_15-snap-gene-370.21	1.54307	2.4126	0.833	0.246	0.644758	0	0	up
maker-HiC_scaffold_15-snap-gene-375.36	2.63351	0.899375	0.949	0.098	-1.54989	0	0	down
maker-HiC_scaffold_15-snap-gene-376.10	3.20179	0.620188	0.96	0.08	-2.36791	0	0	down
maker-HiC_scaffold_15-snap-gene-391.16	2.36704	0.746524	0.932	0.083	-1.66469	0	0	down
maker-HiC_scaffold_15-snap-gene-40.3	1.45353	0.504009	0.835	0.059	-1.52785	0	0	down
maker-HiC_scaffold_15-snap-gene-402.77	1.54098	0.215935	0.829	0.022	-2.83461	0	0	down
maker-HiC_scaffold_15-snap-gene-41.39	1.1745	2.49281	0.766	0.244	1.08566	0	0	up
maker-HiC_scaffold_15-snap-gene-447.36	3.4802	7.98533	0.973	0.558	1.19816	0	0	up
maker-HiC_scaffold_15-snap-gene-462.11	1.64859	0.742522	0.852	0.092	-1.15062	0	0	down
maker-HiC_scaffold_15-snap-gene-54.0	1.72577	1.01015	0.84	0.106	-0.772613	0	0	down
maker-HiC_scaffold_15-snap-gene-549.2	2.92105	1.33302	0.964	0.148	-1.13173	0	0	down
maker-HiC_scaffold_15-snap-gene-586.18	1.37781	0.688399	0.817	0.085	-1.00095	0	0	down
maker-HiC_scaffold_15-snap-gene-781.3	1.49532	2.46736	0.823	0.253	0.722478	0	0	up
maker-HiC_scaffold_15-snap-gene-785.17	3.23782	0.535916	0.962	0.059	-2.59472	0	0	down
maker-HiC_scaffold_15-snap-gene-81.35	1.62667	0.122897	0.842	0.015	-3.72531	0	0	down
maker-HiC_scaffold_15-snap-gene-975.20	1.11703	0.48319	0.747	0.061	-1.20883	0	0	down
maker-HiC_scaffold_2-snap-gene-1017.15	6.72611	0.909096	0.99	0.106	-2.88713	0	0	down
maker-HiC_scaffold_2-snap-gene-113.6	3.40358	8.99791	0.968	0.581	1.40251	0	0	up
maker-HiC_scaffold_2-snap-gene-1264.33	1.63562	0.548558	0.846	0.06	-1.57594	0	0	down
maker-HiC_scaffold_2-snap-gene-1322.10	3.56313	0.999897	0.964	0.114	-1.83319	0	0	down
maker-HiC_scaffold_2-snap-gene-1400.8	4.97646	1.53854	0.977	0.155	-1.69349	0	0	down
maker-HiC_scaffold_2-snap-gene-1469.31	2.29104	0.999358	0.914	0.111	-1.19684	0	0	down
maker-HiC_scaffold_2-snap-gene-1492.35	2.04497	0.219384	0.899	0.026	-3.21997	0	0	down
maker-HiC_scaffold_2-snap-gene-15.5	35.5759	3.7797	0.998	0.331	-3.23452	0	0	down
maker-HiC_scaffold_2-snap-gene-1556.3	1.14055	0.578354	0.732	0.068	-0.979578	0	0	down
maker-HiC_scaffold_2-snap-gene-1561.21	0.651648	15.8807	0.559	0.762	4.60683	0	0	up
maker-HiC_scaffold_2-snap-gene-1592.29	5.146	27.3137	0.983	0.903	2.40808	0	0	up
maker-HiC_scaffold_2-snap-gene-1594.3	1.26498	1.69747	0.779	0.177	0.424242	0	0	up
maker-HiC_scaffold_2-snap-gene-1654.37	3.76752	2.65303	0.981	0.276	-0.505957	0	0	down
maker-HiC_scaffold_2-snap-gene-1730.27	1.84151	5.191	0.895	0.426	1.49507	0	0	up
maker-HiC_scaffold_2-snap-gene-1736.29	2.52787	1.15856	0.945	0.123	-1.12552	0	0	down
maker-HiC_scaffold_2-snap-gene-1744.8	1.20256	1.59237	0.776	0.169	0.405039	0	0	up
maker-HiC_scaffold_2-snap-gene-1756.27	2.33084	3.72187	0.922	0.344	0.675154	0	0	up
maker-HiC_scaffold_2-snap-gene-1786.26	4.30161	21.7373	0.985	0.828	2.3372	0	0	up
maker-HiC_scaffold_2-snap-gene-1788.17	1.6855	5.30791	0.85	0.435	1.65491	0	0	up
maker-HiC_scaffold_2-snap-gene-1790.39	5.24498	0.922409	0.979	0.097	-2.50733	0	0	down
maker-HiC_scaffold_2-snap-gene-1800.18	1.69036	11.5813	0.846	0.561	2.77632	0	0	up
maker-HiC_scaffold_2-snap-gene-1811.0	1.21826	0.146667	0.77	0.014	-3.05334	0	0	down
maker-HiC_scaffold_2-snap-gene-1813.30	1.46402	2.22855	0.848	0.236	0.606134	0	0	up
maker-HiC_scaffold_2-snap-gene-1848.47	2.18204	3.88262	0.916	0.337	0.831326	0	0	up
maker-HiC_scaffold_2-snap-gene-1850.7	1.12731	4.78746	0.717	0.416	2.08628	0	0	up
maker-HiC_scaffold_2-snap-gene-1855.33	1.82216	0.939559	0.886	0.109	-0.955522	0	0	down
maker-HiC_scaffold_2-snap-gene-1874.5	5.03441	20.811	0.996	0.835	2.04743	0	0	up
maker-HiC_scaffold_2-snap-gene-19.52	1.38414	2.12549	0.819	0.226	0.618766	0	0	up
maker-HiC_scaffold_2-snap-gene-1900.18	1.80474	0.672743	0.867	0.083	-1.42352	0	0	down
maker-HiC_scaffold_2-snap-gene-1911.22	1.18859	2.81732	0.759	0.277	1.245	0	0	up
maker-HiC_scaffold_2-snap-gene-1914.2	1.44909	0.702539	0.797	0.076	-1.04439	0	0	down
maker-HiC_scaffold_2-snap-gene-193.3	8.66733	28.8928	1	0.883	1.73704	0	0	up
maker-HiC_scaffold_2-snap-gene-201.26	2.08899	0.958818	0.905	0.096	-1.1234	0	0	down
maker-HiC_scaffold_2-snap-gene-23.39	4.20734	1.53674	0.966	0.146	-1.45298	0	0	down
maker-HiC_scaffold_2-snap-gene-288.24	3.75691	19.2961	0.975	0.806	2.36066	0	0	up
maker-HiC_scaffold_2-snap-gene-435.36	3.4229	1.36438	0.97	0.147	-1.32691	0	0	down
maker-HiC_scaffold_2-snap-gene-50.16	1.83822	6.77164	0.876	0.505	1.88114	0	0	up
maker-HiC_scaffold_2-snap-gene-502.56	1.31514	1.72952	0.783	0.159	0.395129	0	0	up
maker-HiC_scaffold_2-snap-gene-52.64	1.87051	0.827308	0.894	0.099	-1.17684	0	0	down
maker-HiC_scaffold_2-snap-gene-589.15	2.42164	0.412255	0.928	0.041	-2.55408	0	0	down
maker-HiC_scaffold_2-snap-gene-679.46	2.42649	0.319253	0.92	0.032	-2.9257	0	0	down
maker-HiC_scaffold_2-snap-gene-687.41	2.9752	0.0294423	0.945	0.005	-6.65411	0	0	down
maker-HiC_scaffold_2-snap-gene-694.24	2.5211	0.142083	0.937	0.018	-4.14829	0	0	down
maker-HiC_scaffold_2-snap-gene-73.2	0.878516	0.305323	0.675	0.031	-1.52443	0	0	down
maker-HiC_scaffold_2-snap-gene-97.1	4.05452	0.536419	0.966	0.061	-2.91787	0	0	down
maker-HiC_scaffold_2-snap-gene-973.26	3.96323	0.782468	0.979	0.102	-2.34042	0	0	down
maker-HiC_scaffold_2-snap-gene-977.28	1.16206	0.5005	0.749	0.053	-1.21507	0	0	down
maker-HiC_scaffold_2-snap-gene-997.36	1.22257	0.158843	0.783	0.018	-2.94345	0	0	down
maker-HiC_scaffold_3-snap-gene-1046.3	2.80872	1.83336	0.947	0.191	-0.615396	0	0	down
maker-HiC_scaffold_3-snap-gene-1096.54	4.72498	1.70714	0.985	0.184	-1.46867	0	0	down
maker-HiC_scaffold_3-snap-gene-1136.1	1.41291	0.437578	0.821	0.052	-1.69083	0	0	down
maker-HiC_scaffold_3-snap-gene-1241.3	1.48466	0.826937	0.833	0.109	-0.844207	0	0	down
maker-HiC_scaffold_3-snap-gene-127.32	2.7313	1.27986	0.96	0.142	-1.09354	0	0	down
maker-HiC_scaffold_3-snap-gene-1275.22	3.80793	2.4554	0.973	0.241	-0.63303	0	0	down
maker-HiC_scaffold_3-snap-gene-128.15	2.92301	1.67355	0.966	0.172	-0.804505	0	0	down
maker-HiC_scaffold_3-snap-gene-1388.2	2.79315	0.181109	0.941	0.017	-3.94622	0	0	down
maker-HiC_scaffold_3-snap-gene-1395.11	11.0396	0.238683	0.992	0.019	-5.53086	0	0	down
maker-HiC_scaffold_3-snap-gene-1411.0	2.98014	1.84694	0.958	0.2	-0.69021	0	0	down
maker-HiC_scaffold_3-snap-gene-1441.3	1.71189	2.24078	0.867	0.238	0.388394	0	0	up
maker-HiC_scaffold_3-snap-gene-1477.30	1.35972	1.74724	0.804	0.185	0.36174	0	0	up
maker-HiC_scaffold_3-snap-gene-1582.27	2.33383	3.23714	0.928	0.313	0.472003	0	0	up
maker-HiC_scaffold_3-snap-gene-1622.47	1.12077	2.26587	0.751	0.247	1.01551	0	0	up
maker-HiC_scaffold_3-snap-gene-1672.26	4.18357	0.0981974	0.97	0.009	-5.41147	0	0	down
maker-HiC_scaffold_3-snap-gene-1672.27	1.17408	0.297308	0.745	0.036	-1.98114	0	0	down
maker-HiC_scaffold_3-snap-gene-1732.19	2.06581	0.834955	0.899	0.09	-1.30684	0	0	down
maker-HiC_scaffold_3-snap-gene-1733.23	390.198	161.35	1	1	-1.27401	0	0	down
maker-HiC_scaffold_3-snap-gene-1733.24	1.53196	1.13238	0.833	0.131	-0.435991	0	0	down
maker-HiC_scaffold_3-snap-gene-1738.6	3.05975	1.54254	0.96	0.156	-0.988061	0	0	down
maker-HiC_scaffold_3-snap-gene-1784.26	1.28265	0.314981	0.812	0.029	-2.02545	0	0	down
maker-HiC_scaffold_3-snap-gene-1788.29	1.64627	1.04122	0.863	0.118	-0.660874	0	0	down
maker-HiC_scaffold_3-snap-gene-1788.30	1.54564	0.923314	0.837	0.103	-0.743245	0	0	down
maker-HiC_scaffold_3-snap-gene-1853.0	1.77739	0.114091	0.875	0.013	-3.96032	0	0	down
maker-HiC_scaffold_3-snap-gene-1864.53	3.25751	0.358267	0.966	0.044	-3.1843	0	0	down
maker-HiC_scaffold_3-snap-gene-1874.5	1.44574	2.67625	0.817	0.282	0.888361	0	0	up
maker-HiC_scaffold_3-snap-gene-1892.13	1.51756	0.428153	0.829	0.043	-1.82532	0	0	down
maker-HiC_scaffold_3-snap-gene-1895.4	1.90035	0.481983	0.886	0.054	-1.97898	0	0	down
maker-HiC_scaffold_3-snap-gene-1896.10	1.17567	0.0476169	0.755	0.006	-4.62296	0	0	down
maker-HiC_scaffold_3-snap-gene-193.14	2.5951	6.16498	0.922	0.468	1.24827	0	0	up
maker-HiC_scaffold_3-snap-gene-234.20	4.60315	1.04539	0.981	0.114	-2.13847	0	0	down
maker-HiC_scaffold_3-snap-gene-237.15	4.47309	10.7993	0.989	0.662	1.27157	0	0	up
maker-HiC_scaffold_3-snap-gene-29.27	1.90841	1.00736	0.888	0.112	-0.921733	0	0	down
maker-HiC_scaffold_3-snap-gene-312.35	2.56921	3.67761	0.928	0.331	0.517429	0	0	up
maker-HiC_scaffold_3-snap-gene-323.18	1.12489	0.219241	0.759	0.028	-2.35867	0	0	down
maker-HiC_scaffold_3-snap-gene-340.15	3.29343	1.88861	0.962	0.185	-0.802231	0	0	down
maker-HiC_scaffold_3-snap-gene-393.8	4.66437	1.79553	0.975	0.17	-1.37722	0	0	down
maker-HiC_scaffold_3-snap-gene-414.24	22.9039	3.99565	0.998	0.335	-2.51906	0	0	down
maker-HiC_scaffold_3-snap-gene-475.40	1.67482	2.67601	0.871	0.237	0.676051	0	0	up
maker-HiC_scaffold_3-snap-gene-518.58	2.99392	5.44811	0.952	0.426	0.863698	0	0	up
maker-HiC_scaffold_3-snap-gene-64.5	1.26551	0.518959	0.798	0.057	-1.28586	0	0	down
maker-HiC_scaffold_3-snap-gene-686.18	4.60649	1.10952	0.985	0.117	-2.05363	0	0	down
maker-HiC_scaffold_3-snap-gene-746.3	1.07491	0.652907	0.759	0.073	-0.719178	0	0	down
maker-HiC_scaffold_3-snap-gene-786.7	6.14685	0.059819	0.981	0.009	-6.68071	0	0	down
maker-HiC_scaffold_3-snap-gene-86.20	3.13922	4.19178	0.956	0.367	0.417149	0	0	up
maker-HiC_scaffold_3-snap-gene-901.0	2.42421	1.47062	0.92	0.164	-0.721046	0	0	down
maker-HiC_scaffold_4-snap-gene-1042.35	2.6522	4.00049	0.952	0.36	0.59297	0	0	up
maker-HiC_scaffold_4-snap-gene-1211.23	3.08365	4.45973	0.962	0.399	0.532303	0	0	up
maker-HiC_scaffold_4-snap-gene-1252.18	2.45979	1.61599	0.909	0.163	-0.606088	0	0	down
maker-HiC_scaffold_4-snap-gene-1256.22	5.2715	0.87664	0.983	0.1	-2.58802	0	0	down
maker-HiC_scaffold_4-snap-gene-1264.3	2.99166	9.12471	0.97	0.575	1.6088	0	0	up
maker-HiC_scaffold_4-snap-gene-1352.29	2.50061	0.57491	0.932	0.064	-2.12068	0	0	down
maker-HiC_scaffold_4-snap-gene-1359.29	1.62225	0.634831	0.825	0.061	-1.35342	0	0	down
maker-HiC_scaffold_4-snap-gene-1638.15	2.45982	1.63927	0.92	0.176	-0.585473	0	0	down
maker-HiC_scaffold_4-snap-gene-202.21	1.33677	1.01049	0.806	0.12	-0.403653	0	0	down
maker-HiC_scaffold_4-snap-gene-211.7	1.17599	3.37907	0.747	0.314	1.52267	0	0	up
maker-HiC_scaffold_4-snap-gene-215.55	1.39613	0.0847739	0.797	0.013	-4.04008	0	0	down
maker-HiC_scaffold_4-snap-gene-320.5	1.35425	1.76691	0.802	0.189	0.383715	0	0	up
maker-HiC_scaffold_4-snap-gene-376.2	1.02118	4.79699	0.692	0.401	2.23178	0	0	up
maker-HiC_scaffold_4-snap-gene-385.7	1.303	2.50814	0.776	0.246	0.944722	0	0	up
maker-HiC_scaffold_4-snap-gene-393.3	7.88697	80.4603	1	0.991	3.35072	0	0	up
maker-HiC_scaffold_4-snap-gene-423.32	1.42708	0.437283	0.814	0.052	-1.7062	0	0	down
maker-HiC_scaffold_4-snap-gene-44.6	1.49976	4.105	0.848	0.359	1.45259	0	0	up
maker-HiC_scaffold_4-snap-gene-53.38	3.56701	1.28862	0.975	0.14	-1.46881	0	0	down
maker-HiC_scaffold_4-snap-gene-530.47	1.40553	0.810051	0.819	0.089	-0.794958	0	0	down
maker-HiC_scaffold_4-snap-gene-661.14	1.38052	0.958375	0.806	0.109	-0.526501	0	0	down
maker-HiC_scaffold_4-snap-gene-669.0	1.8563	0.708808	0.89	0.085	-1.38883	0	0	down
maker-HiC_scaffold_4-snap-gene-670.30	4.29244	0.576599	0.979	0.056	-2.89594	0	0	down
maker-HiC_scaffold_4-snap-gene-89.41	1.88878	3.083	0.873	0.3	0.706849	0	0	up
maker-HiC_scaffold_5-snap-gene-1064.1	3.51752	0.207414	0.971	0.022	-4.08332	0	0	down
maker-HiC_scaffold_5-snap-gene-114.27	2.787	0.977743	0.947	0.111	-1.51109	0	0	down
maker-HiC_scaffold_5-snap-gene-1150.10	1.55547	2.71296	0.848	0.271	0.80248	0	0	up
maker-HiC_scaffold_5-snap-gene-1186.49	1.05698	3.07004	0.722	0.287	1.53823	0	0	up
maker-HiC_scaffold_5-snap-gene-1195.4	3.44206	4.73314	0.977	0.411	0.459517	0	0	up
maker-HiC_scaffold_5-snap-gene-1197.38	1.88276	1.43601	0.89	0.165	-0.390762	0	0	down
maker-HiC_scaffold_5-snap-gene-1223.38	1.57216	0.622622	0.852	0.074	-1.33617	0	0	down
maker-HiC_scaffold_5-snap-gene-1235.17	1.16032	3.53833	0.747	0.343	1.60847	0	0	up
maker-HiC_scaffold_5-snap-gene-1238.0	1.32565	1.79266	0.81	0.192	0.435379	0	0	up
maker-HiC_scaffold_5-snap-gene-1286.22	1.24187	1.59721	0.772	0.174	0.363005	0	0	up
maker-HiC_scaffold_5-snap-gene-137.47	2.07285	3.12442	0.911	0.281	0.59195	0	0	up
maker-HiC_scaffold_5-snap-gene-1657.31	1.5898	0.720894	0.821	0.088	-1.14088	0	0	down
maker-HiC_scaffold_5-snap-gene-172.35	3.56121	1.06451	0.964	0.11	-1.74208	0	0	down
maker-HiC_scaffold_5-snap-gene-1733.43	1.72031	1.12681	0.869	0.123	-0.61038	0	0	down
maker-HiC_scaffold_5-snap-gene-1783.37	2.38163	1.21336	0.933	0.135	-0.972887	0	0	down
maker-HiC_scaffold_5-snap-gene-1786.1	2.29287	4.51724	0.924	0.38	0.978255	0	0	up
maker-HiC_scaffold_5-snap-gene-180.10	1.49168	2.79903	0.827	0.279	0.907948	0	0	up
maker-HiC_scaffold_5-snap-gene-1832.20	1.16428	0.44215	0.757	0.048	-1.39662	0	0	down
maker-HiC_scaffold_5-snap-gene-187.46	1.85362	0.788637	0.903	0.09	-1.23281	0	0	down
maker-HiC_scaffold_5-snap-gene-188.41	0.895987	6.36581	0.677	0.457	2.82866	0	0	up
maker-HiC_scaffold_5-snap-gene-1880.6	1.47826	0.516842	0.833	0.063	-1.51593	0	0	down
maker-HiC_scaffold_5-snap-gene-189.11	1.23243	2.41255	0.787	0.245	0.96899	0	0	up
maker-HiC_scaffold_5-snap-gene-189.15	1.25484	2.021	0.787	0.221	0.687521	0	0	up
maker-HiC_scaffold_5-snap-gene-272.8	1.06413	0.520642	0.728	0.064	-1.03117	0	0	down
maker-HiC_scaffold_5-snap-gene-40.25	2.43676	3.83111	0.924	0.342	0.652774	0	0	up
maker-HiC_scaffold_5-snap-gene-405.40	1.4472	0.884647	0.835	0.098	-0.710022	0	0	down
maker-HiC_scaffold_5-snap-gene-408.33	1.73631	0.810329	0.846	0.073	-1.09935	0	0	down
maker-HiC_scaffold_5-snap-gene-41.7	1.89838	0.77561	0.876	0.068	-1.29126	0	0	down
maker-HiC_scaffold_5-snap-gene-424.9	1.17703	0.827126	0.753	0.098	-0.508915	0	0	down
maker-HiC_scaffold_5-snap-gene-496.13	1.15013	0.52446	0.781	0.063	-1.13274	0	0	down
maker-HiC_scaffold_5-snap-gene-528.43	2.05932	3.48435	0.899	0.318	0.758691	0	0	up
maker-HiC_scaffold_5-snap-gene-557.3	1.40186	0.235022	0.825	0.024	-2.57596	0	0	down
maker-HiC_scaffold_5-snap-gene-60.17	1.5181	5.34365	0.844	0.392	1.81549	0	0	up
maker-HiC_scaffold_5-snap-gene-60.19	1.7056	2.62556	0.867	0.271	0.62231	0	0	up
maker-HiC_scaffold_5-snap-gene-605.5	1.96583	0.529377	0.897	0.069	-1.89257	0	0	down
maker-HiC_scaffold_5-snap-gene-611.37	1.04369	2.0701	0.721	0.214	0.987932	0	0	up
maker-HiC_scaffold_5-snap-gene-611.41	1.33314	2.63305	0.797	0.254	0.981854	0	0	up
maker-HiC_scaffold_5-snap-gene-613.25	1.4297	4.03135	0.831	0.367	1.49548	0	0	up
maker-HiC_scaffold_5-snap-gene-625.0	1.36291	0.547505	0.793	0.064	-1.31559	0	0	down
maker-HiC_scaffold_5-snap-gene-632.9	1.80442	2.79403	0.886	0.271	0.630781	0	0	up
maker-HiC_scaffold_5-snap-gene-672.18	2.03389	1.43092	0.894	0.156	-0.507264	0	0	down
maker-HiC_scaffold_5-snap-gene-68.42	1.1623	1.87265	0.755	0.206	0.688047	0	0	up
maker-HiC_scaffold_5-snap-gene-707.38	7.51412	0.0527986	0.985	0.006	-7.15025	0	0	down
maker-HiC_scaffold_5-snap-gene-749.12	1.57004	2.5953	0.848	0.255	0.725067	0	0	up
maker-HiC_scaffold_5-snap-gene-750.3	1.28304	4.13481	0.77	0.364	1.68817	0	0	up
maker-HiC_scaffold_5-snap-gene-752.40	1.54392	2.94289	0.848	0.298	0.930596	0	0	up
maker-HiC_scaffold_5-snap-gene-818.1	2.81634	1.65052	0.956	0.186	-0.770866	0	0	down
maker-HiC_scaffold_5-snap-gene-886.0	2.01038	1.25837	0.914	0.14	-0.675867	0	0	down
maker-HiC_scaffold_5-snap-gene-953.1	1.54868	0.188866	0.859	0.024	-3.03494	0	0	down
maker-HiC_scaffold_5-snap-gene-961.32	1.56206	7.61582	0.846	0.532	2.28547	0	0	up
maker-HiC_scaffold_5-snap-gene-987.27	1.76123	1.2365	0.882	0.132	-0.510285	0	0	down
maker-HiC_scaffold_6-snap-gene-1012.18	4.86823	1.89488	0.979	0.171	-1.36124	0	0	down
maker-HiC_scaffold_6-snap-gene-1018.45	1.73564	0.450816	0.865	0.056	-1.94462	0	0	down
maker-HiC_scaffold_6-snap-gene-1029.11	1.54225	3.33071	0.831	0.304	1.11075	0	0	up
maker-HiC_scaffold_6-snap-gene-1030.13	7.49566	0.830694	0.989	0.085	-3.17351	0	0	down
maker-HiC_scaffold_6-snap-gene-1038.0	1.18166	0.472292	0.74	0.059	-1.32288	0	0	down
maker-HiC_scaffold_6-snap-gene-1038.9	5.4121	0.428159	0.985	0.049	-3.65966	0	0	down
maker-HiC_scaffold_6-snap-gene-1044.14	3.37511	1.68887	0.97	0.16	-0.998833	0	0	down
maker-HiC_scaffold_6-snap-gene-1062.11	1.39907	2.06246	0.806	0.208	0.559868	0	0	up
maker-HiC_scaffold_6-snap-gene-1065.4	2.31551	6.83012	0.933	0.499	1.56054	0	0	up
maker-HiC_scaffold_6-snap-gene-1093.8	3.33314	0.224308	0.97	0.02	-3.89273	0	0	down
maker-HiC_scaffold_6-snap-gene-1120.3	1.7476	2.25927	0.863	0.242	0.370463	0	0	up
maker-HiC_scaffold_6-snap-gene-1123.20	1.14673	0.572066	0.772	0.065	-1.00315	0	0	down
maker-HiC_scaffold_6-snap-gene-1134.32	2.1395	0.634276	0.899	0.068	-1.75393	0	0	down
maker-HiC_scaffold_6-snap-gene-1223.31	1.17911	0.145731	0.768	0.014	-3.01545	0	0	down
maker-HiC_scaffold_6-snap-gene-1236.18	7.98112	0.808391	0.981	0.089	-3.30331	0	0	down
maker-HiC_scaffold_6-snap-gene-1295.56	6.32548	0.617747	0.985	0.073	-3.35588	0	0	down
maker-HiC_scaffold_6-snap-gene-1296.56	1.68259	0.75564	0.857	0.091	-1.15481	0	0	down
maker-HiC_scaffold_6-snap-gene-1297.25	1.41931	2.0345	0.819	0.209	0.519455	0	0	up
maker-HiC_scaffold_6-snap-gene-1297.32	1.08333	1.97437	0.751	0.194	0.865854	0	0	up
maker-HiC_scaffold_6-snap-gene-1313.13	2.83162	3.64287	0.949	0.333	0.363436	0	0	up
maker-HiC_scaffold_6-snap-gene-1351.49	2.86841	4.91743	0.952	0.438	0.777632	0	0	up
maker-HiC_scaffold_6-snap-gene-1375.23	1.19825	2.85623	0.787	0.285	1.25311	0	0	up
maker-HiC_scaffold_6-snap-gene-1421.25	1.97866	1.24703	0.903	0.142	-0.665984	0	0	down
maker-HiC_scaffold_6-snap-gene-163.0	1.04453	1.48628	0.741	0.154	0.508819	0	0	up
maker-HiC_scaffold_6-snap-gene-189.4	1.30104	3.97354	0.783	0.35	1.61069	0	0	up
maker-HiC_scaffold_6-snap-gene-204.15	1.8174	0.14798	0.897	0.02	-3.61751	0	0	down
maker-HiC_scaffold_6-snap-gene-532.2	2.9991	0.590062	0.954	0.068	-2.34539	0	0	down
maker-HiC_scaffold_6-snap-gene-562.32	2.34553	4.69038	0.914	0.404	0.99976	0	0	up
maker-HiC_scaffold_6-snap-gene-655.2	99.4374	2.33155	0.998	0.239	-5.41436	0	0	down
maker-HiC_scaffold_6-snap-gene-780.4	1.19614	1.77966	0.779	0.181	0.573177	0	0	up
maker-HiC_scaffold_6-snap-gene-827.3	2.60982	5.20157	0.932	0.437	0.994971	0	0	up
maker-HiC_scaffold_6-snap-gene-833.34	1.33086	0.817496	0.823	0.092	-0.703004	0	0	down
maker-HiC_scaffold_6-snap-gene-875.3	2.92928	0.564168	0.96	0.063	-2.37614	0	0	down
maker-HiC_scaffold_6-snap-gene-893.2	1.32083	0.0749948	0.783	0.009	-4.13669	0	0	down
maker-HiC_scaffold_7-snap-gene-1005.20	1.87398	2.92836	0.873	0.286	0.64396	0	0	up
maker-HiC_scaffold_7-snap-gene-1019.26	1.05483	0.347184	0.724	0.034	-1.60295	0	0	down
maker-HiC_scaffold_7-snap-gene-1021.4	3.45399	7.18039	0.975	0.529	1.05578	0	0	up
maker-HiC_scaffold_7-snap-gene-1023.19	1.18633	0.464497	0.749	0.052	-1.35258	0	0	down
maker-HiC_scaffold_7-snap-gene-1035.37	1.65945	2.36021	0.857	0.249	0.508185	0	0	up
maker-HiC_scaffold_7-snap-gene-1041.7	1.25349	0.300303	0.772	0.034	-2.06109	0	0	down
maker-HiC_scaffold_7-snap-gene-1059.19	1.45154	0.400586	0.827	0.047	-1.85714	0	0	down
maker-HiC_scaffold_7-snap-gene-1087.20	2.80716	0.94825	0.952	0.107	-1.56567	0	0	down
maker-HiC_scaffold_7-snap-gene-1093.44	2.96315	4.17422	0.968	0.377	0.494362	0	0	up
maker-HiC_scaffold_7-snap-gene-1109.1	1.80044	6.7589	0.878	0.518	1.90838	0	0	up
maker-HiC_scaffold_7-snap-gene-1223.5	1.96001	0.0826227	0.871	0.01	-4.56651	0	0	down
maker-HiC_scaffold_7-snap-gene-1229.2	4.01606	0.303273	0.964	0.037	-3.72665	0	0	down
maker-HiC_scaffold_7-snap-gene-1246.20	1.24606	0.171739	0.759	0.02	-2.85837	0	0	down
maker-HiC_scaffold_7-snap-gene-1262.24	1.14709	2.11516	0.755	0.226	0.882728	0	0	up
maker-HiC_scaffold_7-snap-gene-1319.19	3.89037	1.92193	0.981	0.211	-1.01731	0	0	down
maker-HiC_scaffold_7-snap-gene-1332.18	1.63054	0.712233	0.869	0.065	-1.19481	0	0	down
maker-HiC_scaffold_7-snap-gene-1375.13	1.91355	0.577945	0.897	0.067	-1.72707	0	0	down
maker-HiC_scaffold_7-snap-gene-143.44	1.45159	9.12852	0.789	0.571	2.65267	0	0	up
maker-HiC_scaffold_7-snap-gene-144.1	3.53606	1.61633	0.973	0.171	-1.12937	0	0	down
maker-HiC_scaffold_7-snap-gene-1446.56	1.3243	0.585668	0.823	0.073	-1.17694	0	0	down
maker-HiC_scaffold_7-snap-gene-1453.11	1.27203	2.37526	0.778	0.21	0.900898	0	0	up
maker-HiC_scaffold_7-snap-gene-1458.26	5.86009	1.24325	0.987	0.136	-2.23672	0	0	down
maker-HiC_scaffold_7-snap-gene-150.16	0.971468	4.41861	0.707	0.364	2.18524	0	0	up
maker-HiC_scaffold_7-snap-gene-1577.1	1.68701	0.201294	0.878	0.023	-3.06646	0	0	down
maker-HiC_scaffold_7-snap-gene-166.35	1.03033	0.44765	0.715	0.055	-1.20249	0	0	down
maker-HiC_scaffold_7-snap-gene-1812.29	1.51546	5.01617	0.837	0.422	1.72676	0	0	up
maker-HiC_scaffold_7-snap-gene-186.2	1.7154	3.06902	0.875	0.275	0.839191	0	0	up
maker-HiC_scaffold_7-snap-gene-1900.47	1.93852	0.620207	0.863	0.068	-1.64397	0	0	down
maker-HiC_scaffold_7-snap-gene-1922.1	1.42274	0.809366	0.814	0.098	-0.81373	0	0	down
maker-HiC_scaffold_7-snap-gene-1929.8	2.6643	1.95571	0.945	0.213	-0.446045	0	0	down
maker-HiC_scaffold_7-snap-gene-193.18	1.8368	0.292207	0.865	0.029	-2.65171	0	0	down
maker-HiC_scaffold_7-snap-gene-1953.25	1.07655	3.63625	0.721	0.35	1.75594	0	0	up
maker-HiC_scaffold_7-snap-gene-1985.0	1.28173	0.584479	0.793	0.069	-1.13273	0	0	down
maker-HiC_scaffold_7-snap-gene-1985.1	1.88397	0.968568	0.88	0.121	-0.959777	0	0	down
maker-HiC_scaffold_7-snap-gene-202.8	2.2289	3.20373	0.918	0.306	0.523405	0	0	up
maker-HiC_scaffold_7-snap-gene-214.3	37.2704	1.53076	0.994	0.147	-4.60562	0	0	down
maker-HiC_scaffold_7-snap-gene-525.27	4.49805	0.46649	0.979	0.049	-3.2691	0	0	down
maker-HiC_scaffold_7-snap-gene-569.1	2.87714	1.0079	0.954	0.12	-1.51319	0	0	down
maker-HiC_scaffold_7-snap-gene-643.38	5.2811	1.2092	0.985	0.14	-2.1267	0	0	down
maker-HiC_scaffold_7-snap-gene-683.27	4.10115	2.28777	0.983	0.22	-0.842056	0	0	down
maker-HiC_scaffold_7-snap-gene-689.0	1.03048	1.7004	0.717	0.172	0.722506	0	0	up
maker-HiC_scaffold_7-snap-gene-69.59	2.47828	1.31048	0.943	0.141	-0.919193	0	0	down
maker-HiC_scaffold_7-snap-gene-774.23	1.92829	2.5976	0.888	0.258	0.42984	0	0	up
maker-HiC_scaffold_7-snap-gene-786.0	2.57736	0.84679	0.945	0.09	-1.60571	0	0	down
maker-HiC_scaffold_7-snap-gene-786.4	5.49804	1.52392	0.992	0.164	-1.85106	0	0	down
maker-HiC_scaffold_7-snap-gene-809.20	2.27891	5.34041	0.935	0.445	1.22857	0	0	up
maker-HiC_scaffold_7-snap-gene-888.1	1.21804	2.37999	0.778	0.252	0.966337	0	0	up
maker-HiC_scaffold_7-snap-gene-898.0	3.22433	2.21781	0.971	0.233	-0.539847	0	0	down
maker-HiC_scaffold_7-snap-gene-926.1	2.35879	9.8632	0.935	0.555	2.06396	0	0	up
maker-HiC_scaffold_7-snap-gene-951.6	1.89695	2.46506	0.914	0.243	0.377925	0	0	up
maker-HiC_scaffold_7-snap-gene-96.25	1.62341	2.23288	0.842	0.237	0.459851	0	0	up
maker-HiC_scaffold_7-snap-gene-97.5	2.11487	0.856123	0.916	0.094	-1.30458	0	0	down
maker-HiC_scaffold_7-snap-gene-971.18	1.11818	2.23878	0.736	0.215	1.0015	0	0	up
maker-HiC_scaffold_8-snap-gene-1008.6	1.11565	0.600346	0.745	0.072	-0.893906	0	0	down
maker-HiC_scaffold_8-snap-gene-1090.0	2.26682	3.05219	0.909	0.302	0.42916	0	0	up
maker-HiC_scaffold_8-snap-gene-1122.20	1.10604	0.48423	0.734	0.055	-1.19147	0	0	down
maker-HiC_scaffold_8-snap-gene-1123.0	3.52209	2.61717	0.971	0.265	-0.428414	0	0	down
maker-HiC_scaffold_8-snap-gene-1141.11	1.21766	0.447129	0.762	0.053	-1.44515	0	0	down
maker-HiC_scaffold_8-snap-gene-1155.41	3.65879	1.01649	0.979	0.112	-1.84767	0	0	down
maker-HiC_scaffold_8-snap-gene-137.26	1.79478	1.33987	0.907	0.154	-0.421687	0	0	down
maker-HiC_scaffold_8-snap-gene-144.0	2.45802	4.62388	0.951	0.404	0.911579	0	0	up
maker-HiC_scaffold_8-snap-gene-188.1	0.809642	6.81785	0.605	0.503	3.0738	0	0	up
maker-HiC_scaffold_8-snap-gene-233.15	2.35098	0.968013	0.922	0.117	-1.28008	0	0	down
maker-HiC_scaffold_8-snap-gene-237.5	1.12786	3.05327	0.728	0.287	1.43669	0	0	up
maker-HiC_scaffold_8-snap-gene-241.27	1.60099	2.05932	0.842	0.221	0.363184	0	0	up
maker-HiC_scaffold_8-snap-gene-245.42	1.16343	0.766299	0.77	0.096	-0.602346	0	0	down
maker-HiC_scaffold_8-snap-gene-277.34	3.20489	1.44052	0.966	0.16	-1.15363	0	0	down
maker-HiC_scaffold_8-snap-gene-316.19	7.1091	0.242681	0.985	0.03	-4.87196	0	0	down
maker-HiC_scaffold_8-snap-gene-322.5	4.52752	1.10292	0.977	0.111	-2.03729	0	0	down
maker-HiC_scaffold_8-snap-gene-326.21	1.25891	0.00532807	0.779	0.001	-7.85763	0	0	down
maker-HiC_scaffold_8-snap-gene-328.14	4.85654	13.7947	0.99	0.724	1.5061	0	0	up
maker-HiC_scaffold_8-snap-gene-36.42	1.76978	1.05652	0.876	0.113	-0.744197	0	0	down
maker-HiC_scaffold_8-snap-gene-364.30	2.27785	1.17923	0.928	0.109	-0.949768	0	0	down
maker-HiC_scaffold_8-snap-gene-387.26	2.48852	0.135367	0.941	0.015	-4.19933	0	0	down
maker-HiC_scaffold_8-snap-gene-412.6	1.94877	0.528909	0.901	0.062	-1.88127	0	0	down
maker-HiC_scaffold_8-snap-gene-413.11	1.42961	0.412709	0.804	0.055	-1.79218	0	0	down
maker-HiC_scaffold_8-snap-gene-416.38	1.59724	2.84668	0.838	0.283	0.833664	0	0	up
maker-HiC_scaffold_8-snap-gene-45.13	1.05829	0.360334	0.722	0.04	-1.55407	0	0	down
maker-HiC_scaffold_8-snap-gene-507.3	3.78822	11.5007	0.979	0.658	1.6021	0	0	up
maker-HiC_scaffold_8-snap-gene-527.38	1.84246	0.566628	0.89	0.07	-1.70099	0	0	down
maker-HiC_scaffold_8-snap-gene-581.5	1.39263	0.121919	0.816	0.015	-3.51274	0	0	down
maker-HiC_scaffold_8-snap-gene-605.23	1.17172	0.830195	0.76	0.081	-0.49706	0	0	down
maker-HiC_scaffold_8-snap-gene-61.37	2.45277	42.2098	0.945	0.882	4.10504	0	0	up
maker-HiC_scaffold_8-snap-gene-680.4	4.66861	0.354165	0.977	0.035	-3.72012	0	0	down
maker-HiC_scaffold_8-snap-gene-739.21	3.1941	4.86463	0.962	0.426	0.606905	0	0	up
maker-HiC_scaffold_8-snap-gene-81.6	3.61325	8.98317	0.983	0.589	1.3139	0	0	up
maker-HiC_scaffold_8-snap-gene-841.26	1.04135	3.20407	0.732	0.291	1.62135	0	0	up
maker-HiC_scaffold_8-snap-gene-89.3	2.83263	1.7884	0.949	0.184	-0.663447	0	0	down
maker-HiC_scaffold_8-snap-gene-892.20	1.02686	0.106782	0.715	0.013	-3.2643	0	0	down
maker-HiC_scaffold_8-snap-gene-978.15	1.7197	0.798159	0.884	0.088	-1.10731	0	0	down
maker-HiC_scaffold_8-snap-gene-99.27	1.3559	7.30175	0.764	0.51	2.4289	0	0	up
maker-HiC_scaffold_9-snap-gene-1011.5	3.32796	0.121293	0.954	0.011	-4.77693	0	0	down
maker-HiC_scaffold_9-snap-gene-1068.14	2.4263	4.13976	0.935	0.381	0.770764	0	0	up
maker-HiC_scaffold_9-snap-gene-1081.37	1.10398	2.49184	0.738	0.245	1.17442	0	0	up
maker-HiC_scaffold_9-snap-gene-1186.38	1.99537	0.790423	0.886	0.082	-1.33585	0	0	down
maker-HiC_scaffold_9-snap-gene-1192.3	1.42803	0.778141	0.814	0.095	-0.875842	0	0	down
maker-HiC_scaffold_9-snap-gene-134.26	2.52726	0.0723472	0.926	0.009	-5.12456	0	0	down
maker-HiC_scaffold_9-snap-gene-15.33	2.26951	4.05645	0.943	0.373	0.837809	0	0	up
maker-HiC_scaffold_9-snap-gene-206.0	3.98614	2.31445	0.977	0.239	-0.784293	0	0	down
maker-HiC_scaffold_9-snap-gene-222.24	1.2945	0.126154	0.778	0.015	-3.3581	0	0	down
maker-HiC_scaffold_9-snap-gene-239.35	1.62327	2.33577	0.863	0.241	0.524967	0	0	up
maker-HiC_scaffold_9-snap-gene-242.45	2.84823	1.58317	0.96	0.179	-0.84721	0	0	down
maker-HiC_scaffold_9-snap-gene-249.0	89.0618	9.20458	1	0.555	-3.27437	0	0	down
maker-HiC_scaffold_9-snap-gene-249.1	13.8869	1.49573	0.996	0.153	-3.21472	0	0	down
maker-HiC_scaffold_9-snap-gene-314.1	3.18276	1.66672	0.962	0.182	-0.933224	0	0	down
maker-HiC_scaffold_9-snap-gene-32.31	1.67839	2.19591	0.85	0.223	0.387718	0	0	up
maker-HiC_scaffold_9-snap-gene-335.22	2.12446	1.17332	0.895	0.132	-0.856441	0	0	down
maker-HiC_scaffold_9-snap-gene-35.27	2.69996	1.26017	0.945	0.12	-1.09926	0	0	down
maker-HiC_scaffold_9-snap-gene-358.20	2.65338	4.36813	0.954	0.389	0.719163	0	0	up
maker-HiC_scaffold_9-snap-gene-358.22	1.9416	2.50238	0.909	0.255	0.366038	0	0	up
maker-HiC_scaffold_9-snap-gene-358.25	3.30551	1.23684	0.958	0.137	-1.41814	0	0	down
maker-HiC_scaffold_9-snap-gene-36.2	1.03673	0.510535	0.721	0.06	-1.02181	0	0	down
maker-HiC_scaffold_9-snap-gene-385.6	3.30561	0.493617	0.96	0.055	-2.74321	0	0	down
maker-HiC_scaffold_9-snap-gene-412.6	1.07332	3.19413	0.73	0.303	1.57325	0	0	up
maker-HiC_scaffold_9-snap-gene-44.12	3.7122	9.37124	0.989	0.621	1.33594	0	0	up
maker-HiC_scaffold_9-snap-gene-466.20	1.72563	0.385683	0.88	0.045	-2.16134	0	0	down
maker-HiC_scaffold_9-snap-gene-517.3	2.67414	3.63512	0.956	0.342	0.442912	0	0	up
maker-HiC_scaffold_9-snap-gene-523.0	1.27507	2.08698	0.797	0.218	0.710794	0	0	up
maker-HiC_scaffold_9-snap-gene-551.4	1.81846	1.15809	0.886	0.129	-0.650924	0	0	down
maker-HiC_scaffold_9-snap-gene-750.14	10.7858	0.18441	0.989	0.019	-5.8693	0	0	down
maker-HiC_scaffold_9-snap-gene-756.22	1.54401	0.518484	0.825	0.057	-1.57413	0	0	down
maker-HiC_scaffold_9-snap-gene-829.19	3.28427	1.81309	0.954	0.177	-0.857088	0	0	down
maker-HiC_scaffold_9-snap-gene-840.16	3.88604	1.91901	0.983	0.209	-1.0179	0	0	down
maker-HiC_scaffold_9-snap-gene-857.31	1.24859	0.799483	0.787	0.093	-0.643097	0	0	down
maker-HiC_scaffold_9-snap-gene-873.4	3.57881	0.701351	0.981	0.08	-2.35111	0	0	down
maker-HiC_scaffold_9-snap-gene-918.9	1.25165	0.769889	0.787	0.096	-0.701037	0	0	down
maker-HiC_scaffold_9-snap-gene-933.13	1.37448	0.562835	0.797	0.068	-1.28795	0	0	down
maker-HiC_scaffold_9-snap-gene-946.17	2.53253	4.91504	0.935	0.402	0.956598	0	0	up
snap_masked-HiC_scaffold_1-processed-gene-1353.6	3.60032	0.290594	0.962	0.034	-3.6306	0	0	down
snap_masked-HiC_scaffold_1-processed-gene-1427.31	2.5989	0.242941	0.937	0.03	-3.41868	0	0	down
snap_masked-HiC_scaffold_1-processed-gene-1431.31	1.17043	0.512046	0.745	0.056	-1.19254	0	0	down
snap_masked-HiC_scaffold_1-processed-gene-1877.11	1.34258	1.81111	0.808	0.194	0.431835	0	0	up
snap_masked-HiC_scaffold_1-processed-gene-199.61	1.22107	3.91315	0.768	0.35	1.6801	0	0	up
snap_masked-HiC_scaffold_1-processed-gene-2110.13	2.93858	0.987059	0.951	0.11	-1.57381	0	0	down
snap_masked-HiC_scaffold_1-processed-gene-2114.7	46.9861	6.13445	1	0.492	-2.93721	0	0	down
snap_masked-HiC_scaffold_1-processed-gene-240.42	1.24155	2.08599	0.785	0.215	0.748542	0	0	up
snap_masked-HiC_scaffold_1-processed-gene-70.13	3.17535	1.07056	0.962	0.102	-1.56846	0	0	down
snap_masked-HiC_scaffold_1-processed-gene-708.7	2.48017	0.623311	0.941	0.069	-1.99225	0	0	down
snap_masked-HiC_scaffold_10-processed-gene-1169.19	1.22572	0.231881	0.77	0.025	-2.40167	0	0	down
snap_masked-HiC_scaffold_10-processed-gene-1348.12	3.30861	6.48915	0.964	0.491	0.971783	0	0	up
snap_masked-HiC_scaffold_10-processed-gene-1353.10	6.78804	22.7293	0.998	0.872	1.74347	0	0	up
snap_masked-HiC_scaffold_10-processed-gene-1638.13	1.13474	0.474337	0.768	0.063	-1.2582	0	0	down
snap_masked-HiC_scaffold_10-processed-gene-1690.34	1.55912	0.410612	0.838	0.043	-1.92462	0	0	down
snap_masked-HiC_scaffold_10-processed-gene-1759.14	1.10113	0.0289759	0.753	0.005	-5.24316	0	0	down
snap_masked-HiC_scaffold_10-processed-gene-1939.8	1.12142	0.410734	0.745	0.05	-1.44883	0	0	down
snap_masked-HiC_scaffold_10-processed-gene-206.21	1.05827	0.392698	0.724	0.044	-1.42998	0	0	down
snap_masked-HiC_scaffold_10-processed-gene-2069.41	2.59806	0.915108	0.949	0.1	-1.50532	0	0	down
snap_masked-HiC_scaffold_10-processed-gene-2089.30	10.121	0.654098	0.992	0.074	-3.95149	0	0	down
snap_masked-HiC_scaffold_10-processed-gene-371.19	0.951188	0.267076	0.683	0.025	-1.83209	0	0	down
snap_masked-HiC_scaffold_10-processed-gene-375.5	1.49809	0.575233	0.814	0.049	-1.38076	0	0	down
snap_masked-HiC_scaffold_10-processed-gene-456.19	1.16354	0.701592	0.755	0.079	-0.729739	0	0	down
snap_masked-HiC_scaffold_10-processed-gene-894.12	2.4054	0.0375479	0.926	0.006	-5.99763	0	0	down
snap_masked-HiC_scaffold_11-processed-gene-1623.36	4.16678	9.02026	0.971	0.559	1.11422	0	0	up
snap_masked-HiC_scaffold_11-processed-gene-1686.26	2.0673	0.0889304	0.894	0.011	-4.53738	0	0	down
snap_masked-HiC_scaffold_11-processed-gene-354.16	97.2281	5.58364	1	0.401	-4.12207	0	0	down
snap_masked-HiC_scaffold_11-processed-gene-649.37	1.72613	1.18269	0.865	0.139	-0.545436	0	0	down
snap_masked-HiC_scaffold_11-processed-gene-874.15	1.52673	0.918015	0.827	0.113	-0.733792	0	0	down
snap_masked-HiC_scaffold_12-processed-gene-1248.23	2.47888	1.05709	0.933	0.119	-1.22952	0	0	down
snap_masked-HiC_scaffold_12-processed-gene-2044.6	1.03275	9.49366	0.713	0.557	3.20034	0	0	up
snap_masked-HiC_scaffold_12-processed-gene-352.28	4.36599	0.220554	0.975	0.026	-4.30648	0	0	down
snap_masked-HiC_scaffold_12-processed-gene-521.17	1.16388	0.310218	0.755	0.035	-1.90724	0	0	down
snap_masked-HiC_scaffold_12-processed-gene-867.22	2.99099	1.89694	0.966	0.181	-0.65692	0	0	down
snap_masked-HiC_scaffold_13-processed-gene-1481.25	2.9588	1.90841	0.949	0.198	-0.632616	0	0	down
snap_masked-HiC_scaffold_13-processed-gene-40.18	0.637034	11.3692	0.542	0.65	4.1574	0	0	up
snap_masked-HiC_scaffold_13-processed-gene-898.14	3.1455	1.53581	0.973	0.171	-1.03425	0	0	down
snap_masked-HiC_scaffold_13-processed-gene-964.11	1.77095	0.88445	0.876	0.096	-1.00159	0	0	down
snap_masked-HiC_scaffold_14-processed-gene-1433.14	4.23348	0.231515	0.977	0.024	-4.19208	0	0	down
snap_masked-HiC_scaffold_14-processed-gene-783.57	2.26315	1.55101	0.913	0.168	-0.545098	0	0	down
snap_masked-HiC_scaffold_14-processed-gene-783.61	1.88411	1.26881	0.882	0.139	-0.570363	0	0	down
snap_masked-HiC_scaffold_14-processed-gene-941.12	2.16176	1.11692	0.924	0.116	-0.952616	0	0	down
snap_masked-HiC_scaffold_15-processed-gene-257.26	1.17984	5.40726	0.736	0.426	2.19621	0	0	up
snap_masked-HiC_scaffold_2-processed-gene-1107.14	28.482	3.18788	0.996	0.292	-3.15934	0	0	down
snap_masked-HiC_scaffold_2-processed-gene-1570.2	1.8261	4.12895	0.888	0.363	1.17697	0	0	up
snap_masked-HiC_scaffold_2-processed-gene-1814.0	3.56288	6.67804	0.971	0.501	0.90636	0	0	up
snap_masked-HiC_scaffold_2-processed-gene-622.29	1.94716	0.305105	0.882	0.031	-2.67359	0	0	down
snap_masked-HiC_scaffold_3-processed-gene-110.32	0.833091	10.3643	0.586	0.607	3.63685	0	0	up
snap_masked-HiC_scaffold_3-processed-gene-1151.34	1.47757	2.5169	0.842	0.254	0.768384	0	0	up
snap_masked-HiC_scaffold_3-processed-gene-1285.16	2.16161	1.42626	0.89	0.139	-0.599834	0	0	down
snap_masked-HiC_scaffold_3-processed-gene-1710.13	2.00972	3.0288	0.897	0.252	0.59173	0	0	up
snap_masked-HiC_scaffold_3-processed-gene-1765.20	1.37733	1.88994	0.806	0.188	0.456442	0	0	up
snap_masked-HiC_scaffold_3-processed-gene-1893.36	6.19945	1.22115	0.985	0.125	-2.3438	0	0	down
snap_masked-HiC_scaffold_3-processed-gene-194.6	1.69877	0.102991	0.863	0.011	-4.04258	0	0	down
snap_masked-HiC_scaffold_3-processed-gene-255.24	1.34376	1.85454	0.793	0.194	0.464749	0	0	up
snap_masked-HiC_scaffold_3-processed-gene-449.16	13.5477	1.79787	0.996	0.172	-2.91363	0	0	down
snap_masked-HiC_scaffold_4-processed-gene-1104.10	4.48504	1.04657	0.979	0.121	-2.09935	0	0	down
snap_masked-HiC_scaffold_4-processed-gene-1681.17	2.38073	8.5683	0.939	0.576	1.84756	0	0	up
snap_masked-HiC_scaffold_4-processed-gene-392.30	4.78993	1.30051	0.973	0.131	-1.88084	0	0	down
snap_masked-HiC_scaffold_4-processed-gene-43.9	1.09783	0.191853	0.749	0.023	-2.51595	0	0	down
snap_masked-HiC_scaffold_5-processed-gene-1188.6	0.962027	7.834	0.677	0.504	3.02547	0	0	up
snap_masked-HiC_scaffold_5-processed-gene-1215.8	1.75669	1.14551	0.884	0.12	-0.616824	0	0	down
snap_masked-HiC_scaffold_5-processed-gene-302.14	1.25541	0.622909	0.772	0.072	-1.01095	0	0	down
snap_masked-HiC_scaffold_5-processed-gene-357.52	1.6901	0.0447454	0.873	0.006	-5.23609	0	0	down
snap_masked-HiC_scaffold_5-processed-gene-618.13	1.55794	0.760148	0.871	0.079	-1.0352	0	0	down
snap_masked-HiC_scaffold_6-processed-gene-1037.1	2.78886	7.50991	0.945	0.489	1.42909	0	0	up
snap_masked-HiC_scaffold_6-processed-gene-1073.19	1.50331	0.104031	0.827	0.014	-3.85176	0	0	down
snap_masked-HiC_scaffold_6-processed-gene-1139.34	1.16638	0.129735	0.772	0.014	-3.16741	0	0	down
snap_masked-HiC_scaffold_6-processed-gene-1312.22	2.57654	5.16007	0.941	0.408	1.00193	0	0	up
snap_masked-HiC_scaffold_6-processed-gene-777.3	1.47179	2.04627	0.821	0.207	0.475402	0	0	up
snap_masked-HiC_scaffold_6-processed-gene-812.25	1.59375	0.454918	0.861	0.052	-1.80852	0	0	down
snap_masked-HiC_scaffold_6-processed-gene-853.21	3.24672	0.41078	0.951	0.043	-2.98224	0	0	down
snap_masked-HiC_scaffold_7-processed-gene-1264.19	7.48813	0.767577	0.985	0.08	-3.28605	0	0	down
snap_masked-HiC_scaffold_7-processed-gene-1379.20	1.02996	2.0615	0.734	0.21	1.00104	0	0	up
snap_masked-HiC_scaffold_7-processed-gene-1388.26	6.61012	0.667437	0.981	0.073	-3.30778	0	0	down
snap_masked-HiC_scaffold_7-processed-gene-1426.20	1.29307	2.41347	0.778	0.24	0.900256	0	0	up
snap_masked-HiC_scaffold_7-processed-gene-173.14	1.78577	4.13515	0.894	0.343	1.21134	0	0	up
snap_masked-HiC_scaffold_7-processed-gene-1932.2	2.10833	1.45266	0.922	0.147	-0.537368	0	0	down
snap_masked-HiC_scaffold_8-processed-gene-127.6	1.79076	1.06482	0.867	0.112	-0.749909	0	0	down
snap_masked-HiC_scaffold_8-processed-gene-237.33	5.6609	1.23114	0.989	0.136	-2.20094	0	0	down
snap_masked-HiC_scaffold_8-processed-gene-243.13	1.40168	0.974071	0.806	0.117	-0.52501	0	0	down
snap_masked-HiC_scaffold_8-processed-gene-363.5	2.02901	1.35263	0.895	0.147	-0.584974	0	0	down
snap_masked-HiC_scaffold_8-processed-gene-522.17	0.969354	0.190117	0.709	0.023	-2.34952	0	0	down
snap_masked-HiC_scaffold_8-processed-gene-582.39	5.21891	0.477538	0.983	0.06	-3.44979	0	0	down
snap_masked-HiC_scaffold_9-processed-gene-1107.9	2.0795	0.243363	0.909	0.024	-3.09453	0	0	down
snap_masked-HiC_scaffold_9-processed-gene-1188.23	1.36458	3.35299	0.829	0.297	1.29692	0	0	up
snap_masked-HiC_scaffold_9-processed-gene-612.32	1.59396	0.242793	0.852	0.028	-2.71432	0	0	down
snap_masked-HiC_scaffold_9-processed-gene-732.13	1.09409	0.543899	0.726	0.061	-1.00819	0	0	down
snap_masked-HiC_scaffold_9-processed-gene-935.1	1.00986	0.373462	0.711	0.041	-1.43488	0	0	down
augustus_masked-HiC_scaffold_5-processed-gene-1486.26	0.848048	0.239196	0.665	0.027	-1.82552	4.94065645841247e-324	2.09814857819402e-319	down
augustus_masked-HiC_scaffold_8-processed-gene-198.12	3.24354	7.17075	0.954	0.523	1.14453	4.94065645841247e-324	2.09814857819402e-319	up
maker-HiC_scaffold_14-snap-gene-934.1	0.930038	0.400435	0.69	0.046	-1.21552	4.94065645841247e-324	2.09814857819402e-319	down
augustus_masked-HiC_scaffold_5-processed-gene-40.3	1.11682	1.70294	0.732	0.177	0.608589	9.88131291682493e-324	4.19629715638804e-319	up
snap_masked-HiC_scaffold_11-processed-gene-304.28	1.03198	4.76393	0.703	0.372	2.20663	9.88131291682493e-324	4.19629715638804e-319	up
augustus_masked-HiC_scaffold_14-processed-gene-1383.21	1.31974	2.02219	0.785	0.215	0.615622	1.48219693752374e-323	6.29444573458207e-319	up
maker-HiC_scaffold_10-snap-gene-1494.30	1.1294	2.3816	0.736	0.246	1.07631	1.48219693752374e-323	6.29444573458207e-319	up
maker-HiC_scaffold_11-snap-gene-240.42	1.1098	1.57458	0.743	0.167	0.504626	2.96439387504748e-323	1.25888914691641e-318	up
maker-HiC_scaffold_7-snap-gene-692.32	1.22658	0.744938	0.755	0.089	-0.71937	2.96439387504748e-323	1.25888914691641e-318	down
maker-HiC_scaffold_11-snap-gene-1234.0	1.14692	1.55454	0.76	0.164	0.438687	4.44659081257122e-323	1.88833372037462e-318	up
maker-HiC_scaffold_1-snap-gene-225.29	1.1181	0.778598	0.743	0.092	-0.522043	5.43472210425371e-323	2.30796343601342e-318	down
augustus_masked-HiC_scaffold_7-processed-gene-283.10	3.88458	2.65767	0.97	0.261	-0.54758	5.92878775009496e-323	2.51777829383283e-318	down
maker-HiC_scaffold_11-snap-gene-1803.29	1.16547	2.36893	0.74	0.246	1.02326	5.92878775009496e-323	2.51777829383283e-318	up
maker-HiC_scaffold_3-snap-gene-1894.33	1.04488	0.464598	0.717	0.059	-1.16911	7.4109846876187e-323	3.14722286729103e-318	down
maker-HiC_scaffold_13-snap-gene-502.10	0.972934	0.626615	0.698	0.071	-0.634679	8.89318162514244e-323	3.77666744074924e-318	down
maker-HiC_scaffold_7-snap-gene-1014.0	1.19382	2.32072	0.76	0.235	0.958934	1.03753785626662e-322	4.40611201420745e-318	up
maker-HiC_scaffold_7-snap-gene-47.9	1.27771	2.17948	0.764	0.228	0.770383	2.96439387504748e-322	1.25888914691641e-317	up
augustus_masked-HiC_scaffold_14-processed-gene-551.13	1.04761	0.131592	0.713	0.015	-2.992	3.0138004396316e-322	1.27987063269835e-317	down
maker-HiC_scaffold_7-snap-gene-449.6	1.12724	0.511839	0.736	0.065	-1.13888	3.45845952088873e-322	1.46870400473582e-317	down
maker-HiC_scaffold_10-snap-gene-2111.3	1.04073	0.760534	0.724	0.088	-0.452462	3.65608577922522e-322	1.55262994786358e-317	down
maker-HiC_scaffold_5-snap-gene-1072.44	0.998033	2.28224	0.711	0.22	1.19321	4.15015142506647e-322	1.76244480568298e-317	up
maker-HiC_scaffold_12-snap-gene-1074.27	1.23586	1.96436	0.764	0.214	0.6685	7.26276499386632e-322	3.08427840994521e-317	up
maker-HiC_scaffold_3-snap-gene-226.0	0.988757	2.80025	0.694	0.275	1.50177	7.6086109459552e-322	3.23114881041879e-317	up
maker-HiC_scaffold_13-snap-gene-944.31	0.840485	0.122699	0.669	0.014	-2.77509	1.04741916918344e-321	4.44807498577133e-317	down
maker-HiC_scaffold_3-snap-gene-97.20	1.15146	2.40397	0.749	0.242	1.0619	1.91697470586404e-321	8.1408164833928e-317	up
maker-HiC_scaffold_15-snap-gene-89.29	1.00841	0.288008	0.713	0.038	-1.80754	3.1719014463008e-321	1.34701138720056e-316	down
maker-HiC_scaffold_3-snap-gene-335.30	3.84443	2.48496	0.97	0.258	-0.629525	3.18672341567604e-321	1.35330583293514e-316	down
maker-HiC_scaffold_10-snap-gene-1418.7	4.12992	5.49845	0.975	0.426	0.412901	3.2114266979681e-321	1.36379657582611e-316	up
maker-HiC_scaffold_2-snap-gene-1511.0	0.495304	9.93365	0.445	0.568	4.32566	3.6462044663084e-321	1.54843365070719e-316	up
maker-HiC_scaffold_7-snap-gene-794.18	1.22241	1.59197	0.762	0.176	0.381065	7.11948595657236e-321	3.02343210117759e-316	up
maker-HiC_scaffold_14-snap-gene-1370.19	4.04886	5.57025	0.973	0.457	0.460217	6.46386084454103e-320	2.74500778485124e-315	up
genemark-HiC_scaffold_14-processed-gene-552.43	5.23287	1.38642	0.979	0.153	-1.91616	9.2652130564609e-320	3.93465802868725e-315	down
augustus_masked-HiC_scaffold_13-processed-gene-1273.11	1.01579	0.0248827	0.721	0.003	-5.34567	1.38733633352222e-319	5.89160120756881e-315	down
maker-HiC_scaffold_10-snap-gene-2065.38	3.76823	7.31196	0.975	0.524	0.956354	2.6889028709264e-319	1.14189638219631e-314	up
genemark-HiC_scaffold_14-processed-gene-507.21	1.14571	1.58448	0.738	0.172	0.467732	3.9459046870757e-319	1.67570734346044e-314	up
maker-HiC_scaffold_1-snap-gene-520.9	0.94787	0.598909	0.692	0.069	-0.662264	4.73314888715914e-319	2.01002633790987e-314	down
genemark-HiC_scaffold_14-processed-gene-496.41	1.11072	2.01407	0.745	0.219	0.858556	4.92657558750599e-319	2.09216885474617e-314	up
snap_masked-HiC_scaffold_15-processed-gene-17.44	1.05281	2.7085	0.7	0.252	1.36316	5.4571526845749e-319	2.31748903055842e-314	up
maker-HiC_scaffold_5-snap-gene-1067.0	1.13837	3.89635	0.724	0.343	1.77507	6.23263812228733e-319	2.64681443139176e-314	up
genemark-HiC_scaffold_1-processed-gene-99.40	1.0491	0.666381	0.719	0.079	-0.65466	7.10219365896792e-319	3.01608858115391e-314	down
maker-HiC_scaffold_8-snap-gene-699.36	1.03512	0.350628	0.703	0.041	-1.56152	7.40401836201234e-319	3.14426447779578e-314	down
maker-HiC_scaffold_15-snap-gene-301.12	1.25938	1.68412	0.757	0.177	0.419257	7.47190298175092e-319	3.17309303926016e-314	up
augustus_masked-HiC_scaffold_12-processed-gene-568.25	4.72006	1.5529	0.977	0.169	-1.60378	1.15848512636855e-318	4.91973878614934e-314	down
maker-HiC_scaffold_14-snap-gene-1357.22	0.902234	0.560281	0.686	0.067	-0.687253	1.35176360702165e-318	5.74053450993884e-314	down
augustus_masked-HiC_scaffold_13-processed-gene-766.28	0.976661	0.203385	0.69	0.025	-2.26309	1.35708469402736e-318	5.76313157012599e-314	down
augustus_masked-HiC_scaffold_11-processed-gene-1169.31	0.97836	1.41373	0.709	0.15	0.531019	1.45491957321684e-318	6.17860695157997e-314	up
maker-HiC_scaffold_5-snap-gene-896.4	1.19418	1.95116	0.753	0.205	0.708267	1.51658884713075e-318	6.44049785711015e-314	up
maker-HiC_scaffold_10-snap-gene-829.0	1.1733	0.85391	0.743	0.103	-0.458366	1.69860263105866e-318	7.21345579331683e-314	down
snap_masked-HiC_scaffold_5-processed-gene-169.27	0.978461	1.6349	0.703	0.171	0.740557	3.44019885461843e-318	1.46094924759081e-313	up
maker-HiC_scaffold_7-snap-gene-1807.8	0.885725	0.295506	0.688	0.038	-1.58335	4.84554882158803e-318	2.05775921806379e-313	down
maker-HiC_scaffold_6-snap-gene-1346.33	1.13808	2.03458	0.747	0.212	0.838068	5.75425412004508e-318	2.44365909715954e-313	up
snap_masked-HiC_scaffold_8-processed-gene-584.13	0.343827	9.22558	0.335	0.59	4.74548	6.07381083911874e-318	2.57936524904856e-313	up
maker-HiC_scaffold_4-snap-gene-1469.3	0.842313	1.17662	0.669	0.125	0.482168	7.16263765008014e-318	3.04175733085953e-313	up
maker-HiC_scaffold_2-snap-gene-1607.29	0.896663	3.88738	0.663	0.363	2.11604	7.9512454713461e-318	3.37665541431655e-313	up
maker-HiC_scaffold_1-snap-gene-525.3	8.44544	1.19214	0.99	0.135	-2.82451	1.41755734094704e-317	6.01994075979978e-313	down
maker-HiC_scaffold_3-snap-gene-1658.15	1.00243	0.520231	0.694	0.061	-0.946138	1.66830701972132e-317	7.08479942065055e-313	down
augustus_masked-HiC_scaffold_7-processed-gene-326.34	0.964006	0.247348	0.686	0.032	-1.96207	2.83106136733559e-317	1.20226683086641e-312	down
maker-HiC_scaffold_2-snap-gene-1745.1	1.12184	1.82944	0.732	0.195	0.70549	3.5224187890711e-317	1.49586558715483e-312	up
maker-HiC_scaffold_7-snap-gene-1925.25	5.11699	2.37601	0.994	0.229	-1.10672	6.15184010876339e-317	2.61250193898855e-312	down
maker-HiC_scaffold_10-snap-gene-1530.3	0.995015	2.84905	0.705	0.28	1.51759	8.49192472867553e-317	3.60626567452664e-312	up
maker-HiC_scaffold_4-snap-gene-1671.7	0.998885	1.4201	0.709	0.157	0.507557	1.29866306182326e-316	5.51503242464486e-312	up
augustus_masked-HiC_scaffold_2-processed-gene-1798.0	1.2119	1.65273	0.743	0.18	0.447554	1.40131261073147e-316	5.95095426399334e-312	up
augustus_masked-HiC_scaffold_1-processed-gene-1439.22	4.19651	5.88988	0.985	0.453	0.489038	1.74795949263882e-316	7.42305957738926e-312	up
augustus_masked-HiC_scaffold_14-processed-gene-491.39	0.997043	1.3009	0.711	0.139	0.383747	1.78407341864784e-316	7.57642458697179e-312	up
maker-HiC_scaffold_12-snap-gene-119.43	0.897495	0.40424	0.66	0.04	-1.1505	4.57447407264886e-316	1.94264190443179e-311	down
maker-HiC_scaffold_11-snap-gene-68.35	1.18745	1.91389	0.753	0.211	0.688598	1.06328164574948e-315	4.51543816500431e-311	up
maker-HiC_scaffold_7-snap-gene-780.2	3.65134	5.488	0.966	0.432	0.587842	1.0735404396417e-315	4.55900418502639e-311	up
maker-HiC_scaffold_5-snap-gene-528.49	1.07274	0.545071	0.717	0.072	-0.976659	3.20423380867853e-315	1.36074197153151e-310	down
genemark-HiC_scaffold_11-processed-gene-873.57	1.11766	1.45502	0.732	0.162	0.380529	5.50364434089907e-315	2.33723264224961e-310	up
snap_masked-HiC_scaffold_7-processed-gene-962.26	0.929217	1.56015	0.692	0.171	0.747535	6.59594977420036e-315	2.80110199060967e-310	up
maker-HiC_scaffold_13-snap-gene-1713.20	1.09657	1.85107	0.736	0.199	0.755305	1.36874318676369e-314	5.81264169122936e-310	up
maker-HiC_scaffold_7-snap-gene-1333.31	0.834748	3.71067	0.629	0.361	2.15213	1.40030581611002e-314	5.94667870927441e-310	up
maker-HiC_scaffold_2-snap-gene-183.32	4.27074	2.50451	0.975	0.247	-0.769934	1.41173874268167e-314	5.99523091854626e-310	down
maker-HiC_scaffold_3-snap-gene-1760.30	1.06412	3.34087	0.702	0.285	1.65047	1.53305528979895e-314	6.51042589918921e-310	up
augustus_masked-HiC_scaffold_10-processed-gene-2119.76	0.957089	1.93772	0.705	0.208	1.01756	2.3092077932075e-314	9.80651273541429e-310	up
maker-HiC_scaffold_3-snap-gene-411.3	0.995455	0.235103	0.698	0.03	-2.0816	4.00667651248282e-314	0	down
maker-HiC_scaffold_1-snap-gene-1598.9	0.997105	2.85816	0.709	0.293	1.51917	4.2262075551167e-314	0	up
maker-HiC_scaffold_12-snap-gene-2062.0	0.818367	5.09943	0.618	0.398	2.63937	1.23017651978387e-313	0	up
maker-HiC_scaffold_7-snap-gene-1351.3	1.25279	1.86622	0.751	0.183	0.574938	1.33013741394091e-313	0	up
maker-HiC_scaffold_13-snap-gene-1329.17	0.885451	1.25015	0.673	0.138	0.497573	2.19937482575408e-313	0	up
maker-HiC_scaffold_4-snap-gene-377.11	0.937815	1.84475	0.696	0.189	0.975977	4.24500551179865e-313	0	up
maker-HiC_scaffold_4-snap-gene-877.15	1.02988	1.46914	0.713	0.159	0.512465	4.4251590363972e-313	0	up
snap_masked-HiC_scaffold_12-processed-gene-1414.37	5.96636	1.28152	0.981	0.146	-2.21891	4.79841830379919e-313	0	down
snap_masked-HiC_scaffold_9-processed-gene-49.32	4.13634	2.66962	0.981	0.267	-0.6317	5.70747751219959e-313	2.42e-308	down
maker-HiC_scaffold_7-snap-gene-1071.0	0.949292	0.670164	0.69	0.077	-0.502274	1.21097475122895e-312	5.14e-308	down
maker-HiC_scaffold_7-snap-gene-1280.0	0.822155	0.140569	0.648	0.014	-2.54728	1.59742696132979e-312	6.78e-308	down
augustus_masked-HiC_scaffold_3-processed-gene-1338.1	4.10339	6.73634	0.979	0.507	0.715135	2.10580882766094e-312	8.94e-308	up
snap_masked-HiC_scaffold_12-processed-gene-261.11	1.04682	1.67359	0.724	0.184	0.676874	2.13400318356238e-312	9.06e-308	up
maker-HiC_scaffold_15-snap-gene-514.23	0.840287	0.312159	0.639	0.028	-1.42831	2.30458495966829e-312	9.79e-308	down
maker-HiC_scaffold_2-snap-gene-202.7	1.04958	1.5317	0.724	0.169	0.545271	3.32694042260288e-312	1.41e-307	up
maker-HiC_scaffold_1-snap-gene-1198.2	4.05934	2.1808	0.971	0.233	-0.896356	3.86467035349822e-312	1.64e-307	down
maker-HiC_scaffold_15-snap-gene-598.8	1.01481	1.74191	0.702	0.175	0.779396	1.01801891625906e-311	4.32e-307	up
maker-HiC_scaffold_8-snap-gene-471.1	0.932683	0.195765	0.684	0.024	-2.25168	1.36302619809537e-311	5.79e-307	down
genemark-HiC_scaffold_3-processed-gene-526.28	1.02381	0.529355	0.681	0.049	-0.951511	1.51787645819951e-311	6.45e-307	down
maker-HiC_scaffold_10-snap-gene-1355.2	1.05257	1.42662	0.715	0.157	0.438658	1.85344165719547e-311	7.87e-307	up
maker-HiC_scaffold_13-snap-gene-1307.32	1.02668	0.283087	0.69	0.033	-1.8583	1.90446112281684e-311	8.09e-307	down
maker-HiC_scaffold_11-snap-gene-215.6	0.70146	4.81744	0.565	0.404	2.77966	1.93054344006054e-311	8.2e-307	up
maker-HiC_scaffold_11-snap-gene-1675.48	1.01551	0.51644	0.724	0.07	-0.975399	2.47749582041035e-311	1.05e-306	down
augustus_masked-HiC_scaffold_10-processed-gene-1726.35	0.887831	0.686408	0.665	0.075	-0.371172	3.32200146160781e-311	1.41e-306	down
maker-HiC_scaffold_12-snap-gene-302.41	0.988113	0.661302	0.69	0.078	-0.579295	3.51683406888134e-311	1.49e-306	down
genemark-HiC_scaffold_3-processed-gene-1137.44	1.14641	1.7701	0.734	0.184	0.626659	3.57842805060728e-311	1.52e-306	up
snap_masked-HiC_scaffold_7-processed-gene-992.11	4.30451	6.7381	0.983	0.46	0.646482	3.64519699160213e-311	1.55e-306	up
maker-HiC_scaffold_12-snap-gene-2008.10	1.05485	2.98509	0.717	0.288	1.50065	5.08636358593946e-311	2.16e-306	up
maker-HiC_scaffold_4-snap-gene-488.37	0.958628	1.3722	0.705	0.155	0.517406	5.45510784764578e-311	2.32e-306	up
snap_masked-HiC_scaffold_2-processed-gene-52.0	0.965736	0.715965	0.698	0.084	-0.431687	1.07171385131099e-310	4.55e-306	down
augustus_masked-HiC_scaffold_10-processed-gene-1241.18	0.865068	1.99785	0.677	0.198	1.20747	1.75103948691365e-310	7.44e-306	up
maker-HiC_scaffold_2-snap-gene-47.0	3.77389	5.83338	0.971	0.472	0.628266	1.77991990527517e-310	7.56e-306	up
augustus_masked-HiC_scaffold_6-processed-gene-69.30	1.14423	0.487116	0.719	0.06	-1.23187	2.27305690554989e-310	9.65e-306	down
genemark-HiC_scaffold_10-processed-gene-274.76	1.14037	1.95285	0.724	0.203	0.776028	2.47954192207688e-310	1.05e-305	up
augustus_masked-HiC_scaffold_15-processed-gene-129.24	0.917882	0.41403	0.679	0.055	-1.14838	5.60032602442642e-310	2.38e-305	down
maker-HiC_scaffold_7-snap-gene-301.39	9.61248	1.27096	0.985	0.144	-2.91889	7.12548686962498e-310	3.03e-305	down
maker-HiC_scaffold_3-snap-gene-1695.0	0.891502	0.504882	0.671	0.055	-0.820166	9.96974673652373e-310	4.23e-305	down
snap_masked-HiC_scaffold_11-processed-gene-31.38	0.95767	0.210709	0.684	0.022	-2.18374	0	4.61e-305	down
maker-HiC_scaffold_14-snap-gene-1007.0	5.52658	1.59059	0.981	0.169	-1.79676	0	2.1e-304	down
maker-HiC_scaffold_6-snap-gene-1237.16	4.24882	3.19802	0.983	0.308	-0.409872	0	2.19e-304	down
augustus_masked-HiC_scaffold_12-processed-gene-140.27	4.22583	2.14492	0.97	0.223	-0.978278	0	2.22e-304	down
maker-HiC_scaffold_11-snap-gene-1736.35	0.664978	6.5079	0.519	0.492	3.29062	0	2.82e-304	up
maker-HiC_scaffold_3-snap-gene-301.0	0.763665	1.78531	0.635	0.183	1.22505	0	3.27e-304	up
maker-HiC_scaffold_4-snap-gene-1362.30	0.947866	0.483019	0.675	0.047	-0.972456	0	3.96e-304	down
snap_masked-HiC_scaffold_6-processed-gene-1043.41	0.902106	0.335443	0.665	0.04	-1.42696	0	4.16e-304	down
maker-HiC_scaffold_4-snap-gene-65.38	1.068	2.04965	0.722	0.208	0.940395	0	4.24e-304	up
maker-HiC_scaffold_4-snap-gene-844.0	1.09724	1.47194	0.715	0.142	0.423803	0	6.84e-304	up
maker-HiC_scaffold_12-snap-gene-149.0	0.870372	0.236886	0.662	0.026	-1.87699	0	9.14e-304	down
genemark-HiC_scaffold_1-processed-gene-132.57	4.85532	13.934	0.981	0.7	1.52096	0	9.44e-304	up
maker-HiC_scaffold_3-snap-gene-1787.5	0.822251	0.193594	0.644	0.019	-2.08597	2.33e-308	9.89e-304	down
maker-HiC_scaffold_6-snap-gene-817.45	0.979324	1.37332	0.696	0.136	0.487765	2.87e-308	1.22e-303	up
maker-HiC_scaffold_3-snap-gene-205.3	6.31049	17.9832	0.996	0.781	1.51081	3.6e-308	1.53e-303	up
maker-HiC_scaffold_9-snap-gene-167.24	0.929816	0.354352	0.675	0.041	-1.39151	3.85e-308	1.64e-303	down
maker-HiC_scaffold_13-snap-gene-151.6	0.839116	0.094873	0.652	0.008	-3.14345	3.86e-308	1.64e-303	down
augustus_masked-HiC_scaffold_4-processed-gene-1673.38	0.82263	1.74231	0.648	0.182	1.08259	3.86e-308	1.64e-303	up
augustus_masked-HiC_scaffold_12-processed-gene-132.31	1.01882	0.0490281	0.698	0.006	-4.37434	4.57e-308	1.94e-303	down
maker-HiC_scaffold_11-snap-gene-1139.26	0.927725	1.39111	0.69	0.153	0.584411	6.42e-308	2.72e-303	up
snap_masked-HiC_scaffold_7-processed-gene-389.0	1.05452	0.12485	0.692	0.015	-3.0773	6.87e-308	2.92e-303	down
maker-HiC_scaffold_7-snap-gene-1026.35	0.967122	1.46115	0.713	0.165	0.595283	1.11e-307	4.73e-303	up
maker-HiC_scaffold_11-snap-gene-9.30	1.03828	2.27409	0.711	0.234	1.13101	1.31e-307	5.57e-303	up
maker-HiC_scaffold_11-snap-gene-696.72	0.86973	0.115526	0.679	0.013	-2.91126	1.64e-307	6.98e-303	down
maker-HiC_scaffold_9-snap-gene-18.1	0.901324	0.502342	0.677	0.06	-0.843247	3.42e-307	1.45e-302	down
maker-HiC_scaffold_5-snap-gene-526.1	0.995429	2.70106	0.703	0.279	1.44004	8.25e-307	3.5e-302	up
augustus_masked-HiC_scaffold_2-processed-gene-1729.24	0.898843	2.84495	0.667	0.273	1.66215	9.3e-307	3.95e-302	up
maker-HiC_scaffold_13-snap-gene-1451.0	0.923646	1.55183	0.686	0.167	0.748495	1.76e-306	7.46e-302	up
maker-HiC_scaffold_10-snap-gene-198.3	4.56734	2.68882	0.979	0.262	-0.764362	1.98e-306	8.42e-302	down
maker-HiC_scaffold_10-snap-gene-28.37	0.89308	1.51342	0.686	0.177	0.760884	2.31e-306	9.79e-302	up
maker-HiC_scaffold_11-snap-gene-3.21	0.897263	1.88261	0.673	0.214	1.06905	3.62e-306	1.54e-301	up
snap_masked-HiC_scaffold_1-processed-gene-1427.30	0.969087	0.401619	0.692	0.049	-1.27059	1.57e-305	6.65e-301	down
maker-HiC_scaffold_13-snap-gene-140.4	1.04531	2.80053	0.698	0.274	1.42168	1.75e-305	7.42e-301	up
maker-HiC_scaffold_12-snap-gene-614.36	0.85187	0.125915	0.665	0.014	-2.75721	1.99e-305	8.47e-301	down
maker-HiC_scaffold_5-snap-gene-67.21	0.803718	0.537717	0.639	0.062	-0.579753	4.23e-305	1.8e-300	down
maker-HiC_scaffold_10-snap-gene-627.2	1.09664	0.847481	0.721	0.107	-0.371793	5.69e-305	2.41e-300	down
maker-HiC_scaffold_3-snap-gene-1096.56	0.911205	0.170224	0.671	0.019	-2.41965	6.46e-305	2.74e-300	down
augustus_masked-HiC_scaffold_6-processed-gene-725.24	27.3053	6.0187	1	0.435	-2.18164	9.33e-305	3.96e-300	down
maker-HiC_scaffold_5-snap-gene-529.32	0.83227	0.13386	0.643	0.014	-2.63542	1.07e-304	4.53e-300	down
augustus_masked-HiC_scaffold_2-processed-gene-1681.5	1.07659	1.84963	0.722	0.189	0.780717	1.6e-304	6.81e-300	up
maker-HiC_scaffold_11-snap-gene-448.0	0.96443	0.0304501	0.692	0.003	-4.98058	2.29e-304	9.72e-300	down
maker-HiC_scaffold_12-snap-gene-1035.3	1.00325	0.694968	0.688	0.081	-0.5296	2.78e-304	1.18e-299	down
augustus_masked-HiC_scaffold_3-processed-gene-1796.34	0.815993	2.04396	0.644	0.196	1.32463	3.01e-304	1.28e-299	up
genemark-HiC_scaffold_15-processed-gene-1348.3	0.966652	1.42905	0.69	0.157	0.563942	3.93e-304	1.67e-299	up
snap_masked-HiC_scaffold_5-processed-gene-1145.5	4.75394	3.26502	0.983	0.296	-0.542019	5.17e-304	2.2e-299	down
maker-HiC_scaffold_11-snap-gene-144.3	0.857445	0.634251	0.641	0.059	-0.43493	6.94e-304	2.95e-299	down
snap_masked-HiC_scaffold_14-processed-gene-1308.1	0.931599	1.3693	0.662	0.136	0.555607	1.43e-303	6.08e-299	up
maker-HiC_scaffold_12-snap-gene-1274.29	1.01408	0.758104	0.696	0.086	-0.419653	1.68e-303	7.12e-299	down
snap_masked-HiC_scaffold_8-processed-gene-446.26	4.37827	2.96088	0.973	0.272	-0.56432	3.94e-303	1.67e-298	down
maker-HiC_scaffold_3-snap-gene-362.58	1.05434	0.037457	0.7	0.005	-4.81125	9.75e-303	4.14e-298	down
maker-HiC_scaffold_11-snap-gene-314.3	0.920822	2.01342	0.675	0.214	1.12857	9.84e-303	4.18e-298	up
maker-HiC_scaffold_7-snap-gene-826.31	0.943707	1.2574	0.675	0.141	0.41399	1.44e-302	6.11e-298	up
maker-HiC_scaffold_8-snap-gene-61.38	0.958333	1.88775	0.677	0.19	0.977995	2.34e-302	9.93e-298	up
augustus_masked-HiC_scaffold_6-processed-gene-1318.10	0.827041	4.51632	0.612	0.359	2.44898	2.57e-302	1.09e-297	up
snap_masked-HiC_scaffold_12-processed-gene-1352.15	5.84301	1.69527	0.979	0.171	-1.78514	2.74e-302	1.16e-297	down
maker-HiC_scaffold_13-snap-gene-1481.0	4.50586	3.12577	0.985	0.294	-0.527575	8.07e-302	3.43e-297	down
augustus_masked-HiC_scaffold_6-processed-gene-1240.18	0.965872	0.617999	0.683	0.074	-0.644144	1.81e-301	7.67e-297	down
maker-HiC_scaffold_1-snap-gene-1546.35	7.06373	1.43046	0.987	0.155	-2.30387	4.03e-301	1.71e-296	down
maker-HiC_scaffold_10-snap-gene-333.47	1.02986	2.00404	0.709	0.218	0.9604	4.07e-301	1.73e-296	up
maker-HiC_scaffold_13-snap-gene-1696.20	0.836651	0.335939	0.646	0.04	-1.31617	4.25e-301	1.81e-296	down
genemark-HiC_scaffold_14-processed-gene-681.5	15.518	2.51111	0.989	0.239	-2.6275	4.41e-301	1.87e-296	down
maker-HiC_scaffold_14-snap-gene-716.70	0.846831	1.53592	0.658	0.171	0.858884	5.77e-301	2.45e-296	up
maker-HiC_scaffold_11-snap-gene-140.19	0.792797	1.18074	0.643	0.127	0.574609	8.12e-301	3.45e-296	up
maker-HiC_scaffold_12-snap-gene-1050.46	1.07119	0.607574	0.702	0.076	-0.817973	9.3e-301	3.95e-296	down
augustus_masked-HiC_scaffold_12-processed-gene-144.51	0.984021	1.37638	0.692	0.152	0.484072	1.22e-300	5.19e-296	up
maker-HiC_scaffold_12-snap-gene-890.38	25.3113	5.21481	0.998	0.377	-2.27907	1.48e-300	6.3e-296	down
maker-HiC_scaffold_10-snap-gene-1145.29	0.938433	0.662137	0.686	0.085	-0.50306	2.25e-300	9.54e-296	down
maker-HiC_scaffold_2-snap-gene-1784.30	1.02545	0.640417	0.703	0.079	-0.679095	4.91e-300	2.09e-295	down
augustus_masked-HiC_scaffold_3-processed-gene-1903.16	0.985273	0.323938	0.667	0.036	-1.60451	1.28e-299	5.43e-295	down
maker-HiC_scaffold_12-snap-gene-1948.0	4.74617	3.21369	0.99	0.311	-0.562518	1.59e-299	6.76e-295	down
snap_masked-HiC_scaffold_7-processed-gene-145.2	5.39639	14.1646	0.994	0.496	1.39221	1.74e-299	7.37e-295	up
maker-HiC_scaffold_6-snap-gene-1118.1	0.914033	0.364938	0.662	0.044	-1.32436	2.13e-299	9.03e-295	down
maker-HiC_scaffold_2-snap-gene-1847.13	0.860919	0.359541	0.662	0.046	-1.25949	8.02e-299	3.41e-294	down
maker-HiC_scaffold_10-snap-gene-385.51	0.881822	1.2096	0.669	0.136	0.455924	9.35e-299	3.97e-294	up
maker-HiC_scaffold_4-snap-gene-402.33	0.908166	4.49879	0.641	0.297	2.30838	1.63e-298	6.91e-294	up
maker-HiC_scaffold_2-snap-gene-1541.30	0.947111	0.511936	0.675	0.061	-0.887441	1.81e-298	7.67e-294	down
genemark-HiC_scaffold_3-processed-gene-1582.15	0.904661	2.39789	0.671	0.25	1.40622	3.04e-298	1.29e-293	up
maker-HiC_scaffold_11-snap-gene-1266.4	4.86817	2.09389	0.977	0.216	-1.21715	3.12e-298	1.32e-293	down
maker-HiC_scaffold_1-snap-gene-155.55	0.872435	0.573062	0.644	0.064	-0.606271	3.41e-298	1.45e-293	down
maker-HiC_scaffold_6-snap-gene-314.53	0.791726	0.382802	0.62	0.039	-1.04821	3.54e-298	1.5e-293	down
maker-HiC_scaffold_1-snap-gene-1141.41	0.885511	0.0962039	0.679	0.014	-3.20101	7.49e-298	3.18e-293	down
maker-HiC_scaffold_12-snap-gene-1658.6	0.837287	1.40358	0.654	0.152	0.745251	8.92e-298	3.79e-293	up
maker-HiC_scaffold_6-snap-gene-878.55	0.841945	0.46281	0.643	0.052	-0.863165	1.24e-297	5.28e-293	down
maker-HiC_scaffold_5-snap-gene-8.21	4.68207	6.57639	0.99	0.494	0.49014	1.49e-297	6.32e-293	up
genemark-HiC_scaffold_1-processed-gene-283.64	0.910199	0.103669	0.663	0.011	-3.13297	1.55e-297	6.59e-293	down
maker-HiC_scaffold_13-snap-gene-828.11	0.818862	0.0812862	0.646	0.009	-3.33094	1.9e-297	8.07e-293	down
augustus_masked-HiC_scaffold_1-processed-gene-1445.3	0.83332	0.612463	0.62	0.063	-0.444185	2.31e-297	9.83e-293	down
maker-HiC_scaffold_12-snap-gene-171.68	0.787692	0.233986	0.618	0.023	-1.75077	2.96e-297	1.26e-292	down
maker-HiC_scaffold_11-snap-gene-1688.42	0.819916	0.190383	0.643	0.02	-2.10599	3.54e-297	1.5e-292	down
genemark-HiC_scaffold_5-processed-gene-1705.20	0.991646	1.68356	0.69	0.181	0.763557	4.03e-297	1.71e-292	up
maker-HiC_scaffold_8-snap-gene-244.33	0.91175	0.552294	0.663	0.064	-0.723098	4.07e-297	1.73e-292	down
augustus_masked-HiC_scaffold_10-processed-gene-1073.17	0.764235	3.66459	0.614	0.305	2.26141	4.32e-297	1.83e-292	up
maker-HiC_scaffold_10-snap-gene-1243.46	4.16729	6.15641	0.981	0.458	0.562968	4.32e-297	1.83e-292	up
maker-HiC_scaffold_14-snap-gene-1434.53	6.0299	1.90541	0.983	0.184	-1.66198	6.1e-297	2.59e-292	down
snap_masked-HiC_scaffold_8-processed-gene-439.33	0.878907	1.4601	0.669	0.162	0.732222	9.14e-297	3.88e-292	up
augustus_masked-HiC_scaffold_11-processed-gene-1011.1	0.910188	1.75336	0.683	0.192	0.94581	1.01e-296	4.28e-292	up
maker-HiC_scaffold_5-snap-gene-705.28	0.826332	0.236228	0.629	0.019	-1.80611	1.13e-296	4.81e-292	down
augustus_masked-HiC_scaffold_12-processed-gene-822.22	0.906205	0.390231	0.667	0.053	-1.2153	3.82e-296	1.62e-291	down
maker-HiC_scaffold_13-snap-gene-1020.39	0.896822	0.0516398	0.66	0.005	-4.11564	4.19e-296	1.78e-291	down
maker-HiC_scaffold_9-snap-gene-358.21	0.937444	1.43172	0.66	0.144	0.610892	6.77e-296	2.87e-291	up
maker-HiC_scaffold_11-snap-gene-1056.49	0.978517	1.33306	0.684	0.154	0.446036	7.43e-296	3.16e-291	up
maker-HiC_scaffold_1-snap-gene-2087.21	0.773195	0.508376	0.627	0.057	-0.60484	8.5e-296	3.61e-291	down
maker-HiC_scaffold_3-snap-gene-1832.4	0.778995	0.148059	0.62	0.014	-2.39465	1.09e-295	4.63e-291	down
maker-HiC_scaffold_2-snap-gene-59.39	0.863323	0.113369	0.646	0.012	-2.92777	1.28e-295	5.42e-291	down
maker-HiC_scaffold_13-snap-gene-1120.5	1.02899	0.189958	0.7	0.028	-2.43686	2.31e-295	9.82e-291	down
augustus_masked-HiC_scaffold_12-processed-gene-390.5	0.955634	0.727893	0.663	0.08	-0.392684	3.12e-295	1.32e-290	down
augustus_masked-HiC_scaffold_2-processed-gene-589.2	4.46378	7.41674	0.985	0.538	0.732507	3.78e-295	1.61e-290	up
maker-HiC_scaffold_13-snap-gene-1458.21	0.784536	0.0909187	0.635	0.01	-3.10779	4.4e-295	1.87e-290	down
maker-HiC_scaffold_10-snap-gene-479.25	0.664992	4.72313	0.557	0.401	2.82815	4.69e-295	1.99e-290	up
maker-HiC_scaffold_8-snap-gene-750.38	5.87435	2.65315	0.981	0.227	-1.14669	5.45e-295	2.31e-290	down
augustus_masked-HiC_scaffold_4-processed-gene-943.25	5.57515	2.13231	0.981	0.211	-1.38655	7.12e-295	3.02e-290	down
maker-HiC_scaffold_3-snap-gene-142.1	0.820848	0.0909712	0.629	0.009	-3.17222	7.42e-295	3.15e-290	down
maker-HiC_scaffold_6-snap-gene-1172.31	0.775579	0.513686	0.639	0.06	-0.594291	9.33e-295	3.96e-290	down
augustus_masked-HiC_scaffold_10-processed-gene-1044.16	0.948265	1.26326	0.686	0.147	0.413752	9.41e-295	4e-290	up
maker-HiC_scaffold_9-snap-gene-147.0	0.911348	0.456955	0.639	0.045	-0.995791	1.1e-294	4.67e-290	down
maker-HiC_scaffold_14-snap-gene-1434.50	0.903268	0.428512	0.669	0.056	-1.07564	1.57e-294	6.66e-290	down
maker-HiC_scaffold_6-snap-gene-1294.3	0.928498	1.73176	0.675	0.193	0.899199	1.75e-294	7.42e-290	up
snap_masked-HiC_scaffold_10-processed-gene-1784.23	0.823881	0.610721	0.646	0.072	-0.431862	1.93e-294	8.19e-290	down
maker-HiC_scaffold_14-snap-gene-269.11	0.764648	1.68191	0.618	0.184	1.13713	1.99e-294	8.43e-290	up
maker-HiC_scaffold_4-snap-gene-106.11	0.842748	0.634399	0.637	0.072	-0.409655	3e-294	1.27e-289	down
snap_masked-HiC_scaffold_8-processed-gene-327.24	6.0808	3.41031	0.992	0.265	-0.834339	3.09e-294	1.31e-289	down
maker-HiC_scaffold_4-snap-gene-675.22	0.804114	3.44105	0.627	0.324	2.09724	3.74e-294	1.59e-289	up
maker-HiC_scaffold_5-snap-gene-143.25	0.839953	2.68702	0.646	0.263	1.67751	6.39e-294	2.71e-289	up
maker-HiC_scaffold_1-snap-gene-788.33	0.901648	2.11379	0.673	0.217	1.22911	1.15e-293	4.89e-289	up
maker-HiC_scaffold_5-snap-gene-192.48	0.797896	0.327382	0.62	0.036	-1.28497	1.61e-293	6.85e-289	down
maker-HiC_scaffold_13-snap-gene-110.0	0.901342	1.16019	0.673	0.136	0.364183	2.14e-293	9.08e-289	up
maker-HiC_scaffold_11-snap-gene-1505.29	0.841377	0.22355	0.627	0.021	-1.91168	2.67e-293	1.13e-288	down
augustus_masked-HiC_scaffold_11-processed-gene-1608.42	0.94451	0.198001	0.665	0.024	-2.25348	3.71e-293	1.57e-288	down
genemark-HiC_scaffold_12-processed-gene-478.14	6.90461	2.32022	0.99	0.201	-1.57325	4.24e-293	1.8e-288	down
maker-HiC_scaffold_7-snap-gene-1472.28	0.887388	2.22082	0.646	0.23	1.32336	4.38e-293	1.86e-288	up
maker-HiC_scaffold_3-snap-gene-319.25	0.866186	1.35711	0.665	0.153	0.647728	5.92e-293	2.51e-288	up
maker-HiC_scaffold_6-snap-gene-1240.13	4.5801	6.09013	0.987	0.464	0.411088	7.44e-293	3.16e-288	up
augustus_masked-HiC_scaffold_12-processed-gene-1373.30	0.760117	0.143018	0.608	0.013	-2.40921	1.4e-292	5.94e-288	down
maker-HiC_scaffold_9-snap-gene-1083.18	0.890738	1.83071	0.667	0.192	1.03925	2.19e-292	9.29e-288	up
maker-HiC_scaffold_10-snap-gene-255.0	0.885788	1.48266	0.665	0.165	0.743092	4.71e-292	2e-287	up
maker-HiC_scaffold_7-snap-gene-958.4	0.889422	0.494488	0.656	0.063	-0.846804	4.83e-292	2.05e-287	down
maker-HiC_scaffold_12-snap-gene-889.27	20.709	4.35517	0.998	0.352	-2.24943	5.71e-292	2.42e-287	down
maker-HiC_scaffold_7-snap-gene-1276.17	0.871647	0.23923	0.648	0.031	-1.86491	6.1e-292	2.59e-287	down
maker-HiC_scaffold_14-snap-gene-350.7	4.91853	2.8564	0.989	0.268	-0.784009	6.12e-292	2.6e-287	down
maker-HiC_scaffold_12-snap-gene-1169.25	0.817984	2.32153	0.618	0.226	1.50482	6.34e-292	2.69e-287	up
maker-HiC_scaffold_7-snap-gene-219.1	0.960412	1.73693	0.673	0.185	0.854747	6.36e-292	2.7e-287	up
augustus_masked-HiC_scaffold_10-processed-gene-1596.1	0.91405	0.579445	0.667	0.07	-0.657509	8.54e-292	3.63e-287	down
maker-HiC_scaffold_12-snap-gene-2061.11	5.16288	9.88478	0.994	0.628	0.93702	1.52e-291	6.44e-287	up
maker-HiC_scaffold_5-snap-gene-890.32	0.800115	0.157302	0.616	0.016	-2.34594	2.84e-291	1.2e-286	down
genemark-HiC_scaffold_6-processed-gene-994.96	0.889083	1.4218	0.66	0.16	0.677272	3.34e-291	1.42e-286	up
maker-HiC_scaffold_8-snap-gene-728.14	0.981166	0.685258	0.669	0.08	-0.517787	3.95e-291	1.68e-286	down
maker-HiC_scaffold_2-snap-gene-1297.23	0.873607	1.7754	0.644	0.134	1.02301	4.21e-291	1.79e-286	up
maker-HiC_scaffold_12-snap-gene-802.18	0.835036	1.24458	0.631	0.136	0.575695	4.75e-291	2.02e-286	up
augustus_masked-HiC_scaffold_11-processed-gene-1254.45	1.00109	1.48725	0.677	0.167	0.571026	4.91e-291	2.08e-286	up
maker-HiC_scaffold_9-snap-gene-476.8	6.81171	1.58408	0.989	0.174	-2.1043	9.68e-291	4.11e-286	down
snap_masked-HiC_scaffold_11-processed-gene-434.61	0.882869	1.33087	0.658	0.151	0.592043	1.9e-290	8.07e-286	up
maker-HiC_scaffold_7-snap-gene-1452.25	0.854002	0.164526	0.637	0.019	-2.37521	2.59e-290	1.1e-285	down
snap_masked-HiC_scaffold_8-processed-gene-610.33	1.1129	1.49621	0.703	0.161	0.426958	6.92e-290	2.94e-285	up
maker-HiC_scaffold_13-snap-gene-1216.27	0.944434	2.24796	0.662	0.229	1.25101	7.43e-290	3.15e-285	up
maker-HiC_scaffold_2-snap-gene-1785.7	0.702051	3.66331	0.576	0.345	2.38333	8.34e-290	3.54e-285	up
maker-HiC_scaffold_9-snap-gene-26.24	0.798199	1.18981	0.644	0.135	0.575847	1.15e-289	4.9e-285	up
maker-HiC_scaffold_1-snap-gene-1232.27	0.801661	2.26141	0.639	0.238	1.49604	1.89e-289	8.02e-285	up
maker-HiC_scaffold_6-snap-gene-840.26	0.946852	2.26874	0.677	0.239	1.26059	2.69e-289	1.14e-284	up
maker-HiC_scaffold_5-snap-gene-883.23	0.739387	2.66473	0.599	0.259	1.84945	8.89e-289	3.77e-284	up
snap_masked-HiC_scaffold_6-processed-gene-853.19	0.928889	0.341025	0.667	0.043	-1.44536	1e-288	4.26e-284	down
augustus_masked-HiC_scaffold_10-processed-gene-259.9	0.841507	0.371769	0.633	0.04	-1.17835	1.01e-288	4.28e-284	down
maker-HiC_scaffold_14-snap-gene-441.7	0.868459	0.0896065	0.644	0.011	-3.27534	1.1e-288	4.67e-284	down
maker-HiC_scaffold_12-snap-gene-1992.1	1.13429	11.6754	0.713	0.566	3.3635	2.55e-288	1.08e-283	up
maker-HiC_scaffold_7-snap-gene-974.32	0.727747	0.140208	0.61	0.016	-2.37504	2.62e-288	1.11e-283	down
genemark-HiC_scaffold_10-processed-gene-223.44	11.0666	1.86598	0.992	0.182	-2.56813	2.7e-288	1.15e-283	down
maker-HiC_scaffold_12-snap-gene-167.5	0.832475	1.09597	0.639	0.119	0.39669	3.38e-288	1.43e-283	up
maker-HiC_scaffold_15-snap-gene-145.1	0.726143	0.173021	0.606	0.022	-2.06867	5.42e-288	2.3e-283	down
augustus_masked-HiC_scaffold_3-processed-gene-1313.2	0.806412	1.95498	0.633	0.209	1.27746	1.02e-287	4.31e-283	up
maker-HiC_scaffold_1-snap-gene-804.11	0.82468	1.65209	0.637	0.173	1.0023	1.48e-287	6.29e-283	up
maker-HiC_scaffold_5-snap-gene-711.28	0.791985	0.595526	0.622	0.069	-0.411249	1.95e-287	8.26e-283	down
maker-HiC_scaffold_4-snap-gene-427.51	0.743408	1.20425	0.624	0.13	0.695838	2.84e-287	1.21e-282	up
maker-HiC_scaffold_3-snap-gene-960.29	8.95322	27.7742	1	0.894	1.63325	3.25e-287	1.38e-282	up
maker-HiC_scaffold_7-snap-gene-988.29	0.933617	1.77628	0.667	0.181	0.927883	4.27e-287	1.81e-282	up
augustus_masked-HiC_scaffold_10-processed-gene-1816.21	0.760186	1.00437	0.618	0.102	0.401815	6.25e-287	2.66e-282	up
maker-HiC_scaffold_11-snap-gene-1771.44	0.728406	3.30199	0.591	0.31	2.18037	6.52e-287	2.77e-282	up
augustus_masked-HiC_scaffold_8-processed-gene-1225.40	0.721533	0.523531	0.61	0.049	-0.462714	9.73e-287	4.13e-282	down
maker-HiC_scaffold_10-snap-gene-1840.45	0.798077	0.33187	0.629	0.04	-1.26565	1.02e-286	4.34e-282	down
maker-HiC_scaffold_10-snap-gene-1175.1	0.916094	0.444688	0.654	0.056	-1.04254	1.42e-286	6.04e-282	down
maker-HiC_scaffold_2-snap-gene-194.2	0.797689	1.56885	0.641	0.169	0.97572	2.15e-286	9.12e-282	up
maker-HiC_scaffold_15-snap-gene-238.23	0.743868	0.491171	0.618	0.055	-0.59872	2.17e-286	9.2e-282	down
maker-HiC_scaffold_5-snap-gene-1253.0	0.834903	2.95592	0.629	0.28	1.8238	2.39e-286	1.02e-281	up
maker-HiC_scaffold_5-snap-gene-523.17	0.720378	0.241467	0.614	0.03	-1.57653	2.45e-286	1.04e-281	down
maker-HiC_scaffold_3-snap-gene-16.21	0.868979	2.85127	0.644	0.281	1.7141	2.46e-286	1.04e-281	up
maker-HiC_scaffold_1-snap-gene-22.12	0.811686	0.540735	0.644	0.07	-0.58591	3.1e-286	1.32e-281	down
maker-HiC_scaffold_5-snap-gene-277.7	0.893718	1.27426	0.665	0.144	0.511723	1.09e-285	4.63e-281	up
maker-HiC_scaffold_14-snap-gene-1416.29	0.80556	1.25478	0.633	0.145	0.639308	1.19e-285	5.04e-281	up
maker-HiC_scaffold_8-snap-gene-247.50	0.821653	0.0337917	0.629	0.002	-4.5997	2.3e-285	9.75e-281	down
snap_masked-HiC_scaffold_11-processed-gene-1677.27	0.897694	1.29712	0.65	0.141	0.530964	2.31e-285	9.81e-281	up
maker-HiC_scaffold_9-snap-gene-112.7	0.685661	0.386663	0.584	0.045	-0.826256	2.61e-285	1.11e-280	down
maker-HiC_scaffold_5-snap-gene-1283.13	0.753771	0.522814	0.614	0.064	-0.527745	3.24e-285	1.38e-280	down
augustus_masked-HiC_scaffold_2-processed-gene-1781.9	8.79396	1.69073	0.989	0.171	-2.37879	6.35e-285	2.7e-280	down
snap_masked-HiC_scaffold_8-processed-gene-86.6	0.951362	0.60455	0.669	0.076	-0.654047	7.04e-285	2.99e-280	down
maker-HiC_scaffold_7-snap-gene-1213.41	0.824433	1.56811	0.648	0.169	0.927471	1.11e-284	4.71e-280	up
augustus_masked-HiC_scaffold_8-processed-gene-505.4	5.07714	3.45266	0.981	0.307	-0.556295	1.25e-284	5.32e-280	down
maker-HiC_scaffold_1-snap-gene-1757.23	0.83393	0.548159	0.639	0.07	-0.605243	1.42e-284	6.03e-280	down
maker-HiC_scaffold_12-snap-gene-829.23	0.722438	0.441454	0.601	0.048	-0.710484	1.53e-284	6.51e-280	down
maker-HiC_scaffold_1-snap-gene-955.34	0.774512	0.399238	0.62	0.049	-0.955862	1.84e-284	7.8e-280	down
maker-HiC_scaffold_2-snap-gene-686.28	0.755513	0.114596	0.612	0.013	-2.71984	2.76e-284	1.17e-279	down
maker-HiC_scaffold_13-snap-gene-135.29	0.733399	0.94714	0.595	0.1	0.368935	2.86e-284	1.22e-279	up
maker-HiC_scaffold_1-snap-gene-665.1	0.822197	1.14568	0.639	0.129	0.478593	2.96e-284	1.26e-279	up
maker-HiC_scaffold_11-snap-gene-302.6	0.81743	0.447193	0.631	0.052	-0.870053	4.37e-284	1.86e-279	down
maker-HiC_scaffold_15-snap-gene-486.32	0.837463	0.618206	0.635	0.07	-0.437877	7.05e-284	3e-279	down
maker-HiC_scaffold_5-snap-gene-1067.1	0.960638	2.57037	0.662	0.253	1.41982	8.78e-284	3.73e-279	up
maker-HiC_scaffold_6-snap-gene-914.30	0.828748	1.18855	0.612	0.118	0.520145	8.94e-284	3.79e-279	up
maker-HiC_scaffold_10-snap-gene-1929.3	0.846096	1.2655	0.66	0.145	0.580762	2.82e-283	1.2e-278	up
maker-HiC_scaffold_4-snap-gene-532.37	0.78012	3.53925	0.587	0.312	2.18153	3.31e-283	1.41e-278	up
maker-HiC_scaffold_5-snap-gene-901.21	0.740005	0.241278	0.597	0.024	-1.61644	3.53e-283	1.5e-278	down
maker-HiC_scaffold_8-snap-gene-130.0	5.2365	2.23024	0.971	0.226	-1.23137	6.43e-283	2.73e-278	down
maker-HiC_scaffold_6-snap-gene-1397.0	0.828265	3.59926	0.618	0.327	2.1194	7.02e-283	2.98e-278	up
maker-HiC_scaffold_15-snap-gene-89.32	0.780989	0.228528	0.612	0.023	-1.77248	1.2e-282	5.12e-278	down
maker-HiC_scaffold_5-snap-gene-903.22	0.917875	1.33572	0.663	0.163	0.541198	1.64e-282	6.99e-278	up
maker-HiC_scaffold_5-snap-gene-525.3	0.768997	2.39638	0.614	0.24	1.63968	1.86e-282	7.91e-278	up
maker-HiC_scaffold_11-snap-gene-1534.0	5.63052	2.1899	0.989	0.228	-1.36236	1.93e-282	8.21e-278	down
maker-HiC_scaffold_11-snap-gene-1554.21	0.882565	0.620398	0.65	0.073	-0.50844	2.01e-282	8.54e-278	down
maker-HiC_scaffold_11-snap-gene-1494.19	0.820995	1.10175	0.643	0.129	0.42431	4.09e-282	1.74e-277	up
maker-HiC_scaffold_12-snap-gene-2052.30	0.747248	2.72402	0.591	0.279	1.86594	4.74e-282	2.01e-277	up
augustus_masked-HiC_scaffold_6-processed-gene-905.4	0.704078	0.3434	0.601	0.04	-1.03563	5.64e-282	2.4e-277	down
augustus_masked-HiC_scaffold_5-processed-gene-120.35	4.26083	5.61286	0.975	0.449	0.397593	6.57e-282	2.79e-277	up
augustus_masked-HiC_scaffold_3-processed-gene-1727.28	9.41321	29.3068	0.99	0.899	1.63847	7.23e-282	3.07e-277	up
maker-HiC_scaffold_11-snap-gene-1768.25	0.732569	1.51808	0.606	0.168	1.05111	1.61e-281	6.82e-277	up
maker-HiC_scaffold_2-snap-gene-1885.7	0.913369	1.19621	0.65	0.135	0.389161	1.65e-281	7.01e-277	up
maker-HiC_scaffold_14-snap-gene-121.26	0.816291	1.57612	0.627	0.157	0.949139	2.08e-281	8.85e-277	up
maker-scaffold_1200_fragment_4-snap-gene-0.2	1.01264	12.2624	0.646	0.586	3.59792	2.36e-281	1e-276	up
snap_masked-HiC_scaffold_10-processed-gene-1714.13	0.736653	2.35084	0.605	0.236	1.67399	3.45e-281	1.46e-276	up
maker-HiC_scaffold_11-snap-gene-1383.0	0.646466	0.105647	0.587	0.013	-2.61218	4.88e-281	2.07e-276	down
augustus_masked-HiC_scaffold_10-processed-gene-564.21	0.731805	0.978193	0.61	0.106	0.41861	5.12e-281	2.17e-276	up
maker-HiC_scaffold_1-snap-gene-424.36	0.706917	0.32528	0.593	0.034	-1.11962	6.02e-281	2.56e-276	down
maker-HiC_scaffold_10-snap-gene-1925.33	5.42836	3.47944	0.989	0.304	-0.641646	7.58e-281	3.22e-276	down
maker-HiC_scaffold_5-snap-gene-1148.18	0.904239	0.0226683	0.667	0.004	-5.31177	8.25e-281	3.51e-276	down
maker-HiC_scaffold_13-snap-gene-41.6	0.773173	1.39156	0.633	0.155	0.847758	1e-280	4.26e-276	up
maker-HiC_scaffold_3-snap-gene-1473.1	0.81161	0.444498	0.622	0.049	-0.868464	1.02e-280	4.31e-276	down
maker-HiC_scaffold_10-snap-gene-204.42	0.735874	0.453597	0.608	0.055	-0.697926	3.08e-280	1.31e-275	down
maker-HiC_scaffold_6-snap-gene-1330.0	0.940939	1.21127	0.671	0.139	0.364307	4.79e-280	2.03e-275	up
maker-HiC_scaffold_11-snap-gene-1004.8	0.749261	0.479113	0.608	0.057	-0.644993	6.14e-280	2.61e-275	down
maker-HiC_scaffold_7-snap-gene-985.35	0.849115	1.48701	0.635	0.162	0.808314	7.6e-280	3.23e-275	up
maker-HiC_scaffold_14-snap-gene-1166.21	0.937723	1.63538	0.671	0.184	0.802329	9.08e-280	3.86e-275	up
maker-HiC_scaffold_2-snap-gene-1771.23	0.860525	1.77597	0.644	0.19	1.04523	1.45e-279	6.17e-275	up
maker-HiC_scaffold_13-snap-gene-21.16	6.09168	2.41815	0.981	0.219	-1.3329	1.96e-279	8.34e-275	down
augustus_masked-HiC_scaffold_3-processed-gene-1732.34	0.738798	0.350735	0.601	0.039	-1.07458	2.54e-279	1.08e-274	down
genemark-HiC_scaffold_5-processed-gene-1464.2	0.768828	0.135651	0.61	0.015	-2.50188	4.01e-279	1.7e-274	down
genemark-HiC_scaffold_14-processed-gene-612.11	0.872198	1.2646	0.633	0.13	0.535903	4.07e-279	1.73e-274	up
maker-HiC_scaffold_14-snap-gene-642.29	0.696091	0.45404	0.593	0.047	-0.616346	7.41e-279	3.15e-274	down
maker-HiC_scaffold_15-snap-gene-1360.3	0.769431	1.88577	0.627	0.203	1.29317	2.34e-278	9.92e-274	up
maker-HiC_scaffold_14-snap-gene-567.54	13.6082	2.5821	0.994	0.247	-2.39782	3.11e-278	1.32e-273	down
maker-HiC_scaffold_9-snap-gene-1075.0	0.768877	0.122823	0.608	0.014	-2.64518	4.34e-278	1.84e-273	down
maker-HiC_scaffold_12-snap-gene-818.3	0.867593	1.26541	0.643	0.139	0.544465	8.53e-278	3.62e-273	up
maker-HiC_scaffold_12-snap-gene-1903.1	0.726771	1.26174	0.593	0.121	0.795759	9.59e-278	4.07e-273	up
augustus_masked-HiC_scaffold_15-processed-gene-789.0	0.927408	1.68352	0.658	0.189	0.860131	2.56e-277	1.09e-272	up
maker-HiC_scaffold_7-snap-gene-1014.6	0.934597	1.33516	0.652	0.139	0.514554	3.34e-277	1.42e-272	up
maker-HiC_scaffold_5-snap-gene-371.1	0.915577	1.36735	0.667	0.156	0.578583	4.45e-277	1.89e-272	up
augustus_masked-HiC_scaffold_1-processed-gene-88.16	0.684541	0.931059	0.593	0.104	0.443678	6.38e-277	2.71e-272	up
maker-HiC_scaffold_6-snap-gene-821.17	0.808399	0.338977	0.603	0.036	-1.25363	9.4e-277	3.99e-272	down
augustus_masked-HiC_scaffold_8-processed-gene-37.12	0.671179	0.45369	0.58	0.05	-0.564888	1.19e-276	5.03e-272	down
maker-HiC_scaffold_5-snap-gene-343.11	0.907785	0.0122718	0.656	0.002	-6.19738	4.06e-276	1.72e-271	down
snap_masked-HiC_scaffold_1-processed-gene-395.40	0.792489	0.552785	0.627	0.07	-0.519594	4.06e-276	1.72e-271	down
snap_masked-HiC_scaffold_1-processed-gene-1545.24	0.756416	0.117604	0.599	0.013	-2.68421	4.3e-276	1.83e-271	down
maker-HiC_scaffold_12-snap-gene-436.17	0.807743	0.38671	0.622	0.044	-1.06245	4.58e-276	1.94e-271	down
maker-HiC_scaffold_8-snap-gene-1244.9	0.640431	3.71327	0.54	0.348	2.53539	4.66e-276	1.98e-271	up
augustus_masked-HiC_scaffold_4-processed-gene-336.8	0.804212	1.11024	0.624	0.128	0.46517	7.25e-276	3.08e-271	up
maker-HiC_scaffold_4-snap-gene-67.2	0.781927	0.461002	0.618	0.057	-0.762133	8.68e-276	3.69e-271	down
augustus_masked-HiC_scaffold_9-processed-gene-192.34	0.846719	1.72015	0.65	0.193	1.02249	1.5e-275	6.38e-271	up
snap_masked-HiC_scaffold_2-processed-gene-435.12	0.681824	2.17433	0.576	0.227	1.67295	1.53e-275	6.5e-271	up
maker-HiC_scaffold_14-snap-gene-990.0	8.65804	1.76796	0.987	0.181	-2.29189	1.61e-275	6.84e-271	down
maker-HiC_scaffold_9-snap-gene-1208.16	4.63748	3.41459	0.975	0.323	-0.441616	1.9e-275	8.08e-271	down
maker-HiC_scaffold_3-snap-gene-1562.43	0.875527	1.88159	0.639	0.204	1.10364	1.9e-275	8.09e-271	up
maker-HiC_scaffold_10-snap-gene-391.7	15.3553	2.97128	0.996	0.263	-2.36954	2.48e-275	1.05e-270	down
augustus_masked-HiC_scaffold_11-processed-gene-1163.17	0.708106	0.518322	0.612	0.063	-0.450042	2.49e-275	1.06e-270	down
augustus_masked-HiC_scaffold_15-processed-gene-170.12	5.87186	2.28096	0.975	0.218	-1.36414	3.51e-275	1.49e-270	down
snap_masked-HiC_scaffold_7-processed-gene-102.7	0.894887	1.71166	0.646	0.178	0.935542	3.6e-275	1.53e-270	up
maker-HiC_scaffold_15-snap-gene-1342.45	0.815448	0.0308676	0.625	0.003	-4.71894	3.61e-275	1.53e-270	down
augustus_masked-HiC_scaffold_10-processed-gene-210.40	0.720788	1.73887	0.599	0.179	1.27038	7.05e-275	2.99e-270	up
snap_masked-HiC_scaffold_5-processed-gene-1132.11	0.647031	0.23368	0.574	0.028	-1.4689	1.19e-274	5.04e-270	down
maker-HiC_scaffold_6-snap-gene-1106.2	0.750071	2.22921	0.593	0.217	1.57131	1.3e-274	5.52e-270	up
augustus_masked-HiC_scaffold_14-processed-gene-1416.25	0.787956	1.0143	0.61	0.113	0.364259	1.3e-274	5.53e-270	up
maker-HiC_scaffold_10-snap-gene-1934.31	0.73405	0.0256004	0.625	0.003	-4.83621	1.85e-274	7.85e-270	down
maker-HiC_scaffold_12-snap-gene-345.1	0.635973	0.255235	0.572	0.03	-1.3168	2.8e-274	1.19e-269	down
maker-HiC_scaffold_7-snap-gene-1434.0	0.772165	1.48165	0.612	0.161	0.940134	3.11e-274	1.32e-269	up
augustus_masked-HiC_scaffold_14-processed-gene-519.47	0.808423	1.53986	0.612	0.153	0.929534	3.55e-274	1.51e-269	up
augustus_masked-HiC_scaffold_13-processed-gene-337.3	6.36441	2.48981	0.983	0.229	-1.35396	4.65e-274	1.97e-269	down
maker-HiC_scaffold_13-snap-gene-78.3	0.846566	1.84018	0.61	0.189	1.12006	6.93e-274	2.94e-269	up
maker-HiC_scaffold_1-snap-gene-98.8	0.768204	0.369878	0.606	0.041	-1.05424	7.34e-274	3.12e-269	down
maker-HiC_scaffold_7-snap-gene-107.41	0.790243	2.98924	0.593	0.301	1.91927	7.58e-274	3.22e-269	up
maker-HiC_scaffold_10-snap-gene-2158.5	0.738385	1.4111	0.599	0.147	0.934285	7.82e-274	3.32e-269	up
maker-HiC_scaffold_12-snap-gene-64.3	0.68968	0.528896	0.586	0.065	-0.382881	8.6e-274	3.65e-269	down
snap_masked-HiC_scaffold_13-processed-gene-1447.4	0.875524	0.130892	0.629	0.018	-2.74084	8.64e-274	3.67e-269	down
maker-HiC_scaffold_1-snap-gene-735.2	0.653263	0.304762	0.563	0.034	-1.09973	8.79e-274	3.73e-269	down
snap_masked-HiC_scaffold_7-processed-gene-1395.18	602.997	177.307	1	0.998	-1.7659	1.11e-273	4.72e-269	down
maker-HiC_scaffold_2-snap-gene-1799.31	13.1988	2.74456	0.998	0.211	-2.26571	1.65e-273	7.01e-269	down
augustus_masked-HiC_scaffold_4-processed-gene-675.16	0.876626	1.67527	0.643	0.171	0.934282	3.63e-273	1.54e-268	up
maker-HiC_scaffold_6-snap-gene-1149.9	0.836411	1.99263	0.616	0.197	1.25229	5.32e-273	2.26e-268	up
maker-HiC_scaffold_11-snap-gene-37.4	5.81441	3.27031	0.989	0.288	-0.830184	5.48e-273	2.33e-268	down
maker-HiC_scaffold_3-snap-gene-690.20	8.01663	2.16434	0.99	0.201	-1.88902	8.1e-273	3.44e-268	down
augustus_masked-HiC_scaffold_14-processed-gene-865.35	0.683416	0.0648544	0.591	0.006	-3.39548	1.45e-272	6.18e-268	down
augustus_masked-HiC_scaffold_1-processed-gene-1544.26	0.936469	1.26586	0.658	0.143	0.434775	1.49e-272	6.34e-268	up
maker-HiC_scaffold_10-snap-gene-1987.39	0.981363	2.64765	0.652	0.273	1.43176	1.8e-272	7.64e-268	up
augustus_masked-HiC_scaffold_14-processed-gene-779.98	0.751442	0.0537111	0.622	0.008	-3.80388	2.74e-272	1.16e-267	down
snap_masked-HiC_scaffold_8-processed-gene-401.56	0.894202	2.5053	0.629	0.238	1.48621	2.87e-272	1.22e-267	up
maker-HiC_scaffold_14-snap-gene-482.91	0.873967	0.219771	0.627	0.027	-1.99109	3.03e-272	1.29e-267	down
augustus_masked-HiC_scaffold_6-processed-gene-1009.6	0.848599	0.432976	0.637	0.055	-0.970631	3.92e-272	1.67e-267	down
augustus_masked-HiC_scaffold_6-processed-gene-832.2	0.774816	0.459711	0.608	0.056	-0.752999	4.53e-272	1.93e-267	down
augustus_masked-HiC_scaffold_12-processed-gene-895.17	0.707062	1.21496	0.591	0.138	0.780909	5.05e-272	2.15e-267	up
augustus_masked-HiC_scaffold_10-processed-gene-1081.32	0.799618	0.511874	0.629	0.065	-0.643423	7.54e-272	3.2e-267	down
maker-HiC_scaffold_4-snap-gene-114.24	0.665124	1.59881	0.576	0.175	1.26518	8.88e-272	3.77e-267	up
maker-HiC_scaffold_12-snap-gene-885.8	0.875234	0.559495	0.641	0.075	-0.64545	9.89e-272	4.2e-267	down
maker-HiC_scaffold_14-snap-gene-567.53	0.823343	1.53593	0.61	0.161	0.899469	9.98e-272	4.24e-267	up
maker-HiC_scaffold_3-snap-gene-29.24	65.8647	21.8769	1	0.83	-1.59009	1.3e-271	5.51e-267	down
maker-HiC_scaffold_3-snap-gene-1409.27	0.817119	0.605209	0.614	0.073	-0.433051	3.07e-271	1.31e-266	down
maker-HiC_scaffold_2-snap-gene-364.8	0.712362	0.2448	0.591	0.03	-1.54062	4.36e-271	1.85e-266	down
maker-HiC_scaffold_12-snap-gene-309.12	0.659041	0.208507	0.576	0.026	-1.6598	5.02e-271	2.13e-266	down
maker-HiC_scaffold_1-snap-gene-774.7	7.76882	1.99345	0.992	0.203	-1.96237	9.53e-271	4.05e-266	down
augustus_masked-HiC_scaffold_10-processed-gene-1914.34	22.8048	5.96577	1	0.462	-1.93454	1.5e-270	6.36e-266	down
maker-HiC_scaffold_1-snap-gene-1246.20	0.756535	0.394813	0.601	0.039	-0.938063	1.64e-270	6.98e-266	down
maker-HiC_scaffold_12-snap-gene-150.27	0.638969	0.852486	0.553	0.094	0.415873	1.66e-270	7.07e-266	up
maker-HiC_scaffold_5-snap-gene-720.31	0.744678	1.04923	0.612	0.124	0.494582	1.81e-270	7.69e-266	up
maker-HiC_scaffold_3-snap-gene-1637.55	0.730423	3.94252	0.561	0.346	2.43215	1.81e-270	7.7e-266	up
augustus_masked-HiC_scaffold_13-processed-gene-1317.11	0.68154	0.523507	0.572	0.059	-0.380527	2.2e-270	9.34e-266	down
maker-HiC_scaffold_1-snap-gene-1398.0	0.702446	0.337871	0.586	0.04	-1.05569	2.71e-270	1.15e-265	down
maker-HiC_scaffold_7-snap-gene-1288.28	0.695178	0.49572	0.58	0.055	-0.487773	4.07e-270	1.73e-265	down
maker-HiC_scaffold_10-snap-gene-1532.29	0.716092	1.13076	0.601	0.132	0.659005	4.58e-270	1.95e-265	up
maker-HiC_scaffold_1-snap-gene-1606.17	0.795428	1.75427	0.624	0.185	1.14097	6.37e-270	2.7e-265	up
maker-HiC_scaffold_3-snap-gene-307.4	0.638156	0.403654	0.561	0.04	-0.660659	7.45e-270	3.16e-265	down
maker-HiC_scaffold_8-snap-gene-196.11	0.727512	1.25182	0.586	0.142	0.7829	1.1e-269	4.69e-265	up
maker-HiC_scaffold_14-snap-gene-1293.12	0.77481	1.81724	0.606	0.193	1.22972	1.16e-269	4.92e-265	up
augustus_masked-HiC_scaffold_3-processed-gene-237.24	5.7706	8.91724	0.985	0.553	0.627868	1.55e-269	6.57e-265	up
maker-HiC_scaffold_10-snap-gene-2110.86	0.688656	0.277969	0.586	0.036	-1.30855	1.79e-269	7.62e-265	down
maker-HiC_scaffold_8-snap-gene-137.24	0.749759	1.77493	0.605	0.194	1.24315	2.03e-269	8.64e-265	up
maker-HiC_scaffold_9-snap-gene-1184.0	0.753557	2.47728	0.601	0.248	1.71683	5.89e-269	2.5e-264	up
maker-HiC_scaffold_6-snap-gene-1033.25	0.70077	0.326172	0.589	0.042	-1.10307	7.38e-269	3.13e-264	down
maker-HiC_scaffold_4-snap-gene-1351.11	0.687374	2.47022	0.565	0.255	1.84532	7.7e-269	3.27e-264	up
augustus_masked-HiC_scaffold_12-processed-gene-2061.0	0.677457	0.886128	0.582	0.098	0.387334	1.73e-268	7.36e-264	up
maker-HiC_scaffold_11-snap-gene-301.5	0.775474	0.588349	0.593	0.064	-0.398346	4.17e-268	1.77e-263	down
maker-HiC_scaffold_12-snap-gene-1725.0	0.660215	3.92098	0.534	0.335	2.57003	7.87e-268	3.34e-263	up
maker-HiC_scaffold_12-snap-gene-102.31	0.728991	2.08067	0.576	0.209	1.51294	1.23e-267	5.23e-263	up
maker-HiC_scaffold_2-snap-gene-161.28	0.733189	1.21549	0.603	0.137	0.729205	1.88e-267	7.99e-263	up
augustus_masked-HiC_scaffold_5-processed-gene-1485.36	0.724284	0.257034	0.597	0.03	-1.49423	2.11e-267	8.97e-263	down
maker-HiC_scaffold_5-snap-gene-1135.0	8.77312	1.99601	0.983	0.188	-2.13592	2.14e-267	9.09e-263	down
maker-HiC_scaffold_7-snap-gene-894.1	0.786058	1.10931	0.622	0.133	0.496901	3.24e-267	1.37e-262	up
maker-HiC_scaffold_12-snap-gene-358.26	0.72345	0.973058	0.595	0.114	0.427581	8.61e-267	3.66e-262	up
maker-HiC_scaffold_12-snap-gene-424.7	0.774236	1.61664	0.616	0.185	1.06205	9.25e-267	3.93e-262	up
snap_masked-HiC_scaffold_8-processed-gene-63.27	0.716748	0.258887	0.591	0.031	-1.46879	1.03e-266	4.35e-262	down
maker-HiC_scaffold_7-snap-gene-2023.39	0.725374	1.95323	0.589	0.209	1.42894	2.06e-266	8.75e-262	up
maker-HiC_scaffold_8-snap-gene-500.26	0.676611	1.76223	0.568	0.187	1.38087	2.22e-266	9.43e-262	up
maker-HiC_scaffold_11-snap-gene-660.69	0.650937	1.46154	0.567	0.158	1.16678	3.29e-266	1.4e-261	up
augustus_masked-HiC_scaffold_5-processed-gene-650.29	0.731802	0.974751	0.578	0.107	0.41353	4.67e-266	1.98e-261	up
maker-HiC_scaffold_5-snap-gene-597.34	0.712745	0.187553	0.587	0.023	-1.92552	5.34e-266	2.27e-261	down
snap_masked-HiC_scaffold_15-processed-gene-354.9	0.606668	0.114476	0.563	0.013	-2.40483	6.74e-266	2.86e-261	down
maker-HiC_scaffold_7-snap-gene-1040.5	0.786211	1.72004	0.612	0.189	1.12935	1.1e-265	4.69e-261	up
snap_masked-HiC_scaffold_3-processed-gene-1410.15	6.84148	2.23947	0.985	0.221	-1.61111	1.2e-265	5.09e-261	down
maker-HiC_scaffold_12-snap-gene-656.0	0.73151	1.11021	0.599	0.126	0.601818	1.75e-265	7.42e-261	up
snap_masked-HiC_scaffold_13-processed-gene-1206.16	0.609311	0.116312	0.557	0.013	-2.38818	2.57e-265	1.09e-260	down
snap_masked-HiC_scaffold_9-processed-gene-372.11	12.2718	2.42399	0.99	0.226	-2.33985	2.94e-265	1.25e-260	down
maker-HiC_scaffold_9-snap-gene-56.17	0.740482	1.38088	0.603	0.155	0.898963	3.38e-265	1.43e-260	up
maker-HiC_scaffold_10-snap-gene-1631.26	0.683073	1.917	0.578	0.198	1.4886	3.94e-265	1.67e-260	up
maker-HiC_scaffold_1-snap-gene-69.22	0.626002	2.37864	0.549	0.243	1.92573	5.31e-265	2.25e-260	up
maker-HiC_scaffold_5-snap-gene-116.57	0.726269	0.525658	0.587	0.062	-0.466304	6.19e-265	2.63e-260	down
augustus_masked-HiC_scaffold_10-processed-gene-548.10	7.28389	2.554	0.983	0.225	-1.51192	8.84e-265	3.75e-260	down
maker-HiC_scaffold_8-snap-gene-967.7	0.777914	1.23407	0.606	0.136	0.665668	9.02e-265	3.83e-260	up
maker-HiC_scaffold_8-snap-gene-147.24	0.727565	1.69993	0.582	0.186	1.22421	1.32e-264	5.62e-260	up
snap_masked-HiC_scaffold_8-processed-gene-967.42	0.649709	0.497122	0.568	0.058	-0.386125	1.66e-264	7.05e-260	down
maker-HiC_scaffold_13-snap-gene-1470.11	0.689923	1.27469	0.58	0.126	0.885542	2.51e-264	1.07e-259	up
maker-HiC_scaffold_5-snap-gene-1555.55	0.765913	1.11636	0.599	0.13	0.543491	2.74e-264	1.16e-259	up
maker-HiC_scaffold_11-snap-gene-1743.5	5.4532	13.1282	0.996	0.67	1.26748	3.59e-264	1.53e-259	up
maker-HiC_scaffold_11-snap-gene-1772.32	0.773069	1.80919	0.608	0.195	1.22657	5.77e-264	2.45e-259	up
maker-HiC_scaffold_5-snap-gene-339.6	0.73469	1.55871	0.605	0.176	1.08505	6.1e-264	2.59e-259	up
maker-HiC_scaffold_9-snap-gene-174.15	0.696601	1.59704	0.582	0.169	1.19688	8.86e-264	3.76e-259	up
maker-HiC_scaffold_2-snap-gene-1392.41	0.75012	0.57731	0.587	0.07	-0.377718	1.37e-263	5.81e-259	down
maker-HiC_scaffold_7-snap-gene-99.28	0.719655	1.34537	0.593	0.15	0.902534	2.03e-263	8.61e-259	up
maker-HiC_scaffold_13-snap-gene-1829.41	0.866285	2.0073	0.605	0.204	1.21225	3.44e-263	1.46e-258	up
augustus_masked-HiC_scaffold_4-processed-gene-66.5	0.669566	0.239797	0.557	0.026	-1.48103	4.04e-263	1.72e-258	down
augustus_masked-HiC_scaffold_7-processed-gene-1172.3	0.720094	0.0506198	0.597	0.005	-3.82776	4.69e-263	1.99e-258	down
maker-HiC_scaffold_5-snap-gene-3.9	0.609347	0.235054	0.544	0.028	-1.37389	5.02e-263	2.13e-258	down
maker-HiC_scaffold_2-snap-gene-1888.36	0.704243	1.48597	0.574	0.156	1.07716	5.51e-263	2.34e-258	up
maker-HiC_scaffold_15-snap-gene-83.63	0.778961	1.14273	0.608	0.13	0.552806	7.75e-263	3.29e-258	up
augustus_masked-HiC_scaffold_8-processed-gene-331.8	0.765207	1.08389	0.601	0.118	0.502244	1.05e-262	4.46e-258	up
maker-HiC_scaffold_6-snap-gene-811.28	0.809726	0.403706	0.603	0.051	-1.00395	1.1e-262	4.69e-258	down
maker-HiC_scaffold_2-snap-gene-116.1	0.756172	1.16631	0.605	0.138	0.625101	1.17e-262	4.96e-258	up
maker-HiC_scaffold_14-snap-gene-751.1	0.591604	0.404381	0.525	0.043	-0.548802	1.49e-262	6.33e-258	down
genemark-HiC_scaffold_1-processed-gene-1908.10	0.567152	4.06233	0.485	0.362	2.84028	1.49e-262	6.34e-258	up
maker-HiC_scaffold_11-snap-gene-734.51	0.627144	0.280003	0.555	0.031	-1.16307	2.26e-262	9.58e-258	down
maker-HiC_scaffold_13-snap-gene-951.37	0.676919	0.150123	0.582	0.022	-2.17209	2.68e-262	1.14e-257	down
maker-HiC_scaffold_3-snap-gene-1200.14	0.686951	1.01144	0.572	0.114	0.558065	3.08e-262	1.31e-257	up
maker-HiC_scaffold_3-snap-gene-668.30	0.677932	1.87111	0.568	0.18	1.46455	3.41e-262	1.45e-257	up
maker-HiC_scaffold_5-snap-gene-628.19	0.722892	0.247415	0.572	0.031	-1.54646	3.55e-262	1.51e-257	down
maker-HiC_scaffold_10-snap-gene-2112.0	0.764709	0.523275	0.587	0.06	-0.547254	3.97e-262	1.68e-257	down
maker-HiC_scaffold_1-snap-gene-713.31	6.19274	2.98485	0.981	0.27	-1.0529	4.33e-262	1.84e-257	down
maker-HiC_scaffold_13-snap-gene-1017.19	0.805278	2.18996	0.593	0.217	1.44323	5.95e-262	2.53e-257	up
maker-HiC_scaffold_7-snap-gene-1208.2	0.831883	1.45828	0.62	0.167	0.809743	1.05e-261	4.45e-257	up
maker-HiC_scaffold_3-snap-gene-566.1	0.717085	0.315128	0.568	0.035	-1.18595	1.11e-261	4.71e-257	down
maker-HiC_scaffold_7-snap-gene-119.2	0.692839	0.538719	0.58	0.067	-0.362929	1.12e-261	4.74e-257	down
maker-HiC_scaffold_12-snap-gene-1352.23	6.05606	2.44074	0.981	0.244	-1.31103	2.4e-261	1.02e-256	down
maker-HiC_scaffold_6-snap-gene-365.8	0.722548	0.129311	0.58	0.014	-2.48133	3.64e-261	1.54e-256	down
maker-HiC_scaffold_2-snap-gene-1276.26	0.804757	1.61141	0.601	0.161	1.00161	4.34e-261	1.84e-256	up
maker-HiC_scaffold_14-snap-gene-749.54	0.691618	0.0883186	0.576	0.01	-2.96776	5.3e-261	2.25e-256	down
maker-HiC_scaffold_8-snap-gene-92.6	0.837137	1.70648	0.614	0.192	1.0274	5.99e-261	2.54e-256	up
snap_masked-HiC_scaffold_7-processed-gene-127.35	0.748925	1.76348	0.582	0.184	1.23543	8.18e-261	3.47e-256	up
maker-HiC_scaffold_12-snap-gene-183.21	0.702576	0.439711	0.568	0.054	-0.675974	9.55e-261	4.05e-256	down
maker-HiC_scaffold_11-snap-gene-1671.36	0.830191	1.95594	0.601	0.208	1.23625	1.01e-260	4.31e-256	up
augustus_masked-HiC_scaffold_3-processed-gene-1222.29	0.694098	1.29563	0.563	0.142	0.900344	1.16e-260	4.92e-256	up
maker-HiC_scaffold_7-snap-gene-1425.11	0.707119	0.200697	0.563	0.022	-1.81642	1.37e-260	5.82e-256	down
maker-HiC_scaffold_1-snap-gene-1108.1	0.639685	0.911202	0.542	0.096	0.510341	2.15e-260	9.15e-256	up
maker-HiC_scaffold_9-snap-gene-746.0	0.751903	1.1059	0.597	0.13	0.556541	2.16e-260	9.19e-256	up
maker-HiC_scaffold_1-snap-gene-2112.23	0.752386	0.441004	0.586	0.055	-0.770544	2.27e-260	9.66e-256	down
maker-HiC_scaffold_11-snap-gene-35.0	0.68099	1.12204	0.58	0.125	0.720336	3.08e-260	1.31e-255	up
genemark-HiC_scaffold_14-processed-gene-774.16	0.741292	0.525334	0.595	0.063	-0.496726	5.39e-260	2.29e-255	down
maker-HiC_scaffold_12-snap-gene-1295.31	0.741526	1.07841	0.587	0.117	0.540276	5.57e-260	2.37e-255	up
maker-HiC_scaffold_2-snap-gene-436.34	0.626705	2.38155	0.534	0.222	1.92588	6.38e-260	2.71e-255	up
maker-HiC_scaffold_1-snap-gene-343.18	5.87294	4.2156	0.987	0.334	-0.478334	7.44e-260	3.16e-255	down
augustus_masked-HiC_scaffold_6-processed-gene-1427.28	0.741233	0.0242942	0.606	0.003	-4.92551	7.91e-260	3.36e-255	down
maker-HiC_scaffold_10-snap-gene-2106.84	0.565459	0.430975	0.527	0.048	-0.391739	1.21e-259	5.14e-255	down
maker-HiC_scaffold_13-snap-gene-68.0	0.685068	0.0827223	0.57	0.01	-3.04837	1.26e-259	5.36e-255	down
augustus_masked-HiC_scaffold_1-processed-gene-1711.25	0.691902	0.357198	0.584	0.044	-0.953649	1.53e-259	6.49e-255	down
genemark-HiC_scaffold_1-processed-gene-181.40	0.764242	2.14536	0.586	0.214	1.489	1.72e-259	7.31e-255	up
maker-HiC_scaffold_9-snap-gene-884.6	0.717776	0.520072	0.584	0.061	-0.464745	2.11e-259	8.97e-255	down
maker-HiC_scaffold_5-snap-gene-319.15	0.688717	0.462229	0.559	0.05	-0.575203	2.66e-259	1.13e-254	down
maker-HiC_scaffold_14-snap-gene-706.34	10.7055	2.15648	0.985	0.213	-2.31154	3.33e-259	1.41e-254	down
augustus_masked-HiC_scaffold_8-processed-gene-323.28	11.5145	2.546	0.996	0.233	-2.1771	4.72e-259	2.01e-254	down
genemark-HiC_scaffold_11-processed-gene-490.42	10.1258	2.30857	0.989	0.208	-2.13291	5.48e-259	2.33e-254	down
maker-HiC_scaffold_8-snap-gene-362.32	0.638161	1.32587	0.565	0.14	1.05483	7.21e-259	3.06e-254	up
maker-HiC_scaffold_7-snap-gene-704.3	0.699286	1.1171	0.574	0.123	0.675731	8.33e-259	3.54e-254	up
maker-HiC_scaffold_8-snap-gene-1157.6	0.679416	0.960492	0.561	0.103	0.499416	8.81e-259	3.74e-254	up
maker-HiC_scaffold_4-snap-gene-1650.23	0.475123	16.2786	0.397	0.632	5.09824	9.18e-259	3.9e-254	up
maker-HiC_scaffold_3-snap-gene-554.30	0.739781	1.02384	0.586	0.122	0.468769	9.22e-259	3.91e-254	up
genemark-HiC_scaffold_1-processed-gene-120.13	0.690757	1.14673	0.576	0.132	0.731192	9.91e-259	4.21e-254	up
augustus_masked-HiC_scaffold_10-processed-gene-1981.21	0.678684	0.228984	0.584	0.031	-1.56708	1.48e-258	6.27e-254	down
maker-HiC_scaffold_13-snap-gene-1529.20	0.702189	1.28716	0.57	0.139	0.874162	1.78e-258	7.56e-254	up
snap_masked-HiC_scaffold_13-processed-gene-1837.15	0.647391	0.35152	0.559	0.043	-0.880842	3.17e-258	1.35e-253	down
maker-HiC_scaffold_8-snap-gene-677.22	0.812813	2.2395	0.601	0.237	1.46207	3.64e-258	1.55e-253	up
snap_masked-HiC_scaffold_6-processed-gene-1381.31	0.684291	0.899237	0.559	0.097	0.394042	3.81e-258	1.62e-253	up
maker-HiC_scaffold_10-snap-gene-483.0	0.692413	2.10973	0.576	0.214	1.60722	6.03e-258	2.56e-253	up
augustus_masked-HiC_scaffold_1-processed-gene-1814.23	14.1952	3.19567	0.994	0.316	-2.15118	6.38e-258	2.71e-253	down
maker-HiC_scaffold_1-snap-gene-1953.18	0.652755	0.254795	0.549	0.027	-1.35686	8.37e-258	3.55e-253	down
maker-HiC_scaffold_10-snap-gene-1974.1	0.723744	1.5623	0.591	0.175	1.11001	1.09e-257	4.61e-253	up
maker-HiC_scaffold_3-snap-gene-165.11	0.70927	1.01104	0.591	0.113	0.51138	1.24e-257	5.27e-253	up
maker-HiC_scaffold_7-snap-gene-1000.21	0.637888	1.22812	0.557	0.14	0.944968	2.15e-257	9.11e-253	up
augustus_masked-HiC_scaffold_5-processed-gene-996.6	0.593795	0.416711	0.519	0.042	-0.510817	2.17e-257	9.2e-253	down
maker-HiC_scaffold_6-snap-gene-756.13	0.767276	1.35312	0.586	0.154	0.818394	2.65e-257	1.12e-252	up
snap_masked-HiC_scaffold_5-processed-gene-982.16	0.681257	1.06035	0.563	0.103	0.638191	3.07e-257	1.31e-252	up
maker-HiC_scaffold_14-snap-gene-1238.15	0.848776	1.27392	0.62	0.141	0.585759	4.33e-257	1.84e-252	up
maker-HiC_scaffold_3-snap-gene-441.15	0.610546	2.13353	0.538	0.221	1.8049	4.36e-257	1.85e-252	up
maker-HiC_scaffold_7-snap-gene-37.0	0.636878	8.28578	0.498	0.452	3.70134	4.43e-257	1.88e-252	up
maker-HiC_scaffold_10-snap-gene-2045.37	0.753061	1.05442	0.593	0.122	0.485554	4.47e-257	1.9e-252	up
snap_masked-HiC_scaffold_11-processed-gene-26.2	0.672135	1.0941	0.567	0.121	0.702833	4.49e-257	1.91e-252	up
maker-HiC_scaffold_4-snap-gene-1586.2	0.590344	0.333325	0.54	0.04	-0.82444	5.67e-257	2.41e-252	down
maker-HiC_scaffold_2-snap-gene-1487.28	0.72186	1.62719	0.586	0.182	1.17248	5.82e-257	2.47e-252	up
maker-HiC_scaffold_12-snap-gene-802.14	0.649108	2.22482	0.553	0.209	1.777	7.07e-257	3e-252	up
augustus_masked-HiC_scaffold_13-processed-gene-110.21	0.617453	0.857424	0.542	0.088	0.473613	7.07e-257	3e-252	up
snap_masked-HiC_scaffold_5-processed-gene-1247.18	12.1669	2.48191	0.989	0.248	-2.2934	9.93e-257	4.22e-252	down
maker-HiC_scaffold_3-snap-gene-1383.16	0.65146	0.440831	0.551	0.049	-0.563345	1.14e-256	4.85e-252	down
maker-HiC_scaffold_7-snap-gene-1580.81	0.728486	1.12749	0.591	0.134	0.630073	1.16e-256	4.94e-252	up
maker-HiC_scaffold_11-snap-gene-436.24	0.653374	0.374459	0.549	0.04	-0.802938	1.53e-256	6.52e-252	down
maker-HiC_scaffold_12-snap-gene-242.30	0.75506	0.321545	0.584	0.039	-1.23131	1.77e-256	7.51e-252	down
maker-HiC_scaffold_11-snap-gene-1677.3	0.683973	0.915441	0.568	0.111	0.420474	1.95e-256	8.3e-252	up
maker-HiC_scaffold_3-snap-gene-1773.38	0.702869	0.423637	0.572	0.05	-0.730293	2.29e-256	9.73e-252	down
maker-HiC_scaffold_4-snap-gene-608.25	0.674157	0.247235	0.557	0.03	-1.44683	3.5e-256	1.49e-251	down
maker-HiC_scaffold_14-snap-gene-251.0	0.808109	0.503523	0.605	0.061	-0.682383	3.65e-256	1.55e-251	down
snap_masked-HiC_scaffold_8-processed-gene-61.33	0.53997	0.1166	0.527	0.016	-2.21035	6.03e-256	2.56e-251	down
maker-HiC_scaffold_9-snap-gene-1210.13	0.827909	1.36203	0.616	0.148	0.718145	7.13e-256	3.03e-251	up
maker-HiC_scaffold_1-snap-gene-407.41	0.656658	0.38356	0.563	0.052	-0.775532	8.85e-256	3.76e-251	down
maker-HiC_scaffold_2-snap-gene-26.7	0.77903	1.35439	0.599	0.151	0.797816	1e-255	4.26e-251	up
maker-HiC_scaffold_5-snap-gene-7.5	0.666611	1.01438	0.572	0.119	0.605608	1.12e-255	4.74e-251	up
augustus_masked-HiC_scaffold_13-processed-gene-611.1	0.633447	0.284977	0.542	0.034	-1.1521	1.54e-255	6.53e-251	down
maker-HiC_scaffold_5-snap-gene-775.28	0.754938	1.30486	0.589	0.143	0.789385	2.74e-255	1.16e-250	up
maker-HiC_scaffold_15-snap-gene-1381.48	0.598688	1.19458	0.532	0.131	0.996511	3.53e-255	1.5e-250	up
maker-HiC_scaffold_9-snap-gene-1191.8	0.693562	0.219422	0.572	0.029	-1.65987	3.99e-255	1.69e-250	down
maker-HiC_scaffold_10-snap-gene-1048.37	0.692942	1.86132	0.559	0.19	1.42539	5.9e-255	2.51e-250	up
genemark-HiC_scaffold_10-processed-gene-221.5	0.770274	1.74735	0.591	0.195	1.18162	8.72e-255	3.7e-250	up
snap_masked-HiC_scaffold_6-processed-gene-1041.32	0.58801	0.874926	0.523	0.092	0.573241	9.79e-255	4.16e-250	up
maker-HiC_scaffold_4-snap-gene-463.42	0.696531	0.141023	0.561	0.015	-2.30345	1.2e-254	5.09e-250	down
maker-HiC_scaffold_15-snap-gene-347.28	0.815937	0.623969	0.601	0.076	-0.38693	1.4e-254	5.94e-250	down
maker-HiC_scaffold_2-snap-gene-111.28	0.668152	1.23321	0.565	0.14	0.884073	2.09e-254	8.87e-250	up
augustus_masked-HiC_scaffold_5-processed-gene-993.46	0.579588	0.250459	0.506	0.022	-1.21012	2.61e-254	1.11e-249	down
maker-HiC_scaffold_9-snap-gene-189.4	0.672705	2.08944	0.561	0.225	1.63493	2.93e-254	1.24e-249	up
genemark-HiC_scaffold_11-processed-gene-845.21	0.553989	0.217199	0.525	0.024	-1.35043	3.32e-254	1.41e-249	down
maker-HiC_scaffold_12-snap-gene-823.0	0.806873	2.82655	0.582	0.272	1.8085	5.52e-254	2.35e-249	up
maker-HiC_scaffold_13-snap-gene-1802.36	0.6974	1.40038	0.578	0.155	1.00566	5.58e-254	2.37e-249	up
genemark-HiC_scaffold_10-processed-gene-2125.62	0.671697	1.79909	0.557	0.183	1.42125	6.77e-254	2.88e-249	up
maker-HiC_scaffold_12-snap-gene-348.43	5.44167	7.62467	0.99	0.541	0.486618	7.47e-254	3.17e-249	up
augustus_masked-HiC_scaffold_5-processed-gene-698.16	0.659392	1.60415	0.568	0.174	1.28247	7.83e-254	3.33e-249	up
maker-HiC_scaffold_8-snap-gene-314.6	0.607275	0.0677001	0.54	0.006	-3.16323	8.04e-254	3.42e-249	down
maker-HiC_scaffold_12-snap-gene-1011.3	0.689898	1.0088	0.574	0.117	0.548125	1.04e-253	4.42e-249	up
maker-HiC_scaffold_7-snap-gene-133.16	0.683949	0.981244	0.567	0.109	0.52066	1.1e-253	4.65e-249	up
maker-HiC_scaffold_6-snap-gene-255.24	0.54743	0.424973	0.511	0.045	-0.365227	2.1e-253	8.9e-249	down
maker-HiC_scaffold_13-snap-gene-953.5	0.711571	1.22196	0.576	0.135	0.780032	2.46e-253	1.04e-248	up
maker-HiC_scaffold_6-snap-gene-1079.38	0.729716	1.65745	0.574	0.176	1.18345	2.79e-253	1.18e-248	up
maker-HiC_scaffold_7-snap-gene-1443.19	0.666544	1.37027	0.567	0.159	1.03958	3.3e-253	1.4e-248	up
maker-HiC_scaffold_3-snap-gene-792.38	0.583673	0.381712	0.532	0.045	-0.612546	3.69e-253	1.57e-248	down
augustus_masked-HiC_scaffold_1-processed-gene-398.23	0.63333	0.275447	0.548	0.034	-1.20089	4.95e-253	2.1e-248	down
maker-HiC_scaffold_3-snap-gene-1090.25	0.651022	1.2559	0.565	0.144	0.947843	5.12e-253	2.17e-248	up
maker-HiC_scaffold_15-snap-gene-107.35	0.603897	1.13154	0.551	0.132	0.905799	6.64e-253	2.82e-248	up
maker-HiC_scaffold_3-snap-gene-1078.38	0.744741	1.40989	0.587	0.155	0.920678	7.61e-253	3.23e-248	up
maker-HiC_scaffold_14-snap-gene-1187.27	0.726534	1.01	0.578	0.115	0.475191	8.24e-253	3.5e-248	up
maker-HiC_scaffold_12-snap-gene-128.3	6.67344	3.43069	0.992	0.295	-0.95991	8.5e-253	3.61e-248	down
maker-HiC_scaffold_13-snap-gene-1625.4	0.696413	1.13364	0.561	0.139	0.702874	1.54e-252	6.52e-248	up
genemark-HiC_scaffold_11-processed-gene-637.20	8.89966	2.25596	0.992	0.224	-1.97996	2.3e-252	9.75e-248	down
augustus_masked-HiC_scaffold_14-processed-gene-677.5	0.748416	1.10409	0.587	0.125	0.560889	2.35e-252	9.96e-248	up
maker-HiC_scaffold_6-snap-gene-432.34	0.656787	1.97722	0.548	0.206	1.58983	2.55e-252	1.08e-247	up
maker-HiC_scaffold_10-snap-gene-2057.1	0.631239	0.0778283	0.551	0.009	-3.01819	3.1e-252	1.32e-247	down
maker-HiC_scaffold_11-snap-gene-35.5	5.61439	8.50984	0.985	0.575	0.599994	4.28e-252	1.82e-247	up
maker-HiC_scaffold_13-snap-gene-1310.42	0.621602	0.860581	0.551	0.104	0.469256	4.92e-252	2.09e-247	up
augustus_masked-HiC_scaffold_14-processed-gene-628.64	8.32907	2.25492	0.994	0.23	-1.88504	5.59e-252	2.38e-247	down
maker-HiC_scaffold_6-snap-gene-693.12	0.6916	0.9427	0.565	0.11	0.446806	7.15e-252	3.04e-247	up
maker-HiC_scaffold_3-snap-gene-1264.26	0.795977	1.14168	0.605	0.127	0.520299	7.16e-252	3.04e-247	up
maker-HiC_scaffold_7-snap-gene-985.38	0.695086	0.221308	0.561	0.028	-1.65069	7.97e-252	3.39e-247	down
maker-HiC_scaffold_6-snap-gene-658.2	0.704535	1.35077	0.57	0.151	0.938937	9.08e-252	3.86e-247	up
maker-HiC_scaffold_13-snap-gene-119.2	0.732806	0.463387	0.58	0.057	-0.6611	1.2e-251	5.08e-247	down
maker-HiC_scaffold_5-snap-gene-1795.53	0.661252	1.59126	0.563	0.172	1.26677	1.24e-251	5.27e-247	up
snap_masked-HiC_scaffold_3-processed-gene-59.30	0.627662	1.94102	0.544	0.197	1.6286	1.5e-251	6.38e-247	up
maker-HiC_scaffold_9-snap-gene-1062.3	0.600489	1.62074	0.529	0.164	1.43229	1.59e-251	6.76e-247	up
genemark-HiC_scaffold_12-processed-gene-405.29	0.632777	0.167649	0.544	0.018	-1.91562	2.66e-251	1.13e-246	down
augustus_masked-HiC_scaffold_1-processed-gene-402.11	0.664879	2.34028	0.559	0.238	1.81536	3.14e-251	1.33e-246	up
maker-HiC_scaffold_1-snap-gene-823.40	6.21516	4.51933	0.99	0.348	-0.459674	5.6e-251	2.38e-246	down
maker-HiC_scaffold_7-snap-gene-63.17	6.7419	3.06661	0.985	0.269	-1.13648	1.14e-250	4.86e-246	down
augustus_masked-HiC_scaffold_15-processed-gene-768.34	0.691921	1.88327	0.565	0.188	1.44443	1.59e-250	6.77e-246	up
snap_masked-HiC_scaffold_3-processed-gene-760.45	0.59481	1.26643	0.532	0.14	1.09014	2.51e-250	1.07e-245	up
maker-HiC_scaffold_13-snap-gene-1475.19	0.626878	1.46317	0.549	0.159	1.22271	3.94e-250	1.67e-245	up
snap_masked-HiC_scaffold_3-processed-gene-336.5	0.578684	0.288768	0.54	0.032	-1.00262	4.07e-250	1.73e-245	down
snap_masked-HiC_scaffold_3-processed-gene-386.24	0.588835	0.066916	0.534	0.006	-3.13553	5.32e-250	2.26e-245	down
maker-HiC_scaffold_5-snap-gene-1252.0	0.69284	1.23832	0.565	0.143	0.837694	6.33e-250	2.69e-245	up
maker-HiC_scaffold_5-snap-gene-1589.15	0.647398	1.04565	0.551	0.112	0.691594	6.72e-250	2.85e-245	up
maker-HiC_scaffold_12-snap-gene-1230.0	0.682297	1.09905	0.557	0.125	0.687706	8.08e-250	3.43e-245	up
snap_masked-HiC_scaffold_5-processed-gene-1773.3	0.311322	5.02472	0.333	0.412	4.01213	1.18e-249	5.02e-245	up
maker-HiC_scaffold_2-snap-gene-1572.5	0.568217	0.940653	0.529	0.099	0.72712	2.36e-249	1e-244	up
snap_masked-HiC_scaffold_4-processed-gene-209.12	0.632657	0.463926	0.553	0.056	-0.447444	4.18e-249	1.77e-244	down
maker-HiC_scaffold_12-snap-gene-586.2	0.68983	1.1556	0.572	0.13	0.744241	4.53e-249	1.92e-244	up
maker-HiC_scaffold_11-snap-gene-59.32	0.65656	0.964003	0.565	0.105	0.554041	5.84e-249	2.48e-244	up
snap_masked-HiC_scaffold_3-processed-gene-442.0	0.581919	1.63532	0.527	0.157	1.49053	6.08e-249	2.58e-244	up
maker-HiC_scaffold_15-snap-gene-149.21	8.91798	2.52823	0.99	0.229	-1.81855	6.61e-249	2.81e-244	down
maker-HiC_scaffold_4-snap-gene-214.28	0.681393	0.0459607	0.572	0.006	-3.88709	1.07e-248	4.52e-244	down
maker-HiC_scaffold_1-snap-gene-2110.35	0.83251	2.10408	0.578	0.22	1.33754	1.41e-248	6e-244	up
maker-HiC_scaffold_1-snap-gene-478.19	0.674763	1.16286	0.578	0.128	0.78513	1.65e-248	7.01e-244	up
maker-HiC_scaffold_12-snap-gene-97.4	0.629081	2.86483	0.538	0.27	2.18695	6.38e-248	2.71e-243	up
maker-HiC_scaffold_10-snap-gene-1563.29	0.688808	0.531752	0.563	0.067	-0.373286	8.85e-248	3.76e-243	down
maker-HiC_scaffold_13-snap-gene-980.14	0.645517	0.353697	0.549	0.045	-0.867755	1.23e-247	5.24e-243	down
maker-HiC_scaffold_10-snap-gene-1526.20	0.682119	1.32011	0.532	0.134	0.952463	2.2e-247	9.36e-243	up
maker-HiC_scaffold_7-snap-gene-737.9	0.705601	1.82271	0.561	0.197	1.36904	2.34e-247	9.93e-243	up
augustus_masked-HiC_scaffold_12-processed-gene-363.6	0.549265	0.297464	0.521	0.034	-0.884568	4.49e-247	1.91e-242	down
maker-HiC_scaffold_10-snap-gene-666.0	0.646654	0.144257	0.542	0.017	-2.16357	4.88e-247	2.07e-242	down
maker-HiC_scaffold_9-snap-gene-16.20	0.681847	1.36872	0.565	0.145	1.0052	6.49e-247	2.75e-242	up
genemark-HiC_scaffold_12-processed-gene-436.0	7.83964	16.883	1	0.778	1.1067	7e-247	2.97e-242	up
augustus_masked-HiC_scaffold_13-processed-gene-913.5	0.660563	0.033712	0.578	0.005	-4.28831	8.46e-247	3.59e-242	down
augustus_masked-HiC_scaffold_10-processed-gene-1410.25	0.561666	2.82346	0.51	0.254	2.32948	1.05e-246	4.48e-242	up
maker-HiC_scaffold_7-snap-gene-465.20	0.666504	0.980529	0.54	0.11	0.556878	1.16e-246	4.91e-242	up
maker-HiC_scaffold_15-snap-gene-200.27	0.694073	1.78819	0.567	0.193	1.36521	2.08e-246	8.85e-242	up
augustus_masked-HiC_scaffold_14-processed-gene-1162.3	0.602483	1.72112	0.519	0.187	1.5142	2.3e-246	9.77e-242	up
maker-HiC_scaffold_5-snap-gene-1158.14	0.601498	2.35708	0.519	0.238	1.97019	3.52e-246	1.5e-241	up
maker-HiC_scaffold_8-snap-gene-1079.7	0.644854	0.310515	0.549	0.038	-1.05407	6.82e-246	2.9e-241	down
maker-HiC_scaffold_11-snap-gene-1132.5	0.662716	1.4707	0.563	0.171	1.14992	7.96e-246	3.38e-241	up
maker-HiC_scaffold_4-snap-gene-1231.40	0.65901	1.13441	0.559	0.13	0.783476	2.52e-245	1.07e-240	up
maker-HiC_scaffold_11-snap-gene-1249.40	0.43074	4.02942	0.418	0.346	3.22538	2.91e-245	1.24e-240	up
augustus_masked-HiC_scaffold_4-processed-gene-378.14	6.2022	3.85632	0.975	0.309	-0.685542	2.99e-245	1.27e-240	down
maker-HiC_scaffold_6-snap-gene-1033.20	0.714644	1.31447	0.57	0.157	0.879096	3.7e-245	1.57e-240	up
maker-HiC_scaffold_10-snap-gene-2060.23	0.747691	0.486018	0.565	0.058	-0.621329	5.69e-245	2.42e-240	down
snap_masked-HiC_scaffold_13-processed-gene-1514.6	0.706083	1.16316	0.567	0.129	0.720055	5.84e-245	2.48e-240	up
maker-HiC_scaffold_1-snap-gene-59.57	0.750241	0.00599369	0.599	0.001	-6.94409	6.11e-245	2.59e-240	down
augustus_masked-HiC_scaffold_11-processed-gene-33.12	11.561	2.76056	0.992	0.246	-2.06619	1.4e-244	5.94e-240	down
maker-HiC_scaffold_7-snap-gene-139.2	0.641277	0.909174	0.532	0.102	0.503542	1.63e-244	6.91e-240	up
augustus_masked-HiC_scaffold_12-processed-gene-163.23	0.515234	3.73474	0.449	0.334	2.85746	1.73e-244	7.36e-240	up
augustus_masked-HiC_scaffold_4-processed-gene-448.5	0.551059	1.53485	0.513	0.125	1.47765	3.17e-244	1.35e-239	up
maker-HiC_scaffold_13-snap-gene-7.24	0.633129	0.381168	0.548	0.044	-0.731921	3.74e-244	1.59e-239	down
maker-HiC_scaffold_10-snap-gene-1991.33	18.479	4.82594	0.996	0.392	-1.93698	5.65e-244	2.4e-239	down
maker-HiC_scaffold_15-snap-gene-198.25	0.580815	0.395242	0.517	0.044	-0.555225	6.57e-244	2.79e-239	down
maker-HiC_scaffold_13-snap-gene-264.28	0.712829	1.66096	0.572	0.177	1.22027	1.07e-243	4.53e-239	up
snap_masked-HiC_scaffold_10-processed-gene-223.9	0.65242	0.107724	0.549	0.014	-2.59734	1.38e-243	5.84e-239	down
maker-HiC_scaffold_14-snap-gene-685.45	0.632599	1.97664	0.532	0.201	1.64353	1.63e-243	6.91e-239	up
maker-HiC_scaffold_3-snap-gene-1054.0	0.661683	0.96407	0.549	0.106	0.542929	1.75e-243	7.42e-239	up
maker-HiC_scaffold_8-snap-gene-126.21	0.666789	0.879276	0.549	0.104	0.399034	1.94e-243	8.26e-239	up
maker-HiC_scaffold_7-snap-gene-1920.1	0.502062	0.293767	0.489	0.035	-0.77299	2.34e-243	9.94e-239	down
snap_masked-HiC_scaffold_15-processed-gene-461.25	0.330125	6.87783	0.306	0.499	4.38046	2.41e-243	1.02e-238	up
maker-HiC_scaffold_9-snap-gene-922.32	0.556436	0.272684	0.517	0.029	-1.02872	2.8e-243	1.19e-238	down
maker-HiC_scaffold_10-snap-gene-431.1	0.650982	1.11908	0.559	0.126	0.781529	2.98e-243	1.27e-238	up
maker-HiC_scaffold_1-snap-gene-1928.43	0.598589	1.13037	0.53	0.119	0.91705	6.21e-243	2.64e-238	up
maker-HiC_scaffold_7-snap-gene-1250.16	0.767819	1.38136	0.567	0.154	0.847164	6.99e-243	2.97e-238	up
augustus_masked-HiC_scaffold_7-processed-gene-1514.1	0.588193	0.846377	0.525	0.093	0.524935	7.53e-243	3.2e-238	up
snap_masked-HiC_scaffold_12-processed-gene-938.3	0.670709	1.36812	0.553	0.147	1.02833	7.99e-243	3.39e-238	up
augustus_masked-HiC_scaffold_10-processed-gene-195.13	0.602144	0.28746	0.527	0.034	-1.06649	8.47e-243	3.6e-238	down
maker-HiC_scaffold_10-snap-gene-1900.24	0.594363	0.987001	0.521	0.11	0.731609	1e-242	4.26e-238	up
maker-HiC_scaffold_4-snap-gene-1363.6	0.643781	1.73918	0.542	0.197	1.43362	1.01e-242	4.27e-238	up
maker-HiC_scaffold_4-snap-gene-713.12	0.688545	1.12515	0.559	0.122	0.708408	1.07e-242	4.56e-238	up
maker-HiC_scaffold_1-snap-gene-1541.2	10.4483	2.62189	0.994	0.247	-1.99455	1.09e-242	4.62e-238	down
maker-HiC_scaffold_5-snap-gene-479.3	0.698419	0.45281	0.568	0.06	-0.625075	1.24e-242	5.27e-238	down
maker-HiC_scaffold_10-snap-gene-292.79	5.64744	3.8923	0.985	0.343	-0.536963	1.47e-242	6.22e-238	down
maker-HiC_scaffold_3-snap-gene-204.0	0.606814	0.193051	0.511	0.021	-1.65177	1.47e-242	6.26e-238	down
augustus_masked-HiC_scaffold_3-processed-gene-1388.11	9.24671	3.18704	0.994	0.255	-1.53669	1.64e-242	6.95e-238	down
maker-HiC_scaffold_4-snap-gene-109.0	0.592519	0.314555	0.534	0.042	-0.913333	2.69e-242	1.14e-237	down
maker-HiC_scaffold_2-snap-gene-192.45	0.622113	1.78712	0.519	0.184	1.52223	2.83e-242	1.2e-237	up
maker-HiC_scaffold_7-snap-gene-1246.11	15.0862	3.78732	0.992	0.346	-1.99395	3.36e-242	1.42e-237	down
snap_masked-HiC_scaffold_15-processed-gene-87.22	0.614481	0.270668	0.521	0.031	-1.18255	3.36e-242	1.43e-237	down
maker-HiC_scaffold_2-snap-gene-291.14	0.510767	2.7171	0.473	0.274	2.4111	4.12e-242	1.75e-237	up
maker-HiC_scaffold_6-snap-gene-968.37	0.673469	1.46521	0.555	0.153	1.12131	4.6e-242	1.96e-237	up
snap_masked-HiC_scaffold_10-processed-gene-2013.16	0.593582	1.34945	0.523	0.137	1.18472	5.79e-242	2.46e-237	up
maker-HiC_scaffold_8-snap-gene-948.24	0.542793	2.27598	0.489	0.234	2.06781	1.48e-241	6.28e-237	up
augustus_masked-HiC_scaffold_7-processed-gene-983.34	34.6903	11.3491	0.996	0.625	-1.61195	1.52e-241	6.48e-237	down
maker-HiC_scaffold_4-snap-gene-1621.0	0.583775	0.824231	0.523	0.094	0.497564	1.53e-241	6.49e-237	up
snap_masked-HiC_scaffold_14-processed-gene-639.19	0.725671	1.48508	0.563	0.176	1.03305	1.6e-241	6.79e-237	up
maker-HiC_scaffold_1-snap-gene-2153.40	0.557803	1.17409	0.511	0.105	1.07358	1.77e-241	7.52e-237	up
snap_masked-HiC_scaffold_12-processed-gene-695.33	0.632658	0.150253	0.549	0.02	-2.0733	2.36e-241	1e-236	down
maker-HiC_scaffold_7-snap-gene-851.49	0.669853	4.20109	0.494	0.346	2.64866	3.57e-241	1.52e-236	up
maker-HiC_scaffold_5-snap-gene-1802.13	0.617685	0.317749	0.527	0.038	-0.958766	9.18e-241	3.9e-236	down
maker-HiC_scaffold_10-snap-gene-432.13	0.761881	0.0925449	0.565	0.01	-3.03997	1.27e-240	5.41e-236	down
maker-HiC_scaffold_11-snap-gene-1146.27	0.625837	1.65217	0.536	0.175	1.40036	1.34e-240	5.67e-236	up
augustus_masked-HiC_scaffold_13-processed-gene-405.28	6.56746	3.62934	0.979	0.301	-0.85561	1.87e-240	7.96e-236	down
maker-HiC_scaffold_4-snap-gene-45.6	0.661053	1.13427	0.559	0.13	0.778836	2.18e-240	9.24e-236	up
maker-HiC_scaffold_2-snap-gene-1664.4	5.75365	3.54878	0.985	0.333	-0.69714	3.58e-240	1.52e-235	down
maker-HiC_scaffold_3-snap-gene-415.13	0.693693	0.0367811	0.563	0.005	-4.23355	3.84e-240	1.63e-235	down
maker-HiC_scaffold_7-snap-gene-1271.27	0.579177	0.774942	0.504	0.085	0.420022	4.89e-240	2.08e-235	up
maker-HiC_scaffold_14-snap-gene-55.27	0.68855	1.54258	0.536	0.158	1.1636	1.2e-239	5.08e-235	up
augustus_masked-HiC_scaffold_7-processed-gene-491.17	0.614626	0.0659273	0.542	0.01	-3.21881	2.16e-239	9.17e-235	down
maker-HiC_scaffold_11-snap-gene-900.87	6.44885	2.66346	0.983	0.266	-1.27571	2.36e-239	1e-234	down
maker-HiC_scaffold_10-snap-gene-1035.22	0.572327	0.741693	0.521	0.083	0.373924	3.47e-239	1.48e-234	up
augustus_masked-HiC_scaffold_4-processed-gene-474.5	0.431395	3.40841	0.416	0.313	2.98173	3.79e-239	1.61e-234	up
maker-HiC_scaffold_14-snap-gene-981.50	0.654154	0.199377	0.534	0.022	-1.71363	4.79e-239	2.03e-234	down
maker-HiC_scaffold_8-snap-gene-1245.2	0.625669	1.05158	0.546	0.117	0.748991	1.21e-238	5.15e-234	up
maker-HiC_scaffold_5-snap-gene-165.45	0.614761	0.863293	0.53	0.106	0.489757	1.25e-238	5.3e-234	up
maker-HiC_scaffold_10-snap-gene-60.2	0.65717	1.15227	0.54	0.128	0.810045	1.25e-238	5.32e-234	up
maker-HiC_scaffold_5-snap-gene-830.19	0.587169	0.140632	0.523	0.019	-2.06107	1.43e-238	6.07e-234	down
maker-HiC_scaffold_8-snap-gene-916.10	0.657346	1.24496	0.544	0.134	0.921272	2.07e-238	8.81e-234	up
augustus_masked-HiC_scaffold_5-processed-gene-713.47	0.645382	0.0124709	0.567	0.001	-5.68222	2.2e-238	9.36e-234	down
maker-HiC_scaffold_6-snap-gene-674.16	0.67387	0.266186	0.542	0.032	-1.33971	3.24e-238	1.38e-233	down
augustus_masked-HiC_scaffold_1-processed-gene-1115.4	0.589659	1.90063	0.513	0.204	1.68836	3.84e-238	1.63e-233	up
maker-HiC_scaffold_6-snap-gene-1185.33	0.55203	1.80917	0.508	0.194	1.71233	3.87e-238	1.65e-233	up
maker-HiC_scaffold_10-snap-gene-1880.1	0.580625	1.39604	0.508	0.162	1.26552	4.01e-238	1.7e-233	up
maker-HiC_scaffold_9-snap-gene-532.35	0.625072	0.392098	0.523	0.045	-0.672669	4.82e-238	2.04e-233	down
augustus_masked-HiC_scaffold_7-processed-gene-51.3	0.565927	0.381072	0.511	0.045	-0.570428	7.41e-238	3.15e-233	down
snap_masked-HiC_scaffold_3-processed-gene-29.13	18.1794	4.81286	1	0.357	-1.91731	8.6e-238	3.65e-233	down
maker-HiC_scaffold_10-snap-gene-1047.27	0.582192	0.978707	0.523	0.109	0.749282	1.29e-237	5.49e-233	up
maker-HiC_scaffold_10-snap-gene-1173.34	0.60235	0.199004	0.517	0.023	-1.59732	1.8e-237	7.62e-233	down
maker-HiC_scaffold_7-snap-gene-1801.1	0.724464	0.946268	0.563	0.116	0.385288	1.86e-237	7.91e-233	up
maker-HiC_scaffold_14-snap-gene-1368.0	0.544667	0.347712	0.5	0.044	-0.647331	2.27e-237	9.63e-233	down
maker-HiC_scaffold_6-snap-gene-1115.17	0.672216	1.46208	0.542	0.156	1.12091	2.39e-237	1.02e-232	up
maker-HiC_scaffold_8-snap-gene-85.31	0.611462	0.374942	0.525	0.043	-0.705448	2.52e-237	1.07e-232	down
maker-HiC_scaffold_4-snap-gene-1587.19	0.655617	0.989044	0.536	0.109	0.593107	4.49e-237	1.91e-232	up
snap_masked-HiC_scaffold_1-processed-gene-1432.12	0.589795	0.165151	0.523	0.021	-1.83579	4.6e-237	1.95e-232	down
maker-HiC_scaffold_15-snap-gene-282.19	0.678395	1.43821	0.538	0.157	1.08396	4.73e-237	2.01e-232	up
snap_masked-HiC_scaffold_10-processed-gene-907.14	0.712882	0.0561079	0.565	0.008	-3.66502	1.16e-236	4.93e-232	down
maker-HiC_scaffold_7-snap-gene-1156.5	0.704728	1.15636	0.559	0.139	0.714368	1.39e-236	5.9e-232	up
maker-HiC_scaffold_9-snap-gene-734.32	0.67749	1.30849	0.549	0.148	0.949527	2.65e-236	1.13e-231	up
maker-HiC_scaffold_6-snap-gene-1030.10	0.572851	1.68885	0.504	0.189	1.55964	3.74e-236	1.59e-231	up
maker-HiC_scaffold_11-snap-gene-1590.0	5.76691	4.2133	0.981	0.365	-0.452838	3.88e-236	1.65e-231	down
snap_masked-HiC_scaffold_10-processed-gene-1808.18	0.672597	0.19231	0.542	0.027	-1.80577	4.04e-236	1.72e-231	down
snap_masked-HiC_scaffold_1-processed-gene-208.41	7.50765	17.7381	0.981	0.748	1.24041	7.11e-236	3.02e-231	up
snap_masked-HiC_scaffold_10-processed-gene-106.36	0.575864	0.95381	0.515	0.112	0.727875	8.27e-236	3.51e-231	up
maker-HiC_scaffold_10-snap-gene-1060.36	0.613443	1.31237	0.527	0.146	1.09705	8.87e-236	3.77e-231	up
maker-HiC_scaffold_15-snap-gene-1022.10	0.64183	1.2437	0.54	0.142	0.954266	9.33e-236	3.96e-231	up
maker-HiC_scaffold_10-snap-gene-234.47	0.597641	1.57664	0.517	0.161	1.39936	9.55e-236	4.05e-231	up
maker-HiC_scaffold_2-snap-gene-27.42	0.597702	0.400555	0.513	0.044	-0.577308	1.16e-235	4.94e-231	down
maker-HiC_scaffold_7-snap-gene-1238.25	0.618916	1.16279	0.54	0.136	0.909664	1.84e-235	7.82e-231	up
maker-HiC_scaffold_11-snap-gene-1712.21	0.625955	1.36303	0.523	0.151	1.12257	2.73e-235	1.16e-230	up
augustus_masked-HiC_scaffold_4-processed-gene-421.36	0.643523	0.9644	0.536	0.117	0.583565	3.53e-235	1.5e-230	up
augustus_masked-HiC_scaffold_7-processed-gene-1192.45	0.676968	0.901571	0.542	0.103	0.413299	4.7e-235	1.99e-230	up
maker-HiC_scaffold_3-snap-gene-1509.19	0.582388	0.296853	0.517	0.04	-0.971994	5.93e-235	2.52e-230	down
augustus_masked-HiC_scaffold_14-processed-gene-1437.26	0.601881	0.374314	0.511	0.041	-0.685085	6.05e-235	2.57e-230	down
maker-HiC_scaffold_14-snap-gene-1368.4	0.560297	0.380868	0.508	0.048	-0.556782	7.09e-235	3.01e-230	down
maker-HiC_scaffold_3-snap-gene-1638.12	0.636784	0.421426	0.529	0.051	-0.595409	9.65e-235	4.1e-230	down
maker-HiC_scaffold_9-snap-gene-1198.20	0.620172	0.810327	0.51	0.085	0.385782	1.04e-234	4.42e-230	up
maker-HiC_scaffold_5-snap-gene-109.15	0.583672	0.338804	0.494	0.03	-0.784527	1.7e-234	7.21e-230	down
maker-HiC_scaffold_6-snap-gene-777.24	0.636023	0.392447	0.534	0.053	-0.696441	1.96e-234	8.31e-230	down
snap_masked-HiC_scaffold_5-processed-gene-1889.21	0.608352	1.09679	0.515	0.115	0.850203	2.08e-234	8.81e-230	up
maker-HiC_scaffold_13-snap-gene-153.5	0.616425	0.947312	0.532	0.12	0.619833	2.11e-234	8.94e-230	up
maker-HiC_scaffold_8-snap-gene-133.17	0.585734	0.877278	0.529	0.107	0.582705	4.36e-234	1.85e-229	up
maker-HiC_scaffold_10-snap-gene-1860.33	0.431985	3.99183	0.403	0.346	3.2077	6.39e-234	2.72e-229	up
maker-HiC_scaffold_1-snap-gene-788.38	0.674069	1.43108	0.536	0.151	1.08602	7.19e-234	3.06e-229	up
augustus_masked-HiC_scaffold_14-processed-gene-269.31	0.538202	0.127078	0.494	0.015	-2.08157	8.19e-234	3.48e-229	down
snap_masked-HiC_scaffold_13-processed-gene-1001.17	0.610852	0.122648	0.521	0.014	-2.31536	8.9e-234	3.78e-229	down
augustus_masked-HiC_scaffold_5-processed-gene-528.10	0.653232	1.29729	0.544	0.152	0.989718	2.3e-233	9.76e-229	up
maker-HiC_scaffold_5-snap-gene-145.2	12.4961	3.16194	0.994	0.286	-1.98256	2.34e-233	9.92e-229	down
maker-HiC_scaffold_5-snap-gene-412.25	0.591326	0.98809	0.53	0.112	0.740591	2.54e-233	1.08e-228	up
maker-HiC_scaffold_10-snap-gene-43.29	0.569957	0.762763	0.525	0.088	0.420319	4.4e-233	1.87e-228	up
maker-HiC_scaffold_11-snap-gene-294.15	0.666108	0.397731	0.536	0.05	-0.743815	5.13e-233	2.18e-228	down
maker-HiC_scaffold_15-snap-gene-32.5	53.0262	20.5555	1	0.806	-1.36718	5.18e-233	2.2e-228	down
augustus_masked-HiC_scaffold_12-processed-gene-1691.37	0.520465	0.284644	0.475	0.031	-0.87041	7.81e-233	3.32e-228	down
maker-HiC_scaffold_2-snap-gene-1541.36	0.497956	1.8351	0.47	0.196	1.88156	8.39e-233	3.56e-228	up
maker-HiC_scaffold_2-snap-gene-1108.2	0.631334	1.17249	0.534	0.135	0.892992	1.08e-232	4.59e-228	up
maker-HiC_scaffold_11-snap-gene-1741.19	0.57062	0.778518	0.51	0.094	0.448133	1.7e-232	7.21e-228	up
maker-HiC_scaffold_8-snap-gene-1001.21	6.12941	4.36238	0.994	0.384	-0.490623	2.06e-232	8.74e-228	down
maker-HiC_scaffold_4-snap-gene-5.10	0.585097	0.33369	0.511	0.04	-0.80998	2.67e-232	1.13e-227	down
augustus_masked-HiC_scaffold_6-processed-gene-732.41	23.5296	6.83291	0.998	0.458	-1.78389	3.64e-232	1.55e-227	down
maker-HiC_scaffold_9-snap-gene-840.17	0.542917	0.32746	0.502	0.042	-0.729239	4.26e-232	1.81e-227	down
snap_masked-HiC_scaffold_3-processed-gene-308.9	0.577591	0.887436	0.519	0.106	0.619507	4.43e-232	1.88e-227	up
maker-HiC_scaffold_13-snap-gene-508.4	0.609958	0.261605	0.519	0.032	-1.22101	5.16e-232	2.19e-227	down
maker-HiC_scaffold_12-snap-gene-1562.50	0.562867	1.39085	0.498	0.153	1.30495	5.56e-232	2.36e-227	up
maker-HiC_scaffold_11-snap-gene-275.2	0.574921	0.333914	0.515	0.039	-0.783709	7.51e-232	3.19e-227	down
maker-HiC_scaffold_15-snap-gene-1449.14	0.563069	2.1179	0.506	0.219	1.91106	8.93e-232	3.79e-227	up
maker-HiC_scaffold_11-snap-gene-1557.34	6.56902	3.20686	0.985	0.304	-1.03449	9.64e-232	4.09e-227	down
maker-HiC_scaffold_1-snap-gene-1516.3	0.527117	0.193007	0.494	0.022	-1.449	1.03e-231	4.35e-227	down
augustus_masked-HiC_scaffold_3-processed-gene-130.32	0.588849	0.934069	0.517	0.108	0.665541	1.27e-231	5.38e-227	up
snap_masked-HiC_scaffold_5-processed-gene-1190.7	0.577577	0.971232	0.519	0.113	0.749702	1.39e-231	5.88e-227	up
maker-HiC_scaffold_15-snap-gene-212.26	0.670464	1.19874	0.546	0.132	0.83819	1.5e-231	6.39e-227	up
maker-HiC_scaffold_5-snap-gene-663.18	0.482267	4.24925	0.432	0.354	3.13904	2.32e-231	9.86e-227	up
maker-HiC_scaffold_3-snap-gene-728.3	7.26546	3.20998	0.996	0.306	-1.17847	2.49e-231	1.06e-226	down
maker-HiC_scaffold_2-snap-gene-750.30	7.89743	2.75231	0.983	0.252	-1.52071	2.5e-231	1.06e-226	down
maker-HiC_scaffold_7-snap-gene-1115.4	0.624198	1.0841	0.534	0.128	0.796323	2.52e-231	1.07e-226	up
snap_masked-HiC_scaffold_12-processed-gene-2023.19	0.529643	0.24342	0.487	0.031	-1.12125	3.44e-231	1.46e-226	down
maker-HiC_scaffold_1-snap-gene-2034.1	0.67693	0.371066	0.536	0.048	-0.867155	4.38e-231	1.86e-226	down
augustus_masked-HiC_scaffold_6-processed-gene-1023.54	0.622869	0.804382	0.532	0.088	0.368899	6.71e-231	2.85e-226	up
maker-HiC_scaffold_9-snap-gene-183.16	0.623702	0.117115	0.521	0.015	-2.41193	7.25e-231	3.08e-226	down
maker-HiC_scaffold_4-snap-gene-33.2	0.65234	1.02169	0.542	0.119	0.647176	1.05e-230	4.46e-226	up
augustus_masked-HiC_scaffold_12-processed-gene-1968.43	0.682463	1.0937	0.546	0.134	0.680315	1.05e-230	4.46e-226	up
maker-HiC_scaffold_9-snap-gene-567.0	0.614456	1.70716	0.513	0.188	1.47407	1.36e-230	5.76e-226	up
maker-HiC_scaffold_6-snap-gene-1105.31	0.610703	1.73407	0.523	0.178	1.50546	1.41e-230	5.99e-226	up
maker-HiC_scaffold_7-snap-gene-178.35	0.573093	0.835136	0.515	0.099	0.543161	1.58e-230	6.69e-226	up
maker-HiC_scaffold_3-snap-gene-203.44	0.582459	1.05043	0.502	0.113	0.850638	1.6e-230	6.81e-226	up
augustus_masked-HiC_scaffold_10-processed-gene-371.24	42.4375	15.7131	1	0.743	-1.43337	1.87e-230	7.96e-226	down
maker-HiC_scaffold_3-snap-gene-816.36	0.64021	1.03463	0.538	0.124	0.692411	2.3e-230	9.77e-226	up
maker-HiC_scaffold_9-snap-gene-238.39	0.496704	1.09871	0.477	0.115	1.1452	2.4e-230	1.02e-225	up
maker-HiC_scaffold_2-snap-gene-1886.5	0.599886	0.160559	0.525	0.021	-1.90093	2.64e-230	1.12e-225	down
maker-HiC_scaffold_9-snap-gene-273.30	0.731501	1.39952	0.557	0.156	0.93591	3e-230	1.27e-225	up
maker-HiC_scaffold_2-snap-gene-1684.58	0.621508	1.48742	0.51	0.163	1.25883	4.01e-230	1.7e-225	up
maker-HiC_scaffold_3-snap-gene-441.14	0.667447	1.03587	0.534	0.117	0.634037	4.02e-230	1.71e-225	up
augustus_masked-HiC_scaffold_7-processed-gene-171.37	0.613085	0.853318	0.515	0.087	0.47693	4.96e-230	2.11e-225	up
maker-HiC_scaffold_8-snap-gene-136.13	0.560073	1.14957	0.5	0.131	1.03727	5.44e-230	2.31e-225	up
maker-HiC_scaffold_6-snap-gene-842.39	0.564617	0.891628	0.502	0.1	0.659075	7.37e-230	3.13e-225	up
maker-HiC_scaffold_13-snap-gene-1481.3	0.57178	2.65285	0.477	0.255	2.21382	8.05e-230	3.42e-225	up
maker-HiC_scaffold_4-snap-gene-576.0	0.522382	0.332879	0.494	0.044	-0.64995	9.07e-230	3.85e-225	down
maker-HiC_scaffold_7-snap-gene-68.33	0.549168	0.250204	0.498	0.034	-1.13383	9.54e-230	4.05e-225	down
augustus_masked-HiC_scaffold_14-processed-gene-750.8	7.8873	2.41655	0.983	0.248	-1.70654	1.38e-229	5.87e-225	down
maker-HiC_scaffold_12-snap-gene-226.13	0.481176	0.749117	0.475	0.083	0.638519	1.39e-229	5.89e-225	up
maker-HiC_scaffold_13-snap-gene-1530.3	0.673076	1.42519	0.532	0.157	1.0822	1.52e-229	6.44e-225	up
augustus_masked-HiC_scaffold_15-processed-gene-357.42	0.568086	0.0828357	0.492	0.009	-2.7763	1.75e-229	7.41e-225	down
maker-HiC_scaffold_2-snap-gene-126.10	0.470757	0.188065	0.462	0.018	-1.32329	2.16e-229	9.18e-225	down
maker-HiC_scaffold_6-snap-gene-1322.10	0.599527	0.843209	0.523	0.101	0.491995	3.13e-229	1.33e-224	up
augustus_masked-HiC_scaffold_1-processed-gene-1423.32	0.60097	0.0770759	0.508	0.009	-2.96131	3.2e-229	1.36e-224	down
maker-HiC_scaffold_10-snap-gene-2122.6	0.472355	0.099924	0.473	0.011	-2.23983	3.81e-229	1.62e-224	down
maker-HiC_scaffold_7-snap-gene-957.11	0.567823	0.408325	0.49	0.048	-0.475623	3.83e-229	1.63e-224	down
maker-HiC_scaffold_11-snap-gene-330.2	0.593173	1.46929	0.519	0.165	1.30845	3.84e-229	1.63e-224	up
augustus_masked-HiC_scaffold_9-processed-gene-118.7	0.582411	0.317805	0.513	0.04	-0.873688	3.96e-229	1.68e-224	down
maker-HiC_scaffold_7-snap-gene-1251.0	0.594201	1.76651	0.511	0.191	1.57172	4.3e-229	1.83e-224	up
snap_masked-HiC_scaffold_2-processed-gene-1569.2	0.561215	1.97677	0.498	0.21	1.81634	5.28e-229	2.24e-224	up
maker-HiC_scaffold_15-snap-gene-69.44	0.588531	0.104319	0.494	0.011	-2.49498	8.49e-229	3.6e-224	down
maker-HiC_scaffold_13-snap-gene-408.21	0.575647	0.37448	0.498	0.039	-0.620161	1.23e-228	5.23e-224	down
maker-HiC_scaffold_10-snap-gene-192.24	0.554516	0.864104	0.494	0.087	0.639883	1.38e-228	5.85e-224	up
maker-HiC_scaffold_1-snap-gene-140.22	0.557527	1.01152	0.506	0.111	0.859294	1.44e-228	6.11e-224	up
genemark-HiC_scaffold_10-processed-gene-277.8	0.619384	1.12252	0.532	0.125	0.857731	1.52e-228	6.44e-224	up
snap_masked-HiC_scaffold_14-processed-gene-648.22	6.50387	4.41396	0.981	0.346	-0.559216	1.9e-228	8.07e-224	down
maker-HiC_scaffold_7-snap-gene-1207.50	0.635489	0.947717	0.53	0.111	0.576514	1.93e-228	8.22e-224	up
maker-HiC_scaffold_11-snap-gene-45.23	0.535497	1.32448	0.49	0.152	1.30632	3.96e-228	1.68e-223	up
snap_masked-HiC_scaffold_6-processed-gene-1183.28	0.654197	0.999835	0.53	0.109	0.611888	4.79e-228	2.04e-223	up
maker-HiC_scaffold_9-snap-gene-721.8	0.567042	0.763378	0.511	0.094	0.428877	4.83e-228	2.05e-223	up
maker-HiC_scaffold_3-snap-gene-1734.2	0.603379	0.377844	0.521	0.047	-0.675133	5.59e-228	2.37e-223	down
maker-HiC_scaffold_10-snap-gene-1607.28	0.225529	8.09641	0.234	0.528	5.16528	5.63e-228	2.39e-223	up
maker-HiC_scaffold_11-snap-gene-322.3	0.545765	0.031291	0.504	0.002	-4.12012	6.15e-228	2.61e-223	down
maker-HiC_scaffold_7-snap-gene-872.21	0.57751	1.97352	0.492	0.219	1.77267	6.26e-228	2.66e-223	up
maker-HiC_scaffold_3-snap-gene-390.5	7.00452	10.5936	0.992	0.62	0.596832	1.62e-227	6.9e-223	up
maker-HiC_scaffold_10-snap-gene-386.38	0.549662	1.10744	0.502	0.123	1.01048	2.25e-227	9.57e-223	up
maker-HiC_scaffold_7-snap-gene-664.13	0.590466	1.07142	0.517	0.126	0.859492	2.37e-227	1.01e-222	up
maker-HiC_scaffold_2-snap-gene-982.24	0.637993	0.047495	0.536	0.006	-3.74488	2.68e-227	1.14e-222	down
augustus_masked-HiC_scaffold_9-processed-gene-53.31	0.605624	1.26497	0.51	0.143	1.06249	3.42e-227	1.45e-222	up
augustus_masked-HiC_scaffold_12-processed-gene-659.17	0.525778	0.15466	0.498	0.018	-1.7647	4.44e-227	1.89e-222	down
maker-HiC_scaffold_15-snap-gene-56.7	0.651177	1.78409	0.5	0.192	1.45393	4.85e-227	2.06e-222	up
maker-HiC_scaffold_2-snap-gene-350.3	0.555549	1.4622	0.502	0.152	1.39599	1.23e-226	5.23e-222	up
maker-HiC_scaffold_15-snap-gene-1067.7	0.511753	0.204274	0.49	0.027	-1.32452	1.47e-226	6.24e-222	down
maker-HiC_scaffold_6-snap-gene-1352.7	0.529814	1.22413	0.489	0.131	1.20805	2.36e-226	1e-221	up
snap_masked-HiC_scaffold_9-processed-gene-1171.11	0.125753	19.1091	0.125	0.677	7.24638	2.45e-226	1.04e-221	up
maker-HiC_scaffold_5-snap-gene-1075.42	0.614814	1.16679	0.519	0.137	0.924212	3.19e-226	1.35e-221	up
maker-HiC_scaffold_5-snap-gene-596.10	0.626286	1.16071	0.529	0.135	0.890006	4.23e-226	1.79e-221	up
augustus_masked-HiC_scaffold_8-processed-gene-739.28	0.562722	1.13405	0.508	0.124	1.01087	5.44e-226	2.31e-221	up
maker-HiC_scaffold_12-snap-gene-2067.36	0.581138	1.23926	0.513	0.143	1.09239	5.72e-226	2.43e-221	up
maker-HiC_scaffold_1-snap-gene-1871.0	0.735799	1.36756	0.549	0.156	0.894129	6.85e-226	2.91e-221	up
augustus_masked-HiC_scaffold_3-processed-gene-388.0	0.530793	0.709331	0.494	0.085	0.41824	1.07e-225	4.55e-221	up
maker-HiC_scaffold_10-snap-gene-1366.0	0.595157	0.22062	0.506	0.027	-1.4313	2.07e-225	8.81e-221	down
maker-HiC_scaffold_4-snap-gene-1365.0	0.547616	0.143451	0.489	0.018	-1.93186	3.64e-225	1.54e-220	down
genemark-HiC_scaffold_14-processed-gene-640.31	0.636815	2.643	0.494	0.26	2.05306	4.24e-225	1.8e-220	up
maker-HiC_scaffold_2-snap-gene-1511.2	0.576764	1.98866	0.498	0.213	1.78557	4.37e-225	1.86e-220	up
maker-HiC_scaffold_4-snap-gene-84.31	0.503836	0.119184	0.475	0.016	-2.07884	4.66e-225	1.98e-220	down
maker-HiC_scaffold_14-snap-gene-1118.1	0.547257	0.294862	0.483	0.035	-0.891951	4.77e-225	2.03e-220	down
maker-HiC_scaffold_15-snap-gene-121.46	0.534321	1.45834	0.49	0.159	1.44838	4.95e-225	2.1e-220	up
maker-HiC_scaffold_4-snap-gene-1179.3	0.647276	1.06336	0.529	0.118	0.716087	5.11e-225	2.17e-220	up
maker-HiC_scaffold_11-snap-gene-1310.32	0.575529	0.171942	0.489	0.02	-1.74238	5.3e-225	2.25e-220	down
maker-HiC_scaffold_4-snap-gene-181.28	0.51721	1.24216	0.475	0.127	1.26387	5.63e-225	2.39e-220	up
augustus_masked-HiC_scaffold_6-processed-gene-1106.7	0.56838	0.773928	0.508	0.085	0.445275	7.18e-225	3.05e-220	up
augustus_masked-HiC_scaffold_1-processed-gene-895.0	0.617021	0.165405	0.529	0.026	-1.89868	8.5e-225	3.61e-220	down
maker-HiC_scaffold_3-snap-gene-1474.26	0.669458	0.332162	0.529	0.041	-1.01089	9.35e-225	3.97e-220	down
augustus_masked-HiC_scaffold_11-processed-gene-1236.1	0.546493	0.300849	0.49	0.036	-0.860946	1.08e-224	4.6e-220	down
maker-HiC_scaffold_3-snap-gene-1738.0	9.20253	2.86747	0.992	0.271	-1.68222	1.09e-224	4.61e-220	down
maker-HiC_scaffold_7-snap-gene-97.3	0.527367	2.20605	0.49	0.229	2.06438	1.15e-224	4.9e-220	up
maker-HiC_scaffold_10-snap-gene-1449.6	0.61072	0.299288	0.506	0.034	-1.02873	1.22e-224	5.18e-220	down
maker-HiC_scaffold_11-snap-gene-1448.16	0.582782	0.774896	0.506	0.092	0.410984	1.24e-224	5.25e-220	up
maker-HiC_scaffold_7-snap-gene-39.4	0.48119	2.15789	0.466	0.194	2.16471	1.37e-224	5.81e-220	up
augustus_masked-HiC_scaffold_6-processed-gene-825.14	0.560128	0.151927	0.485	0.017	-1.88169	1.58e-224	6.71e-220	down
maker-HiC_scaffold_12-snap-gene-347.5	0.499084	0.97439	0.471	0.09	0.965075	2.87e-224	1.22e-219	up
maker-HiC_scaffold_10-snap-gene-123.4	0.341012	4.29006	0.352	0.337	3.65271	3.19e-224	1.36e-219	up
maker-HiC_scaffold_14-snap-gene-417.8	0.550391	0.731182	0.494	0.092	0.409711	3.21e-224	1.36e-219	up
maker-HiC_scaffold_1-snap-gene-978.0	0.549997	0.342822	0.49	0.04	-0.681805	3.22e-224	1.37e-219	down
maker-HiC_scaffold_10-snap-gene-1203.50	0.526934	0.720316	0.489	0.081	0.450935	4.55e-224	1.93e-219	up
maker-HiC_scaffold_11-snap-gene-258.36	0.505262	1.15535	0.471	0.126	1.19307	4.82e-224	2.05e-219	up
maker-HiC_scaffold_10-snap-gene-1701.29	7.20706	2.98494	0.99	0.295	-1.27168	5.85e-224	2.49e-219	down
maker-HiC_scaffold_2-snap-gene-1835.25	0.648911	1.31638	0.525	0.157	1.02037	6.04e-224	2.57e-219	up
maker-HiC_scaffold_9-snap-gene-118.12	0.62794	0.880704	0.511	0.102	0.487966	8.83e-224	3.75e-219	up
maker-HiC_scaffold_15-snap-gene-282.22	0.609385	0.998139	0.511	0.119	0.711795	9.29e-224	3.94e-219	up
maker-HiC_scaffold_11-snap-gene-26.21	0.603971	1.75014	0.508	0.201	1.53476	9.53e-224	4.05e-219	up
maker-HiC_scaffold_14-snap-gene-415.19	0.512339	1.88115	0.479	0.184	1.87624	1.29e-223	5.5e-219	up
maker-HiC_scaffold_8-snap-gene-1155.42	0.554561	1.01568	0.508	0.115	0.872906	1.6e-223	6.79e-219	up
maker-HiC_scaffold_5-snap-gene-753.43	0.412029	3.72651	0.403	0.305	3.17669	1.7e-223	7.23e-219	up
maker-HiC_scaffold_8-snap-gene-1043.32	0.616088	1.0241	0.513	0.122	0.733048	2.04e-223	8.67e-219	up
maker-HiC_scaffold_1-snap-gene-134.60	0.514551	0.79664	0.481	0.085	0.630514	2.33e-223	9.91e-219	up
maker-HiC_scaffold_14-snap-gene-1323.25	0.499854	0.254963	0.481	0.03	-0.970944	2.51e-223	1.06e-218	down
augustus_masked-HiC_scaffold_5-processed-gene-1424.3	7.41959	3.80279	0.99	0.327	-0.964262	2.75e-223	1.17e-218	down
maker-HiC_scaffold_7-snap-gene-1404.4	0.563898	0.168967	0.487	0.022	-1.73809	2.76e-223	1.17e-218	down
snap_masked-HiC_scaffold_14-processed-gene-167.29	0.532127	2.70866	0.489	0.239	2.34752	3.6e-223	1.53e-218	up
maker-HiC_scaffold_1-snap-gene-157.35	0.591547	0.4106	0.511	0.052	-0.526651	3.75e-223	1.59e-218	down
augustus_masked-HiC_scaffold_9-processed-gene-69.23	0.579325	1.10096	0.504	0.128	0.9262	5.07e-223	2.16e-218	up
snap_masked-HiC_scaffold_8-processed-gene-137.14	0.453565	2.73731	0.439	0.247	2.59311	6.4e-223	2.72e-218	up
augustus_masked-HiC_scaffold_7-processed-gene-742.14	0.534904	1.09941	0.479	0.121	1.03924	7.85e-223	3.33e-218	up
maker-HiC_scaffold_14-snap-gene-231.21	0.50932	0.371334	0.481	0.044	-0.45575	8.34e-223	3.54e-218	down
maker-HiC_scaffold_4-snap-gene-312.32	0.526034	0.297287	0.477	0.035	-0.823088	8.65e-223	3.67e-218	down
maker-HiC_scaffold_13-snap-gene-1826.28	0.580617	1.73956	0.49	0.18	1.5829	9.31e-223	3.95e-218	up
maker-HiC_scaffold_1-snap-gene-1962.25	0.562285	0.749355	0.494	0.088	0.414282	9.72e-223	4.13e-218	up
maker-HiC_scaffold_10-snap-gene-1917.39	0.503181	0.179245	0.46	0.02	-1.48863	9.89e-223	4.2e-218	down
augustus_masked-HiC_scaffold_3-processed-gene-1785.2	0.525433	0.23647	0.492	0.032	-1.15152	1.15e-222	4.87e-218	down
maker-HiC_scaffold_5-snap-gene-439.0	0.544196	0.184743	0.49	0.022	-1.55809	1.85e-222	7.87e-218	down
maker-HiC_scaffold_1-snap-gene-666.2	0.544718	0.419267	0.479	0.048	-0.377564	2.66e-222	1.13e-217	down
maker-HiC_scaffold_11-snap-gene-433.81	0.68858	1.075	0.536	0.122	0.642559	3.17e-222	1.35e-217	up
genemark-HiC_scaffold_1-processed-gene-130.42	0.614696	1.30588	0.508	0.142	1.08695	3.79e-222	1.61e-217	up
maker-HiC_scaffold_11-snap-gene-67.5	0.451606	1.7753	0.46	0.191	1.97469	4.3e-222	1.82e-217	up
maker-HiC_scaffold_13-snap-gene-1698.78	75.8698	33.5066	1	0.928	-1.17908	4.7e-222	1.99e-217	down
maker-HiC_scaffold_7-snap-gene-809.24	0.506239	1.69539	0.47	0.185	1.74352	6.81e-222	2.89e-217	up
maker-HiC_scaffold_8-snap-gene-355.3	0.583469	0.958585	0.502	0.11	0.716155	8.05e-222	3.42e-217	up
maker-HiC_scaffold_5-snap-gene-920.20	0.557993	0.140916	0.492	0.017	-1.98465	1.14e-221	4.83e-217	down
genemark-HiC_scaffold_14-processed-gene-657.35	0.516533	1.35829	0.471	0.147	1.39469	1.26e-221	5.36e-217	up
snap_masked-HiC_scaffold_11-processed-gene-282.15	0.559458	0.390389	0.498	0.048	-0.519007	1.37e-221	5.8e-217	down
maker-HiC_scaffold_3-snap-gene-127.34	0.516742	1.13755	0.477	0.127	1.13826	1.44e-221	6.09e-217	up
maker-HiC_scaffold_4-snap-gene-269.6	0.49516	1.62237	0.466	0.181	1.71193	1.46e-221	6.21e-217	up
maker-HiC_scaffold_7-snap-gene-1130.36	0.517737	0.308211	0.494	0.038	-0.748113	3.13e-221	1.33e-216	down
maker-HiC_scaffold_7-snap-gene-644.13	0.510388	0.332527	0.471	0.038	-0.617972	3.98e-221	1.69e-216	down
maker-HiC_scaffold_2-snap-gene-11.35	0.501413	1.7825	0.454	0.182	1.82962	6.08e-221	2.58e-216	up
maker-HiC_scaffold_10-snap-gene-1931.35	0.553099	0.925279	0.498	0.108	0.742246	7.88e-221	3.35e-216	up
maker-HiC_scaffold_12-snap-gene-2069.4	0.5003	0.287141	0.481	0.036	-0.800824	1.04e-220	4.42e-216	down
maker-HiC_scaffold_7-snap-gene-23.28	0.559891	1.10476	0.487	0.122	0.980383	1.21e-220	5.12e-216	up
augustus_masked-HiC_scaffold_1-processed-gene-319.32	0.57719	0.346178	0.5	0.041	-0.737367	1.56e-220	6.64e-216	down
snap_masked-HiC_scaffold_3-processed-gene-84.6	0.54575	1.00222	0.492	0.111	0.876765	1.67e-220	7.11e-216	up
maker-HiC_scaffold_5-snap-gene-849.1	0.551503	1.04987	0.49	0.113	0.928649	1.86e-220	7.88e-216	up
snap_masked-HiC_scaffold_3-processed-gene-1549.54	0.571977	0.423421	0.51	0.056	-0.433776	2.01e-220	8.55e-216	down
maker-HiC_scaffold_2-snap-gene-726.20	0.504665	0.377514	0.481	0.045	-0.418697	2.07e-220	8.79e-216	down
maker-HiC_scaffold_9-snap-gene-8.31	0.561944	1.20932	0.496	0.138	1.10556	2.7e-220	1.15e-215	up
maker-HiC_scaffold_7-snap-gene-1116.0	0.528659	1.00714	0.481	0.105	0.92972	3.09e-220	1.31e-215	up
genemark-HiC_scaffold_1-processed-gene-240.26	0.525507	0.142923	0.479	0.018	-1.87774	4.28e-220	1.82e-215	down
augustus_masked-HiC_scaffold_7-processed-gene-671.3	0.524027	0.322605	0.489	0.04	-0.699702	6.84e-220	2.9e-215	down
maker-HiC_scaffold_12-snap-gene-1122.2	0.634242	0.00586977	0.546	0.001	-6.73144	8.1e-220	3.44e-215	down
maker-HiC_scaffold_5-snap-gene-135.4	0.437971	3.13106	0.424	0.304	2.83746	8.49e-220	3.6e-215	up
maker-HiC_scaffold_5-snap-gene-370.4	0.504506	2.6027	0.439	0.237	2.36683	1.26e-219	5.35e-215	up
maker-HiC_scaffold_7-snap-gene-25.8	0.507839	0.0716601	0.47	0.007	-2.8234	1.63e-219	6.9e-215	down
maker-HiC_scaffold_14-snap-gene-388.26	0.540429	1.08203	0.49	0.135	1.00143	1.8e-219	7.63e-215	up
maker-HiC_scaffold_1-snap-gene-1955.40	0.540967	1.52955	0.46	0.151	1.49932	1.88e-219	7.97e-215	up
augustus_masked-HiC_scaffold_6-processed-gene-882.29	0.473448	0.0834331	0.46	0.009	-2.50309	2.53e-219	1.07e-214	down
maker-HiC_scaffold_1-snap-gene-1286.10	0.554154	0.38128	0.49	0.047	-0.539316	2.64e-219	1.12e-214	down
maker-HiC_scaffold_13-snap-gene-155.20	0.533292	1.52156	0.471	0.173	1.51237	4.23e-219	1.8e-214	up
maker-HiC_scaffold_14-snap-gene-850.1	0.516148	2.49737	0.451	0.222	2.27433	4.63e-219	1.97e-214	up
genemark-HiC_scaffold_6-processed-gene-1009.36	0.510133	0.721572	0.475	0.081	0.500188	6.63e-219	2.82e-214	up
maker-HiC_scaffold_5-snap-gene-404.2	0.483541	0.1054	0.464	0.011	-2.1967	1.12e-218	4.74e-214	down
maker-HiC_scaffold_2-snap-gene-1400.6	0.537373	1.45932	0.487	0.154	1.44113	1.23e-218	5.24e-214	up
genemark-HiC_scaffold_5-processed-gene-1732.35	0.586194	0.195975	0.51	0.027	-1.58022	1.4e-218	5.94e-214	down
maker-HiC_scaffold_12-snap-gene-837.24	0.510419	0.297924	0.471	0.037	-0.776536	2.4e-218	1.02e-213	down
genemark-HiC_scaffold_3-processed-gene-974.25	0.529478	1.02549	0.496	0.12	0.953535	5.38e-218	2.29e-213	up
maker-HiC_scaffold_2-snap-gene-1293.0	0.524229	0.92211	0.5	0.109	0.814622	6.76e-218	2.87e-213	up
augustus_masked-HiC_scaffold_9-processed-gene-20.30	0.484484	0.171099	0.462	0.022	-1.50107	6.99e-218	2.97e-213	down
maker-HiC_scaffold_8-snap-gene-140.0	0.488087	1.40527	0.47	0.149	1.52544	9.2e-218	3.91e-213	up
maker-HiC_scaffold_3-snap-gene-1894.28	40.1816	13.7499	0.998	0.642	-1.5471	1.1e-217	4.67e-213	down
maker-HiC_scaffold_6-snap-gene-407.33	0.498519	0.667413	0.471	0.08	0.420857	1.29e-217	5.46e-213	up
genemark-HiC_scaffold_10-processed-gene-202.23	0.391088	2.92461	0.386	0.278	2.90236	1.67e-217	7.1e-213	up
maker-HiC_scaffold_2-snap-gene-156.10	0.742746	1.63846	0.548	0.169	1.1413	1.78e-217	7.57e-213	up
augustus_masked-HiC_scaffold_8-processed-gene-529.7	0.373439	3.36947	0.371	0.309	3.17324	1.87e-217	7.95e-213	up
maker-HiC_scaffold_12-snap-gene-113.35	0.509469	0.0893975	0.475	0.01	-2.50936	2.06e-217	8.73e-213	down
maker-HiC_scaffold_8-snap-gene-33.1	0.434642	0.289584	0.443	0.029	-0.585679	2.29e-217	9.74e-213	down
maker-HiC_scaffold_13-snap-gene-1236.10	0.563455	1.8785	0.49	0.193	1.73703	2.54e-217	1.08e-212	up
maker-HiC_scaffold_14-snap-gene-241.8	0.495672	0.254017	0.473	0.031	-0.964184	3.63e-217	1.54e-212	down
maker-HiC_scaffold_12-snap-gene-937.20	0.517816	0.171498	0.468	0.023	-1.59368	8.71e-217	3.7e-212	down
maker-HiC_scaffold_12-snap-gene-153.8	0.515292	1.20645	0.47	0.123	1.22714	9.86e-217	4.19e-212	up
maker-HiC_scaffold_14-snap-gene-1116.43	0.591574	0.773515	0.496	0.092	0.386814	1.15e-216	4.87e-212	up
maker-HiC_scaffold_3-snap-gene-1863.33	0.587891	0.845551	0.504	0.103	0.524268	1.27e-216	5.39e-212	up
maker-HiC_scaffold_13-snap-gene-189.40	0.592048	1.45453	0.513	0.165	1.29662	1.38e-216	5.88e-212	up
maker-HiC_scaffold_1-snap-gene-1809.10	0.466368	1.64521	0.445	0.167	1.81851	1.88e-216	8e-212	up
maker-HiC_scaffold_14-snap-gene-942.19	0.524277	0.713989	0.468	0.076	0.445499	2.07e-216	8.81e-212	up
maker-HiC_scaffold_15-snap-gene-1376.28	6.89606	9.62417	1	0.6	0.480885	2.66e-216	1.13e-211	up
snap_masked-HiC_scaffold_12-processed-gene-311.29	6.40611	3.7441	0.981	0.348	-0.774816	3.12e-216	1.32e-211	down
snap_masked-HiC_scaffold_1-processed-gene-41.46	0.569968	1.9669	0.485	0.195	1.78679	3.35e-216	1.42e-211	up
maker-HiC_scaffold_14-snap-gene-1022.14	0.449721	0.208679	0.437	0.022	-1.10738	5.24e-216	2.22e-211	down
maker-HiC_scaffold_13-snap-gene-822.5	0.488362	0.980849	0.466	0.114	1.00593	6.44e-216	2.74e-211	up
maker-HiC_scaffold_7-snap-gene-1987.34	0.621537	1.64076	0.511	0.186	1.40031	6.64e-216	2.82e-211	up
maker-HiC_scaffold_3-snap-gene-2.20	13.2567	3.73634	0.992	0.343	-1.827	9.9e-216	4.2e-211	down
maker-HiC_scaffold_14-snap-gene-542.18	0.513863	0.312908	0.483	0.036	-0.715467	1.14e-215	4.86e-211	down
maker-HiC_scaffold_5-snap-gene-1266.6	0.466114	0.158299	0.46	0.02	-1.55743	1.22e-215	5.16e-211	down
maker-HiC_scaffold_10-snap-gene-1595.31	0.522908	0.175374	0.468	0.023	-1.57557	1.34e-215	5.68e-211	down
maker-HiC_scaffold_9-snap-gene-1209.10	8.90723	3.16688	0.99	0.288	-1.49188	1.37e-215	5.82e-211	down
maker-HiC_scaffold_2-snap-gene-1819.19	0.527288	0.770676	0.49	0.092	0.547448	1.65e-215	7.03e-211	up
maker-HiC_scaffold_3-snap-gene-1461.12	0.506443	0.984581	0.46	0.099	0.958971	2.19e-215	9.3e-211	up
maker-HiC_scaffold_14-snap-gene-1090.0	15.0262	4.47077	0.998	0.387	-1.74886	2.49e-215	1.06e-210	down
maker-HiC_scaffold_11-snap-gene-32.13	0.558023	1.01906	0.479	0.103	0.868721	3.86e-215	1.64e-210	up
snap_masked-HiC_scaffold_2-processed-gene-1782.13	0.491592	1.50521	0.454	0.155	1.61423	4.53e-215	1.92e-210	up
augustus_masked-HiC_scaffold_8-processed-gene-823.0	0.509822	0.931351	0.475	0.108	0.869201	4.89e-215	2.07e-210	up
maker-HiC_scaffold_1-snap-gene-2111.2	0.55676	1.58297	0.483	0.177	1.50734	5.75e-215	2.44e-210	up
maker-HiC_scaffold_12-snap-gene-1991.28	0.520604	0.360656	0.466	0.039	-0.529442	9.57e-215	4.06e-210	down
maker-HiC_scaffold_14-snap-gene-1308.19	0.498493	0.885672	0.462	0.104	0.829072	9.77e-215	4.15e-210	up
maker-HiC_scaffold_6-snap-gene-1121.5	0.571905	0.885684	0.485	0.099	0.630928	1.07e-214	4.56e-210	up
augustus_masked-HiC_scaffold_1-processed-gene-27.13	0.567603	0.220127	0.481	0.026	-1.36614	1.6e-214	6.79e-210	down
maker-HiC_scaffold_15-snap-gene-1051.10	0.479057	0.181973	0.451	0.02	-1.39598	2.7e-214	1.15e-209	down
maker-HiC_scaffold_2-snap-gene-1910.20	0.48319	1.36923	0.456	0.146	1.50251	3.14e-214	1.34e-209	up
maker-HiC_scaffold_11-snap-gene-1697.5	0.504835	0.282954	0.462	0.035	-0.835022	3.3e-214	1.4e-209	down
maker-HiC_scaffold_7-snap-gene-1390.2	0.497985	0.700993	0.456	0.081	0.493215	4.39e-214	1.86e-209	up
maker-HiC_scaffold_3-snap-gene-117.27	0.566796	1.04458	0.496	0.131	0.881902	4.72e-214	2.01e-209	up
maker-HiC_scaffold_10-snap-gene-2071.72	0.487707	0.95338	0.454	0.107	0.966892	8.25e-214	3.51e-209	up
snap_masked-HiC_scaffold_1-processed-gene-639.5	0.545483	0.0374671	0.481	0.003	-3.86025	9.27e-214	3.94e-209	down
augustus_masked-HiC_scaffold_5-processed-gene-595.56	0.456123	1.87346	0.449	0.19	2.03797	9.42e-214	4e-209	up
maker-HiC_scaffold_6-snap-gene-167.15	0.543617	0.297509	0.473	0.036	-0.869439	1.02e-213	4.34e-209	down
snap_masked-HiC_scaffold_4-processed-gene-1325.5	0.414665	0.315014	0.414	0.035	-0.39642	1.04e-213	4.43e-209	down
maker-HiC_scaffold_11-snap-gene-1328.6	0.543892	0.125877	0.485	0.016	-2.11042	1.65e-213	7.01e-209	down
maker-HiC_scaffold_3-snap-gene-1380.0	0.532729	1.231	0.479	0.111	1.2082	2.06e-213	8.77e-209	up
maker-HiC_scaffold_7-snap-gene-5.0	0.48003	0.793233	0.449	0.08	0.724501	2.11e-213	8.96e-209	up
maker-HiC_scaffold_2-snap-gene-1486.21	0.548119	0.818827	0.489	0.098	0.578981	2.76e-213	1.17e-208	up
maker-HiC_scaffold_10-snap-gene-1905.9	0.506525	0.134427	0.464	0.017	-1.91303	3.02e-213	1.28e-208	down
augustus_masked-HiC_scaffold_10-processed-gene-1785.20	0.364929	3.61444	0.363	0.326	3.30773	3.63e-213	1.54e-208	up
maker-HiC_scaffold_4-snap-gene-1364.13	0.508522	0.0467374	0.47	0.005	-3.44086	7.29e-213	3.1e-208	down
snap_masked-HiC_scaffold_8-processed-gene-866.31	0.752359	10.4217	0.481	0.503	3.79185	2.47e-212	1.05e-207	up
snap_masked-HiC_scaffold_4-processed-gene-1686.24	0.489678	0.231349	0.456	0.023	-1.08144	3.12e-212	1.33e-207	down
augustus_masked-HiC_scaffold_5-processed-gene-1814.6	0.55598	1.51105	0.483	0.168	1.44228	3.32e-212	1.41e-207	up
maker-HiC_scaffold_3-snap-gene-56.42	0.603655	1.19437	0.487	0.129	0.984331	3.44e-212	1.46e-207	up
maker-HiC_scaffold_7-snap-gene-127.18	0.587734	0.196313	0.489	0.024	-1.58152	3.81e-212	1.62e-207	down
maker-HiC_scaffold_2-snap-gene-813.20	0.52361	0.718352	0.468	0.081	0.456123	4.2e-212	1.78e-207	up
maker-HiC_scaffold_8-snap-gene-119.14	0.504504	0.839362	0.466	0.098	0.734313	9.3e-212	3.95e-207	up
snap_masked-HiC_scaffold_1-processed-gene-163.5	0.535797	0.851401	0.468	0.093	0.668052	1.19e-211	5.07e-207	up
genemark-HiC_scaffold_1-processed-gene-152.21	0.52259	0.962745	0.468	0.113	0.881349	1.38e-211	5.87e-207	up
maker-HiC_scaffold_2-snap-gene-533.35	0.468981	0.214078	0.443	0.024	-1.13103	1.76e-211	7.49e-207	down
snap_masked-HiC_scaffold_11-processed-gene-35.30	0.490941	1.84853	0.451	0.192	1.91254	2.02e-211	8.58e-207	up
maker-HiC_scaffold_6-snap-gene-760.13	0.544373	1.0168	0.494	0.116	0.901246	2.04e-211	8.67e-207	up
maker-HiC_scaffold_3-snap-gene-1039.17	0.50856	0.932576	0.46	0.102	0.874675	2.44e-211	1.03e-206	up
maker-HiC_scaffold_14-snap-gene-335.4	0.430252	1.95067	0.43	0.205	2.18045	2.65e-211	1.12e-206	up
augustus_masked-HiC_scaffold_8-processed-gene-1083.39	0.517929	1.26578	0.475	0.144	1.28904	3.07e-211	1.3e-206	up
maker-HiC_scaffold_10-snap-gene-1070.23	0.504496	1.16647	0.458	0.121	1.20907	4.71e-211	2e-206	up
maker-HiC_scaffold_7-snap-gene-762.23	26.6556	8.9881	1	0.536	-1.56834	4.79e-211	2.03e-206	down
maker-HiC_scaffold_15-snap-gene-150.27	0.452784	0.198343	0.439	0.022	-1.19042	5.27e-211	2.24e-206	down
maker-HiC_scaffold_1-snap-gene-1145.44	0.520866	0.319945	0.464	0.038	-0.702915	5.53e-211	2.35e-206	down
maker-HiC_scaffold_10-snap-gene-217.3	0.505185	0.692377	0.477	0.086	0.454668	6.22e-211	2.64e-206	up
maker-HiC_scaffold_12-snap-gene-334.4	0.491169	0.759077	0.475	0.089	0.627922	8.02e-211	3.41e-206	up
maker-HiC_scaffold_14-snap-gene-539.1	0.513898	1.51336	0.456	0.171	1.55801	8.56e-211	3.64e-206	up
genemark-HiC_scaffold_14-processed-gene-818.36	0.50632	1.0447	0.46	0.114	1.04482	1.16e-210	4.94e-206	up
maker-HiC_scaffold_1-snap-gene-2025.4	0.530417	0.921128	0.479	0.114	0.79616	1.31e-210	5.58e-206	up
snap_masked-HiC_scaffold_10-processed-gene-1638.7	0.611862	0.384974	0.481	0.043	-0.668307	2.79e-210	1.18e-205	down
maker-HiC_scaffold_2-snap-gene-1261.39	0.588162	0.938861	0.494	0.107	0.674607	3.51e-210	1.49e-205	up
maker-HiC_scaffold_15-snap-gene-1415.3	0.459032	0.172634	0.445	0.02	-1.41036	3.62e-210	1.54e-205	down
maker-HiC_scaffold_11-snap-gene-63.4	0.469776	0.711777	0.452	0.082	0.599349	4.23e-210	1.8e-205	up
augustus_masked-HiC_scaffold_13-processed-gene-684.25	0.535636	1.28895	0.483	0.145	1.26672	4.79e-210	2.03e-205	up
maker-HiC_scaffold_15-snap-gene-1448.1	0.473955	0.338575	0.443	0.039	-0.485155	4.92e-210	2.09e-205	down
maker-HiC_scaffold_3-snap-gene-249.10	0.462497	1.67026	0.443	0.164	1.85233	5.68e-210	2.41e-205	up
maker-HiC_scaffold_13-snap-gene-9.2	0.440467	1.34737	0.424	0.144	1.61282	7.3e-210	3.1e-205	up
maker-HiC_scaffold_13-snap-gene-1469.4	0.499321	1.07417	0.468	0.122	1.10503	1.04e-209	4.41e-205	up
maker-HiC_scaffold_1-snap-gene-252.53	0.47377	0.271352	0.441	0.031	-0.803794	1.06e-209	4.49e-205	down
maker-HiC_scaffold_2-snap-gene-1092.28	0.490168	0.722441	0.462	0.086	0.559507	1.16e-209	4.92e-205	up
maker-HiC_scaffold_7-snap-gene-1332.24	0.463806	0.682308	0.441	0.071	0.556802	1.63e-209	6.94e-205	up
genemark-scaffold_1280_fragment_3-processed-gene-0.5	0.395522	2.52253	0.399	0.259	2.67274	1.66e-209	7.04e-205	up
maker-HiC_scaffold_12-snap-gene-1194.6	0.603766	1.04929	0.506	0.124	0.797253	2.5e-209	1.06e-204	up
maker-HiC_scaffold_8-snap-gene-770.5	0.524843	0.290585	0.475	0.04	-0.852706	2.73e-209	1.16e-204	down
maker-HiC_scaffold_2-snap-gene-206.36	0.495233	0.335615	0.471	0.044	-0.561161	2.92e-209	1.24e-204	down
snap_masked-HiC_scaffold_10-processed-gene-1432.35	7.39042	11.1696	0.996	0.65	0.59584	3.25e-209	1.38e-204	up
snap_masked-HiC_scaffold_11-processed-gene-710.55	0.575203	0.0148989	0.502	0.001	-5.26139	3.54e-209	1.5e-204	down
maker-HiC_scaffold_5-snap-gene-239.5	0.545872	0.23734	0.468	0.028	-1.20126	4.8e-209	2.04e-204	down
maker-HiC_scaffold_7-snap-gene-185.42	0.527457	0.911695	0.456	0.097	0.789383	5.94e-209	2.52e-204	up
maker-HiC_scaffold_12-snap-gene-79.10	7.09745	4.83282	0.985	0.383	-0.554425	6.62e-209	2.81e-204	down
maker-HiC_scaffold_7-snap-gene-876.12	0.504618	1.32261	0.454	0.139	1.38995	6.66e-209	2.83e-204	up
maker-HiC_scaffold_12-snap-gene-160.5	0.475378	2.00594	0.433	0.204	2.0769	7.96e-209	3.38e-204	up
snap_masked-HiC_scaffold_14-processed-gene-771.31	0.290525	5.68269	0.283	0.396	4.28937	1.33e-208	5.67e-204	up
snap_masked-HiC_scaffold_6-processed-gene-1153.2	0.482269	0.883053	0.439	0.099	0.872526	1.44e-208	6.1e-204	up
maker-HiC_scaffold_3-snap-gene-199.22	0.442917	0.294483	0.426	0.026	-0.588687	1.61e-208	6.85e-204	down
augustus_masked-HiC_scaffold_5-processed-gene-377.6	0.518753	0.360991	0.477	0.045	-0.522963	1.78e-208	7.54e-204	down
augustus_masked-HiC_scaffold_11-processed-gene-123.30	0.105919	7.05961	0.133	0.5	6.05722	1.87e-208	7.96e-204	up
maker-HiC_scaffold_15-snap-gene-115.30	0.472925	2.62322	0.418	0.251	2.4714	2.31e-208	9.82e-204	up
snap_masked-HiC_scaffold_12-processed-gene-342.44	0.514883	0.291213	0.451	0.033	-0.821955	3.52e-208	1.49e-203	down
maker-HiC_scaffold_7-snap-gene-923.33	0.481953	1.06142	0.454	0.113	1.13886	5.1e-208	2.17e-203	up
maker-HiC_scaffold_4-snap-gene-392.2	0.495374	1.34234	0.456	0.142	1.43798	8.88e-208	3.77e-203	up
maker-HiC_scaffold_5-snap-gene-1145.1	0.510466	0.335377	0.46	0.042	-0.605883	9.39e-208	3.99e-203	down
maker-HiC_scaffold_7-snap-gene-169.25	0.504243	1.43784	0.471	0.15	1.51153	1.09e-207	4.63e-203	up
maker-HiC_scaffold_8-snap-gene-339.45	8.671	3.23775	0.99	0.303	-1.42118	1.49e-207	6.32e-203	down
maker-HiC_scaffold_15-snap-gene-974.25	0.476464	0.278902	0.454	0.035	-0.772396	1.5e-207	6.35e-203	down
maker-HiC_scaffold_12-snap-gene-63.32	0.521354	1.11881	0.454	0.117	1.10149	2.04e-207	8.68e-203	up
maker-HiC_scaffold_9-snap-gene-1191.10	0.522572	0.264984	0.47	0.03	-0.979454	2.54e-207	1.08e-202	down
augustus_masked-HiC_scaffold_1-processed-gene-35.6	0.457574	0.63747	0.445	0.072	0.478265	2.97e-207	1.26e-202	up
maker-HiC_scaffold_8-snap-gene-1138.5	0.473787	1.94952	0.454	0.196	2.04058	3.02e-207	1.28e-202	up
maker-HiC_scaffold_10-snap-gene-2146.8	0.463772	0.935327	0.452	0.103	1.0119	3.56e-207	1.51e-202	up
maker-HiC_scaffold_12-snap-gene-507.12	0.495004	0.0517461	0.466	0.006	-3.25542	3.63e-207	1.54e-202	down
maker-HiC_scaffold_5-snap-gene-1546.9	0.476013	1.01727	0.458	0.122	1.09547	4.76e-207	2.02e-202	up
augustus_masked-HiC_scaffold_4-processed-gene-267.35	0.36134	4.79209	0.346	0.339	3.72886	5.51e-207	2.34e-202	up
maker-HiC_scaffold_9-snap-gene-879.2	0.466848	0.236061	0.435	0.027	-0.983487	5.57e-207	2.36e-202	down
maker-HiC_scaffold_5-snap-gene-1647.27	0.526823	0.224203	0.468	0.027	-1.23214	6.69e-207	2.84e-202	down
maker-HiC_scaffold_15-snap-gene-457.3	0.49903	0.886611	0.466	0.099	0.829048	7.5e-207	3.18e-202	up
maker-HiC_scaffold_2-snap-gene-218.3	0.51307	0.0980035	0.462	0.011	-2.38706	7.7e-207	3.27e-202	down
maker-HiC_scaffold_13-snap-gene-1271.40	0.512929	1.72427	0.449	0.189	1.74896	1.18e-206	5.01e-202	up
maker-HiC_scaffold_3-snap-gene-120.22	0.442008	1.14616	0.432	0.119	1.37446	1.44e-206	6.1e-202	up
maker-HiC_scaffold_11-snap-gene-29.28	0.298914	3.55793	0.308	0.329	3.5728	1.6e-206	6.78e-202	up
maker-HiC_scaffold_10-snap-gene-2060.24	0.47271	0.337497	0.433	0.039	-0.485959	2.73e-206	1.16e-201	down
maker-HiC_scaffold_10-snap-gene-1512.0	0.457655	0.893597	0.441	0.106	0.965212	3.03e-206	1.29e-201	up
augustus_masked-HiC_scaffold_10-processed-gene-879.17	9.59932	4.31018	0.996	0.329	-1.15516	3.37e-206	1.43e-201	down
maker-HiC_scaffold_14-snap-gene-111.61	0.469789	0.362183	0.439	0.04	-0.375202	4.49e-206	1.91e-201	down
maker-HiC_scaffold_11-snap-gene-24.33	0.470904	0.922098	0.441	0.098	0.969337	5.2e-206	2.21e-201	up
maker-HiC_scaffold_7-snap-gene-991.2	0.506009	1.13165	0.468	0.128	1.16103	6.03e-206	2.56e-201	up
augustus_masked-HiC_scaffold_10-processed-gene-1772.18	0.470493	0.632856	0.449	0.072	0.427625	9.36e-206	3.97e-201	up
maker-HiC_scaffold_5-snap-gene-753.38	0.53915	1.0573	0.475	0.121	0.971497	1.54e-205	6.55e-201	up
maker-HiC_scaffold_8-snap-gene-1253.34	0.613243	0.4626	0.508	0.057	-0.406616	1.55e-205	6.59e-201	down
maker-HiC_scaffold_3-snap-gene-1898.8	0.481566	0.647073	0.451	0.077	0.42612	2.32e-205	9.84e-201	up
maker-HiC_scaffold_10-snap-gene-509.18	0.619162	0.999787	0.502	0.113	0.691215	2.87e-205	1.22e-200	up
augustus_masked-HiC_scaffold_3-processed-gene-503.33	0.460409	0.0526932	0.449	0.006	-3.12481	3.67e-205	1.56e-200	down
maker-HiC_scaffold_15-snap-gene-406.3	0.433379	0.0825922	0.435	0.01	-2.39014	4.95e-205	2.1e-200	down
maker-HiC_scaffold_10-snap-gene-1614.2	0.45116	1.14521	0.445	0.118	1.3437	5.69e-205	2.42e-200	up
maker-HiC_scaffold_5-snap-gene-589.0	0.320706	3.84884	0.319	0.357	3.58469	5.73e-205	2.43e-200	up
maker-HiC_scaffold_8-snap-gene-687.34	0.478012	0.165251	0.435	0.016	-1.53182	5.8e-205	2.46e-200	down
maker-HiC_scaffold_14-snap-gene-955.40	0.438225	0.196862	0.439	0.026	-1.15409	6.8e-205	2.89e-200	down
maker-HiC_scaffold_14-snap-gene-944.31	0.461109	0.654073	0.449	0.074	0.50425	6.83e-205	2.9e-200	up
maker-HiC_scaffold_2-snap-gene-18.32	0.508959	0.692383	0.464	0.082	0.443944	6.98e-205	2.96e-200	up
maker-HiC_scaffold_7-snap-gene-715.0	0.467554	1.04454	0.451	0.113	1.15949	1.08e-204	4.57e-200	up
maker-HiC_scaffold_15-snap-gene-443.32	0.469169	0.853726	0.454	0.104	0.863525	1.16e-204	4.91e-200	up
maker-HiC_scaffold_12-snap-gene-1878.0	0.488704	0.772305	0.451	0.089	0.660102	1.67e-204	7.11e-200	up
maker-HiC_scaffold_8-snap-gene-147.28	0.548276	0.302206	0.464	0.032	-0.859156	1.77e-204	7.53e-200	down
[truncated: 3,985 more rows]

[truncated: 16 more sheets: Table S14, Table S15, Table S16, Table S17, Table S18, Table S19, Table S20, Table S21, Table S22, Table S23, Table S24, Table S25, Table S26, Table S27, Table S28, Table S29]
