# Supplementary material for: Single-cell RNA-seq reveals a link of ovule abortion and sugar transport in Camellia oleifera
Source: Front Plant Sci. 2024 Feb 2;15:1274013. doi: 10.3389/fpls.2024.1274013 (PMC10869455; doi:10.3389/fpls.2024.1274013)
Supplement: Supplementary file 1 [file DataSheet_1.zip › Supplementary Tables 30-32.xls]

## Sheet: Table S30
Table S30. List of DE genes between CoXJ and CoGW in combination of clusters 3 and 4.
GeneID	CoXJ	CoGW	pct.1	pct.2	log2FC	p_value	p_val_adjust	significance
augustus_masked-HiC_scaffold_10-processed-gene-1639.5	9.33187	66.3084	0.822	0.993	2.82894	0	0	up
augustus_masked-HiC_scaffold_11-processed-gene-123.30	0.0717211	6.39296	0.024	0.665	6.47596	0	0	up
augustus_masked-HiC_scaffold_13-processed-gene-198.10	11.406	0.633571	0.8	0.105	-4.16993	0	0	down
augustus_masked-HiC_scaffold_13-processed-gene-210.5	10.3119	0.486167	0.799	0.095	-4.40643	0	0	down
augustus_masked-HiC_scaffold_4-processed-gene-260.19	5.72644	0.332675	0.693	0.068	-4.10504	0	0	down
augustus_masked-HiC_scaffold_7-processed-gene-781.37	0.0472175	9.83738	0.014	0.686	7.69977	0	0	up
genemark-HiC_scaffold_10-processed-gene-223.44	18.7282	3.03472	0.95	0.416	-2.62553	0	0	down
genemark-HiC_scaffold_7-processed-gene-1176.43	18.1674	3.46353	0.972	0.377	-2.39101	0	0	down
genemark-HiC_scaffold_7-processed-gene-1218.36	1.70974	33.9128	0.37	0.953	4.3099	0	0	up
maker-HiC_scaffold_1-snap-gene-1600.26	17.4997	1.31729	0.915	0.231	-3.73158	0	0	down
maker-HiC_scaffold_1-snap-gene-1600.31	74.1275	9.21523	0.995	0.638	-3.0079	0	0	down
maker-HiC_scaffold_1-snap-gene-17.10	9.7553	1.56174	0.848	0.195	-2.64295	0	0	down
maker-HiC_scaffold_1-snap-gene-227.43	9.06591	1.11729	0.841	0.168	-3.02034	0	0	down
maker-HiC_scaffold_10-snap-gene-1607.28	0.394902	19.4814	0.126	0.866	5.6241	0	0	up
maker-HiC_scaffold_10-snap-gene-2148.0	6.93172	0.56813	0.79	0.105	-3.60869	0	0	down
maker-HiC_scaffold_10-snap-gene-271.63	11.9989	2.18568	0.89	0.341	-2.4567	0	0	down
maker-HiC_scaffold_11-snap-gene-1172.0	29.0845	4.39956	0.996	0.504	-2.72479	0	0	down
maker-HiC_scaffold_11-snap-gene-1623.23	6.60749	0.404684	0.76	0.089	-4.0289	0	0	down
maker-HiC_scaffold_11-snap-gene-1675.46	16.9929	1.78884	0.962	0.245	-3.24777	0	0	down
maker-HiC_scaffold_11-snap-gene-427.67	17.9631	56.9253	0.948	0.987	1.66403	0	0	up
maker-HiC_scaffold_11-snap-gene-855.38	67.5071	25.0663	1	0.915	-1.42928	0	0	down
maker-HiC_scaffold_12-snap-gene-660.21	72.3595	11.2907	0.982	0.504	-2.68004	0	0	down
maker-HiC_scaffold_12-snap-gene-699.2	29.5862	6.09148	0.997	0.578	-2.28004	0	0	down
maker-HiC_scaffold_13-snap-gene-130.18	3.78478	30.9561	0.633	0.961	3.03191	0	0	up
maker-HiC_scaffold_13-snap-gene-158.3	2.58623	25.131	0.538	0.937	3.2805	0	0	up
maker-HiC_scaffold_14-snap-gene-1090.0	17.0702	4.53362	0.963	0.595	-1.91272	0	0	down
maker-HiC_scaffold_2-snap-gene-1561.21	0.746893	28.2694	0.251	0.931	5.24201	0	0	up
maker-HiC_scaffold_2-snap-gene-1592.29	3.72755	32.1552	0.638	0.964	3.10872	0	0	up
maker-HiC_scaffold_2-snap-gene-1790.39	28.45	2.74673	0.879	0.25	-3.37259	0	0	down
maker-HiC_scaffold_2-snap-gene-1799.31	79.0853	7.66643	0.952	0.365	-3.36677	0	0	down
maker-HiC_scaffold_3-snap-gene-1395.11	15.3402	0.432461	0.842	0.059	-5.14828	0	0	down
maker-HiC_scaffold_3-snap-gene-1733.23	645.325	194.24	1	1	-1.73218	0	0	down
maker-HiC_scaffold_4-snap-gene-393.3	32.5041	94.0521	0.967	0.998	1.53283	0	0	up
maker-HiC_scaffold_5-snap-gene-52.30	0.0106883	15.7179	0.005	0.719	10.5087	0	0	up
maker-HiC_scaffold_5-snap-gene-707.38	3.89064	0.101268	0.594	0.024	-5.26237	0	0	down
maker-HiC_scaffold_5-snap-gene-907.7	6.21582	22.3655	0.765	0.925	1.84724	0	0	up
maker-HiC_scaffold_6-snap-gene-655.2	34.3378	2.85658	0.996	0.445	-3.58739	0	0	down
maker-HiC_scaffold_7-snap-gene-214.3	15.093	1.16631	0.943	0.196	-3.69375	0	0	down
maker-HiC_scaffold_7-snap-gene-569.1	10.816	1.47036	0.899	0.298	-2.87884	0	0	down
maker-HiC_scaffold_8-snap-gene-61.37	1.97792	48.2156	0.365	0.945	4.60737	0	0	up
maker-HiC_scaffold_9-snap-gene-249.0	211.154	34.6359	1	0.845	-2.60795	0	0	down
maker-HiC_scaffold_9-snap-gene-249.1	37.6536	5.97221	0.993	0.575	-2.65643	0	0	down
snap_masked-HiC_scaffold_10-processed-gene-2125.32	12.6157	50.7623	0.907	0.975	2.00853	0	0	up
snap_masked-HiC_scaffold_10-processed-gene-894.12	6.4975	0.036671	0.732	0.008	-7.4652	0	0	down
snap_masked-HiC_scaffold_11-processed-gene-29.27	10.0963	51.9558	0.854	0.964	2.36344	0	0	up
snap_masked-HiC_scaffold_14-processed-gene-771.31	1.0268	12.9661	0.254	0.776	3.65838	0	0	up
snap_masked-HiC_scaffold_8-processed-gene-327.24	10.3456	0.908442	0.745	0.138	-3.50934	0	0	down
snap_masked-HiC_scaffold_9-processed-gene-1171.11	0.420014	34.7315	0.09	0.789	6.36933	0	0	up
maker-HiC_scaffold_1-snap-gene-228.6	2.61661	0.0484023	0.521	0.013	-5.75356	4.94065645841247e-324	2.09814857819402e-319	down
maker-HiC_scaffold_13-snap-gene-1248.21	6.51425	0.676749	0.745	0.123	-3.26672	9.88131291682493e-324	4.19629715638804e-319	down
maker-HiC_scaffold_9-snap-gene-750.14	5.12284	0.251897	0.627	0.055	-4.34549	4.94065645841247e-323	2.09814857819402e-318	down
maker-HiC_scaffold_12-snap-gene-177.51	0.558369	8.15733	0.168	0.742	3.86857	9.38724727098368e-323	3.98648229856864e-318	up
maker-HiC_scaffold_10-snap-gene-391.7	32.7862	10.2346	0.994	0.688	-1.67962	4.1995579896506e-322	1.78342629146492e-317	down
augustus_masked-HiC_scaffold_4-processed-gene-1257.1	33.1356	81.3649	0.994	0.992	1.29602	1.91608538770152e-318	8.13703981595205e-314	up
maker-HiC_scaffold_3-snap-gene-786.7	3.98314	0.139048	0.573	0.034	-4.83925	1.20275686669545e-317	5.10774758579557e-313	down
snap_masked-HiC_scaffold_14-processed-gene-542.28	11.6849	33.1482	0.898	0.959	1.50428	1.01333133227817e-315	4.30331416878569e-311	up
maker-HiC_scaffold_14-snap-gene-119.12	2.0559	17.1829	0.433	0.852	3.06307	9.6821436676131e-313	4.11e-308	up
maker-HiC_scaffold_2-snap-gene-15.5	20.6594	6.32509	0.991	0.626	-1.70762	1.14e-303	4.83e-299	down
maker-HiC_scaffold_8-snap-gene-680.4	5.27238	0.433931	0.647	0.075	-3.60261	5.02e-300	2.13e-295	down
maker-HiC_scaffold_2-snap-gene-1786.26	6.48306	22.0447	0.788	0.927	1.76567	1.46e-299	6.21e-295	up
maker-HiC_scaffold_3-snap-gene-1894.28	31.2584	10.1315	0.992	0.701	-1.62538	8.87e-293	3.77e-288	down
snap_masked-HiC_scaffold_5-processed-gene-1188.6	0.602284	8.75476	0.172	0.692	3.86133	4.93e-291	2.09e-286	up
genemark-HiC_scaffold_14-processed-gene-660.24	2.46624	11.7705	0.497	0.836	2.25474	1.67e-287	7.09e-283	up
maker-HiC_scaffold_12-snap-gene-649.12	2.03412	10.4364	0.446	0.837	2.3591	3.02e-285	1.28e-280	up
snap_masked-HiC_scaffold_1-processed-gene-208.41	4.84323	16.9679	0.608	0.881	1.80875	3.72e-283	1.58e-278	up
maker-HiC_scaffold_3-snap-gene-229.32	14.4241	3.43443	0.915	0.457	-2.0703	1.29e-278	5.48e-274	down
augustus_masked-HiC_scaffold_10-processed-gene-764.48	1.46107	10.2249	0.265	0.746	2.8069	8.13e-267	3.45e-262	up
maker-HiC_scaffold_1-snap-gene-811.23	12.2881	35.3736	0.928	0.962	1.52541	2.2e-265	9.33e-261	up
augustus_masked-HiC_scaffold_14-processed-gene-724.7	2.57417	13.1863	0.435	0.787	2.35682	2.51e-261	1.07e-256	up
maker-HiC_scaffold_5-snap-gene-171.16	0.674461	8.49886	0.2	0.68	3.65526	6.15e-261	2.61e-256	up
maker-HiC_scaffold_8-snap-gene-316.19	3.95112	0.366496	0.6	0.075	-3.43003	4.07e-260	1.73e-255	down
snap_masked-HiC_scaffold_1-processed-gene-2114.7	22.6248	7.1469	0.98	0.692	-1.6625	1.04e-257	4.41e-253	down
maker-HiC_scaffold_2-snap-gene-113.6	3.32443	13.3237	0.603	0.86	2.00278	1.45e-256	6.16e-252	up
snap_masked-HiC_scaffold_8-processed-gene-584.13	0.764222	7.26889	0.205	0.688	3.2495	7.81e-255	3.32e-250	up
maker-HiC_scaffold_2-snap-gene-589.15	2.88601	0.289848	0.577	0.068	-3.31526	2.73e-250	1.16e-245	down
maker-HiC_scaffold_6-snap-gene-1295.56	4.52213	0.658138	0.681	0.157	-2.78035	6.32e-249	2.68e-244	down
snap_masked-HiC_scaffold_11-processed-gene-354.16	39.6743	15.2397	0.998	0.704	-1.38037	3.67e-245	1.56e-240	down
genemark-HiC_scaffold_1-processed-gene-1951.44	0.7392	6.31649	0.205	0.679	3.09491	3.17e-244	1.35e-239	up
genemark-HiC_scaffold_10-processed-gene-294.74	1.47945	0	0.353	0	-13.8529	9.96e-242	4.23e-237	down
augustus_masked-HiC_scaffold_8-processed-gene-528.32	16.218	38.8755	0.951	0.953	1.26126	1.36e-237	5.8e-233	up
augustus_masked-HiC_scaffold_7-processed-gene-1445.17	1.41281	0.00640057	0.346	0	-7.76388	1.7e-234	7.21e-230	down
maker-HiC_scaffold_4-snap-gene-1650.23	1.28528	11.2303	0.243	0.721	3.12715	4.81e-234	2.04e-229	up
genemark-HiC_scaffold_12-processed-gene-478.14	4.24268	0.688468	0.652	0.125	-2.62334	1.02e-231	4.32e-227	down
snap_masked-HiC_scaffold_7-processed-gene-21.14	4.85537	18.4961	0.677	0.815	1.92955	6.53e-231	2.77e-226	up
augustus_masked-HiC_scaffold_10-processed-gene-1630.10	0.244545	5.90099	0.079	0.566	4.59222	7.97e-231	3.38e-226	up
maker-HiC_scaffold_3-snap-gene-1388.2	4.08986	0.432329	0.538	0.063	-3.24155	9.12e-228	3.87e-223	down
maker-HiC_scaffold_7-snap-gene-926.1	2.25871	12.3745	0.414	0.767	2.45374	2.02e-226	8.56e-222	up
maker-HiC_scaffold_11-snap-gene-1693.6	0.129884	3.73196	0.056	0.529	4.84357	3.48e-225	1.48e-220	up
maker-HiC_scaffold_7-snap-gene-127.18	3.35601	0.21516	0.476	0.039	-3.96264	1.76e-224	7.48e-220	down
maker-HiC_scaffold_10-snap-gene-2065.38	3.60894	11.4643	0.639	0.828	1.66747	1.36e-221	5.76e-217	up
maker-HiC_scaffold_6-snap-gene-1038.9	3.03396	0.337235	0.558	0.082	-3.169	9.55e-220	4.05e-215	down
maker-HiC_scaffold_12-snap-gene-146.20	5.07996	15.4252	0.711	0.858	1.60238	4.87e-218	2.07e-213	up
augustus_masked-HiC_scaffold_4-processed-gene-474.5	0.369739	5.731	0.103	0.584	3.95384	5.79e-217	2.46e-212	up
maker-HiC_scaffold_11-snap-gene-29.28	0.5009	4.80495	0.161	0.622	3.26167	1.43e-214	6.07e-210	up
augustus_masked-HiC_scaffold_14-processed-gene-231.3	0.883102	6.34194	0.245	0.668	2.84413	6.06e-211	2.57e-206	up
maker-HiC_scaffold_2-snap-gene-982.24	2.30633	0.181028	0.476	0.047	-3.67058	9.99e-211	4.24e-206	down
snap_masked-HiC_scaffold_6-processed-gene-331.14	1.56355	0.0241879	0.347	0.005	-6.00853	3.44e-210	1.46e-205	down
maker-HiC_scaffold_7-snap-gene-1425.11	3.36685	0.336111	0.517	0.069	-3.324	4.62e-210	1.96e-205	down
maker-HiC_scaffold_14-snap-gene-942.18	1.93588	8.42321	0.425	0.756	2.12132	4.5e-209	1.91e-204	up
maker-HiC_scaffold_2-snap-gene-1511.0	1.10326	7.3628	0.285	0.694	2.73837	1.04e-208	4.4e-204	up
snap_masked-HiC_scaffold_5-processed-gene-1773.3	0.806635	6.5556	0.219	0.65	3.02258	1.47e-208	6.25e-204	up
genemark-HiC_scaffold_1-processed-gene-158.3	4.32283	0.679759	0.603	0.115	-2.6687	2.6e-208	1.1e-203	down
maker-HiC_scaffold_9-snap-gene-159.22	0.780214	7.15493	0.225	0.647	3.19683	1.05e-207	4.45e-203	up
snap_masked-HiC_scaffold_2-processed-gene-1107.14	14.1691	4.6127	0.928	0.493	-1.61905	2.23e-207	9.45e-203	down
augustus_masked-HiC_scaffold_12-processed-gene-1885.25	4.48276	0.12406	0.411	0.025	-5.17415	2.63e-205	1.12e-200	down
maker-HiC_scaffold_11-snap-gene-149.1	2.98414	0.328444	0.495	0.058	-3.1832	8.2e-205	3.48e-200	down
maker-HiC_scaffold_2-snap-gene-288.24	4.00858	12.9933	0.634	0.87	1.69658	1.33e-204	5.64e-200	up
maker-HiC_scaffold_9-snap-gene-134.26	1.64471	0.0374113	0.355	0.009	-5.45445	4.45e-204	1.89e-199	down
maker-HiC_scaffold_1-snap-gene-1242.0	4.34488	0.628833	0.586	0.112	-2.78837	1.82e-203	7.73e-199	down
augustus_masked-HiC_scaffold_8-processed-gene-529.7	0.951551	5.92614	0.264	0.665	2.63861	1.9e-201	8.09e-197	up
augustus_masked-HiC_scaffold_3-processed-gene-237.24	5.30542	14.9662	0.656	0.827	1.49615	8.63e-200	3.66e-195	up
snap_masked-HiC_scaffold_7-processed-gene-145.2	16.3964	3.94317	0.817	0.363	-2.05592	9.94e-199	4.22e-194	down
snap_masked-HiC_scaffold_3-processed-gene-1893.36	8.38055	1.22047	0.679	0.19	-2.77951	1.97e-198	8.36e-194	down
maker-HiC_scaffold_3-snap-gene-1864.53	2.58162	0.314158	0.523	0.079	-3.03831	7.33e-196	3.11e-191	down
maker-HiC_scaffold_13-snap-gene-1244.0	1.52876	0.0319095	0.331	0.006	-5.57781	8.64e-196	3.67e-191	down
maker-HiC_scaffold_3-snap-gene-728.3	10.2928	4.07343	0.919	0.584	-1.3373	9.74e-196	4.14e-191	down
maker-HiC_scaffold_10-snap-gene-344.33	0.112547	3.81928	0.042	0.47	5.08345	2.87e-194	1.22e-189	up
maker-HiC_scaffold_6-snap-gene-1236.18	3.31028	0.529606	0.583	0.118	-2.64373	8.98e-194	3.82e-189	down
augustus_masked-HiC_scaffold_11-processed-gene-1538.25	0	2.95807	0	0.382	14.8524	2.67e-191	1.13e-186	up
maker-HiC_scaffold_5-snap-gene-1141.11	19.8666	9.59144	0.986	0.763	-1.05052	8.61e-190	3.66e-185	down
maker-HiC_scaffold_3-snap-gene-1896.10	2.94249	0.0890379	0.345	0.012	-5.0449	4.65e-189	1.98e-184	down
maker-HiC_scaffold_7-snap-gene-1019.26	2.55387	0.349299	0.486	0.065	-2.8698	1.42e-187	6.01e-183	down
maker-HiC_scaffold_12-snap-gene-177.41	0.315602	4.89024	0.105	0.529	3.9533	8.38e-187	3.56e-182	up
snap_masked-HiC_scaffold_6-processed-gene-1037.1	2.00238	10.1659	0.347	0.706	2.3439	8.15e-186	3.46e-181	up
maker-HiC_scaffold_7-snap-gene-1339.3	48.1068	221.886	0.98	0.996	2.2055	8.37e-186	3.56e-181	up
maker-HiC_scaffold_12-snap-gene-522.57	0.726805	5.27493	0.23	0.617	2.85934	9.33e-186	3.96e-181	up
snap_masked-HiC_scaffold_7-processed-gene-1264.19	4.70339	0.856394	0.617	0.145	-2.45721	1.6e-185	6.79e-181	down
maker-HiC_scaffold_6-snap-gene-1065.4	1.85018	7.68561	0.414	0.729	2.05444	3.24e-185	1.38e-180	up
augustus_masked-HiC_scaffold_14-processed-gene-1359.3	9.37875	21.1942	0.85	0.869	1.1762	8.18e-185	3.47e-180	up
snap_masked-HiC_scaffold_7-processed-gene-1395.18	201.111	94.2351	1	0.998	-1.09365	4.57e-183	1.94e-178	down
maker-HiC_scaffold_14-snap-gene-567.54	9.11149	2.9179	0.847	0.436	-1.64272	1.43e-182	6.07e-178	down
augustus_masked-HiC_scaffold_3-processed-gene-1388.11	9.39138	3.30231	0.845	0.384	-1.50783	1.8e-182	7.66e-178	down
maker-HiC_scaffold_8-snap-gene-507.3	4.31591	10.9793	0.69	0.83	1.34703	1.95e-182	8.27e-178	up
maker-HiC_scaffold_7-snap-gene-592.29	0.840965	6.72901	0.224	0.607	3.00013	3.39e-182	1.44e-177	up
maker-HiC_scaffold_11-snap-gene-1498.3	7.07	2.08121	0.788	0.316	-1.76424	9.85e-181	4.18e-176	down
maker-HiC_scaffold_1-snap-gene-774.7	6.80506	2.25275	0.809	0.412	-1.59488	3.88e-180	1.65e-175	down
maker-HiC_scaffold_1-snap-gene-1281.0	0.0154991	2.25661	0.008	0.387	7.17661	4.9e-178	2.08e-173	up
maker-HiC_scaffold_1-snap-gene-421.3	0.922787	0.00317039	0.273	0.001	-8.14055	1.35e-176	5.75e-172	down
maker-HiC_scaffold_10-snap-gene-1991.37	17.5855	8.66655	0.97	0.758	-1.02085	3.51e-176	1.49e-171	down
maker-HiC_scaffold_3-snap-gene-1900.2	66.2669	34.9436	1	0.926	-0.923259	9.71e-176	4.12e-171	down
maker-HiC_scaffold_2-snap-gene-50.16	2.50306	9.44417	0.533	0.738	1.91569	2.2e-175	9.36e-171	up
augustus_masked-HiC_scaffold_1-processed-gene-1258.26	2.58357	0.560696	0.524	0.097	-2.20388	5.52e-174	2.34e-169	down
maker-HiC_scaffold_13-snap-gene-1205.4	4.17014	0.975331	0.665	0.204	-2.09602	1.25e-173	5.31e-169	down
snap_masked-HiC_scaffold_10-processed-gene-907.14	1.47827	0.0730602	0.347	0.018	-4.33681	2.38e-173	1.01e-168	down
maker-HiC_scaffold_5-snap-gene-1064.1	3.51177	0.503476	0.522	0.098	-2.80196	3.55e-172	1.51e-167	down
maker-HiC_scaffold_3-snap-gene-1474.26	3.22854	0.51844	0.533	0.109	-2.6384	6.06e-172	2.57e-167	down
snap_masked-HiC_scaffold_5-processed-gene-1247.18	7.02561	1.95596	0.785	0.341	-1.8447	1.05e-171	4.44e-167	down
maker-HiC_scaffold_13-snap-gene-457.2	1.30955	5.81954	0.362	0.676	2.15174	2.99e-171	1.27e-166	up
maker-HiC_scaffold_2-snap-gene-193.3	11.8046	22.5427	0.923	0.945	0.933309	3.49e-171	1.48e-166	up
maker-HiC_scaffold_5-snap-gene-1644.19	0.812896	6.05495	0.219	0.606	2.89682	4.25e-171	1.8e-166	up
maker-HiC_scaffold_1-snap-gene-1338.7	2.71797	0.340203	0.473	0.071	-2.99769	2.29e-170	9.7e-166	down
maker-HiC_scaffold_6-snap-gene-532.2	2.23912	0.349022	0.49	0.079	-2.68119	3.2e-170	1.36e-165	down
maker-HiC_scaffold_2-snap-gene-1874.5	6.52997	14.5841	0.812	0.902	1.15923	2.53e-169	1.07e-164	up
snap_masked-HiC_scaffold_13-processed-gene-40.18	2.1428	8.42521	0.439	0.744	1.97516	1.84e-168	7.81e-164	up
snap_masked-HiC_scaffold_3-processed-gene-449.16	12.7502	4.59386	0.915	0.517	-1.47272	9.37e-168	3.98e-163	down
maker-HiC_scaffold_7-snap-gene-301.39	4.68089	1.20851	0.676	0.217	-1.95347	1.49e-166	6.31e-162	down
maker-HiC_scaffold_1-snap-gene-2085.17	1.67826	0.0744326	0.327	0.015	-4.49304	9.34e-166	3.97e-161	down
augustus_masked-HiC_scaffold_10-processed-gene-1914.34	15.3999	7.20323	0.95	0.665	-1.0962	1.43e-165	6.08e-161	down
maker-HiC_scaffold_7-snap-gene-1812.29	1.49776	6.29077	0.386	0.687	2.07036	1.84e-165	7.8e-161	up
maker-HiC_scaffold_3-snap-gene-237.15	6.59204	15.4833	0.79	0.863	1.23191	1.3e-163	5.52e-159	up
snap_masked-HiC_scaffold_1-processed-gene-1353.6	2.42572	0.302407	0.459	0.072	-3.00343	6.19e-163	2.63e-158	down
maker-HiC_scaffold_12-snap-gene-312.10	2.44846	9.15321	0.502	0.752	1.90236	2.89e-162	1.23e-157	up
augustus_masked-HiC_scaffold_10-processed-gene-2017.27	1.1273	0.0366826	0.298	0.009	-4.93783	4.65e-162	1.98e-157	down
snap_masked-HiC_scaffold_3-processed-gene-40.38	0.251107	4.26213	0.079	0.471	4.08466	1.37e-161	5.8e-157	up
snap_masked-HiC_scaffold_9-processed-gene-1166.31	0.0952667	5.6661	0.026	0.401	5.89275	1.42e-161	6.02e-157	up
maker-HiC_scaffold_7-snap-gene-643.38	4.15404	1.14435	0.688	0.236	-1.8599	5.42e-161	2.3e-156	down
maker-HiC_scaffold_10-snap-gene-1905.9	2.52428	0.354677	0.453	0.068	-2.83095	6.94e-161	2.95e-156	down
maker-HiC_scaffold_9-snap-gene-1186.38	1.84874	0.207177	0.395	0.043	-3.15699	1.95e-159	8.27e-155	down
augustus_masked-HiC_scaffold_5-processed-gene-163.62	1.55265	0.135707	0.315	0.017	-3.51519	2.3e-159	9.78e-155	down
augustus_masked-HiC_scaffold_14-processed-gene-1437.26	3.10166	0.589976	0.508	0.1	-2.39411	6.18e-159	2.63e-154	down
augustus_masked-HiC_scaffold_4-processed-gene-451.23	2.07574	0.102513	0.343	0.024	-4.33841	9.32e-159	3.96e-154	down
snap_masked-HiC_scaffold_2-processed-gene-622.29	1.94881	0.339777	0.424	0.056	-2.51958	3.14e-158	1.33e-153	down
augustus_masked-HiC_scaffold_14-processed-gene-579.54	32.6669	16.7422	0.996	0.83	-0.964341	2.56e-157	1.09e-152	down
augustus_masked-HiC_scaffold_13-processed-gene-1823.6	1.47721	6.57353	0.354	0.685	2.15372	5.22e-157	2.22e-152	up
maker-HiC_scaffold_13-snap-gene-366.26	2.36662	8.1787	0.495	0.75	1.789	7.62e-157	3.24e-152	up
maker-HiC_scaffold_11-snap-gene-1385.29	8.63176	4.92276	0.802	0.347	-0.810177	2.01e-155	8.52e-151	down
maker-HiC_scaffold_9-snap-gene-626.39	1.22691	0	0.235	0	-13.5829	2.63e-155	1.12e-150	down
augustus_masked-HiC_scaffold_1-processed-gene-44.4	0.163551	3.63191	0.055	0.428	4.47207	3.35e-155	1.42e-150	up
maker-HiC_scaffold_10-snap-gene-1418.7	4.8579	1.46786	0.702	0.251	-1.72655	3.97e-154	1.69e-149	down
snap_masked-HiC_scaffold_12-processed-gene-352.28	2.69627	0.397458	0.477	0.09	-2.76178	5.14e-154	2.18e-149	down
maker-HiC_scaffold_7-snap-gene-1404.4	1.79725	0.270165	0.408	0.054	-2.73343	3e-152	1.27e-147	down
snap_masked-HiC_scaffold_8-processed-gene-779.3	8.82162	18.1448	0.838	0.897	1.04044	6.92e-152	2.94e-147	up
maker-HiC_scaffold_1-snap-gene-895.11	1.89016	0.188434	0.391	0.047	-3.32569	4.38e-151	1.86e-146	down
augustus_masked-HiC_scaffold_8-processed-gene-1021.0	1.65016	6.4833	0.368	0.674	1.97406	7.64e-151	3.25e-146	up
maker-HiC_scaffold_4-snap-gene-259.2	10.7246	4.84741	0.907	0.624	-1.14562	6.64e-150	2.82e-145	down
augustus_masked-HiC_scaffold_10-processed-gene-1410.25	0.428027	3.68374	0.124	0.499	3.1051	7.58e-150	3.22e-145	up
maker-HiC_scaffold_9-snap-gene-313.3	0.578283	4.31432	0.171	0.539	2.89907	1.41e-149	5.97e-145	up
maker-HiC_scaffold_6-snap-gene-841.51	1.97431	0.354435	0.384	0.048	-2.47742	3.15e-149	1.34e-144	down
maker-HiC_scaffold_10-snap-gene-1989.24	2.09951	0.254931	0.413	0.06	-3.04138	5.41e-149	2.3e-144	down
snap_masked-HiC_scaffold_11-processed-gene-710.55	0.788201	0.0177056	0.251	0.004	-5.46834	1.28e-148	5.45e-144	down
maker-HiC_scaffold_11-snap-gene-408.11	2.08744	7.85145	0.418	0.686	1.91117	1.68e-148	7.12e-144	up
snap_masked-HiC_scaffold_7-processed-gene-992.11	2.7982	9.54967	0.5	0.732	1.77092	1.59e-146	6.77e-142	up
maker-HiC_scaffold_5-snap-gene-408.33	3.06135	0.328359	0.419	0.064	-3.22043	3.32e-146	1.41e-141	down
augustus_masked-HiC_scaffold_15-processed-gene-353.6	7.00511	2.57701	0.804	0.377	-1.44267	1.67e-145	7.1e-141	down
maker-HiC_scaffold_2-snap-gene-1785.7	0.718063	3.73236	0.24	0.557	2.37775	5.3e-145	2.25e-140	up
maker-HiC_scaffold_3-snap-gene-1637.55	0.622363	4.22327	0.213	0.535	2.76234	1.35e-144	5.75e-140	up
augustus_masked-HiC_scaffold_5-processed-gene-294.36	4.50189	1.16626	0.509	0.115	-1.94855	4.81e-144	2.04e-139	down
maker-HiC_scaffold_11-snap-gene-1736.35	1.47981	5.70127	0.39	0.644	1.9458	4.9e-144	2.08e-139	up
augustus_masked-HiC_scaffold_3-processed-gene-155.9	0.0589467	2.62684	0.021	0.358	5.47538	1.41e-143	5.97e-139	up
maker-HiC_scaffold_1-snap-gene-1541.2	7.58281	2.81199	0.826	0.442	-1.43111	2.56e-142	1.09e-137	down
maker-HiC_scaffold_1-snap-gene-461.17	6.17818	1.66585	0.665	0.234	-1.89086	2.6e-142	1.1e-137	down
snap_masked-HiC_scaffold_5-processed-gene-357.52	1.21469	0.0521054	0.284	0.013	-4.54036	4.96e-142	2.1e-137	down
maker-HiC_scaffold_5-snap-gene-1135.0	3.52662	0.953753	0.604	0.181	-1.88649	1.31e-141	5.55e-137	down
maker-HiC_scaffold_12-snap-gene-481.13	14.071	7.33021	0.966	0.746	-0.940784	4.21e-141	1.79e-136	down
maker-HiC_scaffold_14-snap-gene-754.45	2.25145	0.450403	0.474	0.097	-2.32131	4.65e-140	1.97e-135	down
maker-HiC_scaffold_1-snap-gene-525.3	4.55337	1.36809	0.687	0.282	-1.7347	5.66e-140	2.4e-135	down
maker-HiC_scaffold_7-snap-gene-525.27	2.86182	0.624964	0.534	0.138	-2.19491	1.19e-139	5.04e-135	down
maker-HiC_scaffold_2-snap-gene-1607.29	1.23243	4.5357	0.355	0.617	1.87974	1.21e-139	5.15e-135	up
maker-HiC_scaffold_9-snap-gene-1011.5	1.58487	0.163427	0.367	0.044	-3.27686	1.75e-139	7.44e-135	down
snap_masked-HiC_scaffold_10-processed-gene-767.14	0.00099239	1.65039	0.001	0.297	10.5612	7.75e-139	3.29e-134	up
maker-HiC_scaffold_3-snap-gene-249.10	0.652615	4.32311	0.183	0.524	2.72758	1.81e-138	7.69e-134	up
snap_masked-HiC_scaffold_3-processed-gene-29.13	29.6716	15.8155	0.989	0.762	-0.907739	3.96e-138	1.68e-133	down
maker-HiC_scaffold_11-snap-gene-1691.1	0.0108865	1.47596	0.003	0.305	7.06988	8.52e-138	3.62e-133	up
augustus_masked-HiC_scaffold_7-processed-gene-771.12	1.62367	0.172186	0.325	0.029	-3.23646	2.24e-137	9.51e-133	down
snap_masked-HiC_scaffold_12-processed-gene-302.2	6.01654	13.6813	0.742	0.837	1.18518	3.69e-137	1.57e-132	up
augustus_masked-HiC_scaffold_13-processed-gene-1535.5	2.76817	0.598211	0.509	0.124	-2.21002	4.47e-136	1.9e-131	down
maker-HiC_scaffold_3-snap-gene-60.34	9.09462	3.59621	0.86	0.496	-1.33851	5.22e-136	2.22e-131	down
maker-HiC_scaffold_14-snap-gene-480.26	0.0705393	2.34288	0.018	0.337	5.05173	7.96e-135	3.38e-130	up
maker-HiC_scaffold_1-snap-gene-1871.0	2.49885	0.438075	0.449	0.088	-2.51174	9.15e-135	3.88e-130	down
augustus_masked-HiC_scaffold_6-processed-gene-830.0	6.9451	15.1973	0.773	0.851	1.12974	9.99e-135	4.24e-130	up
maker-HiC_scaffold_2-snap-gene-1654.37	6.15342	2.44365	0.809	0.435	-1.33232	6.29e-134	2.67e-129	down
maker-HiC_scaffold_13-snap-gene-570.6	1.96425	0.294511	0.405	0.066	-2.73717	9.13e-134	3.88e-129	down
maker-HiC_scaffold_6-snap-gene-365.8	1.63394	0.281394	0.388	0.058	-2.53726	4.68e-133	1.99e-128	down
maker-HiC_scaffold_7-snap-gene-690.16	0.999862	0.0374609	0.256	0.01	-4.73457	6.07e-132	2.58e-127	down
augustus_masked-HiC_scaffold_6-processed-gene-594.25	3.35854	1.04285	0.623	0.212	-1.68721	2.04e-131	8.66e-127	down
maker-HiC_scaffold_9-snap-gene-161.38	0.771773	4.05603	0.224	0.55	2.39367	3.18e-131	1.35e-126	up
snap_masked-HiC_scaffold_6-processed-gene-143.16	1.39296	0.093407	0.305	0.026	-3.89704	4.58e-131	1.94e-126	down
augustus_masked-HiC_scaffold_11-processed-gene-338.13	3.6282	9.24822	0.587	0.759	1.3499	4.87e-131	2.07e-126	up
genemark-HiC_scaffold_11-processed-gene-758.55	0.199611	2.60073	0.069	0.41	3.70299	5.9e-131	2.5e-126	up
maker-HiC_scaffold_9-snap-gene-922.32	1.71585	0.319454	0.39	0.061	-2.42487	8.47e-131	3.6e-126	down
maker-HiC_scaffold_1-snap-gene-394.31	1.15875	0.0973908	0.272	0.016	-3.57129	1.56e-130	6.61e-126	down
augustus_masked-HiC_scaffold_10-processed-gene-1785.20	0.374257	2.99596	0.123	0.465	3.00058	1.91e-130	8.12e-126	up
snap_masked-HiC_scaffold_4-processed-gene-1681.17	3.37468	8.42749	0.488	0.757	1.32033	2.28e-130	9.7e-126	up
maker-HiC_scaffold_6-snap-gene-609.3	0.199769	3.12126	0.074	0.389	3.96505	1.57e-129	6.65e-125	up
maker-HiC_scaffold_9-snap-gene-69.0	1.12285	0.0894866	0.283	0.019	-3.64786	3.36e-129	1.43e-124	down
augustus_masked-HiC_scaffold_1-processed-gene-1814.23	8.42874	3.69628	0.865	0.54	-1.18922	1.12e-128	4.77e-124	down
maker-HiC_scaffold_7-snap-gene-1458.26	2.39502	0.609217	0.501	0.126	-1.97483	3.15e-128	1.34e-123	down
maker-HiC_scaffold_2-snap-gene-1469.31	3.82559	1.18005	0.621	0.217	-1.69675	7.7e-128	3.27e-123	down
maker-HiC_scaffold_10-snap-gene-597.36	11.415	5.05983	0.914	0.568	-1.17375	1.8e-127	7.63e-123	down
maker-HiC_scaffold_4-snap-gene-1691.17	0.274725	3.12263	0.098	0.422	3.50622	1.8e-127	7.66e-123	up
maker-HiC_scaffold_2-snap-gene-112.18	0.439282	4.78852	0.119	0.444	3.44606	3.49e-127	1.48e-122	up
augustus_masked-HiC_scaffold_14-processed-gene-723.44	1.72237	0.247665	0.381	0.06	-2.79744	5.77e-127	2.45e-122	down
maker-HiC_scaffold_5-snap-gene-1786.1	2.11232	6.74514	0.435	0.674	1.67498	1.87e-126	7.94e-122	up
genemark-HiC_scaffold_3-processed-gene-984.31	1.15698	0.0756147	0.266	0.015	-3.93377	4.39e-126	1.86e-121	down
snap_masked-HiC_scaffold_8-processed-gene-137.14	0.303557	3.74162	0.078	0.421	3.62319	4.75e-126	2.02e-121	up
maker-HiC_scaffold_8-snap-gene-326.21	0.782933	0.00458622	0.207	0.001	-7.38451	4.86e-126	2.06e-121	down
maker-HiC_scaffold_11-snap-gene-199.40	0.759412	3.86001	0.229	0.533	2.3455	7.22e-126	3.07e-121	up
maker-HiC_scaffold_5-snap-gene-818.1	5.10019	1.78612	0.719	0.354	-1.51367	2.57e-125	1.09e-120	down
maker-HiC_scaffold_6-snap-gene-1022.0	12.3266	22.8642	0.909	0.894	0.891314	8.75e-125	3.71e-120	up
maker-HiC_scaffold_8-snap-gene-44.22	9.96636	4.91219	0.901	0.599	-1.02069	2.11e-124	8.97e-120	down
maker-HiC_scaffold_14-snap-gene-182.47	4.32918	1.28279	0.614	0.219	-1.75473	3.53e-124	1.5e-119	down
snap_masked-HiC_scaffold_15-processed-gene-461.25	1.59113	6.25377	0.357	0.654	1.97461	4.71e-124	2e-119	up
maker-HiC_scaffold_7-snap-gene-1565.32	22.5833	13.3597	0.978	0.866	-0.757369	7.48e-124	3.18e-119	down
augustus_masked-HiC_scaffold_4-processed-gene-79.34	1.83995	0.32756	0.396	0.07	-2.48947	2.53e-123	1.08e-118	down
snap_masked-HiC_scaffold_5-processed-gene-1109.18	1.20445	0.136638	0.28	0.022	-3.139	7.71e-123	3.28e-118	down
maker-HiC_scaffold_7-snap-gene-779.6	1.3143	0.132642	0.309	0.032	-3.30771	3.49e-122	1.48e-117	down
maker-HiC_scaffold_3-snap-gene-362.58	1.03865	0.0999526	0.279	0.022	-3.37602	8.83e-122	3.75e-117	down
maker-HiC_scaffold_1-snap-gene-1546.35	4.38902	1.43797	0.672	0.287	-1.6098	7.09e-121	3.01e-116	down
snap_masked-HiC_scaffold_2-processed-gene-97.19	4.34179	9.52345	0.656	0.784	1.13318	4.19e-120	1.78e-115	up
augustus_masked-HiC_scaffold_3-processed-gene-1044.6	6.8056	13.5928	0.762	0.793	0.998035	2.9e-119	1.23e-114	up
maker-HiC_scaffold_13-snap-gene-951.37	1.03835	0.117673	0.3	0.031	-3.14036	6.54e-119	2.78e-114	down
snap_masked-HiC_scaffold_11-processed-gene-649.37	2.98695	0.970266	0.588	0.199	-1.62212	7.81e-119	3.32e-114	down
maker-HiC_scaffold_11-snap-gene-215.6	2.08734	6.64596	0.44	0.679	1.67077	1.62e-118	6.9e-114	up
maker-HiC_scaffold_11-snap-gene-1703.31	0.0733922	1.72009	0.03	0.324	4.54883	3.69e-118	1.57e-113	up
snap_masked-HiC_scaffold_6-processed-gene-1312.22	2.78361	7.78988	0.508	0.71	1.48461	4.05e-118	1.72e-113	up
maker-HiC_scaffold_7-snap-gene-1376.3	0.238178	2.38389	0.084	0.402	3.32266	7.71e-118	3.27e-113	up
maker-HiC_scaffold_6-snap-gene-1093.8	2.0586	0.322543	0.394	0.075	-2.67373	8.13e-118	3.45e-113	down
maker-HiC_scaffold_12-snap-gene-128.3	9.47023	2.18636	0.661	0.281	-2.11482	1.16e-117	4.93e-113	down
snap_masked-HiC_scaffold_14-processed-gene-1433.14	2.26238	0.438338	0.433	0.099	-2.36746	1.48e-117	6.29e-113	down
maker-HiC_scaffold_10-snap-gene-123.4	0.576033	3.89107	0.164	0.467	2.75573	2.89e-117	1.23e-112	up
augustus_masked-HiC_scaffold_3-processed-gene-1903.16	1.54025	0.313556	0.388	0.072	-2.29601	4.15e-117	1.76e-112	down
augustus_masked-HiC_scaffold_12-processed-gene-388.5	4.50997	10.7732	0.654	0.731	1.25624	6.18e-117	2.62e-112	up
maker-HiC_scaffold_13-snap-gene-828.11	0.989318	0.0900931	0.28	0.024	-3.45549	7.06e-117	3e-112	down
maker-HiC_scaffold_15-snap-gene-514.23	3.18787	0.642898	0.382	0.069	-2.30975	2.13e-116	9.06e-112	down
genemark-HiC_scaffold_12-processed-gene-416.50	2.53684	0.199404	0.251	0.016	-3.6686	2.69e-116	1.14e-111	down
genemark-HiC_scaffold_3-processed-gene-958.97	28.2716	17.1684	0.994	0.911	-0.719597	3.85e-116	1.64e-111	down
augustus_masked-HiC_scaffold_8-processed-gene-56.38	1.06914	0.0740293	0.26	0.018	-3.85039	6.03e-116	2.56e-111	down
maker-HiC_scaffold_1-snap-gene-1309.27	0.696359	3.607	0.213	0.504	2.37273	3.82e-115	1.62e-110	up
maker-HiC_scaffold_3-snap-gene-1264.30	0.258281	2.64813	0.085	0.394	3.35745	4.66e-115	1.98e-110	up
genemark-HiC_scaffold_14-processed-gene-512.75	1.80158	0.32622	0.4	0.081	-2.46499	3.88e-114	1.65e-109	down
maker-HiC_scaffold_11-snap-gene-1698.35	1.63963	4.61614	0.433	0.64	1.49326	4.33e-114	1.84e-109	up
maker-HiC_scaffold_11-snap-gene-970.3	2.3572	0.570794	0.467	0.121	-2.04584	1.26e-113	5.36e-109	down
maker-HiC_scaffold_10-snap-gene-637.0	0.233782	2.27369	0.089	0.39	3.28124	4.03e-113	1.71e-108	up
maker-HiC_scaffold_5-snap-gene-114.27	2.70095	0.849023	0.56	0.187	-1.66948	7.67e-113	3.26e-108	down
augustus_masked-HiC_scaffold_5-processed-gene-1772.0	0.471524	3.01284	0.159	0.453	2.67546	1.11e-112	4.72e-108	up
maker-HiC_scaffold_4-snap-gene-670.30	4.26339	1.19644	0.573	0.201	-1.83317	1.59e-112	6.74e-108	down
maker-HiC_scaffold_9-snap-gene-476.8	4.77209	1.80324	0.711	0.337	-1.40398	1.85e-112	7.85e-108	down
augustus_masked-HiC_scaffold_1-processed-gene-1436.30	4.104	8.47785	0.643	0.747	1.04665	3.08e-112	1.31e-107	up
maker-HiC_scaffold_12-snap-gene-827.5	2.74618	0.766358	0.525	0.163	-1.8412	4.21e-112	1.79e-107	down
maker-HiC_scaffold_15-snap-gene-89.32	1.37837	0.486444	0.337	0.057	-1.50243	4.82e-111	2.05e-106	down
maker-HiC_scaffold_3-snap-gene-414.24	11.2977	5.7485	0.914	0.592	-0.974765	1.06e-110	4.49e-106	down
augustus_masked-HiC_scaffold_8-processed-gene-514.5	4.11073	8.0712	0.693	0.773	0.973373	1.76e-110	7.46e-106	up
maker-HiC_scaffold_1-snap-gene-810.1	1.60373	0.333444	0.376	0.071	-2.26557	4.63e-110	1.97e-105	down
genemark-HiC_scaffold_14-processed-gene-681.5	8.09333	4.14586	0.868	0.529	-0.965045	7.25e-110	3.08e-105	down
augustus_masked-HiC_scaffold_3-processed-gene-1338.1	3.27125	7.64282	0.537	0.74	1.22424	1.54e-109	6.55e-105	up
maker-HiC_scaffold_3-snap-gene-1760.30	1.05778	4.94369	0.282	0.551	2.22444	2.8e-109	1.19e-104	up
augustus_masked-HiC_scaffold_5-processed-gene-1242.2	1.3003	0.152211	0.279	0.028	-3.09386	5.32e-109	2.26e-104	down
maker-HiC_scaffold_1-snap-gene-814.5	11.751	5.83681	0.898	0.608	-1.00952	5.37e-109	2.28e-104	down
maker-HiC_scaffold_7-snap-gene-134.28	0.990194	4.07657	0.272	0.533	2.04146	6.42e-109	2.73e-104	up
maker-HiC_scaffold_3-snap-gene-241.5	0.270886	2.23515	0.101	0.394	3.04415	9.92e-109	4.21e-104	up
snap_masked-HiC_scaffold_10-processed-gene-1353.10	10.4359	17.3595	0.907	0.924	0.734166	1.05e-108	4.46e-104	up
maker-HiC_scaffold_4-snap-gene-107.0	0.122233	1.89692	0.053	0.332	3.95485	1.96e-108	8.33e-104	up
maker-HiC_scaffold_13-snap-gene-152.4	1.04956	0.134665	0.272	0.027	-2.96141	3.77e-108	1.6e-103	down
maker-HiC_scaffold_13-snap-gene-1529.20	2.9058	0.963243	0.56	0.192	-1.59286	3.81e-108	1.62e-103	down
maker-HiC_scaffold_14-snap-gene-592.45	1.08919	0.100427	0.255	0.021	-3.43773	4.28e-108	1.82e-103	down
maker-HiC_scaffold_13-snap-gene-1228.29	3.24318	0.861011	0.532	0.183	-1.91318	6.56e-108	2.79e-103	down
maker-HiC_scaffold_2-snap-gene-750.30	5.64331	2.39759	0.756	0.395	-1.23492	7.86e-108	3.34e-103	down
augustus_masked-HiC_scaffold_12-processed-gene-2034.7	43.4273	27.1847	0.997	0.951	-0.675806	1.7e-107	7.21e-103	down
snap_masked-HiC_scaffold_11-processed-gene-1623.36	2.55741	6.97734	0.481	0.68	1.44796	3.03e-107	1.29e-102	up
augustus_masked-HiC_scaffold_10-processed-gene-1073.17	0.322131	2.90666	0.091	0.399	3.17324	1.1e-105	4.67e-101	up
augustus_masked-HiC_scaffold_3-processed-gene-143.21	3.15143	0.875386	0.543	0.198	-1.8479	3.84e-105	1.63e-100	down
maker-HiC_scaffold_11-snap-gene-891.2	2.32184	5.84768	0.502	0.649	1.33256	2.09e-104	8.87e-100	up
maker-HiC_scaffold_7-snap-gene-1332.18	1.40176	0.346159	0.366	0.074	-2.01742	6.5e-104	2.76e-99	down
maker-HiC_scaffold_5-snap-gene-1647.27	1.0622	0.155662	0.283	0.034	-2.76978	8.63e-104	3.66e-99	down
snap_masked-HiC_scaffold_2-processed-gene-1569.2	0.322374	2.50573	0.116	0.385	2.95804	2.56e-103	1.09e-98	up
maker-HiC_scaffold_13-snap-gene-1443.12	3.5528	1.10032	0.522	0.171	-1.69094	2.81e-103	1.19e-98	down
snap_masked-HiC_scaffold_13-processed-gene-964.11	2.35858	0.710327	0.47	0.135	-1.73122	3.73e-103	1.58e-98	down
augustus_masked-HiC_scaffold_2-processed-gene-67.20	1.85854	5.25268	0.404	0.645	1.49883	8.74e-103	3.71e-98	up
augustus_masked-HiC_scaffold_8-processed-gene-522.25	3.91276	8.56237	0.594	0.729	1.1298	9.5e-103	4.03e-98	up
augustus_masked-HiC_scaffold_13-processed-gene-913.5	0.583153	0.0427671	0.203	0.009	-3.76618	1.32e-102	5.59e-98	down
maker-HiC_scaffold_7-snap-gene-1333.31	1.19198	3.66629	0.341	0.566	1.62088	1.68e-102	7.12e-98	up
maker-HiC_scaffold_15-snap-gene-447.36	3.57928	7.71361	0.654	0.78	1.10772	3.13e-102	1.33e-97	up
snap_masked-HiC_scaffold_8-processed-gene-582.39	1.93104	0.419683	0.411	0.099	-2.20174	4.05e-102	1.72e-97	down
snap_masked-HiC_scaffold_2-processed-gene-1570.2	1.59528	5.04252	0.353	0.578	1.66028	8.32e-102	3.53e-97	up
snap_masked-HiC_scaffold_13-processed-gene-1447.4	0.900475	0.123012	0.27	0.031	-2.87088	1.18e-101	5e-97	down
maker-HiC_scaffold_5-snap-gene-331.15	12.7388	7.58913	0.947	0.763	-0.747218	3.4e-101	1.45e-96	down
maker-HiC_scaffold_5-snap-gene-896.1	5.40998	9.89605	0.746	0.79	0.871216	6.39e-101	2.71e-96	up
snap_masked-HiC_scaffold_3-processed-gene-1710.13	1.70222	6.38452	0.353	0.572	1.9071	4.15e-100	1.76e-95	up
snap_masked-HiC_scaffold_11-processed-gene-1686.26	0.870607	0.0645004	0.225	0.015	-3.75257	4.36e-100	1.85e-95	down
maker-HiC_scaffold_3-snap-gene-1672.26	1.62749	0.281155	0.334	0.059	-2.53278	5.08e-100	2.16e-95	down
maker-HiC_scaffold_2-snap-gene-159.28	0.119016	1.74949	0.041	0.316	3.87658	1.06e-99	4.49e-95	up
maker-HiC_scaffold_12-snap-gene-149.4	0.973037	0.0480145	0.216	0.013	-4.3381	1.07e-99	4.54e-95	down
maker-HiC_scaffold_3-snap-gene-960.29	15.6876	24.9959	0.945	0.95	0.672066	2.75e-99	1.17e-94	up
snap_masked-HiC_scaffold_2-processed-gene-1493.21	0.68848	0.0568892	0.197	0.009	-3.59486	3.23e-99	1.37e-94	down
maker-HiC_scaffold_10-snap-gene-1545.3	0.384329	2.8939	0.12	0.406	2.91227	1.97e-98	8.37e-94	up
maker-HiC_scaffold_7-snap-gene-1246.20	1.56881	0.344398	0.349	0.069	-2.18719	2.05e-98	8.69e-94	down
maker-HiC_scaffold_2-snap-gene-69.2	0.549871	0.0237621	0.186	0.006	-4.52656	1.19e-97	5.04e-93	down
maker-HiC_scaffold_14-snap-gene-1140.51	0.649962	4.22033	0.15	0.446	2.69874	1.46e-97	6.19e-93	up
maker-HiC_scaffold_11-snap-gene-436.24	1.41176	0.338543	0.364	0.078	-2.05976	5.06e-97	2.15e-92	down
augustus_masked-HiC_scaffold_11-processed-gene-1695.20	7.40273	3.62278	0.825	0.555	-1.03094	5.26e-97	2.23e-92	down
maker-HiC_scaffold_14-snap-gene-706.34	6.19272	2.63221	0.757	0.435	-1.23427	6.17e-97	2.62e-92	down
maker-HiC_scaffold_5-snap-gene-527.4	1.90374	0.617538	0.432	0.118	-1.62408	6.45e-97	2.74e-92	down
maker-HiC_scaffold_12-snap-gene-173.5	2.42546	0.715729	0.446	0.127	-1.76063	1.47e-96	6.26e-92	down
maker-HiC_scaffold_3-snap-gene-1463.0	7.24331	13.2937	0.802	0.846	0.876008	1.89e-96	8.01e-92	up
augustus_masked-HiC_scaffold_9-processed-gene-1152.8	0.734718	0.0322578	0.192	0.008	-4.5052	1.93e-96	8.21e-92	down
maker-HiC_scaffold_5-snap-gene-343.11	0.688953	0.039845	0.206	0.011	-4.10853	3.13e-96	1.33e-91	down
maker-HiC_scaffold_12-snap-gene-1803.6	0.480252	0	0.149	0	-12.2299	3.74e-96	1.59e-91	down
snap_masked-HiC_scaffold_7-processed-gene-1388.26	1.97661	0.437245	0.385	0.09	-2.17626	4.09e-96	1.74e-91	down
maker-HiC_scaffold_10-snap-gene-19.25	2.00107	0.547266	0.441	0.124	-1.87027	4.25e-96	1.81e-91	down
genemark-HiC_scaffold_5-processed-gene-1464.2	1.31475	0.172841	0.229	0.019	-2.92655	6.32e-96	2.68e-91	down
maker-HiC_scaffold_14-snap-gene-226.6	0.111942	1.69199	0.045	0.306	3.91669	9.8e-96	4.16e-91	up
snap_masked-HiC_scaffold_3-processed-gene-110.32	3.11609	9.662	0.511	0.719	1.63255	1.59e-95	6.77e-91	up
maker-HiC_scaffold_13-snap-gene-1020.38	0.68285	0.0363398	0.189	0.007	-4.22819	1.63e-95	6.93e-91	down
genemark-HiC_scaffold_11-processed-gene-637.20	4.41942	1.97119	0.683	0.32	-1.16475	2.28e-95	9.7e-91	down
maker-HiC_scaffold_11-snap-gene-1249.40	1.22012	4.14259	0.325	0.557	1.76342	3.47e-95	1.47e-90	up
augustus_masked-HiC_scaffold_10-processed-gene-548.10	5.7681	2.13414	0.638	0.282	-1.4344	7.15e-95	3.04e-90	down
augustus_masked-HiC_scaffold_3-processed-gene-1727.28	13.1282	21.5494	0.95	0.942	0.714973	1.1e-94	4.68e-90	up
maker-HiC_scaffold_10-snap-gene-1508.6	1.00885	0.12874	0.26	0.031	-2.9692	1.24e-94	5.25e-90	down
augustus_masked-HiC_scaffold_15-processed-gene-657.19	2.86355	0.912113	0.531	0.194	-1.65041	1.26e-94	5.35e-90	down
maker-HiC_scaffold_3-snap-gene-1892.13	2.43067	0.420482	0.359	0.078	-2.53095	1.3e-94	5.51e-90	down
augustus_masked-HiC_scaffold_10-processed-gene-1964.23	5.59386	2.79738	0.787	0.44	-0.999745	1.77e-94	7.51e-90	down
snap_masked-HiC_scaffold_15-processed-gene-257.26	1.51557	4.73331	0.323	0.592	1.64293	1.84e-94	7.8e-90	up
maker-HiC_scaffold_11-snap-gene-356.18	1.12877	0.249234	0.315	0.057	-2.17872	4.15e-94	1.76e-89	down
augustus_masked-HiC_scaffold_10-processed-gene-2034.18	1.72224	0.418873	0.396	0.099	-2.03944	8.88e-94	3.77e-89	down
genemark-scaffold_2188_fragment_2-processed-gene-0.8	0.0468049	1.41626	0.016	0.256	4.9163	9.52e-94	4.04e-89	up
maker-HiC_scaffold_7-snap-gene-1003.7	0.206349	1.94256	0.067	0.341	3.23418	1.33e-93	5.67e-89	up
snap_masked-HiC_scaffold_1-processed-gene-199.61	0.899669	3.42068	0.219	0.522	1.9267	1.52e-93	6.46e-89	up
maker-HiC_scaffold_7-snap-gene-1577.1	1.05823	0.215755	0.29	0.046	-2.29365	3.78e-93	1.61e-88	down
augustus_masked-HiC_scaffold_15-processed-gene-353.5	1.25082	0.24353	0.316	0.056	-2.36023	4.03e-93	1.71e-88	down
augustus_masked-HiC_scaffold_4-processed-gene-70.32	0.65973	0.00375421	0.152	0.001	-7.41951	4.05e-93	1.72e-88	down
maker-HiC_scaffold_6-snap-gene-1030.13	5.9899	2.7927	0.645	0.288	-1.10084	5.9e-93	2.51e-88	down
augustus_masked-HiC_scaffold_12-processed-gene-853.6	2.07662	0.653412	0.46	0.141	-1.66802	7.65e-93	3.25e-88	down
maker-HiC_scaffold_7-snap-gene-143.44	4.47223	10.2716	0.667	0.754	1.19958	8.64e-93	3.67e-88	up
maker-HiC_scaffold_4-snap-gene-1256.22	2.4317	0.823916	0.512	0.178	-1.56128	9.09e-93	3.86e-88	down
maker-HiC_scaffold_1-snap-gene-38.19	0.824808	0.177308	0.257	0.035	-2.21716	1.54e-92	6.53e-88	down
maker-HiC_scaffold_3-snap-gene-234.20	4.04537	2.13141	0.67	0.315	-0.924432	4.42e-92	1.88e-87	down
snap_masked-HiC_scaffold_1-processed-gene-1409.16	10.4921	20.3812	0.842	0.825	0.957931	5.03e-92	2.14e-87	up
maker-HiC_scaffold_15-snap-gene-376.10	2.45793	0.882915	0.544	0.205	-1.47699	9.73e-92	4.13e-87	down
maker-HiC_scaffold_14-snap-gene-1269.24	1.17069	0.189412	0.285	0.044	-2.62712	1.95e-91	8.27e-87	down
genemark-HiC_scaffold_7-processed-gene-1206.8	1.84923	4.45114	0.462	0.595	1.2672	2.25e-91	9.58e-87	up
snap_masked-HiC_scaffold_10-processed-gene-1773.12	0.354517	2.45643	0.112	0.38	2.79229	3.9e-91	1.66e-86	up
maker-HiC_scaffold_13-snap-gene-1167.9	1.10812	0.161811	0.276	0.04	-2.77498	4.08e-91	1.73e-86	down
augustus_masked-HiC_scaffold_13-processed-gene-748.4	1.34011	0.246014	0.323	0.062	-2.44506	5.41e-91	2.3e-86	down
augustus_masked-HiC_scaffold_2-processed-gene-1850.1	1.77096	4.75274	0.428	0.632	1.42418	1.21e-90	5.13e-86	up
maker-HiC_scaffold_7-snap-gene-1059.19	1.69434	0.466207	0.409	0.111	-1.86146	1.45e-90	6.17e-86	down
maker-HiC_scaffold_2-snap-gene-687.41	1.11526	0.119489	0.256	0.032	-3.22135	2.12e-90	9.01e-86	down
maker-HiC_scaffold_3-snap-gene-312.35	1.04365	3.76674	0.277	0.517	1.85157	2.36e-90	1e-85	up
maker-HiC_scaffold_3-snap-gene-1738.0	5.97198	2.75386	0.754	0.417	-1.11673	3.65e-90	1.55e-85	down
augustus_masked-HiC_scaffold_5-processed-gene-595.56	0.182859	2.35036	0.056	0.307	3.68336	4.97e-90	2.11e-85	up
maker-HiC_scaffold_4-snap-gene-1638.15	4.06967	1.62164	0.657	0.325	-1.3274	5.54e-90	2.35e-85	down
snap_masked-HiC_scaffold_7-processed-gene-389.0	0.771	0.0611115	0.209	0.015	-3.65504	1.66e-89	7.04e-85	down
maker-HiC_scaffold_3-snap-gene-1292.6	1.04007	3.92939	0.284	0.483	1.91753	2.26e-89	9.6e-85	up
maker-HiC_scaffold_6-snap-gene-1175.16	5.32506	9.88185	0.727	0.801	0.891971	2.43e-89	1.03e-84	up
maker-HiC_scaffold_8-snap-gene-188.1	2.42387	6.08337	0.488	0.653	1.32752	2.47e-89	1.05e-84	up
maker-HiC_scaffold_2-snap-gene-694.24	1.09562	0.185348	0.289	0.047	-2.56279	3.11e-89	1.32e-84	down
maker-HiC_scaffold_6-snap-gene-1018.45	1.70665	0.48875	0.414	0.116	-1.80379	3.61e-89	1.53e-84	down
augustus_masked-HiC_scaffold_6-processed-gene-1183.10	1.83878	6.46319	0.372	0.553	1.81344	4.35e-89	1.85e-84	up
maker-HiC_scaffold_14-snap-gene-990.0	3.6824	1.45066	0.622	0.281	-1.34388	6.11e-89	2.59e-84	down
augustus_masked-HiC_scaffold_6-processed-gene-438.36	9.85213	15.4614	0.877	0.854	0.650162	6.97e-89	2.96e-84	up
genemark-HiC_scaffold_1-processed-gene-132.57	9.57765	16.6864	0.85	0.903	0.800926	9.24e-89	3.93e-84	up
snap_masked-HiC_scaffold_9-processed-gene-1107.9	1.10998	0.202944	0.276	0.043	-2.4508	2.99e-88	1.27e-83	down
maker-HiC_scaffold_7-snap-gene-971.23	11.0208	6.35255	0.924	0.713	-0.794813	4.1e-88	1.74e-83	down
maker-HiC_scaffold_4-snap-gene-215.55	0.766914	0.0627832	0.208	0.016	-3.60851	1.15e-87	4.88e-83	down
maker-HiC_scaffold_3-snap-gene-204.0	0.839292	0.146522	0.232	0.028	-2.51724	2.18e-87	9.24e-83	down
maker-HiC_scaffold_13-snap-gene-878.0	1.44789	0.337637	0.353	0.081	-2.10008	2.63e-87	1.12e-82	down
snap_masked-HiC_scaffold_12-processed-gene-597.13	0.230577	1.86338	0.081	0.336	3.01405	2.75e-87	1.17e-82	up
maker-HiC_scaffold_12-snap-gene-802.14	1.16974	3.82566	0.318	0.52	1.70943	4.81e-87	2.04e-82	up
maker-HiC_scaffold_11-snap-gene-1482.0	1.9575	0.596465	0.39	0.104	-1.71434	5.33e-87	2.26e-82	down
maker-HiC_scaffold_10-snap-gene-311.0	9.04181	5.05309	0.888	0.622	-0.839432	6e-87	2.55e-82	down
maker-HiC_scaffold_5-snap-gene-1197.38	2.18836	0.835577	0.509	0.186	-1.3889	8.79e-87	3.73e-82	down
maker-HiC_scaffold_4-snap-gene-1314.12	0.0262159	1.43562	0.008	0.221	5.7697	1.43e-86	6.09e-82	up
augustus_masked-HiC_scaffold_11-processed-gene-305.12	1.90922	5.02504	0.427	0.594	1.3961	1.69e-86	7.18e-82	up
maker-HiC_scaffold_10-snap-gene-2130.57	5.74121	9.87717	0.765	0.823	0.782733	2.26e-86	9.62e-82	up
snap_masked-HiC_scaffold_13-processed-gene-186.25	0	1.09112	0	0.188	13.4137	1.64e-85	6.96e-81	up
maker-HiC_scaffold_13-snap-gene-1546.0	0.881675	0.198072	0.234	0.031	-2.15366	1.98e-85	8.4e-81	down
snap_masked-HiC_scaffold_1-processed-gene-2110.13	2.3292	0.899006	0.525	0.2	-1.37334	4.81e-85	2.04e-80	down
augustus_masked-HiC_scaffold_7-processed-gene-1071.30	2.08163	0.599835	0.435	0.135	-1.7949	9.47e-85	4.02e-80	down
maker-HiC_scaffold_13-snap-gene-1252.24	1.39494	0.32514	0.351	0.083	-2.10073	2.08e-84	8.85e-80	down
snap_masked-HiC_scaffold_8-processed-gene-885.17	0.670505	0.0616417	0.194	0.014	-3.44115	5.01e-84	2.13e-79	down
maker-HiC_scaffold_2-snap-gene-1400.8	3.66084	1.60825	0.648	0.311	-1.18663	1.03e-83	4.36e-79	down
augustus_masked-HiC_scaffold_12-processed-gene-454.34	0.467749	0.00667484	0.145	0.002	-6.10971	1.12e-83	4.76e-79	down
maker-HiC_scaffold_5-snap-gene-135.4	0.953519	3.1366	0.284	0.506	1.71776	1.39e-83	5.92e-79	up
maker-HiC_scaffold_9-snap-gene-314.1	3.3933	1.44881	0.621	0.285	-1.22776	2.17e-83	9.21e-79	down
maker-HiC_scaffold_13-snap-gene-186.30	0.406548	2.40913	0.112	0.377	2.56672	2.28e-83	9.69e-79	up
maker-HiC_scaffold_7-snap-gene-1229.2	1.74154	0.41371	0.378	0.101	-2.0734	2.62e-83	1.11e-78	down
maker-HiC_scaffold_15-snap-gene-150.23	0.972897	0.135263	0.259	0.038	-2.8456	3.28e-83	1.39e-78	down
augustus_masked-HiC_scaffold_14-processed-gene-852.34	0.771924	3.3706	0.213	0.447	2.12633	3.59e-83	1.52e-78	up
maker-HiC_scaffold_5-snap-gene-953.1	0.980789	0.155043	0.263	0.04	-2.6605	6.28e-83	2.67e-78	down
maker-HiC_scaffold_11-snap-gene-1743.5	8.25792	13.9534	0.856	0.787	0.75676	6.9e-83	2.93e-78	up
maker-HiC_scaffold_7-snap-gene-898.0	5.47613	2.75677	0.768	0.45	-0.990152	1.05e-82	4.47e-78	down
maker-HiC_scaffold_6-snap-gene-893.2	0.780617	0.0624282	0.201	0.017	-3.64222	1.12e-82	4.75e-78	down
maker-HiC_scaffold_12-snap-gene-2054.7	0.604235	2.65207	0.205	0.403	2.13375	1.66e-82	7.03e-78	up
maker-HiC_scaffold_13-snap-gene-1566.11	0.514139	0.0167375	0.151	0.004	-4.93269	7e-82	2.97e-77	down
maker-HiC_scaffold_3-snap-gene-415.13	0.697801	0.0516258	0.196	0.015	-3.75407	1.73e-81	7.34e-77	down
maker-HiC_scaffold_4-snap-gene-1555.34	0.699162	0.0937403	0.205	0.02	-2.89755	2.15e-81	9.14e-77	down
maker-HiC_scaffold_8-snap-gene-247.50	0.502621	0.0266055	0.159	0.005	-4.23455	2.24e-81	9.53e-77	down
maker-HiC_scaffold_3-snap-gene-1895.4	2.0702	0.430612	0.35	0.087	-2.26504	2.37e-81	1.01e-76	down
maker-HiC_scaffold_14-snap-gene-706.32	2.35251	5.25786	0.524	0.67	1.16024	2.81e-81	1.19e-76	up
maker-HiC_scaffold_3-snap-gene-198.18	0.713668	0.0763985	0.207	0.019	-3.22195	2.84e-81	1.21e-76	down
augustus_masked-HiC_scaffold_7-processed-gene-613.13	1.55986	0.478258	0.344	0.085	-1.70535	3.54e-81	1.5e-76	down
maker-HiC_scaffold_5-snap-gene-1235.17	1.06464	3.22926	0.314	0.508	1.60075	3.59e-81	1.53e-76	up
maker-HiC_scaffold_2-snap-gene-1017.15	4.64804	1.99964	0.661	0.331	-1.21684	3.83e-81	1.63e-76	down
snap_masked-HiC_scaffold_4-processed-gene-805.25	0	0.944795	0	0.179	13.2059	3.85e-81	1.64e-76	up
maker-HiC_scaffold_1-snap-gene-668.20	1.27112	0.363172	0.211	0.021	-1.80709	4.33e-81	1.84e-76	down
snap_masked-HiC_scaffold_13-processed-gene-898.14	3.56226	1.59588	0.646	0.318	-1.15839	5.55e-81	2.36e-76	down
snap_masked-HiC_scaffold_1-processed-gene-49.14	0.718006	0.0060444	0.134	0.001	-6.86878	6.49e-81	2.76e-76	down
maker-HiC_scaffold_4-snap-gene-325.17	1.48094	0.492461	0.362	0.097	-1.58823	6.75e-81	2.87e-76	down
maker-HiC_scaffold_1-snap-gene-1873.32	0.76096	0.134829	0.247	0.036	-2.49581	9.8e-81	4.16e-76	down
maker-HiC_scaffold_5-snap-gene-40.25	1.84391	4.34212	0.453	0.586	1.23559	1.07e-80	4.55e-76	up
maker-HiC_scaffold_12-snap-gene-42.54	1.00748	0.209353	0.28	0.051	-2.26619	1.31e-80	5.55e-76	down
augustus_masked-HiC_scaffold_7-processed-gene-930.3	1.53303	0.502391	0.4	0.119	-1.60931	1.61e-80	6.84e-76	down
augustus_masked-HiC_scaffold_11-processed-gene-1235.2	1.42732	0.320702	0.305	0.064	-2.15366	1.76e-80	7.48e-76	down
maker-HiC_scaffold_12-snap-gene-110.30	1.70316	0.483348	0.388	0.111	-1.81687	2.46e-80	1.04e-75	down
maker-HiC_scaffold_7-snap-gene-1409.1	0.54445	0.0269997	0.155	0.005	-4.32872	3.06e-80	1.3e-75	down
maker-HiC_scaffold_10-snap-gene-1975.31	1.75661	4.88797	0.402	0.597	1.47639	3.5e-80	1.49e-75	up
maker-HiC_scaffold_7-snap-gene-193.18	1.74996	0.427518	0.353	0.09	-2.03301	5.54e-80	2.35e-75	down
maker-HiC_scaffold_9-snap-gene-1075.0	0.972899	0.209688	0.263	0.045	-2.21351	8.51e-80	3.61e-75	down
augustus_masked-HiC_scaffold_8-processed-gene-323.28	5.49032	2.5825	0.716	0.392	-1.08809	2.73e-79	1.16e-74	down
maker-HiC_scaffold_8-snap-gene-1088.35	0.0620617	1.19695	0.023	0.241	4.26732	3.05e-79	1.29e-74	up
maker-HiC_scaffold_5-snap-gene-1302.51	0.383111	0.000742134	0.128	0	-8.82987	4.26e-79	1.81e-74	down
maker-HiC_scaffold_5-snap-gene-46.29	2.62225	5.42056	0.531	0.636	1.04761	9.11e-79	3.87e-74	up
maker-HiC_scaffold_1-snap-gene-1140.11	0.832713	0.0974043	0.213	0.023	-3.09445	1.17e-78	4.96e-74	down
maker-HiC_scaffold_14-snap-gene-1283.1	1.5842	0.547985	0.425	0.138	-1.53137	1.17e-78	4.97e-74	down
maker-HiC_scaffold_10-snap-gene-1454.32	0.992114	3.48753	0.265	0.481	1.81352	1.18e-78	5.03e-74	up
maker-HiC_scaffold_3-snap-gene-1917.86	0.891948	0.159044	0.245	0.037	-2.48679	1.39e-78	5.89e-74	down
maker-HiC_scaffold_1-snap-gene-62.12	0.00873293	0.99825	0.003	0.189	6.82051	1.45e-78	6.16e-74	up
maker-HiC_scaffold_15-snap-gene-1363.0	6.73648	3.67573	0.817	0.553	-0.873947	1.87e-78	7.92e-74	down
maker-HiC_scaffold_13-snap-gene-1530.3	2.46114	0.899327	0.487	0.182	-1.45231	2.26e-78	9.59e-74	down
maker-HiC_scaffold_2-snap-gene-364.8	0.707068	0.19505	0.241	0.042	-1.85747	2.71e-78	1.15e-73	down
augustus_masked-HiC_scaffold_14-processed-gene-628.64	4.54655	2.15896	0.693	0.366	-1.0744	2.89e-78	1.23e-73	down
maker-HiC_scaffold_2-snap-gene-358.0	0.546571	0.0334446	0.172	0.01	-4.02652	7.09e-78	3.01e-73	down
maker-HiC_scaffold_5-snap-gene-1832.20	1.87087	0.687883	0.433	0.145	-1.44334	8.65e-78	3.67e-73	down
maker-HiC_scaffold_13-snap-gene-400.13	2.22486	0.722687	0.453	0.159	-1.62214	1.17e-77	4.99e-73	down
snap_masked-HiC_scaffold_9-processed-gene-60.0	0.429174	2.37856	0.142	0.369	2.47018	3.05e-77	1.29e-72	up
augustus_masked-HiC_scaffold_5-processed-gene-1486.26	0.769947	0.199089	0.249	0.044	-1.95081	3.07e-77	1.3e-72	down
maker-HiC_scaffold_14-snap-gene-1085.36	0.378852	0.0106954	0.144	0.004	-5.13353	3.33e-77	1.41e-72	down
maker-HiC_scaffold_13-snap-gene-1087.30	0.634765	2.51925	0.214	0.42	1.98853	3.59e-77	1.53e-72	up
snap_masked-HiC_scaffold_5-processed-gene-1028.32	1.40671	0.45703	0.357	0.098	-1.62175	3.83e-77	1.63e-72	down
maker-HiC_scaffold_7-snap-gene-786.4	3.95816	1.74431	0.647	0.337	-1.18213	5.84e-77	2.48e-72	down
maker-HiC_scaffold_10-snap-gene-479.25	1.51942	4.42481	0.364	0.568	1.54204	7.01e-77	2.98e-72	up
snap_masked-HiC_scaffold_1-processed-gene-708.7	2.09363	0.835612	0.46	0.165	-1.32499	7.75e-77	3.29e-72	down
maker-HiC_scaffold_15-snap-gene-122.4	1.45511	0.390275	0.337	0.085	-1.8983	1.31e-76	5.56e-72	down
augustus_masked-HiC_scaffold_14-processed-gene-1356.23	0.136762	1.74157	0.049	0.268	3.66967	2.43e-76	1.03e-71	up
maker-HiC_scaffold_3-snap-gene-1853.0	1.26966	0.219989	0.266	0.048	-2.5284	6.04e-76	2.57e-71	down
maker-HiC_scaffold_6-snap-gene-562.32	2.20278	4.5823	0.501	0.627	1.05671	8.07e-76	3.43e-71	up
maker-HiC_scaffold_6-snap-gene-20.22	0.212312	1.48433	0.092	0.301	2.80497	9.72e-76	4.13e-71	up
genemark-HiC_scaffold_14-processed-gene-640.31	0.728352	2.71062	0.215	0.446	1.89577	1.45e-75	6.18e-71	up
snap_masked-HiC_scaffold_7-processed-gene-173.14	0.888977	3.25241	0.221	0.451	1.87117	1.52e-75	6.46e-71	up
maker-HiC_scaffold_2-snap-gene-1492.35	1.53228	0.325389	0.324	0.079	-2.23509	1.87e-75	7.96e-71	down
augustus_masked-HiC_scaffold_2-processed-gene-622.12	0.478959	0.0281159	0.149	0.005	-4.08563	2.09e-75	8.87e-71	down
maker-HiC_scaffold_4-snap-gene-376.2	2.07436	4.67082	0.468	0.632	1.17097	2.28e-75	9.7e-71	up
augustus_masked-HiC_scaffold_4-processed-gene-267.35	0.319117	2.34643	0.083	0.331	2.87792	2.37e-75	1e-70	up
maker-HiC_scaffold_1-snap-gene-155.55	1.27927	0.500637	0.354	0.105	-1.35331	3.21e-75	1.37e-70	down
maker-HiC_scaffold_7-snap-gene-971.18	1.85309	4.45736	0.439	0.579	1.26621	7.45e-75	3.16e-70	up
maker-HiC_scaffold_6-snap-gene-1297.32	0.857246	3.298	0.235	0.445	1.94368	9.74e-75	4.14e-70	up
maker-HiC_scaffold_14-snap-gene-1415.4	1.98298	0.78902	0.465	0.173	-1.32942	1.09e-74	4.62e-70	down
snap_masked-HiC_scaffold_12-processed-gene-695.33	0.686938	0.168679	0.23	0.037	-2.02525	2.42e-74	1.03e-69	down
maker-HiC_scaffold_3-snap-gene-1795.1	1.15984	0.216146	0.162	0.01	-2.42331	3.13e-74	1.33e-69	down
augustus_masked-HiC_scaffold_15-processed-gene-1243.4	1.5141	0.382886	0.319	0.077	-1.98319	3.36e-74	1.43e-69	down
augustus_masked-HiC_scaffold_11-processed-gene-1031.31	1.59286	0.477153	0.368	0.106	-1.73889	3.67e-74	1.56e-69	down
maker-HiC_scaffold_10-snap-gene-1931.42	0.567549	0.111951	0.186	0.021	-2.34085	5.88e-74	2.5e-69	down
snap_masked-HiC_scaffold_1-processed-gene-258.44	1.06485	3.54799	0.278	0.442	1.73626	5.89e-74	2.5e-69	up
maker-HiC_scaffold_8-snap-gene-133.19	0.597141	0.121292	0.202	0.026	-2.29864	1.98e-73	8.41e-69	down
maker-HiC_scaffold_7-snap-gene-127.20	2.99942	1.32378	0.585	0.274	-1.17997	3.09e-73	1.31e-68	down
maker-HiC_scaffold_9-snap-gene-147.0	1.43011	0.277641	0.267	0.051	-2.36442	5.29e-73	2.25e-68	down
augustus_masked-HiC_scaffold_7-processed-gene-1124.1	2.04545	5.32881	0.358	0.6	1.38135	8.69e-73	3.69e-68	up
maker-HiC_scaffold_8-snap-gene-1124.40	1.61447	0.620378	0.382	0.122	-1.3797	9.8e-73	4.16e-68	down
maker-HiC_scaffold_3-snap-gene-390.5	7.95157	12.2753	0.844	0.835	0.626442	1.55e-72	6.58e-68	up
maker-HiC_scaffold_7-snap-gene-1375.13	1.23663	0.330911	0.329	0.085	-1.90157	2.11e-72	8.96e-68	down
augustus_masked-HiC_scaffold_9-processed-gene-254.25	1.02363	2.86407	0.3	0.465	1.48428	2.65e-72	1.13e-67	up
augustus_masked-HiC_scaffold_10-processed-gene-370.14	1.11698	0.162778	0.24	0.039	-2.77787	3.6e-72	1.53e-67	down
snap_masked-HiC_scaffold_10-processed-gene-316.15	1.19793	0.253159	0.28	0.059	-2.24197	4.3e-72	1.83e-67	down
augustus_masked-HiC_scaffold_3-processed-gene-1671.33	0.177242	1.60595	0.065	0.277	3.17891	6.08e-72	2.58e-67	up
maker-HiC_scaffold_13-snap-gene-1225.17	6.47929	3.5658	0.813	0.538	-0.861592	7.15e-72	3.03e-67	down
maker-HiC_scaffold_5-snap-gene-467.13	8.31121	5.05206	0.874	0.633	-0.718175	2.03e-71	8.61e-67	down
maker-HiC_scaffold_7-snap-gene-25.8	0.834599	0.172801	0.246	0.044	-2.27131	2.05e-71	8.69e-67	down
maker-HiC_scaffold_3-snap-gene-340.15	3.85658	1.84875	0.613	0.3	-1.06073	2.05e-71	8.71e-67	down
augustus_masked-HiC_scaffold_7-processed-gene-134.6	0.120771	1.6076	0.04	0.245	3.73346	2.09e-71	8.89e-67	up
augustus_masked-HiC_scaffold_13-processed-gene-766.28	0.836761	0.136236	0.236	0.038	-2.61782	3.68e-71	1.56e-66	down
maker-HiC_scaffold_14-snap-gene-1410.22	1.99026	4.76115	0.449	0.572	1.25831	5e-71	2.12e-66	up
maker-HiC_scaffold_5-snap-gene-1067.0	2.69905	6.05384	0.545	0.637	1.16537	5.02e-71	2.13e-66	up
maker-HiC_scaffold_9-snap-gene-465.4	0.803689	0.260825	0.204	0.032	-1.62318	5.3e-71	2.25e-66	down
maker-HiC_scaffold_1-snap-gene-1220.7	0.538586	0.0252616	0.141	0.005	-4.40872	6.4e-71	2.72e-66	down
maker-HiC_scaffold_5-snap-gene-1253.0	1.57092	3.94746	0.4	0.522	1.32926	8.67e-71	3.68e-66	up
genemark-HiC_scaffold_3-processed-gene-571.23	3.95989	1.87473	0.63	0.319	-1.07874	8.88e-71	3.77e-66	down
maker-HiC_scaffold_11-snap-gene-1426.29	2.75402	1.27246	0.576	0.268	-1.11386	9.48e-71	4.02e-66	down
maker-HiC_scaffold_12-snap-gene-2052.30	1.86205	4.09506	0.456	0.568	1.13695	9.64e-71	4.09e-66	up
snap_masked-HiC_scaffold_4-processed-gene-736.31	0.128498	1.54176	0.034	0.248	3.58372	1.18e-70	5.02e-66	up
maker-HiC_scaffold_3-snap-gene-1663.4	1.1402	0.340529	0.297	0.072	-1.74314	1.28e-70	5.44e-66	down
maker-HiC_scaffold_13-snap-gene-1416.23	2.14663	0.774496	0.422	0.147	-1.47062	1.41e-70	5.98e-66	down
maker-HiC_scaffold_13-snap-gene-1556.41	0.441753	0.0159088	0.132	0.003	-4.78662	1.85e-70	7.85e-66	down
maker-HiC_scaffold_12-snap-gene-168.23	7.93532	4.82554	0.865	0.615	-0.717588	2.35e-70	9.98e-66	down
genemark-HiC_scaffold_1-processed-gene-179.0	3.61715	7.35425	0.599	0.726	1.02371	2.73e-70	1.16e-65	up
maker-HiC_scaffold_11-snap-gene-1482.2	0.920915	0.1256	0.229	0.036	-2.87324	2.99e-70	1.27e-65	down
maker-HiC_scaffold_11-snap-gene-1770.26	2.61519	1.24816	0.557	0.253	-1.06705	3.29e-70	1.4e-65	down
maker-HiC_scaffold_3-snap-gene-690.20	3.2847	1.53354	0.578	0.271	-1.09884	3.62e-70	1.54e-65	down
maker-HiC_scaffold_8-snap-gene-387.26	1.06024	0.199282	0.264	0.053	-2.41092	3.85e-70	1.64e-65	down
snap_masked-HiC_scaffold_2-processed-gene-1523.20	0.236913	1.71738	0.088	0.296	2.85726	4.32e-70	1.84e-65	up
snap_masked-HiC_scaffold_10-processed-gene-2089.30	4.61202	1.77031	0.591	0.288	-1.38135	5.4e-70	2.3e-65	down
augustus_masked-HiC_scaffold_4-processed-gene-468.23	0.847554	0.232683	0.238	0.044	-1.86449	6.04e-70	2.56e-65	down
augustus_masked-HiC_scaffold_10-processed-gene-879.17	5.23994	2.74361	0.696	0.384	-0.933452	6.38e-70	2.71e-65	down
augustus_masked-HiC_scaffold_1-processed-gene-1435.4	7.70756	11.3078	0.814	0.808	0.552963	6.43e-70	2.73e-65	up
maker-HiC_scaffold_3-snap-gene-288.18	0.586074	2.80859	0.19	0.375	2.2605	1.27e-69	5.4e-65	up
maker-HiC_scaffold_5-snap-gene-58.2	0.54708	0.0429444	0.156	0.01	-3.66812	1.52e-69	6.44e-65	down
augustus_masked-HiC_scaffold_11-processed-gene-1165.34	28.0347	41.7744	0.982	0.921	0.575404	1.96e-69	8.31e-65	up
snap_masked-HiC_scaffold_5-processed-gene-169.27	4.22803	1.99012	0.638	0.332	-1.08709	2.04e-69	8.64e-65	down
maker-HiC_scaffold_12-snap-gene-763.17	1.9964	0.845214	0.473	0.188	-1.23991	2.32e-69	9.83e-65	down
maker-HiC_scaffold_11-snap-gene-1771.44	1.1982	3.31847	0.319	0.504	1.46957	2.56e-69	1.09e-64	up
maker-HiC_scaffold_3-snap-gene-1732.19	1.99538	0.845517	0.476	0.19	-1.23866	2.57e-69	1.09e-64	down
maker-HiC_scaffold_12-snap-gene-97.4	0.646531	2.51862	0.192	0.413	1.96168	3.42e-69	1.45e-64	up
maker-HiC_scaffold_10-snap-gene-1391.40	0.422513	1.96676	0.139	0.364	2.21849	4.08e-69	1.73e-64	up
maker-HiC_scaffold_6-snap-gene-782.3	1.94729	0.760906	0.427	0.155	-1.35556	4.09e-69	1.74e-64	down
maker-HiC_scaffold_7-snap-gene-1223.5	0.803734	0.0988386	0.199	0.024	-3.02229	4.39e-69	1.87e-64	down
snap_masked-HiC_scaffold_10-processed-gene-1759.14	0.581041	0.0359672	0.15	0.008	-4.01013	4.63e-69	1.97e-64	down
maker-HiC_scaffold_1-snap-gene-1525.2	1.25591	0.463719	0.317	0.088	-1.43721	5.52e-69	2.34e-64	down
maker-HiC_scaffold_5-snap-gene-1186.49	0.714797	2.76428	0.189	0.415	1.95115	5.68e-69	2.41e-64	up
maker-HiC_scaffold_1-snap-gene-520.9	1.53701	0.660979	0.406	0.145	-1.21733	6.56e-69	2.78e-64	down
augustus_masked-HiC_scaffold_11-processed-gene-1534.27	0.959194	0.299214	0.281	0.067	-1.68031	7.22e-69	3.07e-64	down
maker-HiC_scaffold_8-snap-gene-1155.41	1.92638	0.845033	0.47	0.186	-1.18872	9.11e-69	3.87e-64	down
snap_masked-HiC_scaffold_5-processed-gene-326.23	0.632259	0.0862471	0.196	0.024	-2.87252	1.11e-68	4.72e-64	down
augustus_masked-HiC_scaffold_2-processed-gene-1729.24	1.30653	3.36022	0.351	0.507	1.36274	1.49e-68	6.33e-64	up
maker-HiC_scaffold_1-snap-gene-1398.0	1.19859	0.435818	0.326	0.094	-1.45933	1.87e-68	7.93e-64	down
maker-HiC_scaffold_7-snap-gene-1116.4	0.300912	2.03648	0.104	0.305	2.75826	9.13e-68	3.88e-63	up
genemark-HiC_scaffold_5-processed-gene-1736.55	1.36376	3.31214	0.36	0.525	1.28011	1.01e-67	4.28e-63	up
augustus_masked-HiC_scaffold_12-processed-gene-568.25	2.26637	0.850613	0.457	0.177	-1.4137	1.03e-67	4.37e-63	down
maker-HiC_scaffold_1-snap-gene-424.36	0.710014	0.291003	0.17	0.023	-1.28652	1.13e-67	4.79e-63	down
augustus_masked-HiC_scaffold_10-processed-gene-787.1	1.51372	0.579231	0.337	0.1	-1.38573	1.38e-67	5.86e-63	down
snap_masked-HiC_scaffold_7-processed-gene-1377.14	0.00664481	0.894439	0.004	0.166	7.05122	1.85e-67	7.87e-63	up
maker-HiC_scaffold_1-snap-gene-1537.2	1.11304	0.358528	0.314	0.085	-1.63408	2.05e-67	8.7e-63	down
maker-HiC_scaffold_3-snap-gene-1875.16	0.621879	0.0696185	0.175	0.017	-3.15725	2.13e-67	9.03e-63	down
augustus_masked-HiC_scaffold_10-processed-gene-1808.34	0.922614	0.251181	0.255	0.053	-1.87658	2.21e-67	9.38e-63	down
maker-HiC_scaffold_2-snap-gene-156.10	1.73591	0.620799	0.391	0.131	-1.48335	2.46e-67	1.04e-62	down
maker-HiC_scaffold_8-snap-gene-892.20	0.589429	0.0619375	0.175	0.017	-3.24835	2.63e-67	1.12e-62	down
maker-HiC_scaffold_5-snap-gene-10.5	0.493899	0.0322771	0.136	0.006	-3.93146	4.34e-67	1.84e-62	down
maker-HiC_scaffold_7-snap-gene-1192.87	1.40363	0.463875	0.346	0.103	-1.59715	5.29e-67	2.25e-62	down
maker-HiC_scaffold_5-snap-gene-890.32	0.884246	0.18154	0.222	0.036	-2.28353	6.39e-67	2.71e-62	down
maker-HiC_scaffold_2-snap-gene-1900.18	1.69163	0.618615	0.387	0.13	-1.45115	7.46e-67	3.17e-62	down
maker-HiC_scaffold_8-snap-gene-675.29	0.811946	0.194077	0.247	0.049	-2.06419	8.23e-67	3.49e-62	down
maker-HiC_scaffold_5-snap-gene-613.25	2.15833	4.32093	0.492	0.597	1.00139	9.39e-67	3.99e-62	up
augustus_masked-HiC_scaffold_3-processed-gene-475.24	4.553	2.53597	0.727	0.426	-0.844253	1.09e-66	4.62e-62	down
maker-HiC_scaffold_7-snap-gene-144.1	1.80053	0.769072	0.42	0.156	-1.22712	1.15e-66	4.9e-62	down
maker-HiC_scaffold_4-snap-gene-1358.15	8.7398	12.634	0.853	0.816	0.531637	1.45e-66	6.17e-62	up
maker-HiC_scaffold_9-snap-gene-35.27	1.69494	0.69544	0.361	0.117	-1.28511	1.58e-66	6.69e-62	down
augustus_masked-HiC_scaffold_8-processed-gene-1081.22	18.1769	13.0388	0.979	0.876	-0.479298	2.53e-66	1.08e-61	down
snap_masked-HiC_scaffold_2-processed-gene-1814.0	2.90306	5.57741	0.575	0.682	0.941997	3.62e-66	1.54e-61	up
maker-HiC_scaffold_10-snap-gene-263.6	3.26874	1.74676	0.63	0.328	-0.90401	5.25e-66	2.23e-61	down
augustus_masked-HiC_scaffold_3-processed-gene-342.5	0.304094	1.80181	0.091	0.317	2.56647	6.12e-66	2.6e-61	up
maker-HiC_scaffold_2-snap-gene-1788.17	2.53078	4.84048	0.542	0.631	0.935539	6.94e-66	2.95e-61	up
maker-HiC_scaffold_7-snap-gene-166.35	1.35563	0.52895	0.375	0.126	-1.3576	7.72e-66	3.28e-61	down
genemark-HiC_scaffold_1-processed-gene-254.50	6.0809	9.8205	0.79	0.794	0.691502	9.81e-66	4.17e-61	up
maker-HiC_scaffold_7-snap-gene-39.4	0.53106	2.57418	0.172	0.354	2.27695	1.12e-65	4.74e-61	up
maker-HiC_scaffold_3-snap-gene-1738.6	3.21909	1.49153	0.5	0.215	-1.10981	1.43e-65	6.08e-61	down
maker-HiC_scaffold_9-snap-gene-69.3	0.366432	0.0200829	0.119	0.003	-4.18274	1.45e-65	6.17e-61	down
maker-HiC_scaffold_9-snap-gene-242.45	3.21787	1.57575	0.616	0.317	-1.03002	1.77e-65	7.52e-61	down
maker-HiC_scaffold_1-snap-gene-816.2	1.36283	3.68989	0.351	0.491	1.4369	1.98e-65	8.39e-61	up
maker-HiC_scaffold_12-snap-gene-1231.4	1.77813	0.683469	0.427	0.16	-1.37928	3.36e-65	1.43e-60	down
maker-HiC_scaffold_4-snap-gene-1351.11	1.2384	2.96453	0.351	0.485	1.25925	3.5e-65	1.49e-60	up
maker-HiC_scaffold_10-snap-gene-1805.29	0.107081	1.18855	0.045	0.228	3.47121	5.8e-65	2.46e-60	up
genemark-HiC_scaffold_14-processed-gene-821.17	0.0765097	1.09613	0.028	0.218	3.83888	6.22e-65	2.64e-60	up
maker-HiC_scaffold_15-snap-gene-1342.45	0.388177	0.043384	0.131	0.006	-3.15853	6.52e-65	2.77e-60	down
maker-HiC_scaffold_14-snap-gene-642.29	0.559579	0.0860937	0.174	0.019	-2.69895	8.31e-65	3.53e-60	down
maker-HiC_scaffold_1-snap-gene-59.57	0.47283	0.00753711	0.119	0.003	-5.95246	8.75e-65	3.72e-60	down
maker-HiC_scaffold_1-snap-gene-69.22	1.00745	2.95473	0.298	0.44	1.55222	9.27e-65	3.94e-60	up
augustus_masked-HiC_scaffold_14-processed-gene-10.21	1.72021	0.799287	0.44	0.177	-1.1057	1.44e-64	6.11e-60	down
maker-HiC_scaffold_3-snap-gene-518.58	1.32751	3.61471	0.34	0.517	1.44509	1.46e-64	6.19e-60	up
maker-HiC_scaffold_4-snap-gene-264.31	5.29493	2.93781	0.744	0.47	-0.849848	1.53e-64	6.51e-60	down
maker-HiC_scaffold_3-snap-gene-1838.23	0.626982	2.37017	0.177	0.4	1.91833	2.17e-64	9.2e-60	up
augustus_masked-HiC_scaffold_4-processed-gene-1347.4	17.2133	9.69132	0.819	0.546	-0.828751	2.53e-64	1.07e-59	down
maker-HiC_scaffold_7-snap-gene-1985.0	1.35208	0.569523	0.373	0.129	-1.24721	2.81e-64	1.19e-59	down
maker-HiC_scaffold_11-snap-gene-1286.19	1.79765	0.879295	0.382	0.139	-1.03161	3.1e-64	1.32e-59	down
maker-HiC_scaffold_1-snap-gene-1516.3	0.748753	0.167746	0.226	0.042	-2.15754	7.16e-64	3.04e-59	down
maker-HiC_scaffold_1-snap-gene-248.43	0.450379	0.0329471	0.142	0.009	-3.76886	1.11e-63	4.7e-59	down
maker-HiC_scaffold_13-snap-gene-1546.2	1.14627	0.345421	0.291	0.076	-1.73022	1.16e-63	4.92e-59	down
maker-HiC_scaffold_11-snap-gene-1569.23	0.749729	2.47141	0.237	0.41	1.72076	1.37e-63	5.81e-59	up
augustus_masked-HiC_scaffold_2-processed-gene-1160.35	0.539858	0.0229274	0.136	0.007	-4.55142	1.51e-63	6.43e-59	down
snap_masked-scaffold_176_fragment_14-processed-gene-0.2	0.637155	0.100205	0.186	0.024	-2.66748	1.69e-63	7.17e-59	down
augustus_masked-HiC_scaffold_9-processed-gene-118.7	0.990707	0.269681	0.237	0.047	-1.87682	1.71e-63	7.26e-59	down
snap_masked-HiC_scaffold_14-processed-gene-1308.1	1.72417	0.916922	0.421	0.172	-0.910959	1.88e-63	7.98e-59	down
augustus_masked-HiC_scaffold_10-processed-gene-561.6	0.227165	1.56878	0.072	0.282	2.78728	2.46e-63	1.04e-58	up
augustus_masked-HiC_scaffold_14-processed-gene-353.13	1.41678	0.47311	0.336	0.102	-1.58216	3.31e-63	1.41e-58	down
maker-HiC_scaffold_14-snap-gene-850.1	0.313391	2.00379	0.094	0.297	2.67631	4.65e-63	1.98e-58	up
maker-HiC_scaffold_15-snap-gene-1267.2	0.701152	2.48966	0.204	0.386	1.828	4.98e-63	2.11e-58	up
maker-HiC_scaffold_11-snap-gene-1564.2	0.712349	2.36329	0.224	0.411	1.73	5.21e-63	2.21e-58	up
augustus_masked-HiC_scaffold_15-processed-gene-768.34	3.58301	1.64256	0.554	0.269	-1.12518	6.13e-63	2.6e-58	down
maker-HiC_scaffold_8-snap-gene-750.38	2.47816	5.48485	0.486	0.531	1.14615	7.49e-63	3.18e-58	up
maker-HiC_scaffold_12-snap-gene-2062.0	1.33198	3.58657	0.349	0.503	1.42897	8.63e-63	3.66e-58	up
maker-HiC_scaffold_13-snap-gene-1537.35	0.431342	0.0375926	0.142	0.009	-3.51681	9.02e-63	3.83e-58	down
maker-HiC_scaffold_5-snap-gene-753.43	0.4536	2.29371	0.134	0.329	2.33793	9.69e-63	4.11e-58	up
augustus_masked-HiC_scaffold_5-processed-gene-713.47	0.290045	0.0248278	0.12	0.004	-3.54095	9.91e-63	4.21e-58	down
maker-HiC_scaffold_4-snap-gene-1574.17	0.716847	0.0705601	0.162	0.015	-3.3429	1.12e-62	4.75e-58	down
augustus_masked-HiC_scaffold_6-processed-gene-1015.17	1.45219	0.603267	0.37	0.129	-1.26722	1.41e-62	5.99e-58	down
snap_masked-HiC_scaffold_6-processed-gene-1139.34	0.779185	0.120752	0.219	0.038	-2.68891	1.68e-62	7.12e-58	down
augustus_masked-HiC_scaffold_1-processed-gene-1529.1	4.64854	7.06408	0.72	0.672	0.603713	1.68e-62	7.15e-58	up
maker-HiC_scaffold_8-snap-gene-578.2	0.514074	0.0253037	0.118	0.003	-4.33915	1.81e-62	7.71e-58	down
maker-HiC_scaffold_10-snap-gene-880.55	6.65654	11.0554	0.791	0.765	0.731901	2.54e-62	1.08e-57	up
maker-HiC_scaffold_12-snap-gene-2031.3	2.12747	0.908404	0.476	0.202	-1.22764	2.97e-62	1.26e-57	down
augustus_masked-HiC_scaffold_1-processed-gene-27.13	0.702815	0.145782	0.199	0.031	-2.26855	5.96e-62	2.53e-57	down
maker-HiC_scaffold_9-snap-gene-865.27	1.24903	0.613916	0.359	0.131	-1.02457	5.98e-62	2.54e-57	down
maker-HiC_scaffold_1-snap-gene-1598.9	1.01522	2.57317	0.317	0.456	1.34168	6.85e-62	2.91e-57	up
maker-HiC_scaffold_15-snap-gene-1067.7	0.737302	0.150935	0.222	0.041	-2.28757	8.25e-62	3.5e-57	down
snap_masked-HiC_scaffold_8-processed-gene-237.33	2.93391	1.41893	0.567	0.279	-1.04797	9.71e-62	4.13e-57	down
maker-HiC_scaffold_3-snap-gene-142.1	1.03103	0.179586	0.213	0.036	-2.52067	1.02e-61	4.35e-57	down
maker-HiC_scaffold_3-snap-gene-1409.27	1.56982	0.685831	0.42	0.166	-1.19456	1.16e-61	4.91e-57	down
maker-HiC_scaffold_13-snap-gene-1771.37	0.890597	3.02602	0.245	0.422	1.76446	1.24e-61	5.26e-57	up
maker-HiC_scaffold_2-snap-gene-502.56	2.75628	1.02151	0.432	0.169	-1.43193	1.41e-61	5.98e-57	down
snap_masked-HiC_scaffold_11-processed-gene-874.15	1.85111	0.798826	0.444	0.181	-1.21234	1.95e-61	8.26e-57	down
maker-HiC_scaffold_13-snap-gene-327.20	0.691406	0.0954959	0.186	0.025	-2.85472	2.34e-61	9.94e-57	down
augustus_masked-HiC_scaffold_2-processed-gene-890.15	0.863667	0.469633	0.153	0.02	-0.878799	4.44e-61	1.89e-56	down
maker-HiC_scaffold_11-snap-gene-182.0	0.29178	1.58546	0.099	0.306	2.44154	4.5e-61	1.91e-56	up
maker-HiC_scaffold_3-snap-gene-29.24	68.0339	47.7243	0.999	0.971	-0.511528	4.7e-61	2e-56	down
genemark-HiC_scaffold_7-processed-gene-1582.12	2.18927	0.905802	0.457	0.189	-1.27309	4.85e-61	2.06e-56	down
augustus_masked-HiC_scaffold_15-processed-gene-197.3	0.848372	0.224428	0.237	0.05	-1.91797	4.97e-61	2.11e-56	down
maker-HiC_scaffold_10-snap-gene-829.0	1.84425	0.895125	0.471	0.204	-1.04279	6.48e-61	2.75e-56	down
maker-HiC_scaffold_2-snap-gene-73.2	1.22581	0.424565	0.335	0.105	-1.52945	6.9e-61	2.93e-56	down
genemark-HiC_scaffold_11-processed-gene-451.39	2.17731	4.1536	0.507	0.596	0.931782	7.23e-61	3.07e-56	up
maker-HiC_scaffold_7-snap-gene-1332.24	0.913886	0.333854	0.256	0.064	-1.45252	7.61e-61	3.23e-56	down
maker-HiC_scaffold_13-snap-gene-1236.6	55.3568	41.4335	1	0.988	-0.417961	1.02e-60	4.35e-56	down
maker-HiC_scaffold_3-snap-gene-331.26	0.526294	0.0359761	0.125	0.005	-3.86703	1.06e-60	4.5e-56	down
maker-HiC_scaffold_8-snap-gene-459.6	0.257243	1.57373	0.1	0.28	2.61251	1.07e-60	4.54e-56	up
maker-HiC_scaffold_14-snap-gene-545.21	1.72628	0.69013	0.409	0.155	-1.3226	1.1e-60	4.66e-56	down
maker-HiC_scaffold_4-snap-gene-1477.3	2.97649	1.20615	0.49	0.217	-1.30313	1.21e-60	5.12e-56	down
maker-HiC_scaffold_8-snap-gene-687.34	0.737856	0.108984	0.177	0.022	-2.7581	1.46e-60	6.19e-56	down
maker-HiC_scaffold_5-snap-gene-1283.12	2.62559	1.17592	0.534	0.254	-1.15878	1.66e-60	7.04e-56	down
augustus_masked-HiC_scaffold_1-processed-gene-323.24	0.0470987	0.847956	0.023	0.19	4.16734	1.8e-60	7.64e-56	up
maker-HiC_scaffold_5-snap-gene-1411.10	1.02345	2.81733	0.287	0.46	1.4608	1.89e-60	8.03e-56	up
maker-HiC_scaffold_11-snap-gene-1714.6	0.995727	0.290572	0.277	0.072	-1.7765	2.74e-60	1.16e-55	down
maker-HiC_scaffold_10-snap-gene-1799.21	1.42872	0.599419	0.373	0.135	-1.25295	2.86e-60	1.21e-55	down
maker-HiC_scaffold_14-snap-gene-1218.84	0.289491	0.00673917	0.105	0.001	-5.40405	3.44e-60	1.46e-55	down
maker-HiC_scaffold_9-snap-gene-756.22	0.964582	0.297022	0.264	0.066	-1.699	5.04e-60	2.14e-55	down
maker-HiC_scaffold_13-snap-gene-1713.22	2.54303	1.26067	0.559	0.276	-1.0123	5.4e-60	2.29e-55	down
maker-HiC_scaffold_8-snap-gene-322.5	2.08393	0.815788	0.408	0.155	-1.35293	5.47e-60	2.32e-55	down
maker-HiC_scaffold_12-snap-gene-1952.9	1.12949	0.353124	0.294	0.082	-1.67714	5.52e-60	2.34e-55	down
maker-HiC_scaffold_7-snap-gene-1109.1	2.65111	5.22134	0.53	0.663	0.977794	8.14e-60	3.46e-55	up
maker-HiC_scaffold_8-snap-gene-391.28	6.63804	10.2483	0.768	0.795	0.626545	8.85e-60	3.76e-55	up
augustus_masked-HiC_scaffold_6-processed-gene-825.14	0.490172	0.0551896	0.15	0.013	-3.1485	9.77e-60	4.15e-55	down
maker-HiC_scaffold_10-snap-gene-870.0	1.54134	0.670679	0.384	0.142	-1.20037	1.03e-59	4.38e-55	down
maker-HiC_scaffold_7-snap-gene-786.0	2.38346	1.16712	0.478	0.211	-1.03004	1.06e-59	4.51e-55	down
maker-HiC_scaffold_14-snap-gene-482.91	0.626417	0.153398	0.205	0.037	-2.02913	1.35e-59	5.75e-55	down
maker-HiC_scaffold_7-snap-gene-1987.35	0.26852	1.82635	0.101	0.269	2.7654	1.51e-59	6.41e-55	up
snap_masked-HiC_scaffold_15-processed-gene-1139.43	0.339136	0.00756067	0.102	0.001	-5.46868	1.82e-59	7.75e-55	down
augustus_masked-HiC_scaffold_7-processed-gene-497.43	24.8738	34.5198	0.994	0.955	0.472793	1.85e-59	7.84e-55	up
maker-HiC_scaffold_1-snap-gene-39.11	2.27286	5.82746	0.435	0.574	1.35832	1.86e-59	7.92e-55	up
maker-HiC_scaffold_14-snap-gene-1290.17	0.761632	0.174132	0.207	0.037	-2.12828	2.21e-59	9.4e-55	down
maker-HiC_scaffold_7-snap-gene-1265.0	0.65567	2.35253	0.193	0.38	1.84301	2.9e-59	1.23e-54	up
maker-HiC_scaffold_14-snap-gene-1369.27	0.137208	2.1553	0.043	0.219	3.97246	3.96e-59	1.68e-54	up
maker-HiC_scaffold_8-snap-gene-259.0	3.1995	6.37062	0.582	0.617	0.993568	4.41e-59	1.87e-54	up
maker-HiC_scaffold_6-snap-gene-1012.18	2.03438	0.82266	0.436	0.177	-1.30612	4.88e-59	2.07e-54	down
maker-HiC_scaffold_13-snap-gene-61.47	0.547855	2.20489	0.181	0.356	2.00864	4.94e-59	2.1e-54	up
maker-HiC_scaffold_12-snap-gene-676.0	0.823498	0.288343	0.244	0.061	-1.51365	7.21e-59	3.06e-54	down
maker-HiC_scaffold_11-snap-gene-446.2	0.874248	0.298934	0.255	0.065	-1.5479	7.95e-59	3.38e-54	down
maker-HiC_scaffold_5-snap-gene-1158.14	0.804171	2.26818	0.251	0.417	1.49584	8.13e-59	3.45e-54	up
maker-HiC_scaffold_5-snap-gene-1148.18	0.561449	0.0889854	0.173	0.022	-2.65615	9.43e-59	4.01e-54	down
augustus_masked-HiC_scaffold_8-processed-gene-377.24	1.15541	0.406219	0.283	0.079	-1.50784	1.11e-58	4.73e-54	down
maker-scaffold_822_fragment_2-snap-gene-0.9	3.37053	2.12726	0.56	0.29	-0.663953	1.27e-58	5.38e-54	down
maker-HiC_scaffold_2-snap-gene-270.25	0.969699	2.64449	0.284	0.441	1.44729	2e-58	8.48e-54	up
maker-HiC_scaffold_3-snap-gene-241.0	1.30074	3.55302	0.321	0.494	1.44964	2.04e-58	8.65e-54	up
snap_masked-HiC_scaffold_10-processed-gene-1939.8	1.29893	0.557759	0.362	0.131	-1.21946	2.05e-58	8.73e-54	down
maker-HiC_scaffold_15-snap-gene-117.8	0.196359	1.2709	0.071	0.263	2.69366	2.14e-58	9.1e-54	up
augustus_masked-HiC_scaffold_3-processed-gene-221.30	1.696	0.75416	0.432	0.177	-1.16909	2.77e-58	1.18e-53	down
maker-HiC_scaffold_13-snap-gene-1246.18	0.575424	0.0692301	0.16	0.017	-3.05332	3.14e-58	1.33e-53	down
maker-HiC_scaffold_15-snap-gene-8.9	0.655979	0.156044	0.208	0.039	-2.07099	3.52e-58	1.49e-53	down
maker-HiC_scaffold_14-snap-gene-1290.20	1.92102	0.935904	0.468	0.207	-1.03736	3.54e-58	1.5e-53	down
maker-HiC_scaffold_9-snap-gene-829.15	0.594219	0.133209	0.182	0.028	-2.15647	3.61e-58	1.53e-53	down
maker-HiC_scaffold_14-snap-gene-944.31	1.19683	0.468044	0.321	0.104	-1.35431	4.37e-58	1.86e-53	down
snap_masked-HiC_scaffold_15-processed-gene-17.44	0.989925	3.00749	0.24	0.436	1.60307	4.99e-58	2.12e-53	up
maker-HiC_scaffold_14-snap-gene-340.3	0.826987	0.283869	0.244	0.061	-1.54231	1.2e-57	5.09e-53	down
maker-HiC_scaffold_11-snap-gene-294.15	0.860319	0.360803	0.279	0.084	-1.25343	1.24e-57	5.27e-53	down
maker-HiC_scaffold_14-snap-gene-1244.29	4.37329	2.44709	0.704	0.428	-0.837626	1.33e-57	5.63e-53	down
genemark-HiC_scaffold_3-processed-gene-551.34	0.712173	0.199026	0.207	0.041	-1.83875	1.47e-57	6.25e-53	down
maker-HiC_scaffold_14-snap-gene-1360.7	1.74099	3.72524	0.414	0.533	1.09738	1.49e-57	6.34e-53	up
maker-HiC_scaffold_8-snap-gene-1092.23	0.363543	0.0170892	0.116	0.004	-4.40295	2.04e-57	8.66e-53	down
augustus_masked-HiC_scaffold_1-processed-gene-257.32	1.52128	3.91682	0.352	0.458	1.36434	2.32e-57	9.83e-53	up
maker-HiC_scaffold_4-snap-gene-214.28	0.379966	0.0312728	0.12	0.006	-3.59866	3.61e-57	1.53e-52	down
maker-HiC_scaffold_10-snap-gene-1088.28	2.60951	1.21051	0.488	0.222	-1.10809	4.09e-57	1.74e-52	down
maker-HiC_scaffold_2-snap-gene-997.36	0.766294	0.183598	0.224	0.046	-2.06075	4.33e-57	1.84e-52	down
maker-HiC_scaffold_13-snap-gene-68.0	0.521807	0.0792477	0.163	0.019	-2.71753	5.19e-57	2.21e-52	down
augustus_masked-HiC_scaffold_12-processed-gene-1373.30	0.951172	0.28893	0.229	0.05	-1.71864	5.5e-57	2.34e-52	down
maker-HiC_scaffold_8-snap-gene-99.27	2.3062	5.4516	0.469	0.566	1.24112	6.52e-57	2.77e-52	up
maker-HiC_scaffold_10-snap-gene-189.1	1.25933	0.588548	0.349	0.128	-1.09729	6.91e-57	2.93e-52	down
maker-HiC_scaffold_12-snap-gene-171.54	0.564561	0.0900082	0.15	0.016	-2.64765	8.63e-57	3.67e-52	down
maker-HiC_scaffold_13-snap-gene-317.15	0.487281	0.0806661	0.148	0.015	-2.59323	9.05e-57	3.84e-52	down
snap_masked-HiC_scaffold_3-processed-gene-1410.15	3.90379	2.26742	0.658	0.377	-0.783797	1.19e-56	5.06e-52	down
augustus_masked-HiC_scaffold_3-processed-gene-1313.2	0.644622	2.00608	0.199	0.379	1.6377	1.31e-56	5.57e-52	up
maker-HiC_scaffold_5-snap-gene-425.1	0.23252	1.2978	0.093	0.268	2.48013	1.33e-56	5.63e-52	up
maker-HiC_scaffold_2-snap-gene-973.26	2.20674	0.859234	0.429	0.177	-1.36069	1.44e-56	6.12e-52	down
maker-HiC_scaffold_11-snap-gene-1045.29	2.7882	1.5457	0.374	0.149	-0.851032	1.51e-56	6.43e-52	down
augustus_masked-HiC_scaffold_10-processed-gene-1241.18	0.57858	2.1244	0.167	0.367	1.87628	1.6e-56	6.79e-52	up
maker-HiC_scaffold_10-snap-gene-418.33	2.06388	4.03853	0.484	0.585	0.968437	1.76e-56	7.49e-52	up
maker-HiC_scaffold_1-snap-gene-1141.41	0.512739	0.0806141	0.166	0.021	-2.66761	2.43e-56	1.03e-51	down
augustus_masked-HiC_scaffold_12-processed-gene-919.10	2.35628	4.50589	0.506	0.59	0.93527	2.62e-56	1.11e-51	up
maker-HiC_scaffold_12-snap-gene-1524.58	1.62914	0.810931	0.423	0.179	-1.00637	2.82e-56	1.2e-51	down
maker-HiC_scaffold_14-snap-gene-1413.28	0.00516947	0.652441	0.004	0.14	6.95227	3.21e-56	1.36e-51	up
snap_masked-HiC_scaffold_15-processed-gene-243.16	1.95441	1.07102	0.475	0.22	-0.867686	4.57e-56	1.94e-51	down
maker-HiC_scaffold_15-snap-gene-98.29	0.189674	1.34719	0.068	0.245	2.8277	4.67e-56	1.99e-51	up
maker-HiC_scaffold_6-snap-gene-674.16	0.721049	0.205598	0.225	0.05	-1.80977	4.93e-56	2.09e-51	down
maker-HiC_scaffold_7-snap-gene-1276.17	0.728194	0.200095	0.228	0.051	-1.86311	5.21e-56	2.21e-51	down
maker-HiC_scaffold_1-snap-gene-1262.1	0.809694	0.242376	0.244	0.06	-1.73971	7.64e-56	3.24e-51	down
augustus_masked-HiC_scaffold_7-processed-gene-283.10	1.77016	3.88076	0.395	0.536	1.13242	8.53e-56	3.62e-51	up
genemark-HiC_scaffold_1-processed-gene-1947.56	0.108032	0.940749	0.038	0.215	3.12117	9.68e-56	4.11e-51	up
maker-HiC_scaffold_2-snap-gene-833.3	16.5328	11.6522	0.968	0.835	-0.504724	1.51e-55	6.42e-51	down
maker-HiC_scaffold_2-snap-gene-19.52	5.09011	2.71174	0.706	0.455	-0.908453	1.51e-55	6.42e-51	down
maker-HiC_scaffold_5-snap-gene-1072.44	0.808571	2.40459	0.241	0.386	1.57222	1.78e-55	7.55e-51	up
maker-HiC_scaffold_6-snap-gene-1013.0	0.0591792	0.911362	0.02	0.183	3.94258	2.04e-55	8.68e-51	up
augustus_masked-HiC_scaffold_6-processed-gene-1175.7	1.57857	0.647523	0.38	0.145	-1.28548	2.37e-55	1.01e-50	down
maker-HiC_scaffold_9-snap-gene-412.6	0.844131	2.40719	0.252	0.42	1.5117	2.81e-55	1.19e-50	up
maker-HiC_scaffold_5-snap-gene-46.26	0.0404854	0.907941	0.016	0.17	4.48372	3.29e-55	1.4e-50	up
snap_masked-HiC_scaffold_1-processed-gene-70.13	3.31029	2.06264	0.586	0.317	-0.682436	3.53e-55	1.5e-50	down
maker-HiC_scaffold_8-snap-gene-614.25	7.92941	11.9255	0.806	0.763	0.588753	3.87e-55	1.65e-50	up
maker-HiC_scaffold_11-snap-gene-64.26	3.42631	2.13996	0.614	0.345	-0.679047	4e-55	1.7e-50	down
augustus_masked-HiC_scaffold_7-processed-gene-1999.33	1.06599	2.98425	0.283	0.454	1.48509	4.31e-55	1.83e-50	up
maker-HiC_scaffold_3-snap-gene-792.38	1.29409	0.59888	0.35	0.13	-1.11147	6.58e-55	2.8e-50	down
maker-HiC_scaffold_3-snap-gene-1832.4	0.529128	0.116854	0.182	0.031	-2.17795	8.37e-55	3.55e-50	down
maker-HiC_scaffold_13-snap-gene-1187.39	4.95367	2.86352	0.729	0.467	-0.790685	9.23e-55	3.92e-50	down
maker-HiC_scaffold_7-snap-gene-47.9	1.2867	2.83814	0.356	0.453	1.14121	1.06e-54	4.52e-50	up
snap_masked-HiC_scaffold_5-processed-gene-988.6	0.692145	0.292528	0.18	0.037	-1.24221	1.12e-54	4.76e-50	down
maker-HiC_scaffold_15-snap-gene-785.17	1.61867	0.617218	0.378	0.142	-1.39081	1.32e-54	5.61e-50	down
maker-HiC_scaffold_9-snap-gene-590.17	0.468844	0.0708765	0.154	0.018	-2.724	1.37e-54	5.8e-50	down
maker-scaffold_232_fragment_12-snap-gene-0.4	0.00195536	0.611999	0.001	0.129	8.21823	1.64e-54	6.98e-50	up
snap_masked-HiC_scaffold_1-processed-gene-255.27	3.05784	6.40523	0.462	0.591	1.06671	1.66e-54	7.06e-50	up
maker-HiC_scaffold_1-snap-gene-34.35	1.15593	0.451533	0.3	0.097	-1.35596	1.99e-54	8.47e-50	down
maker-HiC_scaffold_8-snap-gene-728.14	2.02973	0.905004	0.456	0.202	-1.16521	2.93e-54	1.25e-49	down
snap_masked-HiC_scaffold_6-processed-gene-103.14	0.945759	0.439258	0.289	0.096	-1.10623	3.87e-54	1.64e-49	down
maker-HiC_scaffold_13-snap-gene-1120.5	0.614564	0.14084	0.183	0.032	-2.12472	3.89e-54	1.65e-49	down
maker-HiC_scaffold_7-snap-gene-780.2	4.12817	7.34518	0.652	0.7	0.83128	3.94e-54	1.67e-49	up
maker-HiC_scaffold_1-snap-gene-731.1	1.14569	0.478012	0.304	0.101	-1.26092	4e-54	1.7e-49	down
maker-HiC_scaffold_11-snap-gene-1790.39	0.745646	2.32327	0.219	0.401	1.63946	4.34e-54	1.84e-49	up
maker-HiC_scaffold_12-snap-gene-2055.1	1.34639	3.07544	0.365	0.499	1.19164	4.61e-54	1.96e-49	up
augustus_masked-HiC_scaffold_1-processed-gene-338.14	2.41656	4.44033	0.525	0.612	0.877687	5.01e-54	2.13e-49	up
maker-HiC_scaffold_9-snap-gene-568.4	0.453029	0.045293	0.139	0.013	-3.31938	6.77e-54	2.88e-49	down
maker-HiC_scaffold_9-snap-gene-358.25	2.0596	1.03159	0.48	0.224	-0.997425	7.28e-54	3.09e-49	down
maker-HiC_scaffold_14-snap-gene-527.36	2.61827	1.34194	0.552	0.283	-0.964241	7.68e-54	3.26e-49	down
maker-HiC_scaffold_10-snap-gene-432.13	0.685363	0.239049	0.22	0.053	-1.51917	9.15e-54	3.89e-49	down
genemark-HiC_scaffold_1-processed-gene-240.26	0.645528	0.186267	0.201	0.042	-1.79256	9.34e-54	3.97e-49	down
maker-HiC_scaffold_12-snap-gene-507.12	0.382108	0.0335392	0.132	0.01	-3.50614	9.52e-54	4.04e-49	down
maker-HiC_scaffold_7-snap-gene-1762.23	34.4439	48.0357	0.996	0.964	0.479857	1.11e-53	4.7e-49	up
snap_masked-HiC_scaffold_14-processed-gene-868.28	0.343429	0.012159	0.105	0.003	-4.80852	1.13e-53	4.78e-49	down
snap_masked-HiC_scaffold_5-processed-gene-302.14	1.30033	0.517232	0.349	0.127	-1.32983	1.24e-53	5.27e-49	down
maker-HiC_scaffold_5-snap-gene-886.0	1.89111	1.02663	0.476	0.225	-0.881255	1.29e-53	5.49e-49	down
maker-HiC_scaffold_3-snap-gene-51.24	0.265224	1.49929	0.084	0.273	2.49855	1.35e-53	5.75e-49	up
maker-HiC_scaffold_6-snap-gene-1118.1	0.911091	0.332923	0.265	0.076	-1.45213	1.56e-53	6.6e-49	down
snap_masked-HiC_scaffold_12-processed-gene-2044.6	2.09621	4.08856	0.482	0.558	0.963772	1.72e-53	7.3e-49	up
maker-HiC_scaffold_15-snap-gene-486.32	1.10107	0.492217	0.321	0.114	-1.16138	2.04e-53	8.67e-49	down
maker-HiC_scaffold_3-snap-gene-1509.19	0.746264	0.312412	0.247	0.073	-1.25597	2.52e-53	1.07e-48	down
maker-HiC_scaffold_9-snap-gene-1102.27	1.9033	0.980508	0.401	0.167	-0.956834	2.77e-53	1.17e-48	down
maker-HiC_scaffold_9-snap-gene-1176.1	0.503793	0.0784594	0.146	0.017	-2.68126	3.88e-53	1.65e-48	down
augustus_masked-HiC_scaffold_2-processed-gene-1745.35	0.256659	1.43762	0.101	0.261	2.48529	4.79e-53	2.03e-48	up
augustus_masked-HiC_scaffold_7-processed-gene-169.4	2.30037	0.905175	0.36	0.133	-1.3455	8.46e-53	3.59e-48	down
maker-HiC_scaffold_15-snap-gene-115.30	0.952828	2.50212	0.29	0.415	1.39277	8.53e-53	3.62e-48	up
augustus_masked-HiC_scaffold_3-processed-gene-1247.37	0.193899	1.46096	0.061	0.236	2.91289	1.11e-52	4.7e-48	up
snap_masked-HiC_scaffold_14-processed-gene-682.0	0.0262256	0.806009	0.01	0.151	4.93644	1.23e-52	5.23e-48	up
snap_masked-HiC_scaffold_5-processed-gene-1215.8	1.74205	0.738295	0.395	0.161	-1.23841	1.44e-52	6.12e-48	down
maker-HiC_scaffold_7-snap-gene-34.7	0.747779	2.05879	0.242	0.371	1.46099	1.71e-52	7.27e-48	up
maker-HiC_scaffold_12-snap-gene-302.41	1.09019	0.464142	0.313	0.109	-1.23176	2.15e-52	9.15e-48	down
maker-HiC_scaffold_9-snap-gene-939.4	0.971462	0.240461	0.24	0.059	-2.0139	2.72e-52	1.16e-47	down
maker-HiC_scaffold_8-snap-gene-246.27	0.267152	1.55393	0.095	0.242	2.53974	2.73e-52	1.16e-47	up
maker-HiC_scaffold_2-snap-gene-97.1	1.60452	0.546707	0.339	0.12	-1.55313	3.15e-52	1.34e-47	down
maker-HiC_scaffold_1-snap-gene-2153.40	1.2678	0.414214	0.275	0.08	-1.61365	3.42e-52	1.45e-47	down
maker-HiC_scaffold_13-snap-gene-1437.20	0.128067	1.05674	0.046	0.218	3.04366	3.57e-52	1.52e-47	up
maker-HiC_scaffold_11-snap-gene-1382.4	3.15103	5.148	0.61	0.644	0.708173	3.64e-52	1.55e-47	up
maker-HiC_scaffold_9-snap-gene-466.20	1.17448	0.373995	0.282	0.084	-1.65067	3.98e-52	1.69e-47	down
maker-HiC_scaffold_1-snap-gene-230.53	1.5316	0.682016	0.365	0.142	-1.16705	4.1e-52	1.74e-47	down
maker-HiC_scaffold_1-snap-gene-2120.24	1.94724	0.840908	0.419	0.177	-1.21131	5.03e-52	2.14e-47	down
maker-HiC_scaffold_13-snap-gene-1500.5	1.75894	0.930798	0.451	0.21	-0.918091	6.96e-52	2.96e-47	down
maker-HiC_scaffold_5-snap-gene-1067.1	1.90608	3.88894	0.447	0.522	1.02873	1.03e-51	4.36e-47	up
augustus_masked-HiC_scaffold_4-processed-gene-500.8	0.292216	1.45249	0.091	0.284	2.31303	1.1e-51	4.68e-47	up
snap_masked-HiC_scaffold_10-processed-gene-2013.14	0.11895	1.34811	0.045	0.196	3.50141	1.41e-51	6e-47	up
genemark-HiC_scaffold_1-processed-gene-283.64	0.433695	0.0800006	0.153	0.021	-2.43713	1.65e-51	7.01e-47	down
maker-HiC_scaffold_1-snap-gene-1729.5	2.73843	1.53039	0.574	0.31	-0.839403	1.93e-51	8.18e-47	down
genemark-HiC_scaffold_1-processed-gene-196.33	1.07016	0.439281	0.304	0.104	-1.28442	2.14e-51	9.09e-47	down
augustus_masked-HiC_scaffold_13-processed-gene-1273.11	0.41509	0.0306692	0.122	0.009	-3.75422	2.3e-51	9.77e-47	down
maker-HiC_scaffold_9-snap-gene-206.0	3.61921	2.17116	0.64	0.372	-0.737184	2.72e-51	1.15e-46	down
augustus_masked-HiC_scaffold_3-processed-gene-1268.23	1.33936	0.582097	0.321	0.114	-1.20207	2.81e-51	1.19e-46	down
maker-HiC_scaffold_12-snap-gene-1725.0	1.49939	3.60525	0.361	0.477	1.26567	2.86e-51	1.21e-46	up
maker-HiC_scaffold_1-snap-gene-283.1	0.744231	0.256147	0.225	0.057	-1.53841	2.96e-51	1.26e-46	down
snap_masked-HiC_scaffold_1-processed-gene-750.9	1.36928	0.378788	0.259	0.072	-1.85368	3.35e-51	1.42e-46	down
maker-HiC_scaffold_15-snap-gene-549.2	2.27456	1.24786	0.516	0.26	-0.866084	3.67e-51	1.56e-46	down
maker-HiC_scaffold_12-snap-gene-149.3	0.47732	0.0700551	0.143	0.017	-2.76664	4.22e-51	1.79e-46	down
maker-HiC_scaffold_10-snap-gene-79.6	0.132488	1.19176	0.057	0.206	3.16819	4.34e-51	1.84e-46	up
maker-HiC_scaffold_13-snap-gene-1769.16	6.31865	3.61475	0.745	0.503	-0.805704	4.85e-51	2.06e-46	down
maker-HiC_scaffold_8-snap-gene-1141.15	0.372803	0.0222093	0.104	0.004	-4.06308	6e-51	2.55e-46	down
genemark-HiC_scaffold_1-processed-gene-1908.10	1.80217	4.03943	0.401	0.55	1.16437	6.41e-51	2.72e-46	up
maker-HiC_scaffold_13-snap-gene-1774.34	0.160026	1.41754	0.05	0.209	3.14621	6.55e-51	2.78e-46	up
genemark-scaffold_1280_fragment_3-processed-gene-0.5	0.748262	2.27863	0.224	0.39	1.60642	6.87e-51	2.92e-46	up
maker-HiC_scaffold_3-snap-gene-66.28	0.629456	0.187158	0.196	0.042	-1.74931	8.1e-51	3.44e-46	down
augustus_masked-HiC_scaffold_3-processed-gene-1141.2	1.23794	0.465394	0.315	0.108	-1.41122	9.44e-51	4.01e-46	down
maker-HiC_scaffold_2-snap-gene-1875.11	1.13145	0.558605	0.321	0.123	-1.01814	9.88e-51	4.19e-46	down
maker-HiC_scaffold_12-snap-gene-100.50	0.191788	1.24424	0.061	0.236	2.69704	1.02e-50	4.33e-46	up
snap_masked-HiC_scaffold_3-processed-gene-194.6	1.1579	0.412793	0.273	0.083	-1.48779	1.04e-50	4.42e-46	down
augustus_masked-HiC_scaffold_5-processed-gene-528.10	2.78304	1.20274	0.48	0.237	-1.21027	1.13e-50	4.8e-46	down
maker-HiC_scaffold_8-snap-gene-699.36	1.06229	0.499934	0.309	0.111	-1.08722	1.34e-50	5.67e-46	down
maker-HiC_scaffold_3-snap-gene-64.5	1.15738	0.478584	0.301	0.102	-1.27385	1.35e-50	5.72e-46	down
maker-HiC_scaffold_10-snap-gene-778.14	1.51628	0.626206	0.351	0.131	-1.27569	1.35e-50	5.74e-46	down
maker-HiC_scaffold_12-snap-gene-1079.4	1.28376	0.553279	0.345	0.131	-1.21415	1.6e-50	6.79e-46	down
snap_masked-HiC_scaffold_1-processed-gene-228.14	0.523059	0.121527	0.171	0.029	-2.10478	1.6e-50	6.8e-46	down
maker-HiC_scaffold_12-snap-gene-1692.5	5.30911	3.29111	0.752	0.5	-0.689876	1.92e-50	8.14e-46	down
genemark-HiC_scaffold_10-processed-gene-2094.10	1.44985	0.307896	0.213	0.047	-2.23502	2.07e-50	8.81e-46	down
augustus_masked-HiC_scaffold_7-processed-gene-191.10	0.0547091	0.970009	0.028	0.164	4.14566	2.84e-50	1.21e-45	up
maker-HiC_scaffold_7-snap-gene-1580.80	0.834683	2.22724	0.268	0.392	1.41585	3.47e-50	1.47e-45	up
maker-HiC_scaffold_10-snap-gene-2060.23	0.797763	0.280996	0.241	0.067	-1.50508	3.85e-50	1.63e-45	down
maker-HiC_scaffold_4-snap-gene-94.4	0.144263	1.02117	0.059	0.217	2.82258	4.61e-50	1.96e-45	up
maker-HiC_scaffold_10-snap-gene-1840.45	0.728346	0.203127	0.21	0.047	-1.84173	4.64e-50	1.97e-45	down
maker-HiC_scaffold_5-snap-gene-705.28	1.28111	0.665576	0.282	0.099	-0.944619	4.72e-50	2.01e-45	down
maker-HiC_scaffold_7-snap-gene-1246.11	6.2592	3.77849	0.768	0.519	-0.728155	4.93e-50	2.09e-45	down
genemark-HiC_scaffold_5-processed-gene-1487.37	3.80684	5.93476	0.663	0.671	0.640582	5.06e-50	2.15e-45	up
maker-HiC_scaffold_5-snap-gene-239.5	0.523551	0.129797	0.172	0.031	-2.01124	5.96e-50	2.53e-45	down
maker-HiC_scaffold_7-snap-gene-697.23	0.631542	0.172462	0.186	0.038	-1.872	6.69e-50	2.84e-45	down
snap_masked-HiC_scaffold_13-processed-gene-160.1	5.58664	3.30059	0.739	0.485	-0.759238	6.87e-50	2.92e-45	down
maker-HiC_scaffold_13-snap-gene-25.34	0.246357	1.38935	0.087	0.25	2.49511	6.94e-50	2.95e-45	up
augustus_masked-HiC_scaffold_2-processed-gene-409.4	5.21389	3.3015	0.756	0.506	-0.659222	7.97e-50	3.38e-45	down
maker-HiC_scaffold_14-snap-gene-1234.6	0.570642	0.111584	0.164	0.026	-2.35341	8.57e-50	3.64e-45	down
maker-HiC_scaffold_8-snap-gene-412.6	1.06519	0.386392	0.283	0.091	-1.46274	9.46e-50	4.02e-45	down
maker-HiC_scaffold_11-snap-gene-1688.42	0.593531	0.147748	0.191	0.039	-2.00545	9.84e-50	4.18e-45	down
maker-HiC_scaffold_14-snap-gene-1007.0	3.2699	1.83579	0.581	0.319	-0.83281	1.15e-49	4.88e-45	down
maker-HiC_scaffold_1-snap-gene-1720.1	1.54574	0.71094	0.393	0.165	-1.12039	1.19e-49	5.06e-45	down
augustus_masked-HiC_scaffold_13-processed-gene-716.34	2.03088	0.899289	0.435	0.195	-1.17516	1.25e-49	5.29e-45	down
maker-HiC_scaffold_15-snap-gene-81.35	0.796345	0.201875	0.225	0.055	-1.9794	1.75e-49	7.45e-45	down
augustus_masked-HiC_scaffold_2-processed-gene-1880.11	4.74473	7.35818	0.671	0.646	0.633014	1.78e-49	7.55e-45	up
maker-HiC_scaffold_12-snap-gene-95.1	0.551902	0.116178	0.166	0.027	-2.2471	1.85e-49	7.84e-45	down
maker-HiC_scaffold_14-snap-gene-441.7	0.434946	0.0757922	0.15	0.021	-2.51914	1.89e-49	8.03e-45	down
maker-HiC_scaffold_10-snap-gene-1987.39	2.68909	1.52771	0.543	0.288	-0.815707	1.96e-49	8.34e-45	down
augustus_masked-HiC_scaffold_13-processed-gene-949.1	0.623263	0.144532	0.189	0.037	-2.10769	1.99e-49	8.46e-45	down
maker-HiC_scaffold_7-snap-gene-1106.39	2.61346	1.54822	0.561	0.305	-0.755315	2.26e-49	9.59e-45	down
maker-HiC_scaffold_14-snap-gene-1386.44	0.434695	0.048776	0.129	0.012	-3.15314	2.41e-49	1.02e-44	down
maker-HiC_scaffold_8-snap-gene-581.5	0.795807	0.244188	0.221	0.054	-1.70402	2.44e-49	1.03e-44	down
maker-HiC_scaffold_5-snap-gene-528.43	4.79208	2.89355	0.696	0.436	-0.727791	2.48e-49	1.05e-44	down
maker-HiC_scaffold_6-snap-gene-1426.26	0.483775	0.0829722	0.148	0.02	-2.5422	2.53e-49	1.07e-44	down
augustus_masked-HiC_scaffold_2-processed-gene-96.20	1.05887	0.483771	0.305	0.109	-1.12997	2.73e-49	1.16e-44	down
maker-HiC_scaffold_13-snap-gene-133.4	1.20632	0.457063	0.321	0.114	-1.39995	2.77e-49	1.18e-44	down
maker-HiC_scaffold_12-snap-gene-310.26	0.588238	0.160549	0.196	0.042	-1.87273	3.14e-49	1.33e-44	down
maker-HiC_scaffold_12-snap-gene-519.32	0.641911	0.158707	0.182	0.035	-2.01533	3.44e-49	1.46e-44	down
maker-HiC_scaffold_2-snap-gene-1764.33	0.498261	1.74874	0.159	0.331	1.81114	3.58e-49	1.52e-44	up
augustus_masked-HiC_scaffold_4-processed-gene-1684.35	0.463522	0.116444	0.138	0.019	-1.99208	4.28e-49	1.82e-44	down
snap_masked-HiC_scaffold_6-processed-gene-38.14	1.82355	1.05055	0.456	0.223	-0.795548	4.78e-49	2.03e-44	down
maker-HiC_scaffold_8-snap-gene-1141.11	0.808445	0.31106	0.25	0.075	-1.37767	6.42e-49	2.73e-44	down
augustus_masked-HiC_scaffold_3-processed-gene-1482.9	6.76859	4.54744	0.826	0.597	-0.573791	6.89e-49	2.93e-44	down
maker-HiC_scaffold_6-snap-gene-204.15	0.766291	0.173578	0.203	0.044	-2.14166	6.99e-49	2.97e-44	down
augustus_masked-HiC_scaffold_12-processed-gene-1691.37	0.781007	0.285744	0.247	0.073	-1.45029	8.29e-49	3.52e-44	down
augustus_masked-HiC_scaffold_3-processed-gene-138.39	1.35864	0.500022	0.305	0.105	-1.44192	1.32e-48	5.62e-44	down
maker-HiC_scaffold_5-snap-gene-188.41	1.69387	3.77455	0.402	0.496	1.15593	1.39e-48	5.91e-44	up
maker-HiC_scaffold_1-snap-gene-2022.31	2.00717	1.1469	0.479	0.241	-0.807363	1.65e-48	7e-44	down
maker-HiC_scaffold_5-snap-gene-557.3	0.712815	0.115253	0.161	0.025	-2.62768	2.21e-48	9.37e-44	down
genemark-HiC_scaffold_10-processed-gene-231.24	0.236731	1.37706	0.077	0.245	2.53977	2.42e-48	1.03e-43	up
maker-HiC_scaffold_6-snap-gene-1236.15	0.807655	0.289327	0.248	0.072	-1.48072	2.87e-48	1.22e-43	down
maker-HiC_scaffold_15-snap-gene-462.11	1.31183	0.610888	0.355	0.143	-1.10247	2.88e-48	1.22e-43	down
maker-HiC_scaffold_7-snap-gene-759.0	0.535904	0.106844	0.155	0.024	-2.32538	3.54e-48	1.5e-43	down
maker-HiC_scaffold_5-snap-gene-370.4	1.2669	3.05953	0.33	0.456	1.27194	3.54e-48	1.5e-43	up
augustus_masked-HiC_scaffold_13-processed-gene-1271.13	1.80786	3.50654	0.42	0.512	0.955722	3.57e-48	1.51e-43	up
maker-HiC_scaffold_14-snap-gene-749.54	0.367768	0.0309691	0.11	0.007	-3.56564	3.64e-48	1.55e-43	down
genemark-HiC_scaffold_11-processed-gene-490.42	5.56532	4.09606	0.734	0.481	-0.44222	3.78e-48	1.61e-43	down
maker-HiC_scaffold_10-snap-gene-1600.29	0.147743	1.38978	0.028	0.185	3.23282	4.14e-48	1.76e-43	up
snap_masked-HiC_scaffold_15-processed-gene-216.20	0.907561	2.59185	0.243	0.389	1.51381	4.92e-48	2.09e-43	up
maker-HiC_scaffold_4-snap-gene-39.4	0.419277	1.48107	0.154	0.289	1.82042	6.59e-48	2.8e-43	up
augustus_masked-HiC_scaffold_10-processed-gene-1781.25	0.894015	0.256045	0.247	0.069	-1.8035	6.78e-48	2.88e-43	down
maker-HiC_scaffold_12-snap-gene-1072.29	1.55148	0.666383	0.378	0.155	-1.2191	7.25e-48	3.08e-43	down
augustus_masked-HiC_scaffold_13-processed-gene-1576.4	0.00497374	0.56899	0.004	0.122	6.80946	8.13e-48	3.45e-43	up
maker-HiC_scaffold_15-snap-gene-505.5	10.954	7.94154	0.919	0.745	-0.463967	8.55e-48	3.63e-43	down
maker-HiC_scaffold_7-snap-gene-1041.7	0.838663	0.296966	0.232	0.064	-1.49748	9.38e-48	3.98e-43	down
maker-HiC_scaffold_1-snap-gene-391.13	0.296483	0.0166903	0.101	0.005	-4.14273	1.01e-47	4.28e-43	down
maker-HiC_scaffold_14-snap-gene-958.42	1.91157	3.76276	0.44	0.543	0.976996	1.01e-47	4.28e-43	up
augustus_masked-HiC_scaffold_5-processed-gene-167.7	0.356406	0.0615188	0.112	0.01	-2.53248	1.08e-47	4.59e-43	down
maker-HiC_scaffold_7-snap-gene-683.27	4.30224	2.68001	0.689	0.432	-0.682831	1.14e-47	4.82e-43	down
maker-HiC_scaffold_12-snap-gene-656.4	0.488234	0.0871364	0.147	0.021	-2.48486	1.39e-47	5.89e-43	down
maker-HiC_scaffold_14-snap-gene-1175.22	0.611264	0.174657	0.193	0.043	-1.80668	1.5e-47	6.35e-43	down
snap_masked-HiC_scaffold_15-processed-gene-808.36	0.681919	0.154529	0.162	0.027	-2.141	1.83e-47	7.76e-43	down
maker-HiC_scaffold_7-snap-gene-1473.5	0.359622	1.36183	0.134	0.275	1.9207	2.21e-47	9.37e-43	up
maker-HiC_scaffold_2-snap-gene-1653.21	0.444419	1.56584	0.151	0.311	1.81672	2.3e-47	9.79e-43	up
augustus_masked-HiC_scaffold_15-processed-gene-32.30	0.263649	1.28069	0.104	0.245	2.2798	2.73e-47	1.16e-42	up
maker-HiC_scaffold_12-snap-gene-1292.2	1.15854	0.578597	0.337	0.137	-1.00155	2.86e-47	1.22e-42	down
snap_masked-HiC_scaffold_3-processed-gene-1286.6	0.725156	0.236472	0.216	0.055	-1.61621	2.97e-47	1.26e-42	down
augustus_masked-HiC_scaffold_2-processed-gene-131.18	2.48939	4.59987	0.512	0.61	0.885775	3.38e-47	1.44e-42	up
augustus_masked-HiC_scaffold_4-processed-gene-391.9	4.96176	7.42963	0.679	0.686	0.582428	3.75e-47	1.59e-42	up
maker-HiC_scaffold_7-snap-gene-1469.37	13.2755	17.3183	0.949	0.919	0.383525	3.95e-47	1.68e-42	up
maker-HiC_scaffold_12-snap-gene-492.34	0.137672	1.23029	0.049	0.192	3.15876	4.1e-47	1.74e-42	up
maker-HiC_scaffold_1-snap-gene-281.0	0.849241	0.312883	0.247	0.074	-1.44026	4.64e-47	1.97e-42	down
maker-HiC_scaffold_14-snap-gene-1410.19	1.50784	0.922372	0.405	0.194	-0.709002	4.98e-47	2.11e-42	down
snap_masked-HiC_scaffold_7-processed-gene-891.1	0.516225	1.79432	0.157	0.327	1.79717	5.51e-47	2.34e-42	up
maker-HiC_scaffold_11-snap-gene-1784.5	5.79926	3.57791	0.768	0.539	-0.696735	6.54e-47	2.78e-42	down
maker-HiC_scaffold_14-snap-gene-539.0	0.607102	0.122436	0.159	0.026	-2.30898	9.48e-47	4.03e-42	down
maker-HiC_scaffold_5-snap-gene-116.57	1.27783	0.553073	0.343	0.135	-1.208	9.6e-47	4.07e-42	down
augustus_masked-HiC_scaffold_11-processed-gene-315.19	0.368015	0.033043	0.108	0.007	-3.47338	9.95e-47	4.23e-42	down
maker-HiC_scaffold_14-snap-gene-1239.16	2.21358	3.80303	0.507	0.535	0.780742	1.03e-46	4.37e-42	up
maker-HiC_scaffold_11-snap-gene-448.0	0.579951	0.100295	0.144	0.02	-2.53049	1.06e-46	4.5e-42	down
snap_masked-HiC_scaffold_10-processed-gene-1348.12	3.90611	6.37771	0.659	0.661	0.707292	1.18e-46	5e-42	up
maker-HiC_scaffold_3-snap-gene-1672.27	0.82529	0.316108	0.246	0.074	-1.3842	1.27e-46	5.39e-42	down
maker-HiC_scaffold_7-snap-gene-974.32	0.486465	0.0845331	0.15	0.022	-2.52334	1.32e-46	5.59e-42	down
maker-HiC_scaffold_3-snap-gene-226.0	1.25143	2.9982	0.313	0.47	1.26045	1.44e-46	6.11e-42	up
augustus_masked-HiC_scaffold_6-processed-gene-392.20	0.555196	0.150627	0.159	0.028	-1.88132	1.47e-46	6.25e-42	down
maker-HiC_scaffold_13-snap-gene-1481.3	0.989769	2.41369	0.288	0.387	1.28599	1.51e-46	6.4e-42	up
augustus_masked-HiC_scaffold_12-processed-gene-388.16	0.729507	2.01383	0.23	0.364	1.46482	1.51e-46	6.42e-42	up
maker-HiC_scaffold_11-snap-gene-1261.34	1.76609	3.55802	0.426	0.538	1.01047	1.65e-46	6.99e-42	up
augustus_masked-HiC_scaffold_8-processed-gene-583.39	3.94173	2.50778	0.676	0.421	-0.652401	1.68e-46	7.13e-42	down
maker-HiC_scaffold_13-snap-gene-1803.3	1.09548	0.557133	0.307	0.119	-0.97534	1.73e-46	7.36e-42	down
maker-HiC_scaffold_6-snap-gene-419.48	0.681803	0.28789	0.209	0.059	-1.24355	1.79e-46	7.6e-42	down
maker-HiC_scaffold_14-snap-gene-1097.50	0.292936	0.0167692	0.103	0.006	-4.11862	1.84e-46	7.79e-42	down
snap_masked-HiC_scaffold_8-processed-gene-469.17	0.206927	1.12815	0.078	0.227	2.4462	2.26e-46	9.62e-42	up
maker-HiC_scaffold_3-snap-gene-1096.56	0.677102	0.15888	0.189	0.04	-2.09074	2.31e-46	9.81e-42	down
maker-HiC_scaffold_6-snap-gene-1087.24	0.312809	1.60183	0.102	0.252	2.356	2.32e-46	9.86e-42	up
maker-HiC_scaffold_6-snap-gene-173.38	0.0334304	0.648354	0.015	0.145	4.27346	2.74e-46	1.17e-41	up
maker-HiC_scaffold_5-snap-gene-145.2	6.6134	5.14997	0.752	0.511	-0.360822	2.76e-46	1.17e-41	down
maker-HiC_scaffold_10-snap-gene-2151.1	1.60309	0.906875	0.417	0.199	-0.821809	2.93e-46	1.25e-41	down
maker-HiC_scaffold_4-snap-gene-1642.19	0.74222	2.46044	0.148	0.354	1.72886	2.95e-46	1.25e-41	up
maker-HiC_scaffold_13-snap-gene-1215.15	4.96555	3.71132	0.705	0.457	-0.420013	3.62e-46	1.54e-41	down
snap_masked-HiC_scaffold_10-processed-gene-484.39	0.137549	0.939642	0.045	0.203	2.77127	3.7e-46	1.57e-41	up
snap_masked-HiC_scaffold_4-processed-gene-43.9	0.644798	0.186361	0.199	0.047	-1.7902	4.63e-46	1.97e-41	down
maker-HiC_scaffold_12-snap-gene-2062.1	2.15852	3.87155	0.493	0.565	0.842839	5.31e-46	2.26e-41	up
maker-HiC_scaffold_7-snap-gene-1021.4	5.28927	7.89381	0.755	0.769	0.577644	5.97e-46	2.53e-41	up
maker-HiC_scaffold_6-snap-gene-253.12	0.452708	0.110009	0.159	0.028	-2.03997	6.49e-46	2.76e-41	down
snap_masked-HiC_scaffold_13-processed-gene-1206.16	0.498936	0.182167	0.179	0.041	-1.45309	6.85e-46	2.91e-41	down
maker-HiC_scaffold_2-snap-gene-394.31	5.80401	3.64334	0.767	0.537	-0.671774	7.82e-46	3.32e-41	down
maker-HiC_scaffold_2-snap-gene-1908.4	0.304035	0.0722933	0.121	0.015	-2.07078	8.3e-46	3.52e-41	down
maker-HiC_scaffold_10-snap-gene-24.1	0.322377	0.0484438	0.116	0.011	-2.73184	8.45e-46	3.59e-41	down
maker-HiC_scaffold_11-snap-gene-1121.28	0.273918	1.30363	0.104	0.235	2.2503	8.97e-46	3.81e-41	up
augustus_masked-HiC_scaffold_9-processed-gene-20.30	0.451165	0.101722	0.15	0.024	-2.14792	1.1e-45	4.66e-41	down
snap_masked-HiC_scaffold_7-processed-gene-1720.5	12.5868	17.3349	0.912	0.872	0.461769	1.14e-45	4.85e-41	up
augustus_masked-HiC_scaffold_14-processed-gene-177.38	1.40815	0.958026	0.395	0.198	-0.555612	1.17e-45	4.98e-41	down
augustus_masked-HiC_scaffold_4-processed-gene-488.28	0.0198917	0.814256	0.008	0.129	5.34819	1.22e-45	5.17e-41	up
maker-HiC_scaffold_12-snap-gene-1011.6	1.19094	0.694013	0.329	0.142	-0.778982	1.27e-45	5.39e-41	down
maker-HiC_scaffold_15-snap-gene-119.24	0.468604	1.68261	0.153	0.309	1.84404	1.66e-45	7.04e-41	up
maker-HiC_scaffold_13-snap-gene-151.6	0.574119	0.140267	0.175	0.035	-2.0324	1.71e-45	7.27e-41	down
maker-HiC_scaffold_2-snap-gene-1800.18	6.26045	21.2769	0.435	0.621	1.76494	1.78e-45	7.57e-41	up
maker-HiC_scaffold_12-snap-gene-1967.0	0.53435	1.62915	0.189	0.297	1.60808	1.86e-45	7.88e-41	up
snap_masked-HiC_scaffold_3-processed-gene-100.29	5.38915	3.61043	0.727	0.479	-0.577872	2.1e-45	8.91e-41	down
maker-HiC_scaffold_11-snap-gene-37.4	4.68666	2.99858	0.714	0.466	-0.644261	2.19e-45	9.29e-41	down
maker-HiC_scaffold_5-snap-gene-961.32	3.44502	5.90273	0.613	0.662	0.776855	2.37e-45	1.01e-40	up
maker-HiC_scaffold_2-snap-gene-133.3	0.0415717	0.722356	0.016	0.147	4.11577	2.5e-45	1.06e-40	up
maker-HiC_scaffold_2-snap-gene-1276.26	0.846732	0.370853	0.232	0.072	-1.19084	2.64e-45	1.12e-40	down
maker-HiC_scaffold_14-snap-gene-1241.3	0.123498	1.04626	0.053	0.19	3.08165	2.7e-45	1.15e-40	up
maker-HiC_scaffold_3-snap-gene-2.22	0.638506	0.238723	0.21	0.058	-1.41899	2.74e-45	1.16e-40	down
maker-HiC_scaffold_14-snap-gene-1368.0	0.664606	0.272751	0.22	0.066	-1.2846	3.45e-45	1.46e-40	down
maker-HiC_scaffold_13-snap-gene-1556.46	3.6251	2.13826	0.643	0.392	-0.761559	3.57e-45	1.52e-40	down
maker-HiC_scaffold_6-snap-gene-672.21	0.465495	1.79626	0.155	0.288	1.94793	4.18e-45	1.77e-40	up
maker-HiC_scaffold_8-snap-gene-364.30	1.7977	0.965999	0.391	0.179	-0.895987	4.47e-45	1.9e-40	down
maker-HiC_scaffold_5-snap-gene-1802.13	0.825576	0.36518	0.25	0.083	-1.17657	4.51e-45	1.92e-40	down
augustus_masked-HiC_scaffold_5-processed-gene-1151.13	2.23139	1.34449	0.504	0.27	-0.730836	4.95e-45	2.1e-40	down
maker-HiC_scaffold_13-snap-gene-1458.21	0.339605	0.0551495	0.121	0.013	-2.62025	5.15e-45	2.19e-40	down
maker-HiC_scaffold_12-snap-gene-937.20	0.630346	0.30226	0.224	0.072	-1.06011	5.2e-45	2.21e-40	down
augustus_masked-HiC_scaffold_3-processed-gene-511.57	1.26954	2.63452	0.341	0.432	1.05317	6.84e-45	2.9e-40	up
maker-HiC_scaffold_1-snap-gene-769.4	0.944571	0.539936	0.248	0.093	-0.806758	7.31e-45	3.1e-40	down
augustus_masked-HiC_scaffold_12-processed-gene-942.3	1.87892	1.09979	0.468	0.241	-0.772617	8.94e-45	3.79e-40	down
maker-HiC_scaffold_8-snap-gene-503.34	1.1125	0.501248	0.292	0.106	-1.15005	9.46e-45	4.02e-40	down
augustus_masked-HiC_scaffold_14-processed-gene-519.47	0.535732	1.91311	0.165	0.249	1.83614	9.47e-45	4.02e-40	up
maker-HiC_scaffold_13-snap-gene-140.4	1.41175	2.93051	0.362	0.479	1.05361	9.67e-45	4.11e-40	up
maker-HiC_scaffold_8-snap-gene-425.0	0.353652	1.43141	0.119	0.272	2.01673	1.09e-44	4.62e-40	up
augustus_masked-HiC_scaffold_14-processed-gene-779.98	0.468582	0.0871535	0.144	0.022	-2.42532	1.09e-44	4.63e-40	down
genemark-HiC_scaffold_5-processed-gene-1751.23	0.703469	0.0800223	0.128	0.015	-3.13441	1.17e-44	4.99e-40	down
maker-HiC_scaffold_10-snap-gene-1124.5	0.291877	1.32822	0.105	0.243	2.18568	1.21e-44	5.16e-40	up
maker-HiC_scaffold_4-snap-gene-35.42	0.976039	0.485064	0.281	0.104	-1.00862	1.36e-44	5.78e-40	down
snap_masked-HiC_scaffold_12-processed-gene-342.44	0.597475	0.209902	0.207	0.056	-1.50872	1.44e-44	6.11e-40	down
augustus_masked-HiC_scaffold_2-processed-gene-120.33	0.248189	1.33137	0.095	0.226	2.42293	1.63e-44	6.91e-40	up
maker-HiC_scaffold_13-snap-gene-1020.39	0.389909	0.0324026	0.112	0.009	-3.58488	1.82e-44	7.72e-40	down
maker-HiC_scaffold_10-snap-gene-504.1	1.67761	0.843999	0.373	0.163	-0.991007	2.18e-44	9.25e-40	down
maker-HiC_scaffold_12-snap-gene-323.37	0.675509	0.284329	0.105	0.011	-1.24812	2.33e-44	9.89e-40	down
maker-HiC_scaffold_8-snap-gene-183.34	0.91967	0.547676	0.279	0.112	-0.747687	2.62e-44	1.11e-39	down
maker-HiC_scaffold_10-snap-gene-1026.3	0.503556	0.119832	0.164	0.031	-2.07022	2.66e-44	1.13e-39	down
maker-HiC_scaffold_6-snap-gene-1421.25	3.39802	2.24014	0.648	0.4	-0.601083	2.84e-44	1.2e-39	down
maker-HiC_scaffold_1-snap-gene-1964.62	0.215366	1.1051	0.085	0.219	2.35878	3.15e-44	1.34e-39	up
maker-HiC_scaffold_14-snap-gene-950.18	0.770202	0.409658	0.24	0.086	-0.910653	3.28e-44	1.39e-39	down
snap_masked-HiC_scaffold_1-processed-gene-494.13	0.0961556	1.07202	0.032	0.169	3.47745	3.38e-44	1.43e-39	up
maker-HiC_scaffold_12-snap-gene-436.17	0.649141	0.245734	0.214	0.061	-1.40107	3.9e-44	1.66e-39	down
maker-HiC_scaffold_5-snap-gene-192.48	0.602789	0.284879	0.205	0.061	-1.08104	3.96e-44	1.68e-39	down
augustus_masked-HiC_scaffold_2-processed-gene-1761.3	0.00490478	0.487074	0.004	0.114	6.60499	4.43e-44	1.88e-39	up
maker-HiC_scaffold_11-snap-gene-316.28	0.949834	0.386441	0.281	0.1	-1.29721	4.53e-44	1.92e-39	down
augustus_masked-HiC_scaffold_6-processed-gene-1353.35	1.62986	2.9951	0.423	0.488	0.877822	4.56e-44	1.94e-39	up
augustus_masked-HiC_scaffold_1-processed-gene-231.33	0.407865	0.0771777	0.147	0.023	-2.40032	5.01e-44	2.13e-39	down
maker-HiC_scaffold_9-snap-gene-1185.19	0.366464	0.0721158	0.121	0.015	-2.34368	5.72e-44	2.43e-39	down
maker-HiC_scaffold_11-snap-gene-1631.36	1.83917	1.06645	0.454	0.23	-0.786182	5.87e-44	2.49e-39	down
maker-HiC_scaffold_15-snap-gene-1471.18	0.347553	0.0632297	0.121	0.014	-2.45669	6.01e-44	2.55e-39	down
augustus_masked-HiC_scaffold_5-processed-gene-467.12	1.3079	0.590664	0.331	0.132	-1.14671	6.27e-44	2.66e-39	down
augustus_masked-HiC_scaffold_6-processed-gene-1122.14	0.0586222	0.766226	0.017	0.151	3.70598	6.33e-44	2.69e-39	up
augustus_masked-HiC_scaffold_1-processed-gene-1337.0	0.315393	0.03115	0.105	0.008	-3.33568	6.45e-44	2.74e-39	down
maker-HiC_scaffold_3-snap-gene-16.21	1.46057	2.81432	0.386	0.438	0.94621	1.09e-43	4.63e-39	up
maker-HiC_scaffold_3-snap-gene-284.11	0.496845	0.113625	0.142	0.022	-2.12753	1.15e-43	4.88e-39	down
maker-HiC_scaffold_5-snap-gene-678.5	0.186634	1.05883	0.072	0.218	2.50355	1.17e-43	4.96e-39	up
maker-HiC_scaffold_1-snap-gene-1707.0	0.996313	0.420922	0.283	0.101	-1.24285	1.29e-43	5.46e-39	down
maker-HiC_scaffold_12-snap-gene-2.15	1.32657	0.722217	0.287	0.113	-0.877105	1.29e-43	5.49e-39	down
maker-HiC_scaffold_7-snap-gene-872.21	0.599694	1.79067	0.188	0.338	1.57804	1.33e-43	5.63e-39	up
maker-HiC_scaffold_5-snap-gene-64.13	1.65899	0.816749	0.408	0.189	-1.02225	1.42e-43	6.04e-39	down
augustus_masked-HiC_scaffold_8-processed-gene-378.42	0.582559	0.176639	0.183	0.042	-1.72103	1.45e-43	6.17e-39	down
maker-HiC_scaffold_15-snap-gene-450.24	0.502399	1.63	0.164	0.303	1.69777	1.45e-43	6.17e-39	up
maker-HiC_scaffold_7-snap-gene-1040.0	1.16665	0.580348	0.329	0.136	-1.00725	1.5e-43	6.37e-39	down
augustus_masked-HiC_scaffold_10-processed-gene-1706.2	0.758722	0.224464	0.195	0.047	-1.75664	1.6e-43	6.79e-39	down
maker-HiC_scaffold_15-snap-gene-1080.0	0.147511	0.892267	0.061	0.203	2.59584	1.76e-43	7.46e-39	up
maker-HiC_scaffold_8-snap-gene-978.15	1.48498	0.723907	0.38	0.169	-1.03647	1.84e-43	7.81e-39	down
augustus_masked-HiC_scaffold_1-processed-gene-1439.22	6.67153	4.4309	0.78	0.551	-0.590406	1.99e-43	8.45e-39	down
maker-HiC_scaffold_11-snap-gene-191.46	2.04675	1.23599	0.493	0.264	-0.727615	2.46e-43	1.04e-38	down
genemark-HiC_scaffold_3-processed-gene-1204.28	0.0731726	0.733819	0.032	0.164	3.32428	2.88e-43	1.22e-38	up
maker-HiC_scaffold_4-snap-gene-652.3	0.273991	1.35309	0.093	0.238	2.30364	3.18e-43	1.35e-38	up
augustus_masked-HiC_scaffold_13-processed-gene-1526.7	0.388409	0.0829943	0.131	0.019	-2.22513	3.35e-43	1.42e-38	down
augustus_masked-HiC_scaffold_10-processed-gene-319.3	2.06383	3.56857	0.474	0.534	0.789993	3.58e-43	1.52e-38	up
maker-HiC_scaffold_6-snap-gene-228.37	1.98925	4.03903	0.438	0.473	1.02174	3.71e-43	1.58e-38	up
augustus_masked-HiC_scaffold_10-processed-gene-272.5	5.04785	6.85867	0.671	0.589	0.442252	4.25e-43	1.81e-38	up
augustus_masked-HiC_scaffold_13-processed-gene-395.3	1.57407	0.581566	0.268	0.091	-1.43633	4.27e-43	1.81e-38	down
maker-HiC_scaffold_8-snap-gene-312.17	0.413763	1.53217	0.142	0.271	1.88845	4.35e-43	1.85e-38	up
genemark-HiC_scaffold_12-processed-gene-436.0	13.3816	17.3008	0.945	0.906	0.370593	4.67e-43	1.98e-38	up
maker-HiC_scaffold_4-snap-gene-269.6	0.884681	1.85662	0.29	0.347	1.06936	5.35e-43	2.27e-38	up
maker-HiC_scaffold_15-snap-gene-239.2	0.650654	0.251185	0.196	0.053	-1.37279	5.97e-43	2.54e-38	down
augustus_masked-HiC_scaffold_13-processed-gene-611.1	0.674328	0.234256	0.21	0.059	-1.52496	6.18e-43	2.62e-38	down
maker-HiC_scaffold_9-snap-gene-873.4	2.73093	1.49157	0.494	0.26	-0.87252	6.91e-43	2.93e-38	down
snap_masked-HiC_scaffold_6-processed-gene-1073.19	0.672155	0.207065	0.192	0.048	-1.69823	7.07e-43	3e-38	down
genemark-HiC_scaffold_11-processed-gene-813.47	1.21239	0.604468	0.333	0.139	-1.004	8.79e-43	3.73e-38	down
snap_masked-HiC_scaffold_12-processed-gene-2023.19	0.577769	0.14614	0.185	0.042	-1.9824	9.99e-43	4.24e-38	down
snap_masked-HiC_scaffold_15-processed-gene-223.35	0.596049	1.8815	0.18	0.323	1.65822	1.42e-42	6.04e-38	up
maker-HiC_scaffold_15-snap-gene-391.16	1.57695	0.810389	0.409	0.193	-0.960367	1.42e-42	6.05e-38	down
augustus_masked-HiC_scaffold_8-processed-gene-393.1	5.77897	8.66521	0.74	0.772	0.584413	1.53e-42	6.5e-38	up
maker-HiC_scaffold_12-snap-gene-928.2	1.81958	1.34068	0.36	0.178	-0.440615	1.61e-42	6.85e-38	down
maker-HiC_scaffold_8-snap-gene-119.15	0.416439	0.0699298	0.118	0.014	-2.57241	2.31e-42	9.82e-38	down
maker-HiC_scaffold_7-snap-gene-882.29	0.707924	1.80978	0.235	0.31	1.35403	2.34e-42	9.94e-38	up
maker-HiC_scaffold_3-snap-gene-704.6	0.616414	1.67452	0.199	0.33	1.44163	2.62e-42	1.11e-37	up
maker-HiC_scaffold_8-snap-gene-500.26	0.986915	2.08682	0.305	0.379	1.08023	2.74e-42	1.16e-37	up
maker-HiC_scaffold_14-snap-gene-100.15	20.6418	15.0491	0.973	0.876	-0.45589	2.76e-42	1.17e-37	down
maker-HiC_scaffold_13-snap-gene-1333.9	1.89214	1.28861	0.459	0.25	-0.554164	2.77e-42	1.17e-37	down
maker-HiC_scaffold_8-snap-gene-1090.0	3.85497	2.47915	0.659	0.416	-0.63685	3.48e-42	1.48e-37	down
maker-HiC_scaffold_7-snap-gene-1087.20	2.13077	1.11491	0.46	0.233	-0.934386	4.18e-42	1.77e-37	down
augustus_masked-HiC_scaffold_2-processed-gene-1781.9	3.95298	2.32063	0.618	0.376	-0.7684	5.06e-42	2.15e-37	down
augustus_masked-HiC_scaffold_6-processed-gene-69.30	1.30242	0.674566	0.364	0.163	-0.949065	6.09e-42	2.59e-37	down
maker-HiC_scaffold_15-snap-gene-745.49	1.0405	0.507767	0.305	0.123	-1.03489	6.93e-42	2.94e-37	down
augustus_masked-HiC_scaffold_11-processed-gene-33.12	5.10958	6.69565	0.669	0.553	0.390012	6.96e-42	2.96e-37	up
maker-HiC_scaffold_12-snap-gene-347.5	1.8169	3.21068	0.363	0.305	0.821368	7.11e-42	3.02e-37	up
genemark-HiC_scaffold_5-processed-gene-1754.17	1.98741	0.794983	0.376	0.166	-1.32178	7.37e-42	3.13e-37	down
maker-HiC_scaffold_8-snap-gene-1123.0	4.59712	3.04012	0.725	0.487	-0.596587	7.48e-42	3.17e-37	down
maker-HiC_scaffold_6-snap-gene-1033.25	0.575965	0.262848	0.202	0.062	-1.13145	7.56e-42	3.21e-37	down
augustus_masked-HiC_scaffold_7-processed-gene-1234.27	1.35125	0.813807	0.379	0.182	-0.731471	9.41e-42	3.99e-37	down
augustus_masked-HiC_scaffold_7-processed-gene-1088.45	3.31291	2.19099	0.577	0.341	-0.596493	1.03e-41	4.38e-37	down
maker-HiC_scaffold_7-snap-gene-1517.2	0.384125	0.110634	0.128	0.021	-1.79486	1.11e-41	4.72e-37	down
maker-HiC_scaffold_3-snap-gene-28.1	0.596611	1.55305	0.214	0.309	1.38009	1.12e-41	4.76e-37	up
maker-HiC_scaffold_10-snap-gene-1860.33	1.77516	3.68593	0.396	0.484	1.05404	1.23e-41	5.22e-37	up
augustus_masked-HiC_scaffold_1-processed-gene-518.18	2.75843	1.58441	0.556	0.318	-0.799865	1.32e-41	5.62e-37	down
maker-HiC_scaffold_7-snap-gene-1021.6	0.395998	0.0950761	0.131	0.021	-2.05719	1.44e-41	6.1e-37	down
maker-HiC_scaffold_11-snap-gene-756.2	1.52917	0.950102	0.382	0.186	-0.686532	1.65e-41	7.02e-37	down
maker-HiC_scaffold_3-snap-gene-193.14	3.44807	5.7246	0.64	0.649	0.731372	1.68e-41	7.15e-37	up
maker-HiC_scaffold_8-snap-gene-314.6	0.376946	0.0543165	0.112	0.012	-2.79262	1.69e-41	7.17e-37	down
maker-HiC_scaffold_7-snap-gene-985.38	0.523862	0.167243	0.163	0.036	-1.64665	1.79e-41	7.61e-37	down
maker-HiC_scaffold_12-snap-gene-813.0	2.76022	4.55015	0.573	0.624	0.721108	1.87e-41	7.93e-37	up
maker-HiC_scaffold_10-snap-gene-2110.86	0.692682	0.380888	0.24	0.089	-0.862653	1.98e-41	8.42e-37	down
maker-HiC_scaffold_10-snap-gene-1916.0	2.90827	1.74515	0.589	0.349	-0.736771	2.05e-41	8.69e-37	down
maker-HiC_scaffold_4-snap-gene-1277.3	0.0221704	0.644254	0.008	0.121	4.85465	2.08e-41	8.85e-37	up
maker-HiC_scaffold_11-snap-gene-898.36	6.99058	4.76648	0.83	0.626	-0.552478	2.12e-41	9.02e-37	down
maker-HiC_scaffold_3-snap-gene-2.20	5.93575	3.83945	0.765	0.537	-0.628519	2.15e-41	9.14e-37	down
maker-HiC_scaffold_15-snap-gene-235.8	0.677957	0.310708	0.213	0.068	-1.12538	2.28e-41	9.68e-37	down
augustus_masked-HiC_scaffold_5-processed-gene-298.29	3.12353	4.86895	0.579	0.561	0.64042	3.31e-41	1.4e-36	up
maker-HiC_scaffold_13-snap-gene-7.24	0.483965	0.229678	0.183	0.055	-1.07496	3.48e-41	1.48e-36	down
maker-HiC_scaffold_3-snap-gene-144.27	0.23557	0.0383391	0.102	0.01	-2.61612	3.69e-41	1.57e-36	down
maker-HiC_scaffold_6-snap-gene-818.8	2.13175	1.34527	0.496	0.272	-0.664103	3.76e-41	1.6e-36	down
maker-HiC_scaffold_6-snap-gene-1294.3	0.720563	1.68326	0.241	0.33	1.22394	3.88e-41	1.65e-36	up
maker-HiC_scaffold_6-snap-gene-781.3	2.48508	4.03121	0.539	0.536	0.697897	4.34e-41	1.84e-36	up
augustus_masked-HiC_scaffold_11-processed-gene-1236.1	0.767232	0.198757	0.188	0.045	-1.94812	4.4e-41	1.87e-36	down
maker-HiC_scaffold_13-snap-gene-826.32	0.668695	0.268654	0.214	0.064	-1.31528	5.55e-41	2.36e-36	down
snap_masked-HiC_scaffold_2-processed-gene-1841.23	3.24019	5.37394	0.566	0.583	0.729887	5.64e-41	2.4e-36	up
maker-HiC_scaffold_10-snap-gene-1903.11	0.77404	0.326374	0.231	0.075	-1.24563	6.35e-41	2.7e-36	down
maker-HiC_scaffold_7-snap-gene-1023.19	0.552798	0.172573	0.162	0.036	-1.67897	6.57e-41	2.79e-36	down
maker-HiC_scaffold_13-snap-gene-1467.12	3.00993	1.96723	0.609	0.373	-0.613543	7.54e-41	3.2e-36	down
augustus_masked-HiC_scaffold_3-processed-gene-343.20	0.26669	1.22087	0.081	0.238	2.19426	7.8e-41	3.31e-36	up
snap_masked-HiC_scaffold_6-processed-gene-1019.3	4.73486	3.1495	0.727	0.497	-0.588182	8.08e-41	3.43e-36	down
maker-HiC_scaffold_1-snap-gene-1539.0	0.406041	0.104243	0.136	0.023	-1.96064	8.71e-41	3.7e-36	down
maker-HiC_scaffold_10-snap-gene-1829.3	0.333767	1.29242	0.128	0.225	1.95284	1.01e-40	4.3e-36	up
maker-HiC_scaffold_8-snap-gene-677.22	1.46827	2.69851	0.39	0.44	0.877995	1.12e-40	4.76e-36	up
augustus_masked-HiC_scaffold_12-processed-gene-41.0	1.22292	2.65802	0.315	0.444	1.11996	1.18e-40	5.01e-36	up
augustus_masked-HiC_scaffold_3-processed-gene-1699.14	1.15349	0.735853	0.331	0.157	-0.648439	1.31e-40	5.54e-36	down
maker-HiC_scaffold_1-snap-gene-1852.17	0.255577	0.952412	0.118	0.179	1.89741	1.39e-40	5.9e-36	up
maker-HiC_scaffold_2-snap-gene-291.14	0.655624	1.81695	0.199	0.355	1.47044	1.43e-40	6.09e-36	up
maker-HiC_scaffold_7-snap-gene-869.15	0.111354	0.927344	0.045	0.173	3.05681	1.58e-40	6.72e-36	up
maker-HiC_scaffold_14-snap-gene-960.27	0.55473	0.195047	0.178	0.046	-1.50749	1.66e-40	7.03e-36	down
maker-HiC_scaffold_12-snap-gene-153.8	1.01757	2.33259	0.285	0.386	1.19672	1.67e-40	7.07e-36	up
augustus_masked-HiC_scaffold_1-processed-gene-1544.26	2.62086	1.20197	0.466	0.254	-1.12458	1.82e-40	7.71e-36	down
snap_masked-HiC_scaffold_5-processed-gene-9.23	0.819696	2.03283	0.251	0.377	1.31022	1.88e-40	7.97e-36	up
maker-HiC_scaffold_4-snap-gene-1696.35	0.994108	2.0669	0.294	0.342	1.05592	2.5e-40	1.06e-35	up
maker-HiC_scaffold_13-snap-gene-1226.22	2.69052	1.76565	0.565	0.334	-0.607657	2.54e-40	1.08e-35	down
snap_masked-HiC_scaffold_5-processed-gene-1145.5	3.33989	5.01992	0.567	0.556	0.58785	2.87e-40	1.22e-35	up
maker-HiC_scaffold_1-snap-gene-250.8	1.14154	0.557681	0.321	0.135	-1.03333	3.18e-40	1.35e-35	down
maker-HiC_scaffold_2-snap-gene-59.39	0.4474	0.104083	0.15	0.028	-2.10277	3.19e-40	1.36e-35	down
maker-HiC_scaffold_4-snap-gene-182.4	0.103262	0.775401	0.042	0.172	2.90743	3.8e-40	1.61e-35	up
snap_masked-HiC_scaffold_14-processed-gene-525.35	0.106756	0.975816	0.034	0.164	3.19109	3.83e-40	1.63e-35	up
maker-HiC_scaffold_12-snap-gene-613.16	1.98382	3.39326	0.465	0.517	0.774365	3.83e-40	1.63e-35	up
maker-HiC_scaffold_4-snap-gene-673.21	2.49276	4.40302	0.505	0.574	0.820725	4.3e-40	1.82e-35	up
maker-HiC_scaffold_3-snap-gene-1650.3	0.251507	1.26641	0.073	0.23	2.33161	4.36e-40	1.85e-35	up
snap_masked-HiC_scaffold_7-processed-gene-74.16	0.378039	0.0706285	0.123	0.017	-2.41855	4.52e-40	1.92e-35	down
augustus_masked-HiC_scaffold_13-processed-gene-336.31	0.382739	0.0874989	0.135	0.023	-2.12775	4.6e-40	1.95e-35	down
maker-HiC_scaffold_14-snap-gene-1382.37	0.834651	0.442665	0.248	0.095	-0.914805	4.87e-40	2.07e-35	down
augustus_masked-HiC_scaffold_15-processed-gene-357.42	0.326125	0.0966765	0.126	0.023	-1.75314	4.98e-40	2.11e-35	down
maker-HiC_scaffold_15-snap-gene-238.23	1.32324	0.674569	0.307	0.124	-0.971928	5.85e-40	2.49e-35	down
maker-HiC_scaffold_14-snap-gene-716.70	0.401414	1.43037	0.129	0.279	1.83296	8.47e-40	3.6e-35	up
maker-HiC_scaffold_11-snap-gene-144.3	0.955628	0.333939	0.218	0.064	-1.51658	8.91e-40	3.78e-35	down
maker-HiC_scaffold_6-snap-gene-1172.31	0.778736	0.282863	0.232	0.074	-1.46071	9.26e-40	3.93e-35	down
maker-HiC_scaffold_3-snap-gene-686.18	3.12703	1.73654	0.538	0.306	-0.848543	1.01e-39	4.28e-35	down
maker-HiC_scaffold_8-snap-gene-948.24	0.997046	2.15621	0.296	0.398	1.11269	1.22e-39	5.16e-35	up
maker-HiC_scaffold_10-snap-gene-423.0	2.22733	3.29788	0.524	0.527	0.5662	1.25e-39	5.29e-35	up
augustus_masked-HiC_scaffold_10-processed-gene-1772.18	0.514159	0.158907	0.147	0.03	-1.69341	1.3e-39	5.51e-35	down
maker-HiC_scaffold_13-snap-gene-1259.28	1.83983	1.05555	0.409	0.203	-0.801523	1.35e-39	5.74e-35	down
maker-HiC_scaffold_4-snap-gene-1675.13	1.26419	0.662198	0.344	0.155	-0.932773	1.37e-39	5.8e-35	down
maker-HiC_scaffold_4-snap-gene-64.26	0.398967	0.070063	0.126	0.018	-2.50785	1.43e-39	6.09e-35	down
maker-HiC_scaffold_13-snap-gene-410.3	0.644088	0.339904	0.188	0.059	-0.921928	1.47e-39	6.25e-35	down
maker-HiC_scaffold_1-snap-gene-497.19	1.87626	1.0447	0.459	0.241	-0.844705	1.65e-39	7.01e-35	down
snap_masked-HiC_scaffold_10-processed-gene-206.21	0.592015	0.291946	0.209	0.071	-1.01968	1.66e-39	7.06e-35	down
maker-HiC_scaffold_10-snap-gene-1089.46	0.098491	0.916708	0.037	0.159	3.21709	1.82e-39	7.75e-35	up
maker-HiC_scaffold_12-snap-gene-348.43	9.83555	7.34784	0.888	0.717	-0.420682	1.85e-39	7.86e-35	down
maker-HiC_scaffold_1-snap-gene-1840.20	0.357046	0.0709769	0.131	0.021	-2.32906	2.06e-39	8.73e-35	down
maker-HiC_scaffold_10-snap-gene-1616.8	3.82091	5.76051	0.652	0.681	0.592266	2.06e-39	8.75e-35	up
maker-HiC_scaffold_15-snap-gene-282.21	0.819784	0.365631	0.238	0.082	-1.16464	2.07e-39	8.79e-35	down
maker-HiC_scaffold_5-snap-gene-260.66	0.381423	1.1924	0.15	0.247	1.64415	2.21e-39	9.37e-35	up
maker-HiC_scaffold_11-snap-gene-1180.23	5.80497	3.95681	0.782	0.563	-0.552939	2.34e-39	9.92e-35	down
maker-HiC_scaffold_14-snap-gene-731.57	0.525933	0.184233	0.176	0.045	-1.51284	2.39e-39	1.01e-34	down
maker-HiC_scaffold_11-snap-gene-873.22	0.734522	1.87242	0.226	0.366	1.34991	2.41e-39	1.03e-34	up
maker-HiC_scaffold_9-snap-gene-358.21	2.56891	1.70663	0.537	0.315	-0.589974	2.47e-39	1.05e-34	down
maker-HiC_scaffold_4-snap-gene-57.16	0.264117	0.0439095	0.108	0.012	-2.58584	2.7e-39	1.15e-34	down
snap_masked-HiC_scaffold_8-processed-gene-363.5	1.6517	1.06773	0.405	0.208	-0.629356	2.75e-39	1.17e-34	down
maker-HiC_scaffold_10-snap-gene-332.1	1.31975	0.62403	0.334	0.144	-1.08045	2.85e-39	1.21e-34	down
augustus_masked-HiC_scaffold_5-processed-gene-573.2	0.0476289	0.715621	0.015	0.136	3.90646	3.17e-39	1.35e-34	up
maker-HiC_scaffold_10-snap-gene-2111.3	1.0532	0.606255	0.316	0.142	-0.796681	3.18e-39	1.35e-34	down
snap_masked-HiC_scaffold_9-processed-gene-372.11	6.05979	4.61994	0.752	0.532	-0.391386	3.31e-39	1.4e-34	down
maker-HiC_scaffold_13-snap-gene-1307.32	0.607542	0.203892	0.197	0.055	-1.57471	3.5e-39	1.49e-34	down
maker-HiC_scaffold_9-snap-gene-118.12	1.11554	0.690119	0.335	0.16	-0.692744	3.55e-39	1.51e-34	down
maker-HiC_scaffold_12-snap-gene-855.21	2.63472	4.14863	0.557	0.587	0.654966	3.56e-39	1.51e-34	up
maker-HiC_scaffold_7-snap-gene-774.23	1.49354	2.85319	0.381	0.467	0.933793	4.31e-39	1.83e-34	up
maker-HiC_scaffold_12-snap-gene-160.5	1.09353	0.580657	0.289	0.119	-0.913112	4.65e-39	1.98e-34	down
maker-HiC_scaffold_7-snap-gene-1074.26	1.41043	0.838404	0.39	0.196	-0.750346	6.15e-39	2.61e-34	down
maker-HiC_scaffold_4-snap-gene-844.0	2.05215	3.95123	0.419	0.501	0.945132	7.31e-39	3.1e-34	up
maker-HiC_scaffold_11-snap-gene-1328.6	0.309145	0.122342	0.136	0.03	-1.33665	7.94e-39	3.37e-34	down
maker-HiC_scaffold_12-snap-gene-1566.13	0.122179	0.82437	0.046	0.183	2.75329	8.13e-39	3.45e-34	up
maker-HiC_scaffold_3-snap-gene-1695.0	0.640236	0.343508	0.19	0.062	-0.898065	9.69e-39	4.11e-34	down
augustus_masked-HiC_scaffold_10-processed-gene-749.30	0.0934025	1.07563	0.029	0.153	3.52416	1.17e-38	4.97e-34	up
snap_masked-HiC_scaffold_11-processed-gene-35.30	0.674669	1.71288	0.224	0.317	1.34404	1.19e-38	5.04e-34	up
maker-HiC_scaffold_6-snap-gene-1029.11	2.43095	3.91408	0.544	0.557	0.687132	1.23e-38	5.2e-34	up
genemark-HiC_scaffold_10-processed-gene-2125.62	0.599855	1.67401	0.193	0.32	1.48047	1.23e-38	5.23e-34	up
snap_masked-HiC_scaffold_10-processed-gene-223.9	0.544872	0.185737	0.174	0.044	-1.55214	1.25e-38	5.32e-34	down
snap_masked-HiC_scaffold_12-processed-gene-1886.33	0.649982	0.183575	0.118	0.017	-1.82347	1.35e-38	5.75e-34	down
maker-HiC_scaffold_5-snap-gene-1783.37	2.18156	1.36362	0.483	0.268	-0.677878	1.42e-38	6.01e-34	down
maker-HiC_scaffold_6-snap-gene-875.3	1.26848	0.548165	0.325	0.136	-1.21027	1.48e-38	6.27e-34	down
snap_masked-HiC_scaffold_7-processed-gene-2024.21	7.54047	10.1919	0.838	0.805	0.434697	1.58e-38	6.73e-34	up
maker-HiC_scaffold_6-snap-gene-1433.44	1.10671	0.67553	0.322	0.151	-0.712102	1.77e-38	7.53e-34	down
augustus_masked-HiC_scaffold_8-processed-gene-94.29	0.156496	0.967926	0.055	0.185	2.62799	1.8e-38	7.63e-34	up
augustus_masked-HiC_scaffold_3-processed-gene-39.31	0.934901	0.338198	0.25	0.086	-1.46667	2.57e-38	1.09e-33	down
maker-HiC_scaffold_12-snap-gene-6.23	2.84517	1.48352	0.412	0.207	-0.939447	2.59e-38	1.1e-33	down
augustus_masked-HiC_scaffold_1-processed-gene-225.19	1.56315	0.980169	0.413	0.217	-0.673298	2.86e-38	1.21e-33	down
maker-HiC_scaffold_7-snap-gene-1433.4	0.33566	0.0721461	0.118	0.018	-2.21644	2.93e-38	1.24e-33	down
maker-HiC_scaffold_4-snap-gene-1364.13	0.360493	0.051107	0.104	0.011	-2.81596	2.95e-38	1.25e-33	down
maker-HiC_scaffold_5-snap-gene-1880.6	1.00337	0.538562	0.277	0.112	-0.89755	3.57e-38	1.52e-33	down
maker-HiC_scaffold_7-snap-gene-1590.20	0.559304	0.368568	0.102	0.018	-0.601567	3.65e-38	1.55e-33	down
augustus_masked-HiC_scaffold_1-processed-gene-1721.22	2.51965	1.68346	0.532	0.314	-0.581766	3.71e-38	1.57e-33	down
maker-HiC_scaffold_6-snap-gene-1123.20	0.886427	0.468979	0.271	0.109	-0.918333	3.94e-38	1.67e-33	down
maker-HiC_scaffold_9-snap-gene-385.6	2.219	1.14272	0.44	0.226	-0.957372	4.09e-38	1.74e-33	down
maker-HiC_scaffold_6-snap-gene-688.23	0.431824	0.149966	0.148	0.033	-1.52518	4.33e-38	1.84e-33	down
maker-HiC_scaffold_10-snap-gene-1651.6	0.334306	1.27402	0.11	0.249	1.92983	4.51e-38	1.92e-33	up
maker-HiC_scaffold_8-snap-gene-451.29	0.525507	0.219051	0.17	0.046	-1.26206	4.76e-38	2.02e-33	down
maker-HiC_scaffold_7-snap-gene-1953.25	3.23685	4.96906	0.604	0.638	0.618367	4.98e-38	2.11e-33	up
augustus_masked-HiC_scaffold_6-processed-gene-759.7	0.202182	0.960198	0.084	0.208	2.24712	5.21e-38	2.21e-33	up
maker-HiC_scaffold_13-snap-gene-365.22	1.20809	0.610833	0.289	0.118	-0.983757	5.9e-38	2.51e-33	down
maker-HiC_scaffold_6-snap-gene-1036.2	0.463237	0.175696	0.15	0.036	-1.39816	6.47e-38	2.75e-33	down
maker-HiC_scaffold_4-snap-gene-194.25	0.261766	1.08806	0.089	0.229	2.05498	6.56e-38	2.79e-33	up
maker-HiC_scaffold_5-snap-gene-187.46	1.10801	0.594738	0.294	0.124	-0.897535	7.45e-38	3.16e-33	down
maker-HiC_scaffold_10-snap-gene-1725.2	0.323378	0.112272	0.102	0.014	-1.52539	7.56e-38	3.21e-33	down
maker-HiC_scaffold_11-snap-gene-1590.0	4.30203	6.52746	0.652	0.69	0.601492	7.57e-38	3.21e-33	up
maker-HiC_scaffold_1-snap-gene-157.35	1.66562	0.99315	0.408	0.209	-0.745916	8.18e-38	3.47e-33	down
maker-HiC_scaffold_9-snap-gene-44.12	5.7944	8.38266	0.793	0.777	0.532742	8.39e-38	3.56e-33	up
snap_masked-HiC_scaffold_3-processed-gene-1549.54	0.530869	0.181725	0.175	0.046	-1.54608	9.51e-38	4.04e-33	down
genemark-HiC_scaffold_3-processed-gene-1567.33	0.501642	0.208562	0.144	0.033	-1.26578	9.63e-38	4.09e-33	down
snap_masked-HiC_scaffold_12-processed-gene-639.20	0.318762	1.15451	0.115	0.233	1.8564	1.02e-37	4.34e-33	up
augustus_masked-HiC_scaffold_5-processed-gene-120.35	3.13266	4.66016	0.589	0.585	0.572978	1.05e-37	4.47e-33	up
augustus_masked-HiC_scaffold_8-processed-gene-230.10	0.27757	0.0572312	0.114	0.016	-2.27598	1.19e-37	5.05e-33	down
maker-HiC_scaffold_10-snap-gene-2001.47	0.245248	1.07296	0.089	0.223	2.12883	1.22e-37	5.18e-33	up
maker-HiC_scaffold_13-snap-gene-953.5	1.70541	1.22657	0.406	0.221	-0.475452	1.28e-37	5.44e-33	down
maker-HiC_scaffold_12-snap-gene-1816.23	1.3243	0.765422	0.359	0.173	-0.790822	1.41e-37	5.99e-33	down
maker-HiC_scaffold_14-snap-gene-751.1	0.709	0.337303	0.214	0.074	-1.07152	1.42e-37	6.03e-33	down
augustus_masked-HiC_scaffold_13-processed-gene-40.6	0.0514678	0.751133	0.022	0.133	3.86472	1.45e-37	6.16e-33	up
maker-HiC_scaffold_4-snap-gene-1647.21	0.650349	1.73961	0.196	0.329	1.41934	1.55e-37	6.57e-33	up
maker-HiC_scaffold_6-snap-gene-176.15	0.0124691	0.457978	0.006	0.106	5.18764	1.76e-37	7.46e-33	up
maker-HiC_scaffold_4-snap-gene-678.15	0.793541	0.53926	0.246	0.108	-0.557238	1.91e-37	8.11e-33	down
augustus_masked-HiC_scaffold_15-processed-gene-430.29	0.947873	2.21821	0.251	0.365	1.22654	1.99e-37	8.46e-33	up
maker-HiC_scaffold_7-snap-gene-1322.3	1.76265	1.01712	0.428	0.223	-0.793188	2.03e-37	8.63e-33	down
maker-HiC_scaffold_8-snap-gene-397.12	0.309783	0.0751895	0.118	0.019	-2.0412	2.27e-37	9.63e-33	down
maker-HiC_scaffold_1-snap-gene-98.8	0.997548	0.597736	0.305	0.14	-0.738781	2.44e-37	1.04e-32	down
genemark-HiC_scaffold_3-processed-gene-1561.32	4.59217	3.236	0.741	0.519	-0.504952	2.46e-37	1.04e-32	down
snap_masked-HiC_scaffold_1-processed-gene-15.2	0.647335	1.5131	0.22	0.263	1.2248	2.48e-37	1.05e-32	up
snap_masked-HiC_scaffold_8-processed-gene-576.21	0.588499	0.389078	0.216	0.091	-0.596854	2.81e-37	1.19e-32	down
maker-HiC_scaffold_9-snap-gene-1102.39	0.50018	0.219255	0.162	0.045	-1.18947	2.82e-37	1.2e-32	down
maker-HiC_scaffold_2-snap-gene-1850.7	2.15716	3.61284	0.484	0.529	0.743976	3.3e-37	1.4e-32	up
maker-HiC_scaffold_2-snap-gene-114.31	0.077874	0.731041	0.028	0.15	3.22908	3.32e-37	1.41e-32	up
snap_masked-HiC_scaffold_12-processed-gene-521.17	0.931518	0.387964	0.256	0.093	-1.26345	3.48e-37	1.48e-32	down
augustus_masked-HiC_scaffold_4-processed-gene-1571.38	0.96335	2.30107	0.263	0.343	1.25609	3.7e-37	1.57e-32	up
maker-HiC_scaffold_13-snap-gene-1428.17	0.471874	0.174912	0.156	0.037	-1.43125	3.75e-37	1.59e-32	down
maker-HiC_scaffold_12-snap-gene-2069.4	0.613003	0.285056	0.209	0.072	-1.10438	4.02e-37	1.71e-32	down
maker-HiC_scaffold_8-snap-gene-471.1	0.411757	0.16625	0.14	0.033	-1.30792	4.02e-37	1.71e-32	down
maker-HiC_scaffold_3-snap-gene-1892.14	0.769612	0.118107	0.151	0.032	-2.703	4.05e-37	1.72e-32	down
augustus_masked-HiC_scaffold_14-processed-gene-239.21	0.181172	0.929752	0.067	0.196	2.35885	4.24e-37	1.8e-32	up
augustus_masked-HiC_scaffold_12-processed-gene-1524.55	0.343814	1.21634	0.126	0.241	1.82254	4.33e-37	1.84e-32	up
maker-HiC_scaffold_13-snap-gene-1735.16	2.10288	1.35795	0.49	0.279	-0.630898	4.67e-37	1.99e-32	down
maker-HiC_scaffold_6-snap-gene-1223.31	0.494571	0.100148	0.137	0.025	-2.3029	5.09e-37	2.16e-32	down
maker-HiC_scaffold_12-snap-gene-2061.11	5.88738	8.19483	0.785	0.771	0.477082	5.1e-37	2.17e-32	up
maker-HiC_scaffold_7-snap-gene-1011.20	0.414104	0.065872	0.115	0.015	-2.65042	5.23e-37	2.22e-32	down
maker-HiC_scaffold_10-snap-gene-2039.51	1.37468	0.781644	0.378	0.187	-0.814429	5.56e-37	2.36e-32	down
maker-HiC_scaffold_2-snap-gene-128.58	0.0841773	0.741536	0.037	0.154	3.1375	5.67e-37	2.41e-32	up
maker-HiC_scaffold_7-snap-gene-1290.36	1.223	0.703539	0.34	0.162	-0.797637	5.78e-37	2.45e-32	down
maker-HiC_scaffold_10-snap-gene-1475.14	2.15553	3.99239	0.447	0.47	0.889178	6.07e-37	2.58e-32	up
genemark-HiC_scaffold_14-processed-gene-544.40	0.968993	0.608438	0.304	0.144	-0.671289	6.4e-37	2.72e-32	down
maker-HiC_scaffold_5-snap-gene-632.6	2.77454	1.61301	0.522	0.3	-0.782454	7.25e-37	3.08e-32	down
snap_masked-HiC_scaffold_15-processed-gene-212.7	0.17312	0.901076	0.056	0.198	2.3792	7.71e-37	3.27e-32	up
maker-HiC_scaffold_1-snap-gene-1145.44	0.609458	0.218227	0.194	0.057	-1.48127	7.88e-37	3.35e-32	down
maker-HiC_scaffold_4-snap-gene-320.5	1.86564	1.35558	0.46	0.273	-0.460734	7.91e-37	3.36e-32	down
maker-HiC_scaffold_14-snap-gene-231.21	0.606239	0.293833	0.209	0.072	-1.04464	7.99e-37	3.39e-32	down
snap_masked-HiC_scaffold_3-processed-gene-340.13	0.269863	0.0501576	0.103	0.013	-2.42535	9.05e-37	3.84e-32	down
maker-HiC_scaffold_3-snap-gene-1894.33	0.861056	0.416762	0.252	0.096	-1.0467	9.86e-37	4.19e-32	down
maker-HiC_scaffold_9-snap-gene-1210.9	0.244229	0.0724858	0.106	0.017	-1.75107	1.02e-36	4.32e-32	down
augustus_masked-HiC_scaffold_3-processed-gene-1411.3	5.62326	7.79049	0.781	0.754	0.470301	1.04e-36	4.44e-32	up
maker-HiC_scaffold_9-snap-gene-36.2	0.908214	0.477955	0.264	0.108	-0.926013	1.11e-36	4.73e-32	down
maker-HiC_scaffold_2-snap-gene-1730.27	2.91735	4.20404	0.584	0.57	0.527103	1.2e-36	5.11e-32	up
augustus_masked-HiC_scaffold_12-processed-gene-1539.24	0.866146	0.372571	0.246	0.09	-1.21687	1.22e-36	5.19e-32	down
maker-HiC_scaffold_11-snap-gene-1000.40	4.49268	3.05307	0.722	0.501	-0.557303	1.36e-36	5.78e-32	down
maker-HiC_scaffold_12-snap-gene-120.26	2.04438	1.14176	0.456	0.244	-0.840351	1.37e-36	5.81e-32	down
maker-HiC_scaffold_7-snap-gene-97.5	1.60766	0.897423	0.393	0.195	-0.841028	1.49e-36	6.33e-32	down
maker-HiC_scaffold_12-snap-gene-133.50	0.543843	0.282072	0.174	0.055	-0.946878	1.53e-36	6.49e-32	down
snap_masked-HiC_scaffold_15-processed-gene-1020.6	0.287122	1.17038	0.11	0.214	2.02686	1.57e-36	6.67e-32	up
maker-HiC_scaffold_2-snap-gene-1556.3	1.00889	0.528962	0.289	0.122	-0.931403	1.6e-36	6.79e-32	down
genemark-HiC_scaffold_11-processed-gene-884.54	0.562432	1.6598	0.159	0.303	1.56109	1.67e-36	7.08e-32	up
augustus_masked-HiC_scaffold_15-processed-gene-422.0	0.4562	0.23296	0.175	0.058	-0.969281	1.7e-36	7.24e-32	down
maker-HiC_scaffold_1-snap-gene-2086.0	1.12288	0.796112	0.323	0.166	-0.496112	1.83e-36	7.76e-32	down
maker-HiC_scaffold_8-snap-gene-499.4	0.313589	1.16717	0.12	0.226	1.89573	2.04e-36	8.67e-32	up
maker-HiC_scaffold_13-snap-gene-1329.17	0.70422	0.319901	0.212	0.071	-1.13815	2.06e-36	8.75e-32	down
maker-HiC_scaffold_15-snap-gene-402.77	0.845081	0.27694	0.213	0.065	-1.60917	2.15e-36	9.12e-32	down
maker-HiC_scaffold_12-snap-gene-2010.2	1.46493	0.773147	0.374	0.179	-0.921932	2.19e-36	9.32e-32	down
snap_masked-HiC_scaffold_6-processed-gene-853.19	0.752947	0.375281	0.222	0.081	-1.00439	2.21e-36	9.38e-32	down
augustus_masked-HiC_scaffold_5-processed-gene-1485.36	0.477604	0.136698	0.158	0.037	-1.80407	2.22e-36	9.43e-32	down
maker-HiC_scaffold_14-snap-gene-241.8	0.593701	0.250307	0.194	0.062	-1.2457	2.25e-36	9.56e-32	down
maker-HiC_scaffold_4-snap-gene-80.24	1.97479	1.32133	0.444	0.248	-0.579668	2.35e-36	1e-31	down
maker-HiC_scaffold_5-snap-gene-314.3	0.0831254	0.702207	0.026	0.149	3.07701	3.47e-36	1.48e-31	up
maker-HiC_scaffold_13-snap-gene-1250.7	2.09529	1.19143	0.487	0.272	-0.814403	3.66e-36	1.55e-31	down
maker-HiC_scaffold_4-snap-gene-392.2	0.899286	1.87901	0.282	0.362	1.06303	3.84e-36	1.63e-31	up
maker-HiC_scaffold_10-snap-gene-366.47	0.481587	0.145856	0.144	0.031	-1.72256	3.85e-36	1.63e-31	down
maker-HiC_scaffold_1-snap-gene-360.24	6.13737	4.30528	0.8	0.606	-0.511503	4.26e-36	1.81e-31	down
maker-HiC_scaffold_3-snap-gene-1681.31	0.751928	0.337905	0.232	0.083	-1.15374	4.35e-36	1.85e-31	down
maker-HiC_scaffold_11-snap-gene-741.36	0.469517	1.24109	0.169	0.241	1.40217	4.42e-36	1.88e-31	up
augustus_masked-HiC_scaffold_12-processed-gene-587.28	0.631907	0.22753	0.193	0.057	-1.47325	4.43e-36	1.88e-31	down
maker-HiC_scaffold_1-snap-gene-1592.19	2.35168	3.81001	0.521	0.557	0.696081	4.53e-36	1.92e-31	up
maker-HiC_scaffold_7-snap-gene-1196.11	0.972899	0.453553	0.28	0.113	-1.10085	4.53e-36	1.93e-31	down
maker-HiC_scaffold_9-snap-gene-183.16	0.415834	0.0913028	0.124	0.021	-2.18604	5.36e-36	2.28e-31	down
maker-HiC_scaffold_6-snap-gene-1149.9	1.9253	1.05222	0.416	0.212	-0.871584	5.53e-36	2.35e-31	down
maker-HiC_scaffold_6-snap-gene-1059.19	0.532641	1.47034	0.175	0.283	1.46474	5.56e-36	2.36e-31	up
maker-HiC_scaffold_8-snap-gene-455.17	0.880535	0.669366	0.245	0.112	-0.395534	5.64e-36	2.4e-31	down
snap_masked-HiC_scaffold_3-processed-gene-98.5	0.201435	0.944843	0.071	0.204	2.2292	7.18e-36	3.05e-31	up
maker-HiC_scaffold_8-snap-gene-38.47	0.393383	0.165244	0.143	0.037	-1.25083	7.46e-36	3.17e-31	down
maker-HiC_scaffold_12-snap-gene-149.0	0.731809	0.232573	0.18	0.049	-1.65336	7.73e-36	3.28e-31	down
maker-HiC_scaffold_6-snap-gene-1038.0	1.26196	0.683284	0.348	0.164	-0.88501	7.97e-36	3.39e-31	down
maker-HiC_scaffold_15-snap-gene-287.9	1.2588	0.71151	0.339	0.16	-0.823008	8.09e-36	3.44e-31	down
maker-HiC_scaffold_2-snap-gene-1684.58	2.64872	1.32519	0.465	0.27	-0.999045	9.09e-36	3.86e-31	down
maker-HiC_scaffold_3-snap-gene-307.4	0.487782	0.22263	0.169	0.05	-1.13124	9.28e-36	3.94e-31	down
maker-HiC_scaffold_7-snap-gene-37.0	2.72762	3.53076	0.508	0.393	0.372326	9.98e-36	4.24e-31	up
maker-HiC_scaffold_7-snap-gene-173.3	0.289299	0.067009	0.113	0.018	-2.10848	1.01e-35	4.28e-31	down
maker-HiC_scaffold_1-snap-gene-829.28	0.983096	0.581713	0.245	0.098	-0.756925	1.02e-35	4.33e-31	down
maker-HiC_scaffold_12-snap-gene-1274.29	0.998039	0.549334	0.292	0.129	-0.861294	1.09e-35	4.64e-31	down
maker-HiC_scaffold_3-snap-gene-1658.15	0.835261	0.436666	0.255	0.104	-0.93554	1.09e-35	4.65e-31	down
maker-HiC_scaffold_5-snap-gene-1283.13	0.72983	0.475477	0.242	0.107	-0.618078	1.14e-35	4.83e-31	down
maker-HiC_scaffold_8-snap-gene-239.2	0.911029	0.577959	0.278	0.127	-0.656439	1.18e-35	4.99e-31	down
maker-HiC_scaffold_15-snap-gene-1448.1	0.564976	0.286017	0.192	0.065	-0.981841	1.27e-35	5.4e-31	down
maker-HiC_scaffold_12-snap-gene-1078.24	0.367128	0.0728215	0.118	0.018	-2.33226	1.31e-35	5.57e-31	down
maker-HiC_scaffold_4-snap-gene-1352.29	1.44564	0.624474	0.323	0.14	-1.21087	1.34e-35	5.7e-31	down
maker-HiC_scaffold_11-snap-gene-1729.4	0.352665	0.130444	0.126	0.027	-1.43417	1.39e-35	5.91e-31	down
maker-HiC_scaffold_15-snap-gene-421.3	1.38863	0.802433	0.365	0.18	-0.791131	1.43e-35	6.06e-31	down
maker-HiC_scaffold_2-snap-gene-1835.25	0.655269	1.53374	0.223	0.309	1.22677	1.52e-35	6.44e-31	up
maker-HiC_scaffold_12-snap-gene-262.0	0.621102	1.49263	0.213	0.304	1.26482	1.52e-35	6.46e-31	up
maker-HiC_scaffold_13-snap-gene-19.45	1.25755	0.494445	0.277	0.108	-1.34656	1.56e-35	6.64e-31	down
maker-HiC_scaffold_11-snap-gene-334.20	0.138904	0.836589	0.046	0.176	2.58957	1.7e-35	7.21e-31	up
maker-HiC_scaffold_6-snap-gene-1297.25	2.50883	1.65898	0.527	0.314	-0.596695	1.91e-35	8.12e-31	down
maker-HiC_scaffold_9-snap-gene-1163.31	1.04441	0.544162	0.291	0.125	-0.940452	1.93e-35	8.21e-31	down
maker-HiC_scaffold_6-snap-gene-811.28	0.693112	0.291536	0.218	0.076	-1.24913	1.94e-35	8.24e-31	down
augustus_masked-HiC_scaffold_7-processed-gene-1440.10	0.617436	0.287458	0.193	0.062	-1.10267	1.97e-35	8.37e-31	down
maker-HiC_scaffold_1-snap-gene-1986.6	0.46665	0.14818	0.159	0.04	-1.65433	2.03e-35	8.61e-31	down
augustus_masked-HiC_scaffold_14-processed-gene-491.39	0.310647	1.24625	0.099	0.235	2.00389	2.05e-35	8.7e-31	up
augustus_masked-HiC_scaffold_1-processed-gene-402.11	0.949819	2.02724	0.272	0.373	1.09371	2.14e-35	9.1e-31	up
maker-HiC_scaffold_11-snap-gene-1601.8	0.854852	0.509618	0.276	0.125	-0.746144	2.2e-35	9.33e-31	down
maker-HiC_scaffold_8-snap-gene-147.24	1.00657	0.623514	0.292	0.133	-0.690867	2.22e-35	9.45e-31	down
maker-HiC_scaffold_12-snap-gene-1080.24	1.07127	0.57943	0.302	0.133	-0.886498	2.42e-35	1.03e-30	down
maker-HiC_scaffold_15-snap-gene-276.21	0.354994	0.0514451	0.107	0.014	-2.78429	2.52e-35	1.07e-30	down
maker-HiC_scaffold_10-snap-gene-2132.9	0.307323	0.0935151	0.126	0.025	-1.71541	3.01e-35	1.28e-30	down
snap_masked-HiC_scaffold_1-processed-gene-395.40	0.771274	0.451485	0.257	0.113	-0.772432	3.33e-35	1.41e-30	down
maker-HiC_scaffold_12-snap-gene-1967.1	0.500509	1.16326	0.185	0.235	1.21654	3.41e-35	1.45e-30	up
maker-HiC_scaffold_6-snap-gene-1422.15	0.406391	1.32487	0.131	0.269	1.70466	4.47e-35	1.9e-30	up
augustus_masked-HiC_scaffold_1-processed-gene-2115.5	0.524976	0.301966	0.129	0.033	-0.797661	4.85e-35	2.06e-30	down
maker-HiC_scaffold_1-snap-gene-2086.7	5.18001	3.66618	0.757	0.548	-0.498663	4.95e-35	2.1e-30	down
maker-HiC_scaffold_10-snap-gene-1641.0	3.62827	2.56536	0.659	0.441	-0.500101	5.11e-35	2.17e-30	down
maker-HiC_scaffold_1-snap-gene-1950.46	0.220626	0.949537	0.087	0.204	2.10512	5.47e-35	2.32e-30	up
maker-HiC_scaffold_11-snap-gene-1398.22	1.50331	0.872996	0.36	0.177	-0.784025	5.96e-35	2.53e-30	down
maker-HiC_scaffold_10-snap-gene-483.0	1.12793	2.2636	0.319	0.408	1.00487	6.49e-35	2.76e-30	up
maker-HiC_scaffold_1-snap-gene-225.29	1.14051	0.763004	0.32	0.16	-0.579856	6.71e-35	2.85e-30	down
maker-HiC_scaffold_1-snap-gene-395.17	1.36442	2.74081	0.348	0.398	1.00626	6.93e-35	2.94e-30	up
genemark-HiC_scaffold_7-processed-gene-1696.16	0.88901	0.496239	0.274	0.119	-0.841035	7.68e-35	3.26e-30	down
maker-HiC_scaffold_12-snap-gene-1353.1	2.79582	1.6504	0.546	0.328	-0.76042	7.7e-35	3.27e-30	down
maker-HiC_scaffold_2-snap-gene-1890.35	0.406063	0.219078	0.153	0.047	-0.88996	8.01e-35	3.4e-30	down
augustus_masked-HiC_scaffold_12-processed-gene-132.31	0.426021	0.0746361	0.113	0.017	-2.51139	8.48e-35	3.6e-30	down
genemark-HiC_scaffold_14-processed-gene-552.43	2.61297	1.5424	0.521	0.305	-0.760474	8.51e-35	3.62e-30	down
maker-HiC_scaffold_14-snap-gene-1385.38	1.45131	0.980517	0.404	0.226	-0.565696	8.78e-35	3.73e-30	down
maker-HiC_scaffold_14-snap-gene-542.18	0.574941	0.326552	0.199	0.074	-0.815911	9.7e-35	4.12e-30	down
maker-HiC_scaffold_7-snap-gene-186.2	1.20583	2.66783	0.307	0.427	1.14557	1.01e-34	4.31e-30	up
maker-HiC_scaffold_12-snap-gene-829.23	0.548705	0.218682	0.174	0.05	-1.3268	1.04e-34	4.41e-30	down
augustus_masked-HiC_scaffold_5-processed-gene-1000.3	4.56787	6.51946	0.628	0.694	0.513221	1.05e-34	4.45e-30	up
augustus_masked-HiC_scaffold_11-processed-gene-1009.25	0.516321	0.240683	0.181	0.059	-1.10081	1.12e-34	4.74e-30	down
maker-HiC_scaffold_8-snap-gene-463.23	0.838679	1.52858	0.272	0.282	0.865924	1.12e-34	4.77e-30	up
maker-HiC_scaffold_2-snap-gene-1849.27	1.64836	1.04542	0.42	0.228	-0.656896	1.24e-34	5.26e-30	down
maker-HiC_scaffold_10-snap-gene-13.0	1.75562	1.02665	0.427	0.228	-0.773977	1.27e-34	5.39e-30	down
maker-HiC_scaffold_14-snap-gene-976.14	0.13537	0.806198	0.054	0.165	2.57333	1.28e-34	5.44e-30	up
maker-HiC_scaffold_14-snap-gene-942.19	1.26406	0.892153	0.343	0.181	-0.50265	1.35e-34	5.73e-30	down
maker-HiC_scaffold_5-snap-gene-1145.1	0.623421	0.337644	0.21	0.08	-0.88451	1.42e-34	6.02e-30	down
maker-HiC_scaffold_11-snap-gene-900.87	3.09268	2.01165	0.598	0.379	-0.620455	1.5e-34	6.36e-30	down
augustus_masked-HiC_scaffold_4-processed-gene-623.13	6.5229	3.86301	0.703	0.524	-0.755771	1.54e-34	6.54e-30	down
maker-HiC_scaffold_14-snap-gene-1414.15	0.182249	0.902068	0.069	0.192	2.30669	1.54e-34	6.55e-30	up
maker-HiC_scaffold_8-snap-gene-1086.20	1.95448	1.28098	0.474	0.273	-0.609503	1.56e-34	6.61e-30	down
maker-HiC_scaffold_2-snap-gene-1353.3	0.154314	0.799514	0.061	0.179	2.3725	1.57e-34	6.68e-30	up
maker-HiC_scaffold_5-snap-gene-523.17	0.421579	0.245715	0.156	0.051	-0.778573	1.72e-34	7.32e-30	down
genemark-HiC_scaffold_3-processed-gene-1577.3	0.124656	0.806086	0.049	0.164	2.69201	1.74e-34	7.37e-30	up
maker-HiC_scaffold_7-snap-gene-1014.6	1.29435	0.984468	0.351	0.194	-0.394773	1.86e-34	7.88e-30	down
maker-HiC_scaffold_14-snap-gene-1269.22	0.437826	0.20889	0.163	0.05	-1.06725	1.96e-34	8.31e-30	down
maker-HiC_scaffold_10-snap-gene-627.2	1.52411	0.954317	0.395	0.21	-0.675372	2.05e-34	8.69e-30	down
augustus_masked-HiC_scaffold_8-processed-gene-467.23	0.453778	1.35238	0.154	0.257	1.57523	2.08e-34	8.83e-30	up
maker-HiC_scaffold_8-snap-gene-81.6	4.8855	7.00641	0.746	0.747	0.52016	2.15e-34	9.15e-30	up
maker-HiC_scaffold_1-snap-gene-1928.49	0.676309	0.21582	0.188	0.054	-1.6474	2.27e-34	9.66e-30	down
maker-HiC_scaffold_15-snap-gene-1360.3	1.1527	1.90694	0.359	0.358	0.726199	2.39e-34	1.01e-29	up
maker-HiC_scaffold_10-snap-gene-1184.4	1.5666	1.04498	0.382	0.203	-0.58411	2.47e-34	1.05e-29	down
maker-HiC_scaffold_13-snap-gene-159.22	0.209281	0.947589	0.083	0.186	2.17829	2.68e-34	1.14e-29	up
maker-HiC_scaffold_12-snap-gene-878.1	1.80694	0.874511	0.35	0.163	-1.04691	2.84e-34	1.21e-29	down
maker-HiC_scaffold_13-snap-gene-944.31	0.508841	0.151404	0.154	0.038	-1.74814	3.03e-34	1.29e-29	down
genemark-HiC_scaffold_1-processed-gene-99.40	1.02379	0.583013	0.297	0.136	-0.812214	3.06e-34	1.3e-29	down
maker-HiC_scaffold_9-snap-gene-1051.31	0.514452	0.177841	0.159	0.041	-1.53192	3.13e-34	1.33e-29	down
maker-HiC_scaffold_7-snap-gene-1101.31	0.518226	0.132087	0.142	0.031	-1.97128	3.21e-34	1.36e-29	down
maker-HiC_scaffold_13-snap-gene-718.27	0.921622	0.636936	0.298	0.15	-0.532957	3.59e-34	1.52e-29	down
maker-HiC_scaffold_3-snap-gene-1097.11	1.22733	0.917497	0.351	0.195	-0.419708	3.74e-34	1.59e-29	down
augustus_masked-HiC_scaffold_7-processed-gene-171.37	1.28589	2.40929	0.297	0.279	0.905788	3.92e-34	1.66e-29	up
maker-HiC_scaffold_2-snap-gene-834.28	0.328943	0.100885	0.117	0.022	-1.70413	4.16e-34	1.77e-29	down
genemark-HiC_scaffold_11-processed-gene-638.24	0.808654	0.351076	0.227	0.081	-1.20351	4.89e-34	2.08e-29	down
maker-HiC_scaffold_11-snap-gene-734.51	0.612106	0.21128	0.197	0.061	-1.53418	4.9e-34	2.08e-29	down
snap_masked-HiC_scaffold_14-processed-gene-857.19	1.10607	0.619856	0.306	0.141	-0.835333	5.29e-34	2.25e-29	down
maker-HiC_scaffold_6-snap-gene-184.6	0.755587	0.535192	0.234	0.106	-0.497463	5.37e-34	2.28e-29	down
maker-HiC_scaffold_7-snap-gene-996.1	0.541791	1.48644	0.175	0.268	1.45589	5.85e-34	2.49e-29	up
maker-HiC_scaffold_11-snap-gene-67.0	0.273052	0.0875585	0.112	0.021	-1.63974	6.11e-34	2.6e-29	down
maker-HiC_scaffold_1-snap-gene-33.1	6.36213	4.32553	0.768	0.576	-0.556623	6.24e-34	2.65e-29	down
maker-HiC_scaffold_15-snap-gene-974.25	0.446441	0.16705	0.15	0.04	-1.41765	6.94e-34	2.95e-29	down
maker-HiC_scaffold_14-snap-gene-588.60	0.644523	1.56612	0.21	0.265	1.28076	7.38e-34	3.14e-29	up
maker-HiC_scaffold_13-snap-gene-1334.7	0.893065	0.449598	0.262	0.107	-0.989971	7.81e-34	3.32e-29	down
maker-HiC_scaffold_6-snap-gene-907.12	0.602231	1.50786	0.198	0.297	1.32397	8.08e-34	3.43e-29	up
maker-HiC_scaffold_1-snap-gene-1871.4	1.26887	0.76944	0.346	0.175	-0.721586	8.1e-34	3.44e-29	down
snap_masked-HiC_scaffold_11-processed-gene-1417.2	0.481485	0.159752	0.145	0.035	-1.59105	8.44e-34	3.58e-29	down
maker-HiC_scaffold_6-snap-gene-1105.31	0.615915	1.54986	0.199	0.289	1.33119	9.24e-34	3.92e-29	up
maker-HiC_scaffold_13-snap-gene-417.7	0.712912	0.43715	0.223	0.093	-0.705467	9.87e-34	4.19e-29	down
maker-HiC_scaffold_10-snap-gene-1294.24	0.99859	0.45764	0.262	0.106	-1.12551	9.99e-34	4.24e-29	down
maker-HiC_scaffold_10-snap-gene-217.0	1.01235	0.455615	0.258	0.101	-1.15165	1e-33	4.26e-29	down
maker-HiC_scaffold_7-snap-gene-1009.1	2.03531	1.40288	0.475	0.279	-0.536824	1.04e-33	4.43e-29	down
maker-HiC_scaffold_10-snap-gene-666.0	0.381994	0.0751708	0.11	0.017	-2.34377	1.06e-33	4.52e-29	down
maker-HiC_scaffold_11-snap-gene-301.0	1.16591	0.496655	0.275	0.111	-1.23098	1.07e-33	4.54e-29	down
maker-HiC_scaffold_3-snap-gene-1790.2	0.505017	1.30134	0.183	0.244	1.36542	1.07e-33	4.56e-29	up
maker-HiC_scaffold_6-snap-gene-1165.24	1.03774	2.46589	0.252	0.385	1.24857	1.12e-33	4.76e-29	up
maker-HiC_scaffold_13-snap-gene-1804.0	0.469361	0.0995844	0.124	0.023	-2.23557	1.18e-33	5.01e-29	down
maker-HiC_scaffold_3-snap-gene-131.28	0.439413	1.38127	0.135	0.27	1.65212	1.22e-33	5.17e-29	up
maker-HiC_scaffold_1-snap-gene-622.17	0.284666	0.116582	0.114	0.025	-1.2872	1.37e-33	5.83e-29	down
maker-HiC_scaffold_5-snap-gene-625.0	0.782961	0.465866	0.252	0.11	-0.748899	1.41e-33	5.97e-29	down
augustus_masked-HiC_scaffold_4-processed-gene-256.7	0.305607	0.0631007	0.11	0.017	-2.27414	1.44e-33	6.1e-29	down
maker-HiC_scaffold_12-snap-gene-94.19	0.383136	1.27467	0.13	0.244	1.73393	1.44e-33	6.11e-29	up
snap_masked-HiC_scaffold_3-processed-gene-386.24	0.322762	0.0705826	0.109	0.017	-2.19149	1.47e-33	6.25e-29	down
maker-HiC_scaffold_10-snap-gene-2106.84	0.59414	0.30105	0.193	0.068	-0.980563	1.49e-33	6.33e-29	down
maker-HiC_scaffold_9-snap-gene-840.17	0.531556	0.260982	0.181	0.06	-1.02599	1.56e-33	6.63e-29	down
maker-HiC_scaffold_11-snap-gene-1425.26	0.941475	1.94513	0.276	0.363	1.04679	1.58e-33	6.7e-29	up
maker-HiC_scaffold_12-snap-gene-64.3	0.802867	0.441277	0.248	0.106	-0.863328	1.66e-33	7.06e-29	down
maker-HiC_scaffold_12-snap-gene-242.30	0.601373	0.347918	0.213	0.085	-0.789337	1.88e-33	7.98e-29	down
maker-HiC_scaffold_5-snap-gene-479.3	0.780533	0.393273	0.243	0.097	-0.988747	1.91e-33	8.1e-29	down
maker-HiC_scaffold_8-snap-gene-45.13	0.682287	0.309729	0.217	0.08	-1.13912	2.11e-33	8.96e-29	down
maker-HiC_scaffold_4-snap-gene-462.22	0.428312	1.27912	0.148	0.258	1.57819	2.27e-33	9.62e-29	up
maker-HiC_scaffold_6-snap-gene-1079.38	1.91181	1.32689	0.459	0.27	-0.526858	2.39e-33	1.01e-28	down
augustus_masked-HiC_scaffold_3-processed-gene-1899.0	0.297094	1.07881	0.109	0.209	1.8601	2.45e-33	1.04e-28	up
maker-HiC_scaffold_7-snap-gene-1576.1	1.05996	0.686255	0.313	0.157	-0.627123	2.54e-33	1.08e-28	down
maker-HiC_scaffold_13-snap-gene-119.2	0.806083	0.399968	0.25	0.102	-1.01086	2.87e-33	1.22e-28	down
maker-HiC_scaffold_8-snap-gene-137.23	0.237405	0.932307	0.096	0.191	1.973	2.88e-33	1.22e-28	up
snap_masked-HiC_scaffold_11-processed-gene-304.28	1.29113	2.62239	0.316	0.413	1.02219	3.14e-33	1.33e-28	up
maker-HiC_scaffold_14-snap-gene-1355.34	0.618556	0.244697	0.184	0.057	-1.33755	3.31e-33	1.41e-28	down
maker-HiC_scaffold_5-snap-gene-628.19	0.463243	0.171832	0.167	0.048	-1.43024	3.37e-33	1.43e-28	down
maker-HiC_scaffold_4-snap-gene-48.17	0.352877	0.107339	0.125	0.026	-1.71606	3.49e-33	1.48e-28	down
maker-HiC_scaffold_7-snap-gene-1096.16	0.438268	0.169787	0.151	0.04	-1.36757	3.5e-33	1.49e-28	down
maker-HiC_scaffold_5-snap-gene-663.18	1.24575	2.41156	0.336	0.397	0.952897	3.5e-33	1.49e-28	up
augustus_masked-HiC_scaffold_8-processed-gene-291.21	0.384529	0.0995284	0.127	0.026	-1.94884	3.69e-33	1.56e-28	down
maker-HiC_scaffold_6-snap-gene-742.36	1.6884	1.05785	0.427	0.235	-0.674471	3.69e-33	1.57e-28	down
augustus_masked-HiC_scaffold_9-processed-gene-1061.6	0.591223	1.48454	0.19	0.274	1.32809	4.59e-33	1.95e-28	up
snap_masked-HiC_scaffold_5-processed-gene-589.14	0.826361	0.429971	0.229	0.091	-0.942374	4.6e-33	1.95e-28	down
maker-HiC_scaffold_10-snap-gene-1883.38	0.424693	1.14974	0.156	0.221	1.4366	4.99e-33	2.12e-28	up
genemark-HiC_scaffold_1-processed-gene-217.15	0.287366	1.11747	0.092	0.225	1.9589	4.99e-33	2.12e-28	up
genemark-HiC_scaffold_3-processed-gene-562.46	0.371639	0.137488	0.145	0.038	-1.43393	5.28e-33	2.24e-28	down
augustus_masked-HiC_scaffold_11-processed-gene-465.9	0.699166	1.64167	0.22	0.312	1.23134	5.36e-33	2.27e-28	up
maker-HiC_scaffold_10-snap-gene-224.58	0.957265	0.623395	0.286	0.138	-0.618691	5.37e-33	2.28e-28	down
maker-HiC_scaffold_13-snap-gene-1826.23	3.55672	2.57038	0.648	0.436	-0.468548	5.59e-33	2.37e-28	down
maker-HiC_scaffold_5-snap-gene-1657.31	1.21541	0.746686	0.34	0.171	-0.702793	5.92e-33	2.51e-28	down
maker-HiC_scaffold_2-snap-gene-499.46	0.351734	0.11789	0.112	0.022	-1.57623	6.35e-33	2.69e-28	down
maker-HiC_scaffold_7-snap-gene-1925.25	3.93888	2.52955	0.629	0.415	-0.638886	7.25e-33	3.08e-28	down
maker-HiC_scaffold_9-snap-gene-719.29	0.772924	0.349868	0.235	0.089	-1.14329	7.41e-33	3.15e-28	down
maker-HiC_scaffold_11-snap-gene-213.33	1.05766	0.703086	0.311	0.156	-0.589033	7.52e-33	3.19e-28	down
snap_masked-HiC_scaffold_13-processed-gene-377.39	1.38531	2.70181	0.335	0.446	0.963667	7.56e-33	3.21e-28	up
maker-HiC_scaffold_2-snap-gene-1400.6	0.810364	1.66335	0.26	0.328	1.03736	8.37e-33	3.56e-28	up
snap_masked-HiC_scaffold_5-processed-gene-1190.7	0.253409	1.11444	0.069	0.208	2.13634	1.03e-32	4.39e-28	up
maker-HiC_scaffold_11-snap-gene-1586.4	0.442237	0.1966	0.113	0.023	-1.16915	1.08e-32	4.59e-28	down
maker-HiC_scaffold_5-snap-gene-189.15	1.5756	2.39491	0.414	0.422	0.604036	1.1e-32	4.68e-28	up
maker-HiC_scaffold_7-snap-gene-30.0	0.92713	0.414978	0.242	0.094	-1.15954	1.14e-32	4.85e-28	down
maker-HiC_scaffold_14-snap-gene-1411.18	0.416119	1.29574	0.142	0.244	1.63848	1.19e-32	5.06e-28	up
maker-HiC_scaffold_13-snap-gene-1829.41	4.33277	2.78337	0.608	0.399	-0.63844	1.2e-32	5.08e-28	down
augustus_masked-HiC_scaffold_8-processed-gene-613.14	0.999885	1.81477	0.305	0.334	0.85989	1.25e-32	5.33e-28	up
maker-HiC_scaffold_11-snap-gene-1644.50	4.27456	3.2135	0.687	0.477	-0.411621	1.26e-32	5.35e-28	down
maker-HiC_scaffold_6-snap-gene-819.36	1.15257	0.736479	0.342	0.178	-0.646074	1.34e-32	5.71e-28	down
genemark-HiC_scaffold_10-processed-gene-202.23	1.12563	2.14381	0.312	0.361	0.929386	1.48e-32	6.27e-28	up
maker-HiC_scaffold_14-snap-gene-935.29	0.572852	0.293848	0.202	0.076	-0.962855	1.5e-32	6.36e-28	down
maker-HiC_scaffold_3-snap-gene-393.8	2.07682	4.16105	0.38	0.434	1.00254	1.52e-32	6.47e-28	up
augustus_masked-HiC_scaffold_10-processed-gene-195.13	0.679641	0.308561	0.17	0.051	-1.13896	1.58e-32	6.72e-28	down
maker-HiC_scaffold_7-snap-gene-997.24	0.314279	0.0922514	0.109	0.019	-1.7673	1.59e-32	6.74e-28	down
maker-HiC_scaffold_3-snap-gene-392.32	0.364668	0.10314	0.126	0.026	-1.82098	1.78e-32	7.55e-28	down
maker-HiC_scaffold_7-snap-gene-113.28	1.00722	0.606031	0.263	0.12	-0.732817	1.81e-32	7.69e-28	down
snap_masked-HiC_scaffold_5-processed-gene-1889.21	2.38232	1.66022	0.493	0.295	-0.520969	1.84e-32	7.8e-28	down
maker-HiC_scaffold_10-snap-gene-435.32	2.9517	1.89206	0.539	0.331	-0.641558	2.18e-32	9.26e-28	down
maker-HiC_scaffold_12-snap-gene-2.14	35.3978	20.2659	0.948	0.863	-0.804605	2.23e-32	9.49e-28	down
snap_masked-HiC_scaffold_13-processed-gene-259.22	0.044038	0.603666	0.017	0.117	3.7739	2.3e-32	9.75e-28	up
genemark-scaffold_23_fragment_10-processed-gene-0.3	0.351184	0.0853703	0.107	0.018	-2.03914	2.47e-32	1.05e-27	down
maker-HiC_scaffold_5-snap-gene-1453.104	0.576875	0.280361	0.172	0.056	-1.04071	2.52e-32	1.07e-27	down
maker-HiC_scaffold_3-snap-gene-1111.44	1.7078	1.21572	0.436	0.255	-0.490293	2.7e-32	1.15e-27	down
genemark-HiC_scaffold_14-processed-gene-640.42	0.989913	0.50285	0.268	0.113	-0.977031	2.8e-32	1.19e-27	down
augustus_masked-HiC_scaffold_1-processed-gene-60.35	1.10411	2.2353	0.313	0.393	1.01751	2.84e-32	1.2e-27	up
maker-HiC_scaffold_12-snap-gene-94.18	0.96155	0.67158	0.277	0.138	-0.517737	3.25e-32	1.38e-27	down
maker-HiC_scaffold_10-snap-gene-1559.23	0.0732502	0.648364	0.021	0.132	3.14415	3.33e-32	1.41e-27	up
maker-HiC_scaffold_15-snap-gene-56.5	0.457917	1.2968	0.154	0.266	1.50159	3.58e-32	1.52e-27	up
maker-HiC_scaffold_2-snap-gene-248.0	0.671037	1.60645	0.211	0.286	1.25929	3.84e-32	1.63e-27	up
maker-HiC_scaffold_5-snap-gene-319.15	0.757588	0.332265	0.221	0.082	-1.18883	4.15e-32	1.76e-27	down
augustus_masked-HiC_scaffold_10-processed-gene-1895.7	5.65184	4.23292	0.699	0.492	-0.417058	4.16e-32	1.77e-27	down
maker-HiC_scaffold_8-snap-gene-729.25	0.318918	0.0638485	0.115	0.02	-2.31866	4.17e-32	1.77e-27	down
maker-HiC_scaffold_4-snap-gene-329.45	1.0869	2.03855	0.315	0.376	0.907258	5.02e-32	2.13e-27	up
genemark-HiC_scaffold_11-processed-gene-842.44	0.78402	0.400848	0.235	0.094	-0.967659	5.17e-32	2.19e-27	down
augustus_masked-HiC_scaffold_10-processed-gene-1081.32	0.71827	0.382056	0.24	0.101	-0.910565	5.62e-32	2.38e-27	down
maker-HiC_scaffold_7-snap-gene-2023.39	1.44505	2.57198	0.373	0.445	0.83172	5.83e-32	2.48e-27	up
maker-HiC_scaffold_7-snap-gene-1807.8	0.914293	0.458679	0.264	0.112	-0.995014	5.99e-32	2.54e-27	down
maker-HiC_scaffold_9-snap-gene-162.2	0.368556	1.30081	0.12	0.22	1.81918	6.19e-32	2.63e-27	up
maker-HiC_scaffold_12-snap-gene-492.35	0.764032	1.61356	0.245	0.313	1.07845	6.72e-32	2.85e-27	up
maker-HiC_scaffold_12-snap-gene-358.26	1.43753	0.850186	0.34	0.169	-0.757668	6.84e-32	2.9e-27	down
maker-HiC_scaffold_13-snap-gene-570.5	4.15384	3.03005	0.701	0.493	-0.45509	6.91e-32	2.93e-27	down
maker-HiC_scaffold_10-snap-gene-1131.2	0.376801	0.123495	0.134	0.032	-1.60857	7.98e-32	3.39e-27	down
maker-HiC_scaffold_15-snap-gene-1449.14	0.911549	1.96688	0.268	0.367	1.10943	8.56e-32	3.63e-27	up
augustus_masked-HiC_scaffold_10-processed-gene-259.9	0.612093	0.235463	0.165	0.048	-1.37787	9.76e-32	4.14e-27	down
maker-HiC_scaffold_12-snap-gene-695.4	0.560845	0.290361	0.195	0.073	-0.949514	1.01e-31	4.28e-27	down
maker-HiC_scaffold_12-snap-gene-1908.18	0.330353	0.106283	0.116	0.024	-1.63518	1.06e-31	4.49e-27	down
maker-HiC_scaffold_2-snap-gene-401.29	0.64991	0.380197	0.216	0.089	-0.773334	1.08e-31	4.58e-27	down
maker-HiC_scaffold_9-snap-gene-1062.3	0.758478	1.47889	0.256	0.297	0.963241	1.12e-31	4.76e-27	up
maker-HiC_scaffold_2-snap-gene-1847.13	0.58726	0.29042	0.188	0.067	-1.01561	1.13e-31	4.78e-27	down
snap_masked-HiC_scaffold_7-processed-gene-185.6	2.56431	4.3563	0.495	0.535	0.764506	1.16e-31	4.93e-27	up
maker-HiC_scaffold_2-snap-gene-23.39	2.51501	4.73167	0.36	0.519	0.911761	1.19e-31	5.05e-27	up
augustus_masked-HiC_scaffold_8-processed-gene-399.36	0.505023	0.200303	0.15	0.042	-1.33373	1.26e-31	5.35e-27	down
maker-HiC_scaffold_7-snap-gene-1798.33	0.675847	1.64932	0.21	0.295	1.28698	1.26e-31	5.37e-27	up
augustus_masked-HiC_scaffold_3-processed-gene-1053.14	6.37325	4.67233	0.801	0.613	-0.447879	1.27e-31	5.4e-27	down
maker-HiC_scaffold_2-snap-gene-95.1	0.553516	0.264651	0.18	0.062	-1.06425	1.37e-31	5.83e-27	down
maker-HiC_scaffold_12-snap-gene-1230.0	1.49384	1.08687	0.403	0.236	-0.458813	1.42e-31	6.01e-27	down
maker-HiC_scaffold_8-snap-gene-944.6	0.327486	0.078586	0.101	0.016	-2.05769	1.46e-31	6.2e-27	down
maker-HiC_scaffold_4-snap-gene-84.31	0.419982	0.165384	0.133	0.033	-1.34398	1.49e-31	6.35e-27	down
maker-HiC_scaffold_14-snap-gene-823.0	0.24488	0.0784888	0.102	0.019	-1.64027	1.59e-31	6.75e-27	down
maker-HiC_scaffold_13-snap-gene-886.48	1.30229	1.00727	0.344	0.192	-0.370574	1.76e-31	7.49e-27	down
maker-HiC_scaffold_7-snap-gene-27.34	0.35912	0.0828053	0.118	0.022	-2.11533	1.84e-31	7.8e-27	down
maker-HiC_scaffold_5-snap-gene-41.7	0.717939	0.300294	0.177	0.055	-1.2572	1.96e-31	8.33e-27	down
augustus_masked-HiC_scaffold_1-processed-gene-35.6	0.801024	0.392498	0.239	0.096	-1.02897	2.02e-31	8.58e-27	down
augustus_masked-HiC_scaffold_10-processed-gene-1746.24	0.825858	0.410646	0.219	0.085	-1.00782	2.06e-31	8.74e-27	down
augustus_masked-HiC_scaffold_4-processed-gene-108.37	0.349913	1.22174	0.11	0.235	1.80358	2.09e-31	8.88e-27	up
maker-HiC_scaffold_7-snap-gene-1810.22	0.409861	0.149944	0.132	0.033	-1.4501	2.19e-31	9.29e-27	down
maker-HiC_scaffold_14-snap-gene-969.15	2.36867	3.72325	0.508	0.516	0.65246	2.2e-31	9.35e-27	up
maker-HiC_scaffold_8-snap-gene-1022.46	0.464308	1.2019	0.164	0.212	1.37198	2.3e-31	9.76e-27	up
maker-HiC_scaffold_5-snap-gene-109.15	1.09954	0.59767	0.21	0.076	-0.879375	2.37e-31	1.01e-26	down
maker-HiC_scaffold_6-snap-gene-255.23	0.343635	0.136201	0.116	0.027	-1.3345	2.41e-31	1.02e-26	down
maker-HiC_scaffold_11-snap-gene-347.35	0.431799	0.226363	0.139	0.042	-0.931417	2.53e-31	1.08e-26	down
maker-HiC_scaffold_11-snap-gene-819.3	0.216117	0.816601	0.089	0.187	1.91733	2.6e-31	1.1e-26	up
maker-HiC_scaffold_13-snap-gene-892.34	0.253456	0.060585	0.104	0.017	-2.0629	2.64e-31	1.12e-26	down
maker-HiC_scaffold_11-snap-gene-1530.15	0.36936	0.170881	0.137	0.039	-1.11158	2.87e-31	1.22e-26	down
maker-HiC_scaffold_11-snap-gene-1651.29	0.825194	0.620129	0.254	0.127	-0.412107	2.88e-31	1.22e-26	down
maker-HiC_scaffold_7-snap-gene-1336.38	0.879749	0.475728	0.167	0.051	-0.886816	3.04e-31	1.29e-26	down
maker-HiC_scaffold_13-snap-gene-1427.7	2.50633	3.76132	0.541	0.539	0.585642	3.25e-31	1.38e-26	up
augustus_masked-HiC_scaffold_6-processed-gene-1115.8	1.00328	0.462165	0.228	0.087	-1.11808	3.35e-31	1.42e-26	down
maker-HiC_scaffold_12-snap-gene-151.19	1.09502	1.96948	0.317	0.361	0.846802	3.52e-31	1.49e-26	up
maker-HiC_scaffold_1-snap-gene-1809.10	1.83457	1.059	0.387	0.203	-0.792682	3.56e-31	1.51e-26	down
maker-HiC_scaffold_12-snap-gene-1952.8	1.30682	0.968814	0.371	0.213	-0.431727	3.72e-31	1.58e-26	down
maker-HiC_scaffold_13-snap-gene-264.28	0.597311	1.52123	0.195	0.303	1.34854	3.8e-31	1.61e-26	up
maker-HiC_scaffold_10-snap-gene-1588.16	0.0730593	0.623723	0.03	0.133	3.09202	3.88e-31	1.65e-26	up
maker-HiC_scaffold_14-snap-gene-821.5	6.10358	4.59401	0.799	0.61	-0.409894	3.88e-31	1.65e-26	down
maker-HiC_scaffold_1-snap-gene-343.18	5.39165	6.97168	0.695	0.603	0.370772	3.88e-31	1.65e-26	up
maker-HiC_scaffold_1-snap-gene-1446.10	0.619024	0.477246	0.218	0.109	-0.375194	4.1e-31	1.74e-26	down
snap_masked-HiC_scaffold_10-processed-gene-212.56	0.531303	0.213843	0.172	0.054	-1.31258	4.11e-31	1.74e-26	down
maker-HiC_scaffold_3-snap-gene-1494.23	1.30791	0.709051	0.329	0.16	-0.883204	4.13e-31	1.76e-26	down
genemark-HiC_scaffold_7-processed-gene-1127.60	2.33175	1.7308	0.486	0.3	-0.429953	4.17e-31	1.77e-26	down
maker-HiC_scaffold_11-snap-gene-1577.18	0.349625	0.144764	0.128	0.033	-1.27153	4.26e-31	1.81e-26	down
augustus_masked-HiC_scaffold_7-processed-gene-33.10	0.512375	0.122541	0.131	0.028	-2.06304	4.62e-31	1.96e-26	down
maker-HiC_scaffold_2-snap-gene-116.1	1.64288	1.07826	0.419	0.238	-0.607474	4.65e-31	1.98e-26	down
maker-HiC_scaffold_6-snap-gene-19.22	0.339022	0.0895543	0.114	0.022	-1.91936	4.72e-31	2.01e-26	down
augustus_masked-HiC_scaffold_3-processed-gene-525.32	0.726922	1.466	0.24	0.307	1.01191	4.82e-31	2.05e-26	up
maker-HiC_scaffold_5-snap-gene-339.0	0.351135	0.205144	0.145	0.049	-0.775094	4.82e-31	2.05e-26	down
maker-HiC_scaffold_3-snap-gene-1271.5	0.604108	1.40369	0.202	0.275	1.21621	5.25e-31	2.23e-26	up
maker-HiC_scaffold_3-snap-gene-323.18	0.504889	0.215609	0.169	0.054	-1.22717	5.64e-31	2.39e-26	down
maker-HiC_scaffold_3-snap-gene-1672.25	0.329375	0.123674	0.123	0.027	-1.41247	5.86e-31	2.49e-26	down
augustus_masked-HiC_scaffold_14-processed-gene-551.13	0.396666	0.104594	0.129	0.028	-1.92211	5.93e-31	2.52e-26	down
maker-HiC_scaffold_12-snap-gene-856.8	0.444752	1.24109	0.149	0.262	1.48032	5.95e-31	2.53e-26	up
maker-HiC_scaffold_6-snap-gene-1030.10	0.928982	1.71415	0.289	0.322	0.883699	6.13e-31	2.6e-26	up
augustus_masked-HiC_scaffold_13-processed-gene-1513.40	0.696466	0.3096	0.217	0.082	-1.16939	6.24e-31	2.65e-26	down
maker-HiC_scaffold_10-snap-gene-478.1	0.0344424	0.498455	0.013	0.108	3.85131	6.49e-31	2.76e-26	up
maker-HiC_scaffold_11-snap-gene-1177.32	0.569877	0.432175	0.191	0.088	-0.398954	7.68e-31	3.26e-26	down
maker-HiC_scaffold_7-snap-gene-887.36	0.825927	1.52457	0.264	0.302	0.884233	7.7e-31	3.27e-26	up
maker-HiC_scaffold_13-snap-gene-951.36	0.869278	1.87343	0.249	0.371	1.1077	7.74e-31	3.29e-26	up
maker-HiC_scaffold_11-snap-gene-1673.21	0.153729	0.801587	0.064	0.165	2.38171	8.57e-31	3.64e-26	up
augustus_masked-HiC_scaffold_2-processed-gene-1906.23	0.69453	0.229338	0.183	0.057	-1.59814	9.73e-31	4.13e-26	down
maker-HiC_scaffold_3-snap-gene-1205.60	1.08727	0.817028	0.328	0.185	-0.412206	1.04e-30	4.43e-26	down
maker-HiC_scaffold_8-snap-gene-245.42	1.09204	0.64251	0.308	0.148	-0.765141	1.05e-30	4.45e-26	down
maker-HiC_scaffold_10-snap-gene-2062.38	0.726644	0.423549	0.199	0.079	-0.778579	1.09e-30	4.65e-26	down
maker-HiC_scaffold_4-snap-gene-269.0	1.38439	1.0208	0.382	0.221	-0.439513	1.1e-30	4.69e-26	down
maker-HiC_scaffold_3-snap-gene-203.44	0.768591	0.333321	0.2	0.071	-1.20506	1.13e-30	4.81e-26	down
maker-HiC_scaffold_11-snap-gene-1554.23	0.504419	0.178645	0.164	0.048	-1.49701	1.2e-30	5.09e-26	down
genemark-HiC_scaffold_3-processed-gene-1582.15	1.17425	2.0626	0.339	0.39	0.812672	1.21e-30	5.16e-26	up
maker-HiC_scaffold_4-snap-gene-44.6	1.42147	2.30427	0.389	0.404	0.696888	1.22e-30	5.17e-26	up
snap_masked-HiC_scaffold_4-processed-gene-401.22	0.49208	0.373201	0.184	0.083	-0.398844	1.33e-30	5.65e-26	down
maker-HiC_scaffold_15-snap-gene-51.18	0.413259	0.174189	0.144	0.042	-1.24592	1.4e-30	5.93e-26	down
maker-HiC_scaffold_15-snap-gene-375.36	2.02436	1.24134	0.437	0.247	-0.705525	1.41e-30	5.99e-26	down
maker-HiC_scaffold_11-snap-gene-35.5	5.31554	7.26166	0.764	0.745	0.450075	1.47e-30	6.24e-26	up
augustus_masked-HiC_scaffold_1-processed-gene-1428.9	2.50271	1.81872	0.47	0.287	-0.460546	1.48e-30	6.28e-26	down
maker-HiC_scaffold_4-snap-gene-311.39	0.591505	0.374722	0.204	0.087	-0.658428	1.57e-30	6.66e-26	down
maker-HiC_scaffold_14-snap-gene-981.50	0.346316	0.0961174	0.111	0.021	-1.84814	1.99e-30	8.44e-26	down
maker-HiC_scaffold_14-snap-gene-1368.4	0.494471	0.219124	0.158	0.049	-1.17377	2.05e-30	8.69e-26	down
snap_masked-HiC_scaffold_10-processed-gene-1638.7	0.637593	0.323711	0.206	0.079	-0.977712	2.09e-30	8.88e-26	down
snap_masked-HiC_scaffold_9-processed-gene-935.1	0.817707	0.393056	0.215	0.081	-1.05666	2.12e-30	9.01e-26	down
maker-HiC_scaffold_12-snap-gene-249.3	0.548107	0.247529	0.183	0.064	-1.14654	2.33e-30	9.89e-26	down
augustus_masked-HiC_scaffold_7-processed-gene-1122.57	0.170489	0.740982	0.077	0.15	2.11911	2.39e-30	1.01e-25	up
maker-HiC_scaffold_12-snap-gene-1815.12	1.61401	1.04794	0.394	0.219	-0.623041	2.52e-30	1.07e-25	down
augustus_masked-HiC_scaffold_8-processed-gene-823.0	0.684476	0.388368	0.217	0.092	-0.817416	2.53e-30	1.07e-25	down
maker-HiC_scaffold_6-snap-gene-1296.56	1.24556	0.865381	0.362	0.203	-0.525341	2.71e-30	1.15e-25	down
maker-HiC_scaffold_6-snap-gene-189.4	2.47238	4.15609	0.504	0.533	0.749306	2.76e-30	1.17e-25	up
maker-HiC_scaffold_6-snap-gene-1240.16	0.754875	0.524531	0.245	0.119	-0.525126	3.07e-30	1.3e-25	down
maker-HiC_scaffold_5-snap-gene-1557.3	1.20693	0.84568	0.354	0.2	-0.513114	3.08e-30	1.31e-25	down
maker-HiC_scaffold_10-snap-gene-1917.39	0.392536	0.101184	0.114	0.022	-1.95479	3.19e-30	1.36e-25	down
maker-HiC_scaffold_2-snap-gene-679.46	1.09798	0.603078	0.251	0.109	-0.864333	3.23e-30	1.37e-25	down
snap_masked-HiC_scaffold_15-processed-gene-1413.13	1.15753	2.14759	0.312	0.35	0.891613	3.34e-30	1.42e-25	up
augustus_masked-HiC_scaffold_14-processed-gene-750.8	3.84011	2.52454	0.633	0.428	-0.605108	3.37e-30	1.43e-25	down
maker-HiC_scaffold_14-snap-gene-934.1	0.64977	0.446467	0.202	0.084	-0.541276	3.48e-30	1.48e-25	down
maker-HiC_scaffold_13-snap-gene-1515.23	0.419787	0.145218	0.132	0.032	-1.53079	3.78e-30	1.6e-25	down
genemark-HiC_scaffold_14-processed-gene-759.63	0.555306	1.59666	0.158	0.264	1.52353	3.91e-30	1.66e-25	up
maker-HiC_scaffold_12-snap-gene-63.32	1.13369	0.616463	0.294	0.137	-0.878829	3.95e-30	1.68e-25	down
augustus_masked-HiC_scaffold_10-processed-gene-2057.7	0.398349	0.250173	0.149	0.055	-0.670894	4.06e-30	1.72e-25	down
maker-HiC_scaffold_13-snap-gene-1516.2	0.938433	0.537011	0.274	0.128	-0.805187	4.19e-30	1.78e-25	down
augustus_masked-HiC_scaffold_14-processed-gene-942.20	0.249294	1.05412	0.087	0.181	2.07968	4.29e-30	1.82e-25	up
maker-HiC_scaffold_2-snap-gene-1794.1	0.271422	0.150117	0.105	0.028	-0.854022	4.41e-30	1.87e-25	down
maker-HiC_scaffold_15-snap-gene-23.35	0.920464	0.527767	0.236	0.101	-0.802345	4.94e-30	2.1e-25	down
maker-HiC_scaffold_15-snap-gene-233.1	0.542009	0.217369	0.174	0.055	-1.31777	4.97e-30	2.11e-25	down
maker-HiC_scaffold_5-snap-gene-33.57	0.429249	0.146265	0.136	0.035	-1.55258	5e-30	2.12e-25	down
maker-HiC_scaffold_9-snap-gene-222.24	0.835437	0.350228	0.23	0.088	-1.254	5.33e-30	2.26e-25	down
maker-HiC_scaffold_11-snap-gene-1703.26	0.306969	0.12032	0.121	0.031	-1.35048	5.51e-30	2.34e-25	down
maker-HiC_scaffold_12-snap-gene-1992.1	9.86697	6.86493	0.8	0.612	-0.523356	5.61e-30	2.38e-25	down
maker-HiC_scaffold_10-snap-gene-257.4	0.395175	1.07577	0.146	0.236	1.44457	6.22e-30	2.64e-25	up
maker-HiC_scaffold_11-snap-gene-191.49	0.198944	0.872992	0.069	0.182	2.13304	7.07e-30	3e-25	up
maker-HiC_scaffold_15-snap-gene-211.1	0.573563	1.48539	0.167	0.293	1.37267	7.1e-30	3.02e-25	up
genemark-HiC_scaffold_12-processed-gene-482.7	1.1314	1.57701	0.347	0.305	0.479043	8.31e-30	3.53e-25	up
maker-HiC_scaffold_4-snap-gene-67.2	0.607639	0.430692	0.213	0.101	-0.496459	8.94e-30	3.79e-25	down
maker-HiC_scaffold_1-snap-gene-192.1	0.445646	1.36631	0.14	0.252	1.6161	8.98e-30	3.81e-25	up
maker-HiC_scaffold_1-snap-gene-1376.9	0.749416	1.79075	0.214	0.293	1.25662	9.43e-30	4.01e-25	up
maker-HiC_scaffold_13-snap-gene-1492.0	0.735679	0.506951	0.244	0.12	-0.537143	9.44e-30	4.01e-25	down
maker-HiC_scaffold_10-snap-gene-808.35	2.01303	1.34689	0.484	0.297	-0.579707	9.63e-30	4.09e-25	down
maker-HiC_scaffold_14-snap-gene-1046.25	0.925192	0.447295	0.259	0.111	-1.04836	9.63e-30	4.09e-25	down
maker-HiC_scaffold_8-snap-gene-130.0	2.62484	1.68756	0.519	0.32	-0.637262	9.69e-30	4.12e-25	down
maker-HiC_scaffold_13-snap-gene-28.38	1.186	2.02849	0.338	0.381	0.774253	9.87e-30	4.19e-25	up
augustus_masked-HiC_scaffold_5-processed-gene-1406.80	0.176258	0.817153	0.069	0.16	2.21228	1.04e-29	4.43e-25	up
maker-HiC_scaffold_10-snap-gene-2143.7	3.51066	2.70906	0.655	0.459	-0.373936	1.06e-29	4.51e-25	down
maker-HiC_scaffold_2-snap-gene-1565.28	0.322855	0.95784	0.123	0.179	1.5686	1.08e-29	4.57e-25	up
maker-HiC_scaffold_13-snap-gene-211.13	0.311703	0.0871572	0.11	0.022	-1.83729	1.11e-29	4.7e-25	down
maker-HiC_scaffold_10-snap-gene-2057.0	0.591404	0.942973	0.216	0.19	0.672982	1.11e-29	4.7e-25	up
maker-HiC_scaffold_10-snap-gene-1610.32	0.506022	0.26513	0.164	0.057	-0.932238	1.13e-29	4.8e-25	down
maker-HiC_scaffold_10-snap-gene-272.43	0.412576	1.11806	0.148	0.235	1.43804	1.13e-29	4.8e-25	up
augustus_masked-HiC_scaffold_11-processed-gene-1608.42	0.466949	0.119223	0.131	0.03	-1.9687	1.14e-29	4.83e-25	down
augustus_masked-HiC_scaffold_13-processed-gene-1136.27	0.338206	0.941255	0.13	0.204	1.47641	1.15e-29	4.89e-25	up
maker-HiC_scaffold_5-snap-gene-1150.10	1.60262	2.32026	0.429	0.388	0.533828	1.18e-29	4.99e-25	up
maker-HiC_scaffold_4-snap-gene-53.38	1.76934	1.19245	0.419	0.242	-0.569252	1.25e-29	5.3e-25	down
augustus_masked-HiC_scaffold_14-processed-gene-865.35	0.400275	0.0743473	0.119	0.024	-2.42706	1.31e-29	5.57e-25	down
maker-HiC_scaffold_9-snap-gene-938.0	0.629928	1.05544	0.225	0.223	0.744493	1.32e-29	5.62e-25	up
maker-HiC_scaffold_2-snap-gene-1756.27	2.86799	4.00469	0.577	0.587	0.481637	1.37e-29	5.8e-25	up
augustus_masked-HiC_scaffold_13-processed-gene-1317.11	0.552795	0.300624	0.176	0.065	-0.878564	1.5e-29	6.39e-25	down
maker-HiC_scaffold_10-snap-gene-309.2	0.535636	0.242691	0.17	0.055	-1.14181	1.7e-29	7.22e-25	down
snap_masked-HiC_scaffold_1-processed-gene-240.42	1.22138	2.00861	0.344	0.354	0.71764	1.71e-29	7.27e-25	up
augustus_masked-HiC_scaffold_3-processed-gene-684.39	0.707557	0.531277	0.238	0.122	-0.413314	1.75e-29	7.45e-25	down
augustus_masked-HiC_scaffold_11-processed-gene-1785.15	5.72144	4.12396	0.774	0.585	-0.472339	1.79e-29	7.59e-25	down
maker-HiC_scaffold_7-snap-gene-923.28	0.768279	0.31159	0.219	0.082	-1.30171	2.04e-29	8.67e-25	down
maker-HiC_scaffold_10-snap-gene-2072.64	0.429191	0.307411	0.161	0.07	-0.481317	2.07e-29	8.78e-25	down
maker-HiC_scaffold_7-snap-gene-783.10	0.625944	0.372841	0.214	0.093	-0.747315	2.09e-29	8.89e-25	down
maker-HiC_scaffold_3-snap-gene-1683.10	0.395563	0.300957	0.159	0.068	-0.394237	2.29e-29	9.73e-25	down
maker-HiC_scaffold_8-snap-gene-1157.6	1.10676	0.709174	0.299	0.15	-0.642062	2.3e-29	9.78e-25	down
maker-HiC_scaffold_14-snap-gene-1254.7	0.699819	0.43072	0.224	0.101	-0.700105	2.31e-29	9.8e-25	down
maker-HiC_scaffold_7-snap-gene-1280.0	0.743821	0.259188	0.203	0.071	-1.5206	2.39e-29	1.01e-24	down
maker-HiC_scaffold_11-snap-gene-1128.4	0.538403	0.22608	0.175	0.059	-1.25148	2.44e-29	1.04e-24	down
augustus_masked-HiC_scaffold_6-processed-gene-1427.28	0.409681	0.072819	0.115	0.022	-2.49048	2.54e-29	1.08e-24	down
maker-HiC_scaffold_9-snap-gene-929.1	0.78674	0.495831	0.24	0.109	-0.665931	2.55e-29	1.08e-24	down
maker-HiC_scaffold_4-snap-gene-669.0	1.25043	0.731552	0.332	0.165	-0.773306	2.73e-29	1.16e-24	down
maker-HiC_scaffold_2-snap-gene-1400.10	1.25813	1.78945	0.371	0.336	0.508209	2.84e-29	1.21e-24	up
maker-HiC_scaffold_4-snap-gene-310.25	2.46472	4.1448	0.478	0.547	0.749856	3.09e-29	1.31e-24	up
maker-HiC_scaffold_9-snap-gene-1209.10	3.81431	2.72258	0.645	0.444	-0.486432	3.15e-29	1.34e-24	down
augustus_masked-HiC_scaffold_3-processed-gene-217.5	0.503219	0.177404	0.148	0.04	-1.50362	3.16e-29	1.34e-24	down
maker-HiC_scaffold_13-snap-gene-78.0	0.814861	0.520372	0.248	0.117	-0.64691	3.19e-29	1.35e-24	down
maker-HiC_scaffold_3-snap-gene-1411.0	2.11612	1.59818	0.494	0.312	-0.404973	3.22e-29	1.37e-24	down
maker-HiC_scaffold_5-snap-gene-774.6	0.433312	0.334915	0.16	0.071	-0.371513	3.23e-29	1.37e-24	down
maker-HiC_scaffold_10-snap-gene-1249.0	0.496258	0.226881	0.135	0.038	-1.12881	3.29e-29	1.4e-24	down
maker-HiC_scaffold_3-snap-gene-668.30	1.21921	1.8195	0.33	0.299	0.577553	3.36e-29	1.43e-24	up
maker-HiC_scaffold_10-snap-gene-1054.2	0.531772	0.214937	0.173	0.056	-1.30649	3.36e-29	1.43e-24	down
maker-HiC_scaffold_2-snap-gene-1893.7	0.470331	0.184294	0.155	0.046	-1.35119	3.4e-29	1.44e-24	down
maker-HiC_scaffold_8-snap-gene-748.10	0.440348	1.08559	0.159	0.242	1.30157	3.43e-29	1.45e-24	up
maker-HiC_scaffold_3-snap-gene-180.0	0.558903	0.27123	0.175	0.06	-1.04281	3.86e-29	1.64e-24	down
maker-HiC_scaffold_11-snap-gene-1234.0	0.75491	1.25317	0.244	0.234	0.731133	4.12e-29	1.75e-24	up
snap_masked-HiC_scaffold_8-processed-gene-866.31	11.822	6.82643	0.754	0.572	-0.792256	4.19e-29	1.78e-24	down
snap_masked-HiC_scaffold_3-processed-gene-1667.28	1.18941	0.765967	0.33	0.176	-0.634822	4.32e-29	1.83e-24	down
maker-HiC_scaffold_6-snap-gene-912.2	0.404544	0.116752	0.122	0.027	-1.79197	4.33e-29	1.84e-24	down
maker-HiC_scaffold_11-snap-gene-1712.21	0.573225	1.16743	0.204	0.256	1.02603	4.34e-29	1.84e-24	up
maker-HiC_scaffold_15-snap-gene-549.0	0.373349	0.108883	0.126	0.029	-1.7768	4.46e-29	1.9e-24	down
maker-HiC_scaffold_14-snap-gene-954.31	0.388291	1.21469	0.127	0.217	1.64513	4.53e-29	1.92e-24	up
maker-HiC_scaffold_7-snap-gene-1350.1	0.572197	0.263186	0.181	0.064	-1.12013	4.55e-29	1.93e-24	down
maker-HiC_scaffold_11-snap-gene-696.72	0.469803	0.113297	0.122	0.026	-2.05098	4.73e-29	2.01e-24	down
maker-HiC_scaffold_12-snap-gene-1968.52	0.463702	1.19218	0.156	0.228	1.36215	4.83e-29	2.05e-24	up
maker-HiC_scaffold_8-snap-gene-273.5	1.79737	1.24652	0.44	0.264	-0.527951	4.96e-29	2.11e-24	down
maker-HiC_scaffold_12-snap-gene-299.32	0.0361559	0.425486	0.013	0.107	3.55316	4.99e-29	2.12e-24	up
maker-HiC_scaffold_3-snap-gene-1852.29	0.347915	0.117141	0.105	0.021	-1.56968	5.32e-29	2.26e-24	down
snap_masked-HiC_scaffold_2-processed-gene-179.11	0.465303	0.227657	0.154	0.051	-1.03098	5.38e-29	2.28e-24	down
maker-HiC_scaffold_12-snap-gene-717.7	3.89234	2.81281	0.669	0.469	-0.46861	6e-29	2.55e-24	down
augustus_masked-HiC_scaffold_10-processed-gene-1783.11	1.24015	2.30847	0.321	0.396	0.896371	7.26e-29	3.08e-24	up
maker-HiC_scaffold_2-snap-gene-1811.0	0.584983	0.20665	0.143	0.04	-1.50076	7.56e-29	3.21e-24	down
maker-HiC_scaffold_10-snap-gene-802.29	0.770831	0.483447	0.254	0.12	-0.672947	7.68e-29	3.26e-24	down
maker-HiC_scaffold_13-snap-gene-1504.35	0.298199	0.143481	0.119	0.034	-1.05489	7.77e-29	3.3e-24	down
augustus_masked-HiC_scaffold_11-processed-gene-73.35	1.30936	1.93332	0.378	0.365	0.56219	8.09e-29	3.44e-24	up
maker-HiC_scaffold_6-snap-gene-147.15	0.721914	0.496609	0.23	0.111	-0.539627	8.14e-29	3.46e-24	down
maker-HiC_scaffold_14-snap-gene-1357.22	0.759221	0.487984	0.229	0.106	-0.637582	8.3e-29	3.52e-24	down
maker-HiC_scaffold_5-snap-gene-172.35	2.74709	1.59098	0.492	0.299	-0.787952	8.43e-29	3.58e-24	down
maker-HiC_scaffold_5-snap-gene-424.9	1.04109	0.662542	0.305	0.157	-0.651931	9.02e-29	3.83e-24	down
maker-HiC_scaffold_11-snap-gene-604.6	0.513898	1.28757	0.165	0.234	1.32493	9.21e-29	3.91e-24	up
maker-HiC_scaffold_3-snap-gene-9.21	0.581431	0.240282	0.183	0.063	-1.27453	9.48e-29	4.03e-24	down
maker-HiC_scaffold_7-snap-gene-922.0	1.13105	0.790024	0.301	0.159	-0.517645	9.75e-29	4.14e-24	down
maker-HiC_scaffold_9-snap-gene-15.33	2.79674	3.81311	0.581	0.576	0.447208	9.88e-29	4.19e-24	up
maker-HiC_scaffold_6-snap-gene-1240.13	3.82164	5.29352	0.646	0.64	0.470025	9.96e-29	4.23e-24	up
maker-HiC_scaffold_12-snap-gene-1030.20	0.0961278	0.618703	0.025	0.132	2.68495	1.01e-28	4.31e-24	up
snap_masked-HiC_scaffold_6-processed-gene-873.7	3.54476	2.41215	0.644	0.444	-0.555348	1.06e-28	4.5e-24	down
maker-HiC_scaffold_9-snap-gene-18.1	0.74138	0.501674	0.243	0.121	-0.56337	1.07e-28	4.54e-24	down
maker-HiC_scaffold_10-snap-gene-1563.29	1.28152	0.931524	0.324	0.178	-0.460147	1.07e-28	4.56e-24	down
maker-HiC_scaffold_13-snap-gene-41.7	0.441681	1.23898	0.148	0.239	1.48786	1.08e-28	4.57e-24	up
maker-HiC_scaffold_10-snap-gene-508.5	0.3268	0.106567	0.117	0.026	-1.61573	1.09e-28	4.62e-24	down
augustus_masked-HiC_scaffold_13-processed-gene-1469.38	4.76434	6.49669	0.677	0.672	0.447419	1.19e-28	5.06e-24	up
augustus_masked-HiC_scaffold_10-processed-gene-1596.1	0.771613	0.502467	0.24	0.113	-0.61875	1.26e-28	5.35e-24	down
maker-scaffold_2114_fragment_2-snap-gene-0.5	0.325252	0.152572	0.118	0.033	-1.09156	1.26e-28	5.36e-24	down
maker-HiC_scaffold_12-snap-gene-539.55	2.28037	1.71233	0.485	0.307	-0.413287	1.31e-28	5.58e-24	down
maker-HiC_scaffold_4-snap-gene-459.5	0.365904	1.13957	0.116	0.237	1.63869	1.43e-28	6.05e-24	up
maker-HiC_scaffold_4-snap-gene-453.37	1.0939	0.656801	0.314	0.158	-0.735864	1.51e-28	6.42e-24	down
maker-HiC_scaffold_6-snap-gene-945.63	0.610056	1.42732	0.187	0.246	1.22616	1.64e-28	6.95e-24	up
genemark-HiC_scaffold_7-processed-gene-1187.29	0.493931	0.285853	0.162	0.062	-0.788824	1.65e-28	7.01e-24	down
maker-HiC_scaffold_7-snap-gene-1277.20	0.573416	0.300836	0.183	0.07	-0.930379	1.7e-28	7.23e-24	down
augustus_masked-HiC_scaffold_15-processed-gene-1281.0	0.0682887	0.571446	0.026	0.123	3.06304	1.81e-28	7.68e-24	up
snap_masked-HiC_scaffold_14-processed-gene-941.12	1.43009	1.02668	0.335	0.184	-0.47808	1.81e-28	7.7e-24	down
augustus_masked-HiC_scaffold_8-processed-gene-407.5	0.728539	1.80838	0.207	0.294	1.3115	1.87e-28	7.93e-24	up
augustus_masked-HiC_scaffold_1-processed-gene-2143.9	1.2798	2.35939	0.329	0.386	0.882437	1.88e-28	8e-24	up
augustus_masked-HiC_scaffold_8-processed-gene-124.13	0.510553	0.264932	0.166	0.058	-0.946174	2.02e-28	8.59e-24	down
maker-HiC_scaffold_6-snap-gene-1397.0	2.03171	3.12106	0.474	0.491	0.619317	2.04e-28	8.64e-24	up
maker-HiC_scaffold_2-snap-gene-392.22	0.695561	0.455259	0.224	0.104	-0.61138	2.06e-28	8.75e-24	down
maker-HiC_scaffold_10-snap-gene-260.1	0.693332	1.35516	0.224	0.245	0.96674	2.08e-28	8.85e-24	up
augustus_masked-HiC_scaffold_9-processed-gene-66.3	2.66149	1.68331	0.521	0.326	-0.660905	2.11e-28	8.98e-24	down
maker-HiC_scaffold_2-snap-gene-1911.22	1.41277	2.43803	0.369	0.441	0.787144	2.27e-28	9.63e-24	up
maker-HiC_scaffold_9-snap-gene-933.13	0.8205	0.515874	0.255	0.12	-0.669379	2.52e-28	1.07e-23	down
snap_masked-HiC_scaffold_8-processed-gene-610.33	2.03738	1.44446	0.47	0.288	-0.496157	2.61e-28	1.11e-23	down
augustus_masked-HiC_scaffold_10-processed-gene-1059.3	0.301854	0.116003	0.119	0.029	-1.37893	2.66e-28	1.13e-23	down
maker-HiC_scaffold_12-snap-gene-71.44	1.28738	0.80603	0.3	0.151	-0.675467	2.9e-28	1.23e-23	down
maker-HiC_scaffold_10-snap-gene-172.28	0.615722	1.20219	0.207	0.219	0.965195	2.9e-28	1.23e-23	up
maker-HiC_scaffold_10-snap-gene-2122.6	0.404149	0.106242	0.118	0.026	-1.92653	3.09e-28	1.31e-23	down
snap_masked-HiC_scaffold_10-processed-gene-1638.13	0.65044	0.457733	0.214	0.101	-0.506816	3.12e-28	1.33e-23	down
augustus_masked-HiC_scaffold_15-processed-gene-613.16	0.913708	1.80039	0.264	0.355	0.978423	3.19e-28	1.35e-23	up
maker-HiC_scaffold_8-snap-gene-698.45	0.267172	0.0849376	0.102	0.021	-1.65213	3.62e-28	1.54e-23	down
maker-HiC_scaffold_11-snap-gene-1370.38	0.88176	0.572985	0.266	0.132	-0.621801	3.68e-28	1.56e-23	down
maker-HiC_scaffold_3-snap-gene-1773.38	0.652115	0.394375	0.214	0.093	-0.725413	3.69e-28	1.57e-23	down
maker-HiC_scaffold_12-snap-gene-943.27	2.19347	1.43191	0.476	0.287	-0.615243	3.76e-28	1.6e-23	down
snap_masked-HiC_scaffold_8-processed-gene-522.17	0.621424	0.288221	0.193	0.072	-1.10813	3.88e-28	1.65e-23	down
maker-HiC_scaffold_10-snap-gene-1974.5	1.38663	1.97513	0.394	0.366	0.510328	3.89e-28	1.65e-23	up
maker-HiC_scaffold_3-snap-gene-1787.5	0.568671	0.334665	0.177	0.07	-0.7647	3.97e-28	1.69e-23	down
maker-HiC_scaffold_13-snap-gene-44.30	0.466078	0.088098	0.103	0.018	-2.40206	4.1e-28	1.74e-23	down
maker-HiC_scaffold_11-snap-gene-399.4	1.24339	1.98705	0.357	0.381	0.676311	4.19e-28	1.78e-23	up
augustus_masked-HiC_scaffold_11-processed-gene-1140.21	0.216823	0.916634	0.074	0.181	2.07932	4.21e-28	1.79e-23	up
maker-HiC_scaffold_10-snap-gene-1855.18	0.268215	0.0879278	0.102	0.021	-1.6079	4.4e-28	1.87e-23	down
maker-HiC_scaffold_13-snap-gene-155.20	0.729847	1.53183	0.232	0.315	1.06949	4.63e-28	1.97e-23	up
maker-HiC_scaffold_12-snap-gene-642.8	0.509909	0.396782	0.177	0.081	-0.36181	4.82e-28	2.05e-23	down
snap_masked-HiC_scaffold_10-processed-gene-1383.14	0.197838	0.788138	0.071	0.18	1.99358	4.91e-28	2.09e-23	up
maker-HiC_scaffold_7-snap-gene-1433.0	0.881567	1.83025	0.263	0.306	1.05381	4.94e-28	2.1e-23	up
maker-HiC_scaffold_13-snap-gene-1470.11	0.450766	1.29384	0.147	0.228	1.521	5.29e-28	2.25e-23	up
snap_masked-HiC_scaffold_1-processed-gene-2036.9	0.540997	1.29643	0.18	0.231	1.2607	5.4e-28	2.3e-23	up
maker-HiC_scaffold_3-snap-gene-127.32	1.49159	0.956797	0.374	0.204	-0.640517	5.87e-28	2.49e-23	down
maker-HiC_scaffold_10-snap-gene-1035.22	0.26884	0.926151	0.094	0.195	1.78412	6.21e-28	2.64e-23	up
augustus_masked-HiC_scaffold_12-processed-gene-506.0	1.33384	0.879005	0.348	0.19	-0.601588	6.36e-28	2.7e-23	down
maker-HiC_scaffold_10-snap-gene-1974.1	0.940176	1.61434	0.286	0.299	0.779881	6.52e-28	2.77e-23	up
genemark-HiC_scaffold_1-processed-gene-130.42	0.771046	1.58516	0.241	0.31	1.03965	6.56e-28	2.79e-23	up
maker-HiC_scaffold_10-snap-gene-1632.38	0.724647	0.389907	0.203	0.08	-0.893977	6.58e-28	2.79e-23	down
maker-HiC_scaffold_10-snap-gene-1076.29	0.312477	0.916843	0.117	0.202	1.55262	7.61e-28	3.23e-23	up
snap_masked-HiC_scaffold_14-processed-gene-354.25	0.271732	0.127687	0.11	0.03	-1.08897	7.76e-28	3.3e-23	down
maker-HiC_scaffold_9-snap-gene-884.6	0.639444	0.446725	0.216	0.106	-0.517336	7.78e-28	3.3e-23	down
maker-HiC_scaffold_1-snap-gene-788.33	1.48273	2.29552	0.394	0.417	0.630533	7.79e-28	3.31e-23	up
augustus_masked-HiC_scaffold_1-processed-gene-1597.20	0.325271	0.118197	0.105	0.023	-1.45967	8.08e-28	3.43e-23	down
maker-HiC_scaffold_10-snap-gene-11.26	0.661554	0.31751	0.196	0.074	-1.05882	8.75e-28	3.72e-23	down
maker-HiC_scaffold_1-snap-gene-128.36	3.34097	2.51352	0.636	0.442	-0.410542	9.02e-28	3.83e-23	down
maker-HiC_scaffold_13-snap-gene-318.23	0.937547	0.514645	0.264	0.121	-0.865188	9.13e-28	3.88e-23	down
maker-HiC_scaffold_4-snap-gene-1469.3	0.938479	1.36747	0.305	0.276	0.543066	9.38e-28	3.98e-23	up
maker-HiC_scaffold_1-snap-gene-1232.27	0.829224	1.65675	0.257	0.315	0.998433	9.65e-28	4.1e-23	up
maker-HiC_scaffold_10-snap-gene-190.30	0.345869	0.111644	0.102	0.021	-1.63044	9.79e-28	4.16e-23	down
maker-HiC_scaffold_11-snap-gene-1742.6	1.15949	0.740693	0.315	0.165	-0.646467	1.02e-27	4.32e-23	down
maker-HiC_scaffold_1-snap-gene-735.2	0.657408	0.318781	0.195	0.074	-1.04399	1.04e-27	4.4e-23	down
snap_masked-HiC_scaffold_10-processed-gene-559.19	0.0654871	0.51488	0.031	0.12	2.97303	1.06e-27	4.48e-23	up
snap_masked-HiC_scaffold_2-processed-gene-1034.29	0.141256	0.735831	0.059	0.144	2.38024	1.11e-27	4.71e-23	up
snap_masked-HiC_scaffold_2-processed-gene-435.12	0.975626	1.83085	0.285	0.347	0.908047	1.13e-27	4.82e-23	up
snap_masked-HiC_scaffold_15-processed-gene-354.9	0.460076	0.164833	0.152	0.046	-1.48031	1.14e-27	4.84e-23	down
maker-HiC_scaffold_15-snap-gene-121.46	0.596182	1.07218	0.214	0.224	0.846608	1.19e-27	5.06e-23	up
maker-HiC_scaffold_9-snap-gene-142.40	0.747929	1.54702	0.237	0.316	1.04842	1.2e-27	5.11e-23	up
snap_masked-HiC_scaffold_12-processed-gene-1158.11	0.560501	0.23387	0.174	0.059	-1.26065	1.23e-27	5.2e-23	down
maker-HiC_scaffold_12-snap-gene-127.34	0.596134	0.432028	0.206	0.101	-0.46442	1.24e-27	5.26e-23	down
maker-HiC_scaffold_5-snap-gene-1585.31	0.158097	0.779046	0.059	0.162	2.30018	1.41e-27	5.97e-23	up
maker-HiC_scaffold_5-snap-gene-526.2	0.337363	1.04078	0.119	0.199	1.625	1.5e-27	6.38e-23	up
augustus_masked-HiC_scaffold_12-processed-gene-437.52	1.82072	1.25413	0.399	0.234	-0.537781	1.53e-27	6.5e-23	down
maker-HiC_scaffold_9-snap-gene-1191.8	0.38436	0.165266	0.127	0.036	-1.21717	1.62e-27	6.9e-23	down
augustus_masked-HiC_scaffold_3-processed-gene-528.25	5.63247	7.50963	0.687	0.717	0.414968	1.69e-27	7.17e-23	up
augustus_masked-HiC_scaffold_4-processed-gene-1269.10	0.470971	0.165942	0.141	0.039	-1.5044	1.69e-27	7.17e-23	down
maker-HiC_scaffold_3-snap-gene-1788.30	1.15762	0.793639	0.309	0.168	-0.544552	1.71e-27	7.26e-23	down
maker-HiC_scaffold_7-snap-gene-1351.3	3.26295	2.53728	0.571	0.388	-0.36288	1.73e-27	7.36e-23	down
maker-HiC_scaffold_2-snap-gene-27.42	0.63733	0.336132	0.19	0.073	-0.922808	1.75e-27	7.45e-23	down
snap_masked-HiC_scaffold_12-processed-gene-1414.37	2.79126	1.83633	0.516	0.325	-0.604067	1.98e-27	8.42e-23	down
maker-HiC_scaffold_14-snap-gene-1289.36	2.89372	2.07293	0.586	0.395	-0.48123	2.06e-27	8.75e-23	down
maker-HiC_scaffold_3-snap-gene-205.3	10.3498	14.2449	0.874	0.874	0.460841	2.07e-27	8.8e-23	up
maker-HiC_scaffold_6-snap-gene-1030.12	0.280052	0.855905	0.11	0.192	1.61141	2.16e-27	9.17e-23	up
maker-HiC_scaffold_11-snap-gene-1244.24	0.465639	1.07393	0.165	0.216	1.20545	2.26e-27	9.6e-23	up
maker-HiC_scaffold_1-snap-gene-2034.2	1.55538	2.63355	0.391	0.448	0.759702	2.39e-27	1.02e-22	up
maker-HiC_scaffold_6-snap-gene-219.34	0.309487	0.122139	0.117	0.031	-1.34064	2.43e-27	1.03e-22	down
maker-HiC_scaffold_14-snap-gene-1370.19	8.38388	6.45342	0.869	0.713	-0.377547	2.62e-27	1.11e-22	down
maker-HiC_scaffold_7-snap-gene-1452.25	0.330125	0.165225	0.13	0.041	-0.998146	2.71e-27	1.15e-22	down
augustus_masked-HiC_scaffold_12-processed-gene-1917.6	0.520299	0.277975	0.163	0.06	-0.904143	2.91e-27	1.23e-22	down
maker-HiC_scaffold_13-snap-gene-110.0	1.4554	0.973172	0.375	0.212	-0.580598	3.03e-27	1.29e-22	down
snap_masked-HiC_scaffold_3-processed-gene-168.10	0.376789	0.144204	0.13	0.036	-1.38503	3.09e-27	1.31e-22	down
maker-HiC_scaffold_9-snap-gene-1192.3	0.977224	0.604048	0.279	0.142	-0.693934	3.19e-27	1.35e-22	down
maker-HiC_scaffold_10-snap-gene-1175.1	0.380601	0.21517	0.124	0.039	-0.822512	3.29e-27	1.4e-22	down
snap_masked-HiC_scaffold_13-processed-gene-1701.11	0.171976	0.77267	0.06	0.167	2.167	3.42e-27	1.45e-22	up
snap_masked-HiC_scaffold_12-processed-gene-991.14	0.677038	0.342655	0.224	0.096	-0.982271	3.45e-27	1.47e-22	down
maker-HiC_scaffold_13-snap-gene-60.41	1.11814	0.730974	0.322	0.175	-0.613145	3.48e-27	1.48e-22	down
maker-HiC_scaffold_13-snap-gene-1826.28	1.13218	1.51977	0.326	0.28	0.424722	3.74e-27	1.59e-22	up
maker-HiC_scaffold_1-snap-gene-1246.20	0.504128	2.04305	0.131	0.153	2.01864	3.94e-27	1.67e-22	up
snap_masked-HiC_scaffold_7-processed-gene-827.15	0.208554	0.804484	0.082	0.17	1.94713	3.99e-27	1.69e-22	up
snap_masked-HiC_scaffold_3-processed-gene-808.36	0.607724	0.342775	0.186	0.075	-0.825974	4.05e-27	1.72e-22	down
augustus_masked-HiC_scaffold_8-processed-gene-454.18	1.34608	0.797651	0.289	0.146	-0.754857	4.16e-27	1.77e-22	down
maker-HiC_scaffold_10-snap-gene-830.0	0.387988	0.173286	0.126	0.036	-1.1624	4.22e-27	1.79e-22	down
maker-HiC_scaffold_13-snap-gene-1832.16	1.53838	0.984946	0.391	0.22	-0.643243	4.3e-27	1.82e-22	down
maker-HiC_scaffold_2-snap-gene-1771.23	1.16703	1.74304	0.342	0.324	0.578718	4.36e-27	1.85e-22	up
maker-HiC_scaffold_7-snap-gene-1000.21	1.80185	1.28107	0.421	0.256	-0.492094	4.47e-27	1.9e-22	down
maker-HiC_scaffold_14-snap-gene-1384.5	0.68582	0.352444	0.201	0.081	-0.960237	4.5e-27	1.91e-22	down
maker-HiC_scaffold_5-snap-gene-143.25	1.30131	2.15007	0.354	0.369	0.724373	4.78e-27	2.03e-22	up
maker-HiC_scaffold_14-snap-gene-400.3	0.34373	0.100672	0.117	0.027	-1.7706	5.17e-27	2.2e-22	down
maker-HiC_scaffold_7-snap-gene-1116.0	0.660947	1.12928	0.209	0.186	0.772707	5.22e-27	2.22e-22	up
maker-HiC_scaffold_7-snap-gene-36.3	0.224371	0.777551	0.093	0.167	1.79259	5.26e-27	2.23e-22	up
maker-HiC_scaffold_7-snap-gene-1071.0	0.824372	0.602951	0.261	0.141	-0.451191	5.35e-27	2.27e-22	down
maker-HiC_scaffold_11-snap-gene-1608.43	0.378729	0.268998	0.139	0.051	-0.493414	5.81e-27	2.47e-22	down
maker-HiC_scaffold_1-snap-gene-1602.17	0.394773	0.133988	0.131	0.035	-1.55821	5.86e-27	2.49e-22	down
maker-HiC_scaffold_3-snap-gene-117.27	1.56477	1.01161	0.396	0.229	-0.629243	5.89e-27	2.5e-22	down
maker-HiC_scaffold_15-snap-gene-1243.0	0.560421	0.939679	0.197	0.185	0.745554	5.96e-27	2.53e-22	up
maker-HiC_scaffold_2-snap-gene-1762.24	0.323914	0.979761	0.118	0.215	1.59652	6.2e-27	2.63e-22	up
maker-HiC_scaffold_15-snap-gene-108.46	0.212201	0.866537	0.073	0.178	2.02932	6.21e-27	2.64e-22	up
maker-HiC_scaffold_11-snap-gene-142.21	0.973042	0.62877	0.289	0.149	-0.62989	6.81e-27	2.89e-22	down
maker-HiC_scaffold_12-snap-gene-627.15	0.36235	0.125698	0.126	0.033	-1.52667	7.2e-27	3.06e-22	down
maker-HiC_scaffold_3-snap-gene-289.3	0.547786	0.214048	0.16	0.052	-1.35527	7.24e-27	3.08e-22	down
maker-HiC_scaffold_7-snap-gene-1971.8	0.333235	0.144332	0.12	0.033	-1.20658	7.36e-27	3.13e-22	down
maker-HiC_scaffold_8-snap-gene-1138.5	0.842643	1.52073	0.264	0.288	0.851698	7.52e-27	3.19e-22	up
maker-HiC_scaffold_14-snap-gene-176.22	0.849685	0.447309	0.247	0.11	-0.925504	8.15e-27	3.46e-22	down
maker-HiC_scaffold_3-snap-gene-437.0	0.52616	1.10396	0.18	0.213	1.06897	8.38e-27	3.56e-22	up
maker-HiC_scaffold_1-snap-gene-1719.7	0.359024	0.0971832	0.122	0.029	-1.88422	8.51e-27	3.61e-22	down
maker-HiC_scaffold_11-snap-gene-1429.50	0.726468	0.446237	0.232	0.11	-0.702964	9.17e-27	3.89e-22	down
maker-HiC_scaffold_7-snap-gene-1198.46	0.68966	0.452163	0.212	0.098	-0.608931	9.23e-27	3.92e-22	down
augustus_masked-HiC_scaffold_10-processed-gene-2119.76	1.13358	1.7998	0.328	0.337	0.666904	9.3e-27	3.95e-22	up
augustus_masked-HiC_scaffold_3-processed-gene-114.18	1.51573	1.14424	0.402	0.246	-0.405594	9.39e-27	3.99e-22	down
augustus_masked-HiC_scaffold_15-processed-gene-1229.27	0.297871	0.0796276	0.11	0.024	-1.90202	9.51e-27	4.04e-22	down
maker-HiC_scaffold_12-snap-gene-1997.11	2.19598	3.03333	0.502	0.477	0.466017	9.82e-27	4.17e-22	up
maker-HiC_scaffold_4-snap-gene-688.6	0.515425	0.132794	0.114	0.026	-1.95576	1.01e-26	4.3e-22	down
maker-HiC_scaffold_8-snap-gene-279.13	0.424658	1.13106	0.148	0.24	1.41309	1.04e-26	4.41e-22	up
augustus_masked-HiC_scaffold_8-processed-gene-505.4	3.24969	2.04452	0.544	0.353	-0.668514	1.05e-26	4.45e-22	down
augustus_masked-HiC_scaffold_8-processed-gene-506.47	3.81193	5.14992	0.654	0.64	0.434018	1.07e-26	4.53e-22	up
snap_masked-HiC_scaffold_11-processed-gene-282.15	0.540338	0.329648	0.175	0.074	-0.712764	1.11e-26	4.72e-22	down
maker-HiC_scaffold_3-snap-gene-127.34	0.633942	1.1633	0.213	0.227	0.875697	1.12e-26	4.74e-22	up
maker-HiC_scaffold_7-snap-gene-991.2	0.604592	1.1586	0.212	0.24	0.938237	1.15e-26	4.9e-22	up
maker-HiC_scaffold_4-snap-gene-504.23	0.0464497	0.454099	0.017	0.106	3.28648	1.18e-26	5.02e-22	up
snap_masked-HiC_scaffold_13-processed-gene-1852.16	0.360026	0.187786	0.136	0.046	-0.938648	1.27e-26	5.41e-22	down
augustus_masked-HiC_scaffold_8-processed-gene-867.23	1.21104	0.706075	0.27	0.13	-0.778273	1.33e-26	5.63e-22	down
maker-HiC_scaffold_4-snap-gene-1273.10	0.407731	1.07721	0.15	0.215	1.40139	1.34e-26	5.7e-22	up
maker-HiC_scaffold_10-snap-gene-1926.24	0.314951	1.01908	0.112	0.186	1.69375	1.36e-26	5.77e-22	up
maker-HiC_scaffold_8-snap-gene-237.5	1.51477	2.44766	0.375	0.397	0.692262	1.42e-26	6.03e-22	up
maker-HiC_scaffold_8-snap-gene-244.33	0.574748	0.420124	0.191	0.092	-0.452021	1.48e-26	6.29e-22	down
maker-HiC_scaffold_9-snap-gene-1208.16	4.31189	3.02692	0.691	0.506	-0.510457	1.48e-26	6.29e-22	down
maker-HiC_scaffold_7-snap-gene-736.4	0.642448	0.306527	0.193	0.074	-1.06732	1.49e-26	6.35e-22	down
maker-HiC_scaffold_1-snap-gene-363.9	1.00312	0.569338	0.282	0.136	-0.817022	1.51e-26	6.42e-22	down
maker-HiC_scaffold_3-snap-gene-1477.30	2.08765	1.54849	0.49	0.318	-0.430993	1.51e-26	6.42e-22	down
maker-HiC_scaffold_6-snap-gene-880.29	0.601488	0.234762	0.166	0.054	-1.35696	1.61e-26	6.85e-22	down
maker-HiC_scaffold_11-snap-gene-1146.27	0.856593	1.62777	0.257	0.305	0.92614	1.75e-26	7.43e-22	up
maker-HiC_scaffold_8-snap-gene-916.10	0.911161	1.71799	0.271	0.349	0.914869	1.77e-26	7.5e-22	up
maker-HiC_scaffold_10-snap-gene-1618.2	0.73376	0.491309	0.228	0.11	-0.578581	1.77e-26	7.52e-22	down
maker-HiC_scaffold_2-snap-gene-436.34	0.754574	1.69685	0.215	0.293	1.16902	1.77e-26	7.53e-22	up
genemark-HiC_scaffold_1-processed-gene-1965.35	0.38379	1.07305	0.127	0.222	1.48309	1.78e-26	7.56e-22	up
maker-HiC_scaffold_10-snap-gene-1198.2	0.662487	1.47213	0.201	0.269	1.15183	1.84e-26	7.83e-22	up
maker-HiC_scaffold_10-snap-gene-20.6	0.800698	0.565579	0.244	0.124	-0.501455	1.88e-26	7.99e-22	down
augustus_masked-HiC_scaffold_3-processed-gene-339.2	0.536264	1.35573	0.167	0.275	1.33789	1.9e-26	8.05e-22	up
snap_masked-HiC_scaffold_5-processed-gene-1131.12	0.496053	0.340711	0.167	0.07	-0.541815	1.92e-26	8.15e-22	down
maker-HiC_scaffold_15-snap-gene-675.20	0.346464	0.957818	0.136	0.19	1.46678	1.98e-26	8.39e-22	up
maker-HiC_scaffold_2-snap-gene-671.33	0.0574434	0.548773	0.02	0.108	3.25375	2.07e-26	8.79e-22	up
maker-HiC_scaffold_1-snap-gene-331.48	0.940806	0.679824	0.28	0.153	-0.468678	2.08e-26	8.85e-22	down
maker-HiC_scaffold_11-snap-gene-314.3	1.09488	1.79082	0.319	0.355	0.70979	2.08e-26	8.85e-22	up
maker-HiC_scaffold_4-snap-gene-1606.28	0.467364	0.192116	0.154	0.05	-1.28213	2.13e-26	9.06e-22	down
maker-HiC_scaffold_10-snap-gene-1463.36	0.350078	0.0914111	0.11	0.023	-1.93607	2.25e-26	9.54e-22	down
maker-HiC_scaffold_8-snap-gene-668.16	0.665142	0.387985	0.198	0.085	-0.777506	2.25e-26	9.54e-22	down
maker-HiC_scaffold_2-snap-gene-1541.36	0.946202	1.68768	0.285	0.336	0.834757	2.49e-26	1.06e-21	up
genemark-HiC_scaffold_12-processed-gene-405.29	0.348727	0.134211	0.118	0.031	-1.37693	2.51e-26	1.07e-21	down
genemark-HiC_scaffold_10-processed-gene-234.45	0.870807	0.569825	0.254	0.127	-0.611747	2.52e-26	1.07e-21	down
maker-HiC_scaffold_11-snap-gene-59.32	0.994194	0.721734	0.29	0.158	-0.462006	2.59e-26	1.1e-21	down
maker-HiC_scaffold_5-snap-gene-1162.23	1.04465	1.45782	0.321	0.286	0.480744	2.64e-26	1.12e-21	up
maker-HiC_scaffold_9-snap-gene-829.19	1.12646	0.783514	0.301	0.163	-0.523714	2.75e-26	1.17e-21	down
snap_masked-scaffold_2566-processed-gene-0.1	0.873341	0.620654	0.216	0.102	-0.492689	2.88e-26	1.22e-21	down
maker-HiC_scaffold_11-snap-gene-1697.4	0.622822	0.380019	0.199	0.087	-0.712602	2.9e-26	1.23e-21	down
maker-HiC_scaffold_1-snap-gene-1290.1	1.00594	1.6879	0.288	0.305	0.746626	2.93e-26	1.24e-21	up
augustus_masked-HiC_scaffold_12-processed-gene-389.35	0.59973	1.34735	0.188	0.279	1.1676	2.95e-26	1.25e-21	up
maker-HiC_scaffold_14-snap-gene-755.63	0.71882	0.506916	0.23	0.118	-0.503799	2.98e-26	1.26e-21	down
maker-HiC_scaffold_13-snap-gene-1696.20	0.495741	0.277297	0.158	0.06	-0.837924	3e-26	1.28e-21	down
maker-HiC_scaffold_5-snap-gene-589.0	0.903708	1.67227	0.272	0.314	0.887808	3.01e-26	1.28e-21	up
genemark-HiC_scaffold_3-processed-gene-928.45	0.408689	0.637775	0.163	0.135	0.641919	3.17e-26	1.35e-21	up
maker-HiC_scaffold_7-snap-gene-1371.5	0.96859	1.67171	0.276	0.3	0.7873	3.17e-26	1.35e-21	up
maker-HiC_scaffold_10-snap-gene-1060.36	0.740969	1.38016	0.24	0.268	0.897264	3.22e-26	1.37e-21	up
augustus_masked-HiC_scaffold_5-processed-gene-162.12	0.239404	0.131771	0.11	0.035	-0.860925	3.51e-26	1.49e-21	down
maker-HiC_scaffold_1-snap-gene-261.29	0.512822	1.30208	0.169	0.255	1.34412	3.66e-26	1.56e-21	up
maker-HiC_scaffold_15-snap-gene-586.18	1.09446	0.7027	0.309	0.163	-0.639163	3.84e-26	1.63e-21	down
maker-HiC_scaffold_10-snap-gene-106.0	1.87943	1.27689	0.421	0.251	-0.55762	3.87e-26	1.64e-21	down
maker-HiC_scaffold_11-snap-gene-67.5	0.714702	1.27328	0.239	0.255	0.833043	4.01e-26	1.7e-21	up
snap_masked-HiC_scaffold_12-processed-gene-820.22	0.0823265	0.545878	0.028	0.126	2.72766	4.36e-26	1.85e-21	up
augustus_masked-HiC_scaffold_3-processed-gene-1232.4	1.13576	1.97709	0.261	0.25	0.799659	4.45e-26	1.89e-21	up
maker-scaffold_288_fragment_6-snap-gene-0.37	0.50273	0.174489	0.121	0.031	-1.52611	4.86e-26	2.06e-21	down
maker-HiC_scaffold_7-snap-gene-1213.41	0.54619	0.298497	0.17	0.065	-0.871465	4.97e-26	2.11e-21	down
maker-HiC_scaffold_5-snap-gene-1654.26	0.348194	0.174216	0.132	0.044	-0.998603	5.36e-26	2.28e-21	down
maker-HiC_scaffold_6-snap-gene-1134.32	1.62604	0.967687	0.373	0.206	-0.748693	5.42e-26	2.3e-21	down
augustus_masked-HiC_scaffold_5-processed-gene-160.48	0.364164	0.143133	0.13	0.038	-1.34662	5.57e-26	2.37e-21	down
snap_masked-HiC_scaffold_11-processed-gene-1467.19	0.629388	0.400027	0.204	0.094	-0.653721	5.78e-26	2.45e-21	down
snap_masked-HiC_scaffold_10-processed-gene-1002.12	0.663459	0.967438	0.22	0.178	0.544093	5.91e-26	2.51e-21	up
snap_masked-HiC_scaffold_7-processed-gene-439.34	0.15546	0.715996	0.057	0.151	2.20268	5.94e-26	2.52e-21	up
maker-HiC_scaffold_10-snap-gene-1432.0	0.0736671	0.479474	0.033	0.12	2.7007	6.15e-26	2.61e-21	up
maker-HiC_scaffold_15-snap-gene-347.28	0.750689	0.580395	0.236	0.129	-0.371124	6.31e-26	2.68e-21	down
maker-HiC_scaffold_3-snap-gene-1742.2	1.49849	2.55	0.362	0.426	0.766947	6.47e-26	2.75e-21	up
maker-HiC_scaffold_1-snap-gene-2155.50	0.673138	1.36871	0.215	0.261	1.02374	6.51e-26	2.76e-21	up
maker-HiC_scaffold_9-snap-gene-946.17	3.24187	4.22242	0.613	0.583	0.381233	6.73e-26	2.86e-21	up
snap_masked-HiC_scaffold_4-processed-gene-392.30	2.2634	3.13144	0.43	0.373	0.468315	7.1e-26	3.01e-21	up
snap_masked-HiC_scaffold_7-processed-gene-16.28	2.02487	1.42833	0.472	0.297	-0.503472	7.33e-26	3.11e-21	down
maker-HiC_scaffold_10-snap-gene-1929.3	0.90545	1.3686	0.288	0.278	0.595941	7.63e-26	3.24e-21	up
augustus_masked-HiC_scaffold_5-processed-gene-717.47	0.948744	0.699171	0.284	0.158	-0.44032	8.65e-26	3.67e-21	down
maker-HiC_scaffold_10-snap-gene-1863.2	0.100294	0.57399	0.039	0.128	2.5156	8.68e-26	3.69e-21	up
maker-HiC_scaffold_12-snap-gene-102.28	0.400984	1.07148	0.134	0.222	1.41776	9e-26	3.82e-21	up
maker-HiC_scaffold_15-snap-gene-145.1	0.331477	0.214779	0.112	0.034	-0.625821	9.08e-26	3.86e-21	down
maker-HiC_scaffold_7-snap-gene-164.13	0.666107	0.509258	0.221	0.117	-0.387289	9.11e-26	3.87e-21	down
snap_masked-HiC_scaffold_12-processed-gene-2041.31	0.50509	1.01948	0.167	0.197	1.01307	9.86e-26	4.19e-21	up
maker-HiC_scaffold_7-snap-gene-988.29	0.973069	1.74595	0.28	0.318	0.843329	1.01e-25	4.27e-21	up
maker-HiC_scaffold_11-snap-gene-1200.9	0.374365	0.193148	0.135	0.045	-0.954379	1.09e-25	4.63e-21	down
maker-HiC_scaffold_6-snap-gene-1352.7	0.474474	1.05907	0.172	0.226	1.15822	1.1e-25	4.65e-21	up
maker-HiC_scaffold_15-snap-gene-1110.0	0.623725	0.364012	0.195	0.084	-0.776761	1.13e-25	4.82e-21	down
maker-HiC_scaffold_10-snap-gene-1530.3	1.19111	2.18135	0.318	0.41	0.872854	1.18e-25	5.01e-21	up
augustus_masked-HiC_scaffold_13-processed-gene-405.28	2.46812	3.20837	0.492	0.415	0.378418	1.26e-25	5.36e-21	up
maker-HiC_scaffold_11-snap-gene-1310.32	0.314012	0.10293	0.102	0.023	-1.60822	1.27e-25	5.38e-21	down
maker-HiC_scaffold_1-snap-gene-1286.10	0.561741	0.290236	0.181	0.071	-0.952436	1.37e-25	5.82e-21	down
maker-HiC_scaffold_12-snap-gene-1903.1	2.78983	3.84124	0.541	0.502	0.461382	1.39e-25	5.92e-21	up
maker-HiC_scaffold_2-snap-gene-1854.7	0.71826	0.433083	0.218	0.099	-0.729731	1.42e-25	6.03e-21	down
maker-HiC_scaffold_12-snap-gene-895.24	1.10634	0.798633	0.313	0.178	-0.470135	1.42e-25	6.04e-21	down
maker-HiC_scaffold_12-snap-gene-102.31	1.16065	1.72921	0.331	0.318	0.575143	1.45e-25	6.17e-21	up
maker-HiC_scaffold_6-snap-gene-783.4	0.379508	0.149364	0.133	0.039	-1.34471	1.53e-25	6.51e-21	down
maker-HiC_scaffold_12-snap-gene-802.18	0.922983	1.22657	0.288	0.24	0.410214	1.57e-25	6.68e-21	up
snap_masked-HiC_scaffold_7-processed-gene-1379.20	1.20379	1.93779	0.345	0.354	0.686785	1.59e-25	6.74e-21	up
maker-HiC_scaffold_5-snap-gene-632.9	3.34092	2.55581	0.591	0.409	-0.386447	1.61e-25	6.85e-21	down
maker-HiC_scaffold_10-snap-gene-380.4	1.01206	0.766025	0.285	0.162	-0.401778	1.62e-25	6.9e-21	down
maker-HiC_scaffold_5-snap-gene-1731.29	0.780685	1.38063	0.248	0.272	0.822434	1.63e-25	6.91e-21	up
snap_masked-HiC_scaffold_2-processed-gene-1815.19	0.797285	1.58183	0.242	0.291	0.988335	1.7e-25	7.22e-21	up
maker-HiC_scaffold_13-snap-gene-78.3	1.20608	1.58046	0.34	0.306	0.389987	1.72e-25	7.3e-21	up
augustus_masked-scaffold_1439_fragment_3-processed-gene-0.0	8.25692	4.85257	0.679	0.493	-0.766842	1.73e-25	7.33e-21	down
snap_masked-HiC_scaffold_14-processed-gene-639.19	0.897819	1.73788	0.26	0.337	0.952752	1.76e-25	7.48e-21	up
genemark-HiC_scaffold_8-processed-gene-1176.6	0.0862571	0.606157	0.034	0.122	2.81154	1.76e-25	7.48e-21	up
maker-HiC_scaffold_5-snap-gene-67.21	0.559875	0.358137	0.196	0.091	-0.644448	1.79e-25	7.59e-21	down
maker-HiC_scaffold_11-snap-gene-1247.29	0.626352	0.340088	0.201	0.086	-0.880872	1.9e-25	8.09e-21	down
maker-HiC_scaffold_13-snap-gene-320.33	0.95064	1.46841	0.282	0.271	0.627225	1.92e-25	8.14e-21	up
maker-HiC_scaffold_3-snap-gene-113.27	0.232701	0.788847	0.085	0.174	1.76083	1.97e-25	8.37e-21	up
maker-HiC_scaffold_6-snap-gene-256.28	0.545242	1.02233	0.198	0.214	0.906762	2e-25	8.47e-21	up
maker-HiC_scaffold_10-snap-gene-204.42	0.872246	0.597563	0.252	0.13	-0.545567	2.1e-25	8.92e-21	down
maker-HiC_scaffold_12-snap-gene-150.27	1.0245	0.774319	0.305	0.179	-0.403881	2.15e-25	9.14e-21	down
snap_masked-HiC_scaffold_13-processed-gene-1677.15	0.263627	0.943884	0.093	0.184	1.83972	2.19e-25	9.29e-21	up
maker-HiC_scaffold_8-snap-gene-182.30	0.889176	1.59274	0.264	0.317	0.840895	2.24e-25	9.5e-21	up
maker-HiC_scaffold_11-snap-gene-1693.1	0.362923	0.182204	0.133	0.044	-0.993717	2.26e-25	9.58e-21	down
maker-HiC_scaffold_3-snap-gene-712.20	0.808561	0.593886	0.251	0.137	-0.445107	2.27e-25	9.64e-21	down
maker-HiC_scaffold_9-snap-gene-636.23	0.593795	0.356229	0.201	0.089	-0.736999	2.29e-25	9.71e-21	down
maker-HiC_scaffold_10-snap-gene-1257.0	0.410467	0.241514	0.14	0.052	-0.764914	2.36e-25	1e-20	down
maker-HiC_scaffold_12-snap-gene-885.8	0.766073	0.438568	0.229	0.104	-0.804541	2.44e-25	1.04e-20	down
maker-HiC_scaffold_12-snap-gene-826.22	0.78795	0.487904	0.245	0.122	-0.691392	2.59e-25	1.1e-20	down
maker-HiC_scaffold_9-snap-gene-189.4	0.63114	1.19996	0.216	0.239	0.926847	2.6e-25	1.1e-20	up
maker-HiC_scaffold_4-snap-gene-703.15	0.414133	0.282751	0.153	0.067	-0.550399	2.61e-25	1.11e-20	down
maker-HiC_scaffold_7-snap-gene-1472.28	1.56089	2.45446	0.394	0.422	0.653007	2.61e-25	1.11e-20	up
maker-HiC_scaffold_8-snap-gene-259.7	0.459377	0.661567	0.168	0.125	0.526114	2.7e-25	1.14e-20	up
maker-HiC_scaffold_12-snap-gene-1447.45	0.374478	0.175994	0.126	0.037	-1.08892	2.71e-25	1.15e-20	down
snap_masked-HiC_scaffold_7-processed-gene-1300.19	0.455435	0.325219	0.164	0.074	-0.485709	2.84e-25	1.21e-20	down
maker-HiC_scaffold_1-snap-gene-2124.37	0.524225	0.287438	0.158	0.059	-0.866711	2.89e-25	1.23e-20	down
snap_masked-HiC_scaffold_8-processed-gene-61.33	0.32734	0.104456	0.106	0.024	-1.64696	3.14e-25	1.33e-20	down
maker-HiC_scaffold_12-snap-gene-1035.3	0.985216	0.705065	0.291	0.163	-0.482625	3.2e-25	1.36e-20	down
maker-HiC_scaffold_14-snap-gene-946.1	0.368387	0.203196	0.144	0.054	-0.858031	3.26e-25	1.39e-20	down
maker-HiC_scaffold_14-snap-gene-1022.14	0.321052	0.137338	0.115	0.032	-1.22447	3.3e-25	1.4e-20	down
snap_masked-HiC_scaffold_6-processed-gene-1116.31	0.985953	1.58347	0.297	0.304	0.68344	3.31e-25	1.41e-20	up
snap_masked-HiC_scaffold_4-processed-gene-403.13	0.304547	0.889548	0.114	0.178	1.5461	3.68e-25	1.56e-20	up
maker-HiC_scaffold_5-snap-gene-1874.42	0.287062	0.0945427	0.104	0.024	-1.6013	3.75e-25	1.59e-20	down
maker-HiC_scaffold_12-snap-gene-1948.0	4.60579	3.47243	0.722	0.541	-0.407494	3.83e-25	1.62e-20	down
genemark-HiC_scaffold_10-processed-gene-275.16	0.433163	0.213693	0.146	0.051	-1.01903	4.01e-25	1.7e-20	down
maker-HiC_scaffold_8-snap-gene-54.38	0.698376	0.497315	0.217	0.11	-0.489761	4.16e-25	1.76e-20	down
maker-HiC_scaffold_15-snap-gene-1172.0	0.511667	0.220443	0.157	0.053	-1.21443	4.18e-25	1.77e-20	down
maker-HiC_scaffold_2-snap-gene-344.0	1.06652	0.665921	0.296	0.157	-0.679401	4.38e-25	1.86e-20	down
maker-HiC_scaffold_8-snap-gene-744.41	0.531831	0.333621	0.169	0.069	-0.672597	4.77e-25	2.03e-20	down
maker-HiC_scaffold_1-snap-gene-788.38	1.05479	1.44637	0.316	0.272	0.455436	4.94e-25	2.1e-20	up
maker-HiC_scaffold_10-snap-gene-277.69	0.409108	0.271373	0.144	0.06	-0.592027	4.96e-25	2.11e-20	down
maker-HiC_scaffold_8-snap-gene-664.20	0.810146	0.59854	0.256	0.14	-0.43667	5.06e-25	2.15e-20	down
maker-HiC_scaffold_6-snap-gene-777.24	0.460746	0.254924	0.157	0.06	-0.853653	5.14e-25	2.18e-20	down
maker-HiC_scaffold_2-snap-gene-1885.7	0.784423	1.23642	0.257	0.258	0.656402	5.41e-25	2.3e-20	up
maker-HiC_scaffold_2-snap-gene-1910.20	0.565661	0.907778	0.209	0.187	0.682306	5.45e-25	2.32e-20	up
maker-HiC_scaffold_8-snap-gene-1008.6	1.56742	1.14401	0.404	0.248	-0.454265	5.6e-25	2.38e-20	down
maker-HiC_scaffold_11-snap-gene-854.30	0.270528	0.102932	0.106	0.027	-1.39322	5.65e-25	2.4e-20	down
augustus_masked-HiC_scaffold_1-processed-gene-60.36	0.858817	0.53211	0.271	0.14	-0.690522	5.68e-25	2.41e-20	down
genemark-HiC_scaffold_14-processed-gene-507.3	0.606907	0.233957	0.178	0.063	-1.37485	5.72e-25	2.43e-20	down
maker-HiC_scaffold_13-snap-gene-1216.27	1.1754	2.00484	0.329	0.381	0.770283	5.92e-25	2.52e-20	up
snap_masked-HiC_scaffold_1-processed-gene-163.5	2.39951	1.86417	0.443	0.278	-0.364191	6.15e-25	2.61e-20	down
maker-HiC_scaffold_13-snap-gene-1230.4	0.36689	0.243574	0.137	0.056	-0.590787	6.16e-25	2.62e-20	down
maker-HiC_scaffold_7-snap-gene-68.33	0.457223	0.28399	0.163	0.068	-0.686864	6.48e-25	2.75e-20	down
maker-HiC_scaffold_3-snap-gene-357.32	0.350462	0.23091	0.14	0.059	-0.601718	6.64e-25	2.82e-20	down
snap_masked-HiC_scaffold_10-processed-gene-1535.11	0.125776	0.609299	0.055	0.129	2.27538	6.71e-25	2.85e-20	up
maker-HiC_scaffold_14-snap-gene-1118.1	0.417061	0.189401	0.144	0.048	-1.1384	6.84e-25	2.9e-20	down
augustus_masked-HiC_scaffold_4-processed-gene-675.16	1.01612	1.42242	0.315	0.29	0.485241	7.04e-25	2.99e-20	up
maker-HiC_scaffold_7-snap-gene-809.20	3.1059	4.47205	0.605	0.614	0.52591	7.13e-25	3.03e-20	up
maker-HiC_scaffold_14-snap-gene-1433.1	0.246747	0.768106	0.098	0.165	1.63788	7.41e-25	3.15e-20	up
maker-HiC_scaffold_12-snap-gene-475.67	0.469884	0.225055	0.157	0.057	-1.06169	8.32e-25	3.54e-20	down
maker-HiC_scaffold_4-snap-gene-240.18	0.386389	0.205836	0.132	0.045	-0.908231	9e-25	3.82e-20	down
maker-HiC_scaffold_1-snap-gene-978.0	0.481303	0.244542	0.164	0.062	-0.976572	9.21e-25	3.91e-20	down
augustus_masked-HiC_scaffold_2-processed-gene-1842.39	0.716514	1.50313	0.22	0.29	1.0688	9.25e-25	3.93e-20	up
maker-HiC_scaffold_5-snap-gene-1781.10	0.447662	0.260825	0.157	0.062	-0.779098	9.25e-25	3.93e-20	down
maker-HiC_scaffold_10-snap-gene-1728.1	0.497683	1.31071	0.155	0.245	1.39687	9.26e-25	3.93e-20	up
augustus_masked-HiC_scaffold_4-processed-gene-681.18	0.180263	0.763966	0.063	0.16	2.0828	9.33e-25	3.96e-20	up
snap_masked-HiC_scaffold_12-processed-gene-261.11	1.69453	1.2274	0.413	0.256	-0.465245	9.74e-25	4.13e-20	down
augustus_masked-HiC_scaffold_8-processed-gene-464.3	0.26306	0.859257	0.093	0.188	1.70732	1e-24	4.25e-20	up
maker-HiC_scaffold_3-snap-gene-238.26	1.18819	1.59257	0.347	0.314	0.422565	1.03e-24	4.38e-20	up
maker-HiC_scaffold_10-snap-gene-188.4	0.718075	1.20115	0.234	0.229	0.742125	1.03e-24	4.39e-20	up
maker-HiC_scaffold_8-snap-gene-778.7	0.467791	1.14425	0.159	0.212	1.29028	1.05e-24	4.47e-20	up
maker-HiC_scaffold_12-snap-gene-397.26	0.447564	0.7946	0.162	0.151	0.827992	1.06e-24	4.51e-20	up
maker-HiC_scaffold_12-snap-gene-1364.2	0.458249	0.23919	0.138	0.046	-0.937687	1.07e-24	4.53e-20	down
maker-HiC_scaffold_12-snap-gene-1355.24	0.162344	0.745929	0.055	0.154	2.19929	1.24e-24	5.26e-20	up
maker-HiC_scaffold_7-snap-gene-1218.58	0.667163	0.451722	0.221	0.109	-0.562502	1.28e-24	5.42e-20	down
maker-HiC_scaffold_2-snap-gene-11.35	1.03676	1.93937	0.289	0.368	0.903437	1.29e-24	5.48e-20	up
maker-HiC_scaffold_5-snap-gene-1061.6	0.57821	0.326906	0.18	0.074	-0.822524	1.47e-24	6.23e-20	down
maker-HiC_scaffold_10-snap-gene-234.47	0.880442	1.32519	0.274	0.259	0.589848	1.48e-24	6.3e-20	up
maker-HiC_scaffold_8-snap-gene-36.42	1.44653	0.990559	0.357	0.205	-0.546232	1.49e-24	6.32e-20	down
maker-HiC_scaffold_12-snap-gene-2024.35	0.305492	0.115985	0.109	0.029	-1.39643	1.49e-24	6.35e-20	down
maker-HiC_scaffold_12-snap-gene-183.21	0.603167	0.342913	0.185	0.079	-0.814534	1.55e-24	6.6e-20	down
maker-HiC_scaffold_11-snap-gene-727.6	1.90545	2.77179	0.451	0.458	0.540662	1.69e-24	7.16e-20	up
snap_masked-HiC_scaffold_5-processed-gene-159.29	0.389272	0.184175	0.124	0.039	-1.07929	1.72e-24	7.28e-20	down
maker-HiC_scaffold_15-snap-gene-975.20	0.708385	0.405896	0.225	0.105	-0.803272	1.72e-24	7.31e-20	down
maker-HiC_scaffold_7-snap-gene-1262.24	1.02193	1.70769	0.307	0.336	0.74069	1.72e-24	7.31e-20	up
maker-HiC_scaffold_12-snap-gene-119.43	0.681071	0.386668	0.177	0.071	-0.816549	1.73e-24	7.36e-20	down
maker-HiC_scaffold_15-snap-gene-63.39	0.264669	0.891732	0.078	0.197	1.75204	1.79e-24	7.61e-20	up
maker-HiC_scaffold_9-snap-gene-532.35	0.616537	0.46121	0.206	0.106	-0.418686	1.84e-24	7.8e-20	down
augustus_masked-HiC_scaffold_10-processed-gene-1877.13	0.933847	0.508604	0.256	0.122	-0.876516	1.85e-24	7.85e-20	down
maker-HiC_scaffold_2-snap-gene-1888.36	0.653995	1.33698	0.207	0.271	1.03151	1.95e-24	8.26e-20	up
maker-HiC_scaffold_10-snap-gene-1510.30	0.460766	0.349985	0.16	0.075	-0.396643	1.99e-24	8.43e-20	down
maker-HiC_scaffold_10-snap-gene-1047.27	0.316593	1.09144	0.103	0.186	1.78521	2.01e-24	8.52e-20	up
maker-HiC_scaffold_2-snap-gene-1541.30	0.766087	0.524861	0.233	0.118	-0.545487	2.01e-24	8.52e-20	down
maker-HiC_scaffold_11-snap-gene-487.38	1.25148	1.89593	0.354	0.36	0.599225	2.1e-24	8.91e-20	up
maker-HiC_scaffold_7-snap-gene-941.4	0.753506	1.11987	0.241	0.218	0.571583	2.13e-24	9.05e-20	up
maker-HiC_scaffold_7-snap-gene-1591.33	0.0656778	0.513309	0.022	0.106	2.96444	2.16e-24	9.18e-20	up
[truncated: 1,526 more rows]

## Sheet: Table S31
Table S31. List of DE genes between CoXJ and CoGW in combination of clusters 2 and 12.
GeneID	CoXJ	CoGW	pct.1	pct.2	log2FC	p_value	p_val_adjust	significance
maker-HiC_scaffold_6-snap-gene-655.2	55.3984	2.7012	1	0.476	-4.35812	0	0	down
maker-HiC_scaffold_4-snap-gene-393.3	5.96091	49.7955	0.759	0.994	3.06239	1.25e-280	5.31e-276	up
augustus_masked-HiC_scaffold_10-processed-gene-1639.5	5.80039	50.9495	0.759	0.995	3.13483	2.13e-234	9.06e-230	up
maker-HiC_scaffold_11-snap-gene-1675.46	23.3458	0.578735	0.959	0.127	-5.33387	3.18e-208	1.35e-203	down
snap_masked-HiC_scaffold_1-processed-gene-2114.7	37.8766	6.67079	1	0.748	-2.50536	1.55e-189	6.58e-185	down
maker-HiC_scaffold_11-snap-gene-1172.0	51.3102	5.577	0.982	0.578	-3.20166	1.7e-177	7.21e-173	down
maker-HiC_scaffold_2-snap-gene-15.5	30.5033	3.8941	0.971	0.56	-2.96957	2.04e-172	8.67e-168	down
maker-HiC_scaffold_12-snap-gene-699.2	68.3681	11.165	0.994	0.788	-2.61433	6.73e-152	2.86e-147	down
augustus_masked-HiC_scaffold_14-processed-gene-579.54	55.2518	11.3121	1	0.819	-2.28814	2.35e-149	9.96e-145	down
genemark-HiC_scaffold_7-processed-gene-1176.43	30.1736	2.8675	0.959	0.402	-3.39538	3.46e-148	1.47e-143	down
maker-HiC_scaffold_7-snap-gene-214.3	44.6657	3.04443	0.965	0.407	-3.87488	4.82e-143	2.05e-138	down
maker-HiC_scaffold_3-snap-gene-786.7	5.78473	0.0816377	0.771	0.021	-6.14513	7.55e-143	3.2e-138	down
genemark-HiC_scaffold_7-processed-gene-1218.36	0.636397	17.4621	0.165	0.919	4.77794	3.01e-138	1.28e-133	up
snap_masked-HiC_scaffold_10-processed-gene-894.12	3.89215	0.0271221	0.688	0.008	-7.15968	4.35e-138	1.85e-133	down
genemark-HiC_scaffold_10-processed-gene-294.74	3.5613	0.00867477	0.641	0.003	-8.66487	5.66e-137	2.4e-132	down
maker-HiC_scaffold_8-snap-gene-61.37	5.54426	48.2635	0.594	0.971	3.12184	1.37e-136	5.81e-132	up
maker-HiC_scaffold_3-snap-gene-29.24	56.6687	10.6899	1	0.824	-2.40629	2.3e-133	9.79e-129	down
snap_masked-HiC_scaffold_11-processed-gene-354.16	66.0478	9.5439	1	0.685	-2.79085	1.25e-130	5.31e-126	down
snap_masked-HiC_scaffold_3-processed-gene-449.16	11.6329	0.707918	0.912	0.158	-4.0383	1.85e-129	7.84e-125	down
augustus_masked-HiC_scaffold_3-processed-gene-1727.28	9.48209	29.7317	0.935	0.968	1.64871	3.06e-123	1.3e-118	up
maker-HiC_scaffold_13-snap-gene-158.3	3.65565	26.9492	0.694	0.953	2.88201	5.02e-122	2.13e-117	up
maker-HiC_scaffold_1-snap-gene-228.6	2.79394	0.0110968	0.594	0.004	-7.96313	5.44e-120	2.31e-115	down
maker-HiC_scaffold_9-snap-gene-750.14	4.61682	0.0715807	0.688	0.021	-6.0092	1.99e-119	8.45e-115	down
maker-HiC_scaffold_2-snap-gene-1017.15	15.6771	1.73057	0.882	0.323	-3.17926	1.13e-117	4.81e-113	down
snap_masked-HiC_scaffold_3-processed-gene-29.13	20.0235	2.45292	0.988	0.382	-3.02908	1.71e-117	7.24e-113	down
snap_masked-HiC_scaffold_2-processed-gene-1107.14	17.5621	2.14158	0.947	0.389	-3.03566	7.33e-114	3.11e-109	down
maker-HiC_scaffold_6-snap-gene-1236.18	9.78944	0.830777	0.853	0.202	-3.55853	1.79e-109	7.6e-105	down
maker-HiC_scaffold_1-snap-gene-17.10	14.0553	1.06564	0.894	0.164	-3.7212	6.63e-109	2.82e-104	down
maker-HiC_scaffold_9-snap-gene-249.0	24.8302	3.71233	0.994	0.541	-2.74167	5.55e-106	2.36e-101	down
maker-HiC_scaffold_7-snap-gene-301.39	7.32508	0.749621	0.894	0.175	-3.28844	2.24e-105	9.51e-101	down
maker-HiC_scaffold_10-snap-gene-2148.0	8.76346	0.542459	0.8	0.122	-4.01367	7.03e-102	2.99e-97	down
maker-HiC_scaffold_2-snap-gene-1592.29	4.30797	19.5268	0.676	0.952	2.18035	1.22e-101	5.17e-97	up
augustus_masked-HiC_scaffold_14-processed-gene-478.52	3.35719	22.0154	0.612	0.93	2.71315	2.4e-100	1.02e-95	up
maker-HiC_scaffold_1-snap-gene-1541.2	9.79593	1.76603	0.953	0.338	-2.47161	1.67e-97	7.11e-93	down
maker-HiC_scaffold_1-snap-gene-814.5	22.089	5.79066	0.988	0.678	-1.93151	1e-94	4.25e-90	down
maker-HiC_scaffold_1-snap-gene-421.3	1.15186	0.00123287	0.435	0	-9.75535	5.5e-92	2.34e-87	down
augustus_masked-HiC_scaffold_15-processed-gene-353.6	15.836	3.21032	0.924	0.492	-2.30238	6.38e-92	2.71e-87	down
snap_masked-HiC_scaffold_13-processed-gene-40.18	0.875022	10.7791	0.288	0.844	3.62262	5.99e-90	2.54e-85	up
maker-HiC_scaffold_1-snap-gene-227.43	7.43264	0.8798	0.829	0.118	-3.07848	3.36e-89	1.43e-84	down
maker-HiC_scaffold_5-snap-gene-707.38	1.95172	0.0525956	0.535	0.015	-5.211	5.3e-87	2.25e-82	down
maker-HiC_scaffold_14-snap-gene-182.47	9.20827	0.994277	0.782	0.207	-3.21108	9.44e-87	4.01e-82	down
augustus_masked-HiC_scaffold_4-processed-gene-260.19	6.09327	0.568425	0.782	0.139	-3.42194	4.89e-86	2.08e-81	down
maker-HiC_scaffold_1-snap-gene-1546.35	6.32914	0.90325	0.853	0.21	-2.80868	8.44e-85	3.58e-80	down
maker-HiC_scaffold_11-snap-gene-1498.3	7.08808	0.605476	0.782	0.148	-3.54903	1.05e-84	4.45e-80	down
maker-HiC_scaffold_9-snap-gene-1011.5	2.55734	0.1187	0.612	0.038	-4.42809	3.94e-84	1.67e-79	down
maker-HiC_scaffold_11-snap-gene-1482.0	3.4013	0.294036	0.694	0.064	-3.53157	9.37e-84	3.98e-79	down
snap_masked-HiC_scaffold_10-processed-gene-1353.10	9.91732	24.3693	0.924	0.964	1.29704	2.35e-82	9.97e-78	up
maker-HiC_scaffold_1-snap-gene-1338.7	3.4326	0.205652	0.647	0.058	-4.06037	7.59e-81	3.22e-76	down
maker-HiC_scaffold_6-snap-gene-1038.9	5.48116	0.605586	0.771	0.159	-3.17786	4.11e-80	1.75e-75	down
snap_masked-HiC_scaffold_10-processed-gene-2089.30	5.98023	0.552111	0.759	0.124	-3.43693	5.84e-80	2.48e-75	down
maker-HiC_scaffold_14-snap-gene-706.34	11.7915	2.8276	0.929	0.486	-2.06006	1.82e-79	7.71e-75	down
maker-HiC_scaffold_13-snap-gene-130.18	1.66553	12.032	0.488	0.855	2.85276	4.3e-78	1.83e-73	up
augustus_masked-HiC_scaffold_11-processed-gene-123.30	0.139547	6.74527	0.071	0.73	5.59404	4.37e-78	1.86e-73	up
maker-HiC_scaffold_12-snap-gene-177.51	0.312925	8.32254	0.135	0.762	4.73269	6.05e-78	2.57e-73	up
maker-HiC_scaffold_2-snap-gene-1786.26	4.30887	17.6946	0.806	0.912	2.0379	6.24e-78	2.65e-73	up
maker-HiC_scaffold_9-snap-gene-249.1	5.1629	0.600142	0.794	0.126	-3.10459	1.56e-77	6.61e-73	down
maker-HiC_scaffold_14-snap-gene-567.54	17.4568	4.39043	0.947	0.577	-1.99133	1.58e-77	6.69e-73	down
maker-HiC_scaffold_9-snap-gene-873.4	5.04716	0.414075	0.694	0.086	-3.60719	1.3e-76	5.54e-72	down
augustus_masked-HiC_scaffold_6-processed-gene-725.24	15.8188	3.19392	0.959	0.476	-2.3082	2.45e-76	1.04e-71	down
snap_masked-HiC_scaffold_11-processed-gene-1176.4	20.5067	5.28017	0.941	0.636	-1.95742	4.2e-76	1.78e-71	down
maker-HiC_scaffold_2-snap-gene-288.24	4.70895	17.5695	0.735	0.914	1.89958	1e-75	4.26e-71	up
maker-HiC_scaffold_2-snap-gene-687.41	2.55931	0.0997195	0.535	0.027	-4.68035	1.52e-75	6.45e-71	down
maker-HiC_scaffold_7-snap-gene-1339.3	8.58743	25.7058	0.753	0.971	1.58178	2.35e-74	9.97e-70	up
maker-HiC_scaffold_3-snap-gene-1395.11	3.02365	0.300823	0.588	0.045	-3.32887	2.56e-73	1.09e-68	down
snap_masked-HiC_scaffold_12-processed-gene-352.28	2.67682	0.104312	0.529	0.029	-4.68021	6.35e-73	2.7e-68	down
snap_masked-HiC_scaffold_11-processed-gene-29.27	15.4639	40.0049	0.947	0.98	1.37127	2.22e-72	9.44e-68	up
snap_masked-HiC_scaffold_14-processed-gene-1433.14	3.04419	0.225238	0.606	0.059	-3.75594	3.91e-70	1.66e-65	down
maker-HiC_scaffold_14-snap-gene-119.12	0.863094	8.84079	0.271	0.799	3.35643	1.21e-69	5.14e-65	up
maker-HiC_scaffold_10-snap-gene-1991.33	13.5433	3.48028	0.929	0.514	-1.96027	3.65e-69	1.55e-64	down
maker-HiC_scaffold_1-snap-gene-525.3	7.46472	1.79822	0.882	0.397	-2.05346	6.06e-69	2.57e-64	down
augustus_masked-HiC_scaffold_1-processed-gene-1814.23	13.6869	4.74421	0.959	0.66	-1.52854	5.51e-68	2.34e-63	down
augustus_masked-HiC_scaffold_1-processed-gene-1428.9	5.37576	0.6283	0.724	0.144	-3.09674	9.77e-68	4.15e-63	down
snap_masked-HiC_scaffold_1-processed-gene-67.14	14.6462	31.9655	0.971	0.97	1.12598	3.38e-64	1.44e-59	up
maker-HiC_scaffold_3-snap-gene-1738.0	12.81	3.88288	0.941	0.562	-1.72204	8.25e-64	3.51e-59	down
maker-HiC_scaffold_3-snap-gene-960.29	16.8906	33.6769	0.941	0.979	0.995537	2.19e-62	9.3e-58	up
maker-HiC_scaffold_8-snap-gene-86.36	73.0052	28.0971	1	0.97	-1.37758	2.5e-61	1.06e-56	down
maker-HiC_scaffold_10-snap-gene-1989.24	2.75603	0.248591	0.559	0.055	-3.47022	3.82e-61	1.62e-56	down
augustus_masked-HiC_scaffold_5-processed-gene-467.12	2.28278	0.227091	0.535	0.048	-3.32888	1.32e-60	5.59e-56	down
maker-HiC_scaffold_5-snap-gene-1064.1	2.27225	0.151004	0.5	0.037	-3.91057	1.54e-60	6.52e-56	down
maker-HiC_scaffold_3-snap-gene-1853.0	1.36852	0.0482593	0.412	0.015	-4.82279	1.64e-60	6.98e-56	down
maker-HiC_scaffold_8-snap-gene-316.19	5.90561	0.68944	0.688	0.161	-3.0984	1.81e-60	7.69e-56	down
maker-HiC_scaffold_13-snap-gene-1698.78	78.3411	40.91	1	0.987	-0.937316	1.97e-60	8.35e-56	down
augustus_masked-HiC_scaffold_15-processed-gene-657.19	4.64938	0.634992	0.694	0.159	-2.87203	2.44e-60	1.04e-55	down
snap_masked-HiC_scaffold_11-processed-gene-710.55	0.674784	0.00129425	0.294	0	-8.919	7.09e-60	3.01e-55	down
maker-HiC_scaffold_7-snap-gene-1246.11	13.8595	4.97154	0.935	0.659	-1.47909	1.43e-59	6.06e-55	down
maker-HiC_scaffold_13-snap-gene-1228.29	5.1916	0.919986	0.771	0.228	-2.49637	2.71e-59	1.15e-54	down
maker-HiC_scaffold_11-snap-gene-149.1	1.41848	0.0619649	0.394	0.014	-4.51453	7.76e-59	3.3e-54	down
maker-HiC_scaffold_2-snap-gene-97.1	6.91031	1.03548	0.712	0.214	-2.73833	1.03e-58	4.39e-54	down
maker-HiC_scaffold_6-snap-gene-1093.8	5.09016	0.431872	0.6	0.101	-3.55873	1.55e-58	6.58e-54	down
maker-HiC_scaffold_2-snap-gene-1800.18	2.01726	19.4306	0.312	0.8	3.2678	9.64e-58	4.09e-53	up
maker-HiC_scaffold_8-snap-gene-326.21	1.25029	0.0166594	0.312	0.003	-6.22127	4.93e-57	2.09e-52	down
augustus_masked-HiC_scaffold_7-processed-gene-1071.30	3.30737	0.602359	0.724	0.152	-2.45679	1.93e-56	8.18e-52	down
augustus_masked-HiC_scaffold_10-processed-gene-2017.27	1.34596	0.0536342	0.382	0.014	-4.64675	1.99e-56	8.44e-52	down
maker-HiC_scaffold_1-snap-gene-895.11	1.88953	0.132417	0.476	0.037	-3.83386	3.61e-56	1.53e-51	down
genemark-HiC_scaffold_3-processed-gene-571.23	7.31995	1.63118	0.829	0.339	-2.16585	4.57e-56	1.94e-51	down
maker-HiC_scaffold_12-snap-gene-149.4	2.94359	0.0786653	0.394	0.017	-5.22392	1.08e-55	4.58e-51	down
augustus_masked-HiC_scaffold_3-processed-gene-1388.11	4.10948	0.759331	0.706	0.141	-2.436	3.01e-55	1.28e-50	down
genemark-HiC_scaffold_14-processed-gene-660.24	2.99333	12.8448	0.612	0.838	2.10132	4.89e-55	2.08e-50	up
snap_masked-HiC_scaffold_9-processed-gene-1171.11	0.0460288	4.78696	0.012	0.569	6.69733	7.41e-55	3.15e-50	up
snap_masked-HiC_scaffold_12-processed-gene-2044.6	4.52451	15.6926	0.706	0.884	1.79423	8.6e-55	3.65e-50	up
maker-HiC_scaffold_8-snap-gene-331.39	0.968622	0.021718	0.312	0.004	-5.47249	9.18e-55	3.9e-50	down
snap_masked-HiC_scaffold_1-processed-gene-1353.6	6.19588	0.957997	0.735	0.193	-2.69309	9.54e-55	4.05e-50	down
maker-HiC_scaffold_4-snap-gene-670.30	5.68258	0.969654	0.729	0.183	-2.55088	1.9e-54	8.07e-50	down
genemark-HiC_scaffold_12-processed-gene-436.0	4.41002	12.0451	0.788	0.878	1.44957	3.77e-54	1.6e-49	up
augustus_masked-HiC_scaffold_1-processed-gene-1426.35	2.96069	0.316763	0.571	0.086	-3.22405	5.59e-54	2.37e-49	down
snap_masked-HiC_scaffold_1-processed-gene-1427.31	2.43926	0.19907	0.518	0.059	-3.61443	7.95e-54	3.38e-49	down
maker-HiC_scaffold_8-snap-gene-1141.15	1.10716	0.028409	0.306	0.004	-5.27943	1.14e-53	4.84e-49	down
maker-HiC_scaffold_1-snap-gene-1592.19	0.889988	6.04541	0.359	0.698	2.76384	4.29e-53	1.82e-48	up
maker-HiC_scaffold_14-snap-gene-990.0	7.56479	2.13522	0.871	0.43	-1.82486	5.45e-53	2.31e-48	down
maker-HiC_scaffold_3-snap-gene-1672.26	1.46608	0.0417064	0.347	0.011	-5.1322	2.91e-52	1.23e-47	down
maker-HiC_scaffold_6-snap-gene-1030.13	2.90528	0.43	0.612	0.099	-2.75598	3.4e-52	1.45e-47	down
maker-HiC_scaffold_6-snap-gene-1295.56	6.09103	1.31945	0.812	0.289	-2.20666	4e-52	1.7e-47	down
maker-HiC_scaffold_3-snap-gene-234.20	4.82887	0.757821	0.706	0.17	-2.67159	4.77e-52	2.03e-47	down
maker-HiC_scaffold_7-snap-gene-525.27	3.11213	0.526862	0.641	0.117	-2.56218	1.45e-51	6.15e-47	down
genemark-HiC_scaffold_11-processed-gene-637.20	12.0013	4.23234	0.947	0.568	-1.50364	2.72e-51	1.15e-46	down
maker-HiC_scaffold_3-snap-gene-414.24	21.8138	7.76309	0.924	0.725	-1.49053	3.3e-51	1.4e-46	down
augustus_masked-HiC_scaffold_4-processed-gene-391.9	18.9134	6.97987	0.959	0.734	-1.43812	6.47e-51	2.75e-46	down
maker-HiC_scaffold_2-snap-gene-1492.35	4.95583	0.431814	0.576	0.104	-3.52034	9.91e-51	4.21e-46	down
maker-HiC_scaffold_9-snap-gene-314.1	4.94463	0.79653	0.706	0.184	-2.63391	1.25e-50	5.33e-46	down
maker-HiC_scaffold_13-snap-gene-1236.6	92.2488	53.7748	1	0.995	-0.778599	7.49e-50	3.18e-45	down
augustus_masked-HiC_scaffold_12-processed-gene-151.2	20.4496	8.04949	0.965	0.752	-1.3451	1.04e-49	4.44e-45	down
maker-HiC_scaffold_3-snap-gene-2.20	17.1413	6.35113	0.953	0.723	-1.43238	1.61e-49	6.84e-45	down
maker-HiC_scaffold_11-snap-gene-1623.23	7.20284	1.64682	0.841	0.324	-2.12881	2.27e-49	9.65e-45	down
maker-HiC_scaffold_8-snap-gene-507.3	5.5571	15.7907	0.794	0.904	1.50665	3.04e-49	1.29e-44	up
snap_masked-HiC_scaffold_10-processed-gene-907.14	1.00056	0.0784573	0.388	0.024	-3.67106	6.19e-49	2.63e-44	down
genemark-HiC_scaffold_14-processed-gene-681.5	10.4214	3.11978	0.918	0.523	-1.74001	8.28e-49	3.52e-44	down
augustus_masked-HiC_scaffold_12-processed-gene-2034.7	25.3645	47.0764	0.994	0.986	0.892188	2.41e-48	1.02e-43	up
maker-HiC_scaffold_6-snap-gene-562.32	2.73629	6.5584	0.706	0.738	1.26109	2.66e-48	1.13e-43	up
snap_masked-HiC_scaffold_8-processed-gene-584.13	0.301302	5.03703	0.106	0.628	4.06284	2.7e-48	1.15e-43	up
maker-HiC_scaffold_11-snap-gene-855.38	44.4118	19.5806	1	0.927	-1.18151	4.01e-48	1.7e-43	down
maker-HiC_scaffold_3-snap-gene-340.15	9.02096	2.21009	0.835	0.377	-2.02913	5.09e-48	2.16e-43	down
augustus_masked-HiC_scaffold_7-processed-gene-983.34	47.1043	19.0209	0.994	0.901	-1.30827	1.33e-47	5.64e-43	down
snap_masked-HiC_scaffold_5-processed-gene-1188.6	1.54775	9.48916	0.318	0.745	2.61603	3.69e-47	1.57e-42	up
genemark-HiC_scaffold_11-processed-gene-490.42	8.26436	2.52343	0.882	0.429	-1.71148	4.28e-47	1.82e-42	down
snap_masked-HiC_scaffold_8-processed-gene-582.39	4.50483	0.847297	0.7	0.202	-2.4104	6.81e-47	2.89e-42	down
maker-HiC_scaffold_11-snap-gene-1714.6	2.32679	0.52802	0.659	0.144	-2.13947	8.87e-47	3.77e-42	down
maker-HiC_scaffold_2-snap-gene-694.24	1.47254	0.106732	0.412	0.033	-3.78499	1.07e-46	4.53e-42	down
maker-HiC_scaffold_15-snap-gene-785.17	3.67296	0.886339	0.753	0.231	-2.05089	1.83e-46	7.77e-42	down
maker-HiC_scaffold_13-snap-gene-1443.12	4.90028	0.863876	0.676	0.172	-2.50383	4.32e-46	1.83e-41	down
maker-HiC_scaffold_7-snap-gene-1577.1	1.78752	0.174895	0.471	0.054	-3.35265	4.42e-46	1.88e-41	down
maker-HiC_scaffold_7-snap-gene-1229.2	4.15707	0.821256	0.7	0.203	-2.33952	6.04e-46	2.57e-41	down
maker-HiC_scaffold_2-snap-gene-1874.5	10.2045	23.3911	0.888	0.948	1.19675	9.81e-46	4.17e-41	up
snap_masked-HiC_scaffold_10-processed-gene-2125.32	24.3592	53.1063	0.976	0.984	1.12441	1.1e-45	4.68e-41	up
maker-HiC_scaffold_1-snap-gene-1140.11	2.63338	0.202473	0.453	0.049	-3.70045	1.57e-45	6.67e-41	down
maker-HiC_scaffold_2-snap-gene-1561.21	0.817441	5.8379	0.282	0.711	2.83611	1.81e-45	7.68e-41	up
maker-HiC_scaffold_10-snap-gene-19.25	3.45349	0.554301	0.618	0.14	-2.6391	2.42e-45	1.03e-40	down
maker-HiC_scaffold_10-snap-gene-1975.31	1.56865	9.5034	0.371	0.748	2.59884	2.86e-45	1.22e-40	up
maker-HiC_scaffold_7-snap-gene-786.4	6.49209	1.78771	0.853	0.374	-1.86051	3.81e-45	1.62e-40	down
maker-HiC_scaffold_8-snap-gene-680.4	6.85349	1.15784	0.694	0.212	-2.5653	3.92e-45	1.66e-40	down
maker-HiC_scaffold_6-snap-gene-893.2	1.02208	0.0720172	0.365	0.023	-3.82516	6.59e-45	2.8e-40	down
maker-HiC_scaffold_12-snap-gene-42.54	2.55477	0.476807	0.612	0.124	-2.42147	7.08e-45	3.01e-40	down
snap_masked-HiC_scaffold_3-processed-gene-110.32	0.622563	5.76143	0.247	0.662	3.20993	1.17e-44	4.96e-40	up
snap_masked-HiC_scaffold_11-processed-gene-1686.26	1.13215	0.0358885	0.306	0.01	-4.97551	1.22e-44	5.18e-40	down
maker-HiC_scaffold_13-snap-gene-570.6	6.33419	1.24671	0.7	0.232	-2.34494	1.25e-44	5.33e-40	down
augustus_masked-HiC_scaffold_14-processed-gene-723.44	1.22311	0.0827078	0.347	0.02	-3.88476	1.99e-44	8.45e-40	down
maker-HiC_scaffold_9-snap-gene-134.26	3.06891	0.390605	0.547	0.091	-2.97362	2.84e-44	1.21e-39	down
maker-HiC_scaffold_8-snap-gene-188.1	1.1976	7.37666	0.341	0.694	2.62272	3.94e-44	1.67e-39	up
maker-HiC_scaffold_2-snap-gene-1730.27	1.77883	5.79387	0.541	0.705	1.70354	5.63e-44	2.39e-39	up
augustus_masked-HiC_scaffold_1-processed-gene-1258.26	1.27754	0.129288	0.394	0.033	-3.3037	5.88e-44	2.5e-39	down
genemark-HiC_scaffold_1-processed-gene-132.57	5.95944	14.6392	0.794	0.88	1.29657	6.24e-44	2.65e-39	up
maker-HiC_scaffold_11-snap-gene-1482.2	1.44275	0.126345	0.4	0.034	-3.51233	1.31e-43	5.56e-39	down
maker-HiC_scaffold_1-snap-gene-230.53	6.11242	1.34257	0.7	0.283	-2.18666	2.54e-43	1.08e-38	down
maker-HiC_scaffold_10-snap-gene-391.7	5.5873	1.45508	0.794	0.26	-1.94098	2.88e-43	1.22e-38	down
maker-HiC_scaffold_8-snap-gene-387.26	2.24191	0.252964	0.471	0.06	-3.14722	3.69e-43	1.57e-38	down
maker-HiC_scaffold_10-snap-gene-924.6	2.79245	0.455146	0.571	0.106	-2.61687	4.51e-43	1.92e-38	down
maker-HiC_scaffold_15-snap-gene-23.35	2.70376	0.529048	0.612	0.131	-2.35328	2.54e-42	1.08e-37	down
maker-HiC_scaffold_8-snap-gene-247.50	0.689259	0.0438702	0.306	0.014	-3.97066	6.24e-42	2.65e-37	down
augustus_masked-HiC_scaffold_4-processed-gene-267.35	0.164821	6.01804	0.053	0.528	5.18947	1.96e-41	8.33e-37	up
maker-HiC_scaffold_7-snap-gene-1812.29	1.61648	5.78642	0.482	0.698	1.83975	5.41e-41	2.3e-36	up
augustus_masked-HiC_scaffold_7-processed-gene-781.37	0.0115794	3.46409	0.006	0.453	8.2124	6.5e-41	2.76e-36	up
maker-HiC_scaffold_13-snap-gene-400.13	2.21545	0.479308	0.6	0.131	-2.20834	1.3e-40	5.54e-36	down
maker-HiC_scaffold_10-snap-gene-1607.28	0.207967	3.65358	0.088	0.551	4.13423	3.25e-40	1.38e-35	up
snap_masked-HiC_scaffold_5-processed-gene-1247.18	5.72674	1.74301	0.824	0.31	-1.71607	3.37e-40	1.43e-35	down
snap_masked-HiC_scaffold_7-processed-gene-173.14	3.06162	9.55911	0.588	0.76	1.64255	3.6e-40	1.53e-35	up
maker-HiC_scaffold_8-snap-gene-44.22	18.4306	8.80898	0.971	0.797	-1.06505	5.01e-40	2.13e-35	down
maker-HiC_scaffold_5-snap-gene-319.15	1.3265	0.27553	0.471	0.074	-2.26693	5.2e-40	2.21e-35	down
genemark-HiC_scaffold_1-processed-gene-254.50	3.99154	10.2935	0.676	0.827	1.3667	1.79e-39	7.59e-35	up
maker-HiC_scaffold_12-snap-gene-507.12	0.956853	0.0817583	0.347	0.027	-3.54725	2.04e-39	8.66e-35	down
maker-HiC_scaffold_1-snap-gene-774.7	7.61536	2.83117	0.859	0.508	-1.42748	5.67e-39	2.41e-34	down
maker-HiC_scaffold_11-snap-gene-970.3	6.68179	1.76924	0.765	0.321	-1.91705	8.09e-39	3.44e-34	down
maker-HiC_scaffold_12-snap-gene-890.38	25.9298	10.3094	0.965	0.724	-1.33064	9.88e-39	4.19e-34	down
maker-HiC_scaffold_10-snap-gene-1860.33	0.253415	4.16271	0.106	0.54	4.03742	1.13e-38	4.79e-34	up
maker-HiC_scaffold_8-snap-gene-328.14	8.81641	18.062	0.876	0.921	1.03468	1.24e-38	5.28e-34	up
maker-HiC_scaffold_11-snap-gene-1266.4	8.11829	2.89199	0.841	0.489	-1.48908	1.56e-38	6.64e-34	down
augustus_masked-HiC_scaffold_13-processed-gene-716.34	4.23392	1.09275	0.712	0.261	-1.95393	1.63e-38	6.93e-34	down
maker-HiC_scaffold_2-snap-gene-679.46	2.27317	0.282348	0.465	0.071	-3.00871	1.68e-38	7.13e-34	down
maker-HiC_scaffold_2-snap-gene-193.3	10.7601	22.1711	0.929	0.946	1.04298	1.95e-38	8.3e-34	up
genemark-HiC_scaffold_1-processed-gene-179.0	1.31987	6.20905	0.324	0.728	2.23389	2.02e-38	8.59e-34	up
snap_masked-HiC_scaffold_12-processed-gene-1352.15	7.08858	2.29339	0.818	0.399	-1.62797	2.33e-38	9.87e-34	down
genemark-HiC_scaffold_7-processed-gene-1582.12	4.16909	0.780474	0.618	0.162	-2.41716	3.35e-38	1.42e-33	down
maker-HiC_scaffold_4-snap-gene-532.37	0.467343	4.79442	0.159	0.583	3.35852	4.36e-38	1.85e-33	up
maker-HiC_scaffold_2-snap-gene-1848.47	2.48934	7.33943	0.535	0.734	1.55986	5.23e-38	2.22e-33	up
maker-HiC_scaffold_4-snap-gene-1256.22	2.93258	0.851438	0.682	0.197	-1.78408	6.79e-38	2.88e-33	down
augustus_masked-HiC_scaffold_1-processed-gene-1721.22	4.13026	1.18403	0.747	0.262	-1.80244	1.19e-37	5.04e-33	down
maker-HiC_scaffold_5-snap-gene-1411.10	0.355304	3.87535	0.124	0.562	3.44683	1.32e-37	5.6e-33	up
maker-HiC_scaffold_13-snap-gene-1248.21	3.70071	0.91701	0.641	0.17	-2.01268	1.33e-37	5.65e-33	down
augustus_masked-HiC_scaffold_13-processed-gene-1235.12	15.5594	28.9662	0.912	0.958	0.896584	1.66e-37	7.04e-33	up
maker-HiC_scaffold_15-snap-gene-1376.28	22.2232	9.05319	0.965	0.798	-1.29556	1.68e-37	7.15e-33	down
maker-HiC_scaffold_10-snap-gene-925.29	2.76707	0.450844	0.529	0.107	-2.61739	1.76e-37	7.49e-33	down
maker-HiC_scaffold_14-snap-gene-754.45	5.47005	1.56658	0.741	0.315	-1.80387	2.99e-37	1.27e-32	down
maker-HiC_scaffold_7-snap-gene-643.38	2.86172	0.57913	0.594	0.142	-2.30472	3.26e-37	1.38e-32	down
maker-HiC_scaffold_10-snap-gene-271.63	1.62912	0.277043	0.453	0.071	-2.55548	4.73e-37	2.01e-32	down
maker-HiC_scaffold_14-snap-gene-960.27	1.16858	0.182896	0.418	0.057	-2.67499	4.88e-37	2.07e-32	down
maker-HiC_scaffold_1-snap-gene-33.1	11.1985	4.00611	0.912	0.607	-1.48301	7.02e-37	2.98e-32	down
augustus_masked-HiC_scaffold_3-processed-gene-1141.2	2.421	0.451506	0.559	0.125	-2.42253	1.04e-36	4.42e-32	down
maker-HiC_scaffold_3-snap-gene-1864.53	1.43045	0.226368	0.429	0.062	-2.65919	1.69e-36	7.17e-32	down
genemark-HiC_scaffold_12-processed-gene-405.29	0.990046	0.170605	0.353	0.039	-2.53613	2.46e-36	1.05e-31	down
maker-HiC_scaffold_5-snap-gene-145.2	4.30928	1.32641	0.729	0.243	-1.69984	3.23e-36	1.37e-31	down
augustus_masked-HiC_scaffold_6-processed-gene-1122.14	0.0705202	3.11396	0.041	0.454	5.46258	4.09e-36	1.74e-31	up
maker-HiC_scaffold_3-snap-gene-1838.23	0.319753	4.37792	0.118	0.539	3.7748	4.65e-36	1.98e-31	up
snap_masked-HiC_scaffold_3-processed-gene-40.38	0.0574257	3.24652	0.029	0.447	5.81859	5.39e-36	2.29e-31	up
maker-HiC_scaffold_13-snap-gene-1240.40	0.494368	0.00329611	0.188	0.001	-7.18585	5.75e-36	2.44e-31	down
maker-HiC_scaffold_1-snap-gene-1141.41	1.2248	0.129488	0.365	0.038	-3.24066	6.57e-36	2.79e-31	down
maker-HiC_scaffold_2-snap-gene-1511.0	0.511086	4.39478	0.165	0.595	3.10391	7.2e-36	3.06e-31	up
maker-HiC_scaffold_7-snap-gene-1458.26	7.70312	2.47086	0.841	0.445	-1.64039	7.36e-36	3.12e-31	down
augustus_masked-HiC_scaffold_14-processed-gene-353.13	2.24876	0.412114	0.5	0.094	-2.44773	7.75e-36	3.29e-31	down
maker-HiC_scaffold_7-snap-gene-1223.5	1.23227	0.0838597	0.318	0.024	-3.8756	9.26e-36	3.93e-31	down
maker-HiC_scaffold_8-snap-gene-471.1	1.98773	0.508369	0.541	0.118	-1.96696	9.85e-36	4.18e-31	down
maker-HiC_scaffold_7-snap-gene-762.23	16.2266	6.34971	0.935	0.594	-1.35358	1.14e-35	4.84e-31	down
augustus_masked-HiC_scaffold_10-processed-gene-1785.20	0.573894	4.01093	0.259	0.591	2.80487	1.5e-35	6.36e-31	up
maker-HiC_scaffold_12-snap-gene-310.26	1.07116	0.256495	0.447	0.079	-2.06174	1.52e-35	6.44e-31	down
maker-HiC_scaffold_9-snap-gene-476.8	6.33905	1.82267	0.759	0.364	-1.79816	1.74e-35	7.37e-31	down
augustus_masked-HiC_scaffold_13-processed-gene-1526.7	0.750967	0.110442	0.312	0.029	-2.76434	3.62e-35	1.54e-30	down
augustus_masked-HiC_scaffold_6-processed-gene-1427.28	0.827092	0.0646913	0.3	0.021	-3.67435	4e-35	1.7e-30	down
maker-HiC_scaffold_13-snap-gene-1244.0	0.723855	0.0307174	0.253	0.01	-4.55408	4.39e-35	1.86e-30	down
maker-HiC_scaffold_7-snap-gene-974.32	1.16591	0.134801	0.353	0.037	-3.11161	6.22e-35	2.64e-30	down
maker-HiC_scaffold_10-snap-gene-2130.57	3.16701	7.54886	0.694	0.804	1.25311	6.88e-35	2.92e-30	up
maker-HiC_scaffold_12-snap-gene-68.45	0.808867	5.42695	0.247	0.617	2.74601	3.48e-34	1.48e-29	up
maker-HiC_scaffold_4-snap-gene-215.55	2.55967	0.52646	0.541	0.123	-2.28135	3.61e-34	1.53e-29	down
snap_masked-HiC_scaffold_9-processed-gene-372.11	3.89357	1.21749	0.712	0.244	-1.67711	1.3e-33	5.54e-29	down
maker-HiC_scaffold_3-snap-gene-60.34	14.3461	5.21618	0.935	0.623	-1.45957	1.38e-33	5.87e-29	down
maker-HiC_scaffold_1-snap-gene-38.19	1.07555	0.218523	0.382	0.057	-2.29869	1.69e-33	7.16e-29	down
maker-HiC_scaffold_13-snap-gene-828.11	0.640602	0.101735	0.312	0.032	-2.65342	1.89e-33	8.02e-29	down
maker-HiC_scaffold_2-snap-gene-1900.18	3.35159	1.09551	0.706	0.241	-1.61316	2.53e-33	1.07e-28	down
genemark-HiC_scaffold_3-processed-gene-984.31	3.71233	0.65005	0.547	0.142	-2.51352	3.41e-33	1.45e-28	down
maker-HiC_scaffold_10-snap-gene-666.0	1.49057	0.277937	0.441	0.076	-2.42261	4.38e-33	1.86e-28	down
maker-HiC_scaffold_9-snap-gene-385.6	1.60676	0.278896	0.424	0.068	-2.52593	5.34e-33	2.27e-28	down
maker-HiC_scaffold_4-snap-gene-1650.23	0.17342	3.00319	0.041	0.464	4.11337	5.37e-33	2.28e-28	up
maker-HiC_scaffold_7-snap-gene-1469.37	13.3553	22.5891	0.971	0.952	0.758215	7.17e-33	3.04e-28	up
maker-HiC_scaffold_11-snap-gene-1736.35	1.92136	6.16202	0.506	0.689	1.68122	7.4e-33	3.14e-28	up
genemark-HiC_scaffold_7-processed-gene-1131.99	3.1578	6.41509	0.735	0.755	1.02252	1.03e-32	4.38e-28	up
maker-HiC_scaffold_1-snap-gene-811.23	7.3308	15.7756	0.829	0.924	1.10564	1.07e-32	4.52e-28	up
maker-HiC_scaffold_6-snap-gene-591.12	20.9123	9.24368	0.953	0.801	-1.1778	1.1e-32	4.67e-28	down
maker-HiC_scaffold_9-snap-gene-44.12	3.93088	7.8416	0.776	0.799	0.996277	1.5e-32	6.35e-28	up
snap_masked-HiC_scaffold_6-processed-gene-1073.19	1.7064	0.312064	0.453	0.083	-2.45067	1.53e-32	6.48e-28	down
maker-HiC_scaffold_1-snap-gene-192.1	0.221264	3.11175	0.112	0.486	3.81328	1.78e-32	7.56e-28	up
maker-HiC_scaffold_10-snap-gene-1484.21	61.152	31.7246	1	0.958	-0.946794	1.79e-32	7.59e-28	down
genemark-HiC_scaffold_14-processed-gene-552.43	5.43087	1.8105	0.782	0.382	-1.58475	2.05e-32	8.69e-28	down
genemark-HiC_scaffold_14-processed-gene-512.75	2.42434	0.565901	0.582	0.156	-2.09877	2.12e-32	9.01e-28	down
maker-HiC_scaffold_3-snap-gene-142.1	0.630235	0.0679651	0.235	0.012	-3.21113	2.33e-32	9.89e-28	down
maker-HiC_scaffold_5-snap-gene-613.25	1.80114	4.9494	0.512	0.657	1.45829	2.71e-32	1.15e-27	up
maker-HiC_scaffold_2-snap-gene-1400.8	3.16633	0.973833	0.671	0.219	-1.70096	3.14e-32	1.33e-27	down
maker-HiC_scaffold_1-snap-gene-895.20	2.31864	0.574945	0.565	0.146	-2.0116	3.46e-32	1.47e-27	down
augustus_masked-HiC_scaffold_14-processed-gene-231.3	1.3144	4.86235	0.412	0.663	1.88717	3.56e-32	1.51e-27	up
augustus_masked-HiC_scaffold_15-processed-gene-1243.4	0.993294	0.165103	0.335	0.04	-2.58812	4.22e-32	1.79e-27	down
maker-HiC_scaffold_4-snap-gene-53.38	3.7986	1.1904	0.718	0.275	-1.67394	5.17e-32	2.19e-27	down
genemark-HiC_scaffold_10-processed-gene-276.15	20.1676	10.9983	0.965	0.875	-0.874753	5.29e-32	2.25e-27	down
maker-HiC_scaffold_2-snap-gene-977.28	1.43817	0.46408	0.494	0.118	-1.63158	6.06e-32	2.57e-27	down
snap_masked-HiC_scaffold_6-processed-gene-1037.1	2.26944	7.87984	0.429	0.715	1.79578	6.3e-32	2.68e-27	up
augustus_masked-HiC_scaffold_12-processed-gene-150.1	1.55353	0.304247	0.418	0.072	-2.35185	6.83e-32	2.9e-27	down
maker-HiC_scaffold_5-snap-gene-1150.10	1.83961	5.12166	0.524	0.671	1.47716	9.52e-32	4.04e-27	up
snap_masked-HiC_scaffold_4-processed-gene-1104.10	5.47943	1.70191	0.729	0.33	-1.68682	1.08e-31	4.6e-27	down
maker-HiC_scaffold_1-snap-gene-1600.31	6.62955	1.78924	0.765	0.303	-1.8895	1.1e-31	4.67e-27	down
snap_masked-HiC_scaffold_10-processed-gene-1690.34	1.39649	0.369725	0.447	0.09	-1.917	1.38e-31	5.85e-27	down
maker-HiC_scaffold_10-snap-gene-1632.38	2.05818	0.776823	0.524	0.139	-1.4056	1.38e-31	5.88e-27	down
maker-HiC_scaffold_8-snap-gene-133.19	0.610212	0.0640843	0.259	0.017	-3.24925	1.41e-31	5.98e-27	down
maker-HiC_scaffold_6-snap-gene-1038.0	2.17027	0.729715	0.624	0.19	-1.57234	1.46e-31	6.2e-27	down
maker-HiC_scaffold_8-snap-gene-278.7	22.9592	12.0567	0.994	0.826	-0.929237	1.49e-31	6.33e-27	down
maker-HiC_scaffold_2-snap-gene-973.26	5.57763	1.81756	0.765	0.334	-1.61759	1.9e-31	8.08e-27	down
augustus_masked-HiC_scaffold_8-processed-gene-514.5	5.22082	10.3769	0.8	0.856	0.991012	2.08e-31	8.84e-27	up
maker-HiC_scaffold_2-snap-gene-1785.7	0.79327	3.47257	0.347	0.577	2.12998	2.27e-31	9.65e-27	up
maker-HiC_scaffold_3-snap-gene-746.3	1.47407	0.470011	0.512	0.131	-1.64883	3.04e-31	1.29e-26	down
augustus_masked-HiC_scaffold_10-processed-gene-370.14	2.49316	0.231474	0.353	0.044	-3.42849	3.15e-31	1.34e-26	down
maker-HiC_scaffold_6-snap-gene-827.3	2.83397	5.92624	0.682	0.702	1.06426	3.29e-31	1.4e-26	up
augustus_masked-HiC_scaffold_5-processed-gene-984.8	3.79926	1.16982	0.718	0.279	-1.69935	4.19e-31	1.78e-26	down
augustus_masked-HiC_scaffold_14-processed-gene-609.21	2.56189	0.932867	0.641	0.204	-1.45737	4.7e-31	2e-26	down
maker-HiC_scaffold_5-snap-gene-753.43	0.252832	4.36189	0.1	0.477	4.10817	5.82e-31	2.47e-26	up
maker-HiC_scaffold_10-snap-gene-1790.24	1.72271	0.438986	0.5	0.115	-1.97219	6.36e-31	2.7e-26	down
augustus_masked-HiC_scaffold_11-processed-gene-1031.31	2.27956	0.574014	0.547	0.141	-1.98941	7.78e-31	3.31e-26	down
maker-HiC_scaffold_8-snap-gene-1155.41	3.38751	1.18323	0.735	0.284	-1.51741	8.88e-31	3.77e-26	down
maker-HiC_scaffold_5-snap-gene-628.19	0.806015	0.205576	0.347	0.055	-1.97061	1.32e-30	5.61e-26	down
maker-HiC_scaffold_9-snap-gene-946.17	3.93405	8.69485	0.718	0.794	1.14413	1.43e-30	6.06e-26	up
maker-HiC_scaffold_2-snap-gene-997.36	0.764889	0.100141	0.288	0.026	-2.93197	1.46e-30	6.19e-26	down
genemark-HiC_scaffold_10-processed-gene-231.24	0.073015	2.85515	0.035	0.41	5.2873	1.53e-30	6.48e-26	up
maker-HiC_scaffold_4-snap-gene-214.28	1.14914	0.194188	0.371	0.054	-2.56441	1.54e-30	6.54e-26	down
maker-HiC_scaffold_2-snap-gene-435.36	3.89823	1.00299	0.647	0.214	-1.95841	1.68e-30	7.13e-26	down
augustus_masked-HiC_scaffold_14-processed-gene-779.98	0.586495	0.0821687	0.265	0.021	-2.83395	1.68e-30	7.14e-26	down
augustus_masked-HiC_scaffold_15-processed-gene-1229.27	0.507402	0.0943633	0.253	0.021	-2.42559	1.69e-30	7.17e-26	down
maker-HiC_scaffold_1-snap-gene-1281.0	0	1.53379	0	0.335	13.9049	2.04e-30	8.67e-26	up
augustus_masked-HiC_scaffold_7-processed-gene-497.43	67.6508	37.5692	1	0.983	-0.848555	3.38e-30	1.44e-25	down
maker-HiC_scaffold_15-snap-gene-150.23	1.67552	0.339921	0.471	0.1	-2.301	4.67e-30	1.98e-25	down
augustus_masked-HiC_scaffold_9-processed-gene-1003.36	0.301498	0.00130939	0.153	0	-7.74141	7.28e-30	3.09e-25	down
snap_masked-HiC_scaffold_11-processed-gene-1623.36	5.94139	13.5562	0.7	0.853	1.19007	8.2e-30	3.48e-25	up
snap_masked-HiC_scaffold_15-processed-gene-1139.43	0.440956	0.000896308	0.153	0	-8.79015	8.36e-30	3.55e-25	down
snap_masked-HiC_scaffold_7-processed-gene-1388.26	6.66849	1.06835	0.582	0.203	-2.64186	1.17e-29	4.95e-25	down
augustus_masked-HiC_scaffold_2-processed-gene-589.2	3.7963	10.227	0.706	0.782	1.42969	1.46e-29	6.2e-25	up
maker-HiC_scaffold_10-snap-gene-479.25	1.18788	4.8342	0.353	0.638	2.0248	1.8e-29	7.63e-25	up
maker-HiC_scaffold_3-snap-gene-686.18	3.82019	1.40141	0.712	0.272	-1.44669	2.8e-29	1.19e-24	down
maker-HiC_scaffold_6-snap-gene-532.2	1.87151	0.581528	0.529	0.144	-1.68611	2.88e-29	1.22e-24	down
maker-HiC_scaffold_14-snap-gene-545.21	3.22316	1.03561	0.665	0.239	-1.6379	3.12e-29	1.33e-24	down
maker-HiC_scaffold_5-snap-gene-632.9	2.04983	5.24061	0.547	0.669	1.35419	3.66e-29	1.55e-24	up
maker-HiC_scaffold_15-snap-gene-32.5	48.5732	28.8174	1	0.971	-0.753216	3.9e-29	1.66e-24	down
maker-HiC_scaffold_14-snap-gene-1007.0	5.4001	2.03761	0.782	0.387	-1.40606	6.98e-29	2.96e-24	down
maker-HiC_scaffold_2-snap-gene-50.16	1.11636	4.29914	0.406	0.603	1.94515	7.14e-29	3.03e-24	up
maker-HiC_scaffold_12-snap-gene-110.30	2.84413	0.873805	0.594	0.182	-1.70249	7.86e-29	3.34e-24	down
augustus_masked-HiC_scaffold_3-processed-gene-39.31	1.73919	0.514283	0.518	0.135	-1.75758	1.1e-28	4.67e-24	down
maker-HiC_scaffold_3-snap-gene-1675.35	0.572598	0.0209878	0.206	0.008	-4.7633	1.3e-28	5.51e-24	down
maker-HiC_scaffold_13-snap-gene-1120.5	0.952832	0.230399	0.376	0.068	-2.04761	1.63e-28	6.92e-24	down
snap_masked-HiC_scaffold_8-processed-gene-237.33	4.26106	1.429	0.729	0.302	-1.57614	1.7e-28	7.21e-24	down
maker-HiC_scaffold_7-snap-gene-780.2	3.0151	8.12003	0.594	0.758	1.42925	2.24e-28	9.51e-24	up
maker-HiC_scaffold_1-snap-gene-359.16	0.270515	0.00613052	0.159	0.002	-5.44074	2.89e-28	1.23e-23	down
augustus_masked-HiC_scaffold_5-processed-gene-713.47	0.386139	0.027168	0.2	0.008	-3.82421	2.9e-28	1.23e-23	down
augustus_masked-HiC_scaffold_11-processed-gene-1534.27	1.40676	0.300698	0.429	0.087	-2.22561	2.96e-28	1.26e-23	down
maker-HiC_scaffold_12-snap-gene-539.55	5.23335	1.99425	0.788	0.376	-1.39184	3.24e-28	1.38e-23	down
maker-HiC_scaffold_5-snap-gene-953.1	1.51067	0.246227	0.406	0.076	-2.61663	3.89e-28	1.65e-23	down
augustus_masked-HiC_scaffold_8-processed-gene-378.42	0.779196	0.182213	0.341	0.055	-2.09575	4.25e-28	1.81e-23	down
maker-HiC_scaffold_1-snap-gene-1600.26	1.65338	0.256402	0.371	0.06	-2.68846	4.4e-28	1.87e-23	down
maker-HiC_scaffold_13-snap-gene-1458.21	0.766906	0.101094	0.3	0.034	-2.92211	4.63e-28	1.96e-23	down
maker-HiC_scaffold_8-snap-gene-45.13	0.916005	0.401487	0.394	0.097	-1.1898	4.67e-28	1.98e-23	down
maker-HiC_scaffold_8-snap-gene-1090.0	2.69679	4.66389	0.694	0.653	0.790267	5.49e-28	2.33e-23	up
augustus_masked-HiC_scaffold_7-processed-gene-1999.33	0.32084	2.65236	0.165	0.469	3.04696	5.51e-28	2.34e-23	up
maker-HiC_scaffold_11-snap-gene-1688.42	0.987752	0.25268	0.388	0.076	-1.96641	5.97e-28	2.53e-23	down
augustus_masked-HiC_scaffold_1-processed-gene-102.39	4.3108	1.4837	0.741	0.33	-1.53869	6.56e-28	2.79e-23	down
maker-HiC_scaffold_3-snap-gene-845.15	0.0296325	3.11442	0.018	0.355	6.71083	6.72e-28	2.85e-23	up
maker-HiC_scaffold_7-snap-gene-1925.25	3.2252	1.27636	0.676	0.252	-1.33729	6.74e-28	2.86e-23	down
maker-HiC_scaffold_10-snap-gene-1924.26	0.478537	0.0950469	0.241	0.022	-2.3307	6.77e-28	2.87e-23	down
snap_masked-HiC_scaffold_10-processed-gene-1638.13	1.10652	0.592286	0.465	0.151	-0.901557	7.32e-28	3.11e-23	down
augustus_masked-HiC_scaffold_7-processed-gene-771.12	3.98932	0.774983	0.529	0.148	-2.36376	7.37e-28	3.13e-23	down
maker-HiC_scaffold_2-snap-gene-589.15	1.81435	0.616339	0.529	0.151	-1.55751	7.75e-28	3.29e-23	down
maker-HiC_scaffold_1-snap-gene-735.2	0.937562	0.347321	0.382	0.086	-1.43238	8.46e-28	3.59e-23	down
snap_masked-HiC_scaffold_10-processed-gene-1759.14	0.723778	0.0475352	0.218	0.011	-3.92565	8.51e-28	3.61e-23	down
maker-HiC_scaffold_3-snap-gene-1096.54	3.76654	1.46791	0.759	0.334	-1.35942	8.71e-28	3.7e-23	down
maker-HiC_scaffold_9-snap-gene-829.15	0.760388	0.0846062	0.247	0.02	-3.16639	1.21e-27	5.14e-23	down
augustus_masked-HiC_scaffold_15-processed-gene-100.24	4.48723	1.70335	0.747	0.323	-1.3974	1.24e-27	5.26e-23	down
augustus_masked-HiC_scaffold_5-processed-gene-1486.26	0.797382	0.198774	0.353	0.063	-2.0036	1.43e-27	6.09e-23	down
maker-HiC_scaffold_7-snap-gene-1109.1	1.79938	5.20936	0.471	0.696	1.53355	1.44e-27	6.1e-23	up
augustus_masked-HiC_scaffold_9-processed-gene-230.38	0.168989	0	0.129	0	-10.7236	1.48e-27	6.27e-23	down
augustus_masked-HiC_scaffold_4-processed-gene-500.8	0.087639	1.99313	0.047	0.399	4.50575	1.56e-27	6.62e-23	up
maker-HiC_scaffold_1-snap-gene-713.31	7.86556	3.44115	0.876	0.531	-1.19264	1.6e-27	6.81e-23	down
maker-HiC_scaffold_14-snap-gene-942.18	1.34016	4.80047	0.376	0.643	1.84069	1.65e-27	7.03e-23	up
augustus_masked-HiC_scaffold_7-processed-gene-1124.1	1.55607	6.48597	0.376	0.653	2.05934	1.8e-27	7.64e-23	up
maker-HiC_scaffold_1-snap-gene-955.35	0.367934	0.00249246	0.147	0.001	-7.14937	1.87e-27	7.94e-23	down
maker-HiC_scaffold_1-snap-gene-922.21	0.338158	0.000819289	0.141	0	-8.52339	2.2e-27	9.33e-23	down
genemark-HiC_scaffold_1-processed-gene-283.64	0.723205	0.123354	0.282	0.032	-2.55063	2.41e-27	1.02e-22	down
genemark-HiC_scaffold_10-processed-gene-223.44	4.74814	1.59832	0.718	0.29	-1.57075	2.89e-27	1.23e-22	down
snap_masked-HiC_scaffold_15-processed-gene-461.25	0.351054	3.07061	0.106	0.493	3.12839	2.97e-27	1.26e-22	up
maker-HiC_scaffold_13-snap-gene-1769.16	1.93218	5.52277	0.518	0.649	1.51511	3.5e-27	1.48e-22	up
maker-HiC_scaffold_3-snap-gene-1672.27	0.98409	0.346935	0.406	0.096	-1.50385	3.58e-27	1.52e-22	down
maker-HiC_scaffold_13-snap-gene-886.48	2.64234	1.109	0.647	0.238	-1.25248	4.08e-27	1.73e-22	down
snap_masked-HiC_scaffold_13-processed-gene-964.11	3.71334	0.74994	0.565	0.177	-2.30772	4.91e-27	2.09e-22	down
snap_masked-HiC_scaffold_3-processed-gene-194.6	0.879871	0.0619705	0.235	0.016	-3.82548	5.6e-27	2.38e-22	down
maker-HiC_scaffold_1-snap-gene-622.17	0.753604	0.145491	0.306	0.041	-2.37207	6.36e-27	2.7e-22	down
augustus_masked-HiC_scaffold_6-processed-gene-1175.7	2.67252	0.714846	0.565	0.174	-1.90235	6.42e-27	2.72e-22	down
maker-HiC_scaffold_5-snap-gene-489.25	0.540102	0.0641861	0.224	0.016	-3.07092	7.36e-27	3.12e-22	down
augustus_masked-HiC_scaffold_10-processed-gene-879.17	16.9357	6.137	0.871	0.642	-1.46445	7.9e-27	3.35e-22	down
augustus_masked-HiC_scaffold_1-processed-gene-833.55	21.8284	10.4733	0.935	0.795	-1.05948	9.06e-27	3.85e-22	down
maker-HiC_scaffold_5-snap-gene-1880.6	1.10934	0.357501	0.4	0.088	-1.63341	9.74e-27	4.14e-22	down
maker-HiC_scaffold_6-snap-gene-1065.4	3.86912	7.80418	0.729	0.769	1.01222	1.18e-26	5.01e-22	up
maker-HiC_scaffold_15-snap-gene-1471.18	0.382661	0.0280377	0.188	0.008	-3.76587	1.37e-26	5.82e-22	down
maker-HiC_scaffold_10-snap-gene-418.33	1.43031	4.35008	0.441	0.624	1.60465	1.83e-26	7.76e-22	up
augustus_masked-HiC_scaffold_15-processed-gene-353.5	1.63601	0.620548	0.512	0.154	-1.39842	1.85e-26	7.85e-22	down
maker-HiC_scaffold_1-snap-gene-1598.9	1.05755	3.49242	0.376	0.572	1.72341	2.24e-26	9.52e-22	up
maker-HiC_scaffold_3-snap-gene-1623.2	0.22049	4.03044	0.076	0.417	4.19153	2.27e-26	9.66e-22	up
maker-HiC_scaffold_10-snap-gene-1868.3	1.16079	0.299658	0.365	0.072	-1.95337	2.35e-26	9.97e-22	down
maker-HiC_scaffold_4-snap-gene-89.41	2.03639	4.14251	0.594	0.622	1.02446	2.45e-26	1.04e-21	up
maker-HiC_scaffold_8-snap-gene-130.0	3.77826	1.37009	0.706	0.293	-1.46338	2.69e-26	1.14e-21	down
maker-HiC_scaffold_12-snap-gene-149.3	1.02069	0.304538	0.312	0.049	-1.74451	2.89e-26	1.23e-21	down
maker-HiC_scaffold_14-snap-gene-1310.1	2.02943	0.980286	0.559	0.194	-1.04972	3.56e-26	1.51e-21	down
augustus_masked-HiC_scaffold_4-processed-gene-267.30	0.234541	3.52943	0.071	0.426	3.91095	3.86e-26	1.64e-21	up
augustus_masked-HiC_scaffold_12-processed-gene-657.3	4.10905	1.23203	0.671	0.269	-1.73769	4.16e-26	1.77e-21	down
maker-HiC_scaffold_3-snap-gene-1136.1	1.70332	0.440073	0.465	0.115	-1.95229	4.56e-26	1.94e-21	down
maker-HiC_scaffold_9-snap-gene-466.20	1.04709	0.391514	0.388	0.091	-1.41902	4.8e-26	2.04e-21	down
maker-HiC_scaffold_2-snap-gene-1607.29	0.743872	3.18825	0.259	0.548	2.09949	4.98e-26	2.11e-21	up
maker-HiC_scaffold_10-snap-gene-1508.6	1.00204	0.151731	0.276	0.031	-2.72255	5.05e-26	2.15e-21	down
maker-HiC_scaffold_7-snap-gene-1375.13	1.31958	0.680605	0.518	0.184	-0.955083	5.15e-26	2.18e-21	down
snap_masked-HiC_scaffold_13-processed-gene-1206.15	0.405111	0.0796837	0.218	0.02	-2.34451	6.51e-26	2.76e-21	down
maker-HiC_scaffold_11-snap-gene-316.28	1.40792	0.510892	0.476	0.134	-1.4623	7.57e-26	3.21e-21	down
maker-HiC_scaffold_7-snap-gene-589.7	0.232318	2.6062	0.082	0.435	3.48721	7.96e-26	3.38e-21	up
augustus_masked-HiC_scaffold_10-processed-gene-60.42	0.446747	0.061051	0.212	0.015	-2.86933	7.97e-26	3.39e-21	down
maker-HiC_scaffold_11-snap-gene-1691.1	0.0258906	1.48094	0.006	0.322	5.83247	8.01e-26	3.4e-21	up
maker-HiC_scaffold_2-snap-gene-52.64	2.75228	1.04404	0.659	0.251	-1.39836	1.03e-25	4.38e-21	down
augustus_masked-HiC_scaffold_5-processed-gene-756.24	1.57946	0.765865	0.476	0.145	-1.04418	1.14e-25	4.84e-21	down
maker-HiC_scaffold_11-snap-gene-446.2	1.32955	0.364537	0.382	0.078	-1.86651	1.24e-25	5.28e-21	down
augustus_masked-HiC_scaffold_7-processed-gene-491.17	0.577655	0.100963	0.253	0.027	-2.51521	1.27e-25	5.39e-21	down
maker-HiC_scaffold_4-snap-gene-1121.28	0.419968	0.036009	0.182	0.008	-3.54019	1.5e-25	6.38e-21	down
maker-HiC_scaffold_8-snap-gene-521.0	0.304985	0.0216303	0.147	0.003	-3.81143	1.57e-25	6.65e-21	down
maker-HiC_scaffold_5-snap-gene-180.10	1.72157	4.36692	0.512	0.631	1.34284	1.62e-25	6.87e-21	up
augustus_masked-HiC_scaffold_4-processed-gene-79.34	7.67484	2.68044	0.729	0.322	-1.51763	1.72e-25	7.33e-21	down
maker-HiC_scaffold_10-snap-gene-1184.4	4.99365	2.12063	0.782	0.371	-1.23557	1.77e-25	7.53e-21	down
maker-HiC_scaffold_11-snap-gene-1177.32	0.700064	0.189464	0.294	0.048	-1.88501	1.79e-25	7.61e-21	down
maker-HiC_scaffold_14-snap-gene-1090.0	14.812	8.41487	0.959	0.795	-0.815748	1.99e-25	8.44e-21	down
maker-HiC_scaffold_5-snap-gene-187.46	2.69101	0.956539	0.612	0.216	-1.49215	2.18e-25	9.24e-21	down
maker-HiC_scaffold_5-snap-gene-872.11	2.01212	0.60042	0.5	0.141	-1.7445	2.18e-25	9.26e-21	down
maker-HiC_scaffold_5-snap-gene-328.11	0.924346	0.321264	0.335	0.069	-1.52438	2.43e-25	1.03e-20	down
augustus_masked-HiC_scaffold_11-processed-gene-1804.18	2.18586	0.925291	0.606	0.221	-1.24013	2.51e-25	1.06e-20	down
augustus_masked-HiC_scaffold_4-processed-gene-108.37	0.370413	2.85772	0.153	0.466	2.94732	2.61e-25	1.11e-20	up
maker-HiC_scaffold_2-snap-gene-112.18	0.117658	2.6234	0.041	0.382	4.4776	2.87e-25	1.22e-20	up
maker-HiC_scaffold_5-snap-gene-528.49	1.42186	0.726876	0.535	0.194	-0.967902	3.6e-25	1.53e-20	down
maker-HiC_scaffold_8-snap-gene-81.6	3.7907	7.0496	0.771	0.77	0.895061	3.62e-25	1.54e-20	up
maker-HiC_scaffold_5-snap-gene-959.6	0.386502	0.0554079	0.2	0.014	-2.80008	3.63e-25	1.54e-20	down
maker-HiC_scaffold_15-snap-gene-402.77	0.899852	0.337463	0.347	0.077	-1.41469	4.08e-25	1.73e-20	down
augustus_masked-HiC_scaffold_5-processed-gene-298.29	2.23932	5.7979	0.559	0.663	1.37243	4.7e-25	2e-20	up
snap_masked-HiC_scaffold_1-processed-gene-2036.9	0.136073	2.66545	0.053	0.391	4.29093	4.88e-25	2.07e-20	up
maker-HiC_scaffold_12-snap-gene-649.12	1.1583	4.08087	0.382	0.593	1.81678	5.31e-25	2.25e-20	up
maker-HiC_scaffold_2-snap-gene-1811.0	0.980512	0.1471	0.282	0.035	-2.73591	5.51e-25	2.34e-20	down
augustus_masked-HiC_scaffold_12-processed-gene-163.23	0.202617	2.50471	0.065	0.418	3.62716	5.73e-25	2.44e-20	up
augustus_masked-HiC_scaffold_8-processed-gene-377.24	0.876914	0.169802	0.294	0.041	-2.3679	7.25e-25	3.08e-20	down
augustus_masked-HiC_scaffold_3-processed-gene-1903.16	1.68145	0.416291	0.459	0.117	-2.01378	7.43e-25	3.16e-20	down
augustus_masked-HiC_scaffold_2-processed-gene-622.12	0.730214	0.265775	0.329	0.069	-1.45777	7.7e-25	3.27e-20	down
maker-HiC_scaffold_12-snap-gene-519.32	0.772083	0.115304	0.265	0.031	-2.74225	7.78e-25	3.3e-20	down
maker-HiC_scaffold_1-snap-gene-36.7	2.53454	7.39635	0.524	0.693	1.54505	8.09e-25	3.43e-20	up
maker-HiC_scaffold_8-snap-gene-1141.11	1.28509	0.469179	0.435	0.118	-1.45346	8.55e-25	3.63e-20	down
augustus_masked-HiC_scaffold_14-processed-gene-750.8	5.7712	2.46511	0.794	0.445	-1.22718	8.6e-25	3.65e-20	down
maker-HiC_scaffold_15-snap-gene-786.17	0.742388	0.496486	0.353	0.11	-0.580323	1.02e-24	4.33e-20	down
snap_masked-HiC_scaffold_14-processed-gene-354.25	0.659081	0.104639	0.259	0.029	-2.65388	1.23e-24	5.23e-20	down
maker-HiC_scaffold_15-snap-gene-1415.3	0.688323	0.173866	0.288	0.045	-1.98449	1.48e-24	6.31e-20	down
maker-HiC_scaffold_2-snap-gene-47.0	3.18816	5.83109	0.729	0.721	0.871021	1.52e-24	6.46e-20	up
maker-HiC_scaffold_7-snap-gene-143.45	4.35284	7.97493	0.788	0.797	0.873499	1.58e-24	6.71e-20	up
maker-HiC_scaffold_12-snap-gene-1011.6	2.30554	0.73402	0.565	0.188	-1.65108	1.61e-24	6.83e-20	down
maker-HiC_scaffold_7-snap-gene-1333.31	1.51358	4.01096	0.465	0.611	1.40593	2.61e-24	1.11e-19	up
augustus_masked-HiC_scaffold_13-processed-gene-913.5	0.451407	0.0355589	0.2	0.012	-3.66241	2.7e-24	1.15e-19	down
maker-HiC_scaffold_12-snap-gene-2061.11	7.24965	11.6388	0.894	0.861	0.682953	2.88e-24	1.22e-19	up
maker-HiC_scaffold_13-snap-gene-1205.4	1.32095	0.278095	0.365	0.072	-2.24752	2.96e-24	1.26e-19	down
maker-HiC_scaffold_11-snap-gene-1534.0	5.52832	2.37704	0.806	0.43	-1.21764	3.07e-24	1.3e-19	down
maker-HiC_scaffold_15-snap-gene-462.11	1.83514	0.730114	0.565	0.199	-1.32958	3.38e-24	1.44e-19	down
maker-HiC_scaffold_7-snap-gene-145.27	0.214707	0.00259929	0.124	0	-6.31431	3.47e-24	1.48e-19	down
maker-HiC_scaffold_8-snap-gene-144.0	2.64393	5.43431	0.635	0.702	1.03938	3.77e-24	1.6e-19	up
maker-HiC_scaffold_5-snap-gene-961.32	1.50408	4.47648	0.471	0.621	1.57342	4.23e-24	1.79e-19	up
maker-HiC_scaffold_15-snap-gene-1342.45	0.607107	0.0658282	0.218	0.017	-3.20322	5.1e-24	2.16e-19	down
maker-HiC_scaffold_12-snap-gene-171.54	0.653043	0.0313506	0.188	0.01	-4.37624	5.94e-24	2.52e-19	down
maker-HiC_scaffold_11-snap-gene-1698.35	2.2123	4.38076	0.641	0.638	0.985601	6.06e-24	2.57e-19	up
maker-HiC_scaffold_12-snap-gene-2071.20	0.485216	0.0410975	0.182	0.01	-3.5583	7.04e-24	2.99e-19	down
maker-HiC_scaffold_13-snap-gene-878.0	2.03762	0.462036	0.465	0.125	-2.14057	7.6e-24	3.23e-19	down
genemark-HiC_scaffold_5-processed-gene-1736.55	2.30017	4.28207	0.641	0.632	0.896536	7.73e-24	3.28e-19	up
maker-HiC_scaffold_5-snap-gene-192.48	0.95842	0.224426	0.353	0.069	-2.09392	8.96e-24	3.8e-19	down
maker-HiC_scaffold_14-snap-gene-1368.0	1.2879	0.469422	0.441	0.124	-1.45587	1.03e-23	4.39e-19	down
maker-HiC_scaffold_15-snap-gene-81.35	0.763123	0.146662	0.288	0.042	-2.37863	1.05e-23	4.44e-19	down
maker-HiC_scaffold_10-snap-gene-189.1	1.08003	0.417127	0.394	0.104	-1.3723	1.05e-23	4.48e-19	down
snap_masked-HiC_scaffold_13-processed-gene-168.3	1.25193	0.105307	0.253	0.027	-3.57023	1.11e-23	4.7e-19	down
maker-HiC_scaffold_7-snap-gene-97.5	1.70658	0.802843	0.547	0.199	-1.08782	1.22e-23	5.18e-19	down
maker-HiC_scaffold_3-snap-gene-331.26	0.297117	0.0169652	0.153	0.004	-4.12239	1.24e-23	5.28e-19	down
augustus_masked-HiC_scaffold_6-processed-gene-670.4	0.799367	0.113893	0.235	0.024	-2.81009	1.54e-23	6.56e-19	down
snap_masked-HiC_scaffold_12-processed-gene-1414.37	4.02748	1.39796	0.665	0.307	-1.52649	2.28e-23	9.68e-19	down
maker-HiC_scaffold_14-snap-gene-192.29	0.414923	0.0471421	0.188	0.013	-3.13505	2.32e-23	9.86e-19	down
snap_masked-HiC_scaffold_14-processed-gene-542.28	20.6493	37.6186	0.971	0.982	0.865355	2.38e-23	1.01e-18	up
maker-HiC_scaffold_10-snap-gene-332.1	2.59588	1.01286	0.618	0.236	-1.35771	2.9e-23	1.23e-18	down
maker-HiC_scaffold_3-snap-gene-127.32	4.23846	1.78391	0.747	0.39	-1.24845	2.94e-23	1.25e-18	down
maker-HiC_scaffold_3-snap-gene-1896.13	1.36908	0.60898	0.476	0.152	-1.16861	3.04e-23	1.29e-18	down
maker-HiC_scaffold_12-snap-gene-878.1	1.27837	0.477805	0.424	0.117	-1.41962	3.4e-23	1.45e-18	down
snap_masked-HiC_scaffold_8-processed-gene-363.5	2.87902	1.06549	0.629	0.245	-1.43397	3.41e-23	1.45e-18	down
augustus_masked-HiC_scaffold_3-processed-gene-371.17	1.73686	0.723608	0.476	0.145	-1.26308	3.58e-23	1.52e-18	down
maker-HiC_scaffold_6-snap-gene-1294.3	0.9156	2.95902	0.365	0.519	1.69222	3.79e-23	1.61e-18	up
snap_masked-HiC_scaffold_11-processed-gene-304.28	1.06862	3.89303	0.282	0.55	1.86504	4.18e-23	1.78e-18	up
maker-HiC_scaffold_8-snap-gene-581.5	0.467352	0.0799032	0.218	0.021	-2.54669	4.19e-23	1.78e-18	down
maker-HiC_scaffold_13-snap-gene-68.0	0.67306	0.149635	0.282	0.045	-2.16854	4.39e-23	1.86e-18	down
augustus_masked-HiC_scaffold_7-processed-gene-169.4	9.25351	2.13956	0.624	0.265	-2.11263	4.94e-23	2.1e-18	down
snap_masked-HiC_scaffold_1-processed-gene-1432.12	0.691954	0.0727596	0.229	0.022	-3.2477	5.18e-23	2.2e-18	down
maker-HiC_scaffold_2-snap-gene-689.48	0.58235	0.0766617	0.224	0.021	-2.92368	5.25e-23	2.23e-18	down
maker-HiC_scaffold_12-snap-gene-94.18	2.01898	0.719976	0.541	0.182	-1.48747	6.61e-23	2.81e-18	down
maker-HiC_scaffold_4-snap-gene-1265.16	0.380556	0.0770284	0.218	0.024	-2.30315	6.74e-23	2.86e-18	down
maker-HiC_scaffold_8-snap-gene-1022.46	1.16445	0.839709	0.441	0.182	-0.471643	7.25e-23	3.08e-18	down
augustus_masked-HiC_scaffold_3-processed-gene-114.18	1.64029	0.794231	0.541	0.201	-1.04622	7.91e-23	3.36e-18	down
maker-HiC_scaffold_13-snap-gene-1735.16	1.56224	0.864926	0.541	0.212	-0.852889	8.78e-23	3.73e-18	down
augustus_masked-HiC_scaffold_10-processed-gene-561.6	0.294223	2.57621	0.076	0.406	3.12983	8.83e-23	3.75e-18	up
maker-HiC_scaffold_9-snap-gene-831.19	0.783139	2.81812	0.312	0.517	1.84726	8.84e-23	3.75e-18	up
maker-HiC_scaffold_1-snap-gene-417.33	0.457272	3.04415	0.147	0.467	2.73465	8.84e-23	3.76e-18	up
maker-HiC_scaffold_10-snap-gene-24.0	2.82073	4.67974	0.712	0.662	0.730337	8.89e-23	3.78e-18	up
augustus_masked-HiC_scaffold_6-processed-gene-732.41	24.5172	12.4092	0.971	0.779	-0.982384	9.32e-23	3.96e-18	down
snap_masked-HiC_scaffold_14-processed-gene-783.61	2.36709	0.962429	0.576	0.209	-1.29827	9.34e-23	3.96e-18	down
maker-HiC_scaffold_5-snap-gene-8.21	6.23583	9.52296	0.876	0.834	0.61082	1.21e-22	5.12e-18	up
maker-HiC_scaffold_10-snap-gene-2039.51	1.63316	0.76074	0.529	0.191	-1.10209	1.22e-22	5.18e-18	down
maker-HiC_scaffold_13-snap-gene-944.31	0.867411	0.194896	0.3	0.052	-2.15344	1.25e-22	5.33e-18	down
augustus_masked-HiC_scaffold_5-processed-gene-1772.0	0.235448	2.03457	0.147	0.385	3.11071	1.31e-22	5.58e-18	up
maker-HiC_scaffold_10-snap-gene-1530.3	1.30561	3.69279	0.459	0.546	1.49991	1.37e-22	5.83e-18	up
augustus_masked-HiC_scaffold_13-processed-gene-395.3	0.602458	0.0809359	0.2	0.017	-2.89447	1.54e-22	6.54e-18	down
maker-HiC_scaffold_14-snap-gene-850.1	0.606701	4.3839	0.182	0.497	2.85295	1.55e-22	6.58e-18	up
augustus_masked-HiC_scaffold_8-processed-gene-454.18	4.79205	1.304	0.588	0.217	-1.87762	1.58e-22	6.72e-18	down
maker-HiC_scaffold_3-snap-gene-1380.0	1.86424	5.96825	0.447	0.63	1.67867	1.59e-22	6.75e-18	up
maker-HiC_scaffold_10-snap-gene-106.0	3.81452	1.43091	0.688	0.311	-1.41451	1.69e-22	7.16e-18	down
maker-HiC_scaffold_15-snap-gene-376.10	1.90619	0.723822	0.547	0.19	-1.39686	1.81e-22	7.7e-18	down
maker-HiC_scaffold_13-snap-gene-151.6	0.6878	0.156789	0.276	0.043	-2.13245	1.82e-22	7.74e-18	down
maker-HiC_scaffold_14-snap-gene-482.91	1.23378	0.370457	0.4	0.1	-1.73544	2.24e-22	9.5e-18	down
maker-HiC_scaffold_11-snap-gene-1398.22	2.49032	0.992645	0.606	0.234	-1.3269	2.32e-22	9.85e-18	down
augustus_masked-HiC_scaffold_12-processed-gene-588.42	3.08597	5.14978	0.729	0.704	0.738769	2.33e-22	9.9e-18	up
maker-HiC_scaffold_4-snap-gene-1358.15	17.8435	9.19009	0.947	0.795	-0.957243	2.36e-22	1e-17	down
maker-HiC_scaffold_3-snap-gene-1388.2	1.00401	0.311466	0.294	0.055	-1.68831	2.41e-22	1.03e-17	down
maker-HiC_scaffold_5-snap-gene-890.32	1.37818	0.322567	0.394	0.093	-2.09475	2.49e-22	1.06e-17	down
maker-HiC_scaffold_12-snap-gene-1055.4	0.304261	0.02482	0.141	0.004	-3.61041	2.49e-22	1.06e-17	down
maker-HiC_scaffold_14-snap-gene-981.50	1.44888	0.478563	0.447	0.127	-1.59795	2.57e-22	1.09e-17	down
maker-HiC_scaffold_7-snap-gene-1014.0	0.547857	2.07692	0.288	0.413	1.92238	2.83e-22	1.2e-17	up
maker-HiC_scaffold_2-snap-gene-1799.31	6.73014	3.16186	0.676	0.304	-1.08984	3.21e-22	1.36e-17	down
maker-HiC_scaffold_14-snap-gene-749.54	0.57076	0.0706678	0.224	0.022	-3.01197	3.55e-22	1.51e-17	down
snap_masked-HiC_scaffold_14-processed-gene-783.57	3.386	1.1184	0.6	0.239	-1.59805	3.63e-22	1.54e-17	down
augustus_masked-HiC_scaffold_14-processed-gene-257.86	0.341395	0.0241959	0.159	0.007	-3.81308	3.76e-22	1.6e-17	down
maker-HiC_scaffold_9-snap-gene-1191.8	0.741388	0.147084	0.294	0.048	-2.33281	4.06e-22	1.72e-17	down
maker-HiC_scaffold_7-snap-gene-922.0	2.15446	0.796608	0.547	0.19	-1.43527	4.3e-22	1.82e-17	down
maker-HiC_scaffold_1-snap-gene-2112.23	0.641151	0.367951	0.335	0.103	-0.800981	4.52e-22	1.92e-17	down
maker-HiC_scaffold_7-snap-gene-173.3	0.529262	0.144295	0.253	0.039	-1.87423	4.54e-22	1.93e-17	down
snap_masked-HiC_scaffold_13-processed-gene-718.23	0.537754	0.279408	0.294	0.078	-0.944324	4.55e-22	1.93e-17	down
genemark-HiC_scaffold_1-processed-gene-158.3	0.939832	0.169174	0.276	0.041	-2.4732	4.64e-22	1.97e-17	down
maker-HiC_scaffold_13-snap-gene-1252.24	1.48552	0.401162	0.406	0.101	-1.88845	4.85e-22	2.06e-17	down
augustus_masked-HiC_scaffold_5-processed-gene-294.36	0.935033	0.145364	0.253	0.033	-2.68451	5e-22	2.12e-17	down
maker-HiC_scaffold_8-snap-gene-503.34	1.90397	0.96338	0.535	0.204	-0.98276	5.31e-22	2.26e-17	down
maker-HiC_scaffold_14-snap-gene-1085.36	0.382522	0.0398398	0.188	0.014	-3.26002	5.6e-22	2.38e-17	down
genemark-HiC_scaffold_12-processed-gene-478.14	16.545	7.41857	0.894	0.718	-1.15717	5.78e-22	2.45e-17	down
maker-HiC_scaffold_8-snap-gene-413.11	0.981979	0.688081	0.418	0.164	-0.51305	5.99e-22	2.54e-17	down
maker-HiC_scaffold_8-snap-gene-339.45	6.36508	2.7069	0.771	0.46	-1.2335	6.18e-22	2.62e-17	down
maker-HiC_scaffold_5-snap-gene-987.27	1.80385	0.722396	0.512	0.172	-1.3201	6.31e-22	2.68e-17	down
maker-HiC_scaffold_11-snap-gene-1570.0	0.971737	0.318949	0.353	0.082	-1.60694	7.4e-22	3.14e-17	down
snap_masked-HiC_scaffold_3-processed-gene-1410.15	6.72344	2.75479	0.776	0.443	-1.28722	7.46e-22	3.17e-17	down
maker-HiC_scaffold_10-snap-gene-1048.37	0.796905	2.80431	0.318	0.501	1.81504	8.94e-22	3.8e-17	up
augustus_masked-HiC_scaffold_6-processed-gene-716.12	5.82665	2.7485	0.824	0.48	-1.084	9.01e-22	3.83e-17	down
maker-HiC_scaffold_9-snap-gene-15.33	2.22752	4.5611	0.641	0.662	1.03391	9.41e-22	4e-17	up
maker-HiC_scaffold_12-snap-gene-171.58	1.31637	0.590454	0.453	0.148	-1.15654	9.74e-22	4.14e-17	down
snap_masked-HiC_scaffold_10-processed-gene-1939.8	1.33986	0.683824	0.476	0.17	-0.970277	9.84e-22	4.18e-17	down
augustus_masked-HiC_scaffold_13-processed-gene-1273.11	1.04914	0.175379	0.294	0.047	-2.57998	9.99e-22	4.24e-17	down
maker-HiC_scaffold_11-snap-gene-29.28	0.441271	2.49787	0.171	0.469	2.50069	1.01e-21	4.28e-17	up
maker-HiC_scaffold_11-snap-gene-301.5	1.22322	0.699843	0.465	0.166	-0.805496	1.06e-21	4.51e-17	down
maker-HiC_scaffold_3-snap-gene-566.1	0.861882	0.33497	0.365	0.096	-1.3632	1.1e-21	4.67e-17	down
augustus_masked-HiC_scaffold_11-processed-gene-305.12	1.30683	3.98242	0.394	0.569	1.6075	1.11e-21	4.73e-17	up
maker-HiC_scaffold_7-snap-gene-1019.26	0.755701	0.141311	0.247	0.034	-2.41811	1.12e-21	4.74e-17	down
maker-HiC_scaffold_7-snap-gene-137.5	0.226271	0.00196615	0.112	0	-6.7756	1.41e-21	6e-17	down
maker-HiC_scaffold_14-snap-gene-441.7	0.411615	0.0790647	0.224	0.028	-2.37872	1.53e-21	6.5e-17	down
maker-HiC_scaffold_7-snap-gene-150.16	1.05425	4.61719	0.2	0.544	2.1307	1.57e-21	6.65e-17	up
maker-HiC_scaffold_5-snap-gene-1302.51	0.221436	0.00169915	0.112	0	-6.94408	1.58e-21	6.73e-17	down
maker-HiC_scaffold_12-snap-gene-119.43	2.40377	1.51291	0.565	0.237	-0.667937	1.71e-21	7.27e-17	down
maker-HiC_scaffold_7-snap-gene-1005.20	1.56697	3.29149	0.535	0.553	1.07071	2.16e-21	9.16e-17	up
maker-HiC_scaffold_12-snap-gene-312.10	0.66002	3.24938	0.247	0.509	2.29941	2.26e-21	9.62e-17	up
maker-HiC_scaffold_11-snap-gene-1790.39	0.404019	2.54478	0.129	0.461	2.65474	2.78e-21	1.18e-16	up
maker-HiC_scaffold_1-snap-gene-2085.17	0.618462	0.0391061	0.165	0.008	-3.97977	3.12e-21	1.33e-16	down
augustus_masked-HiC_scaffold_10-processed-gene-548.10	2.08032	4.42135	0.541	0.498	1.08764	3.32e-21	1.41e-16	up
augustus_masked-HiC_scaffold_6-processed-gene-594.25	2.18048	1.11069	0.594	0.251	-0.973123	3.33e-21	1.42e-16	down
maker-HiC_scaffold_7-snap-gene-186.2	1.23907	4.46651	0.3	0.565	1.84981	3.58e-21	1.52e-16	up
snap_masked-HiC_scaffold_11-processed-gene-1600.25	0.977287	0.278615	0.341	0.077	-1.81014	3.87e-21	1.65e-16	down
maker-HiC_scaffold_10-snap-gene-478.2	1.95318	3.55536	0.571	0.543	0.864136	3.92e-21	1.66e-16	up
maker-HiC_scaffold_15-snap-gene-89.32	1.11972	0.248755	0.329	0.066	-2.16988	4.09e-21	1.74e-16	down
maker-HiC_scaffold_5-snap-gene-172.35	3.80875	1.62925	0.712	0.338	-1.22506	4.15e-21	1.76e-16	down
genemark-HiC_scaffold_1-processed-gene-1951.44	1.72488	4.19947	0.471	0.612	1.28366	4.16e-21	1.76e-16	up
maker-HiC_scaffold_2-snap-gene-1854.7	1.37131	0.428956	0.406	0.107	-1.67642	4.17e-21	1.77e-16	down
maker-HiC_scaffold_13-snap-gene-457.2	1.75644	4.57838	0.5	0.638	1.38213	4.22e-21	1.79e-16	up
maker-HiC_scaffold_15-snap-gene-375.36	1.84817	0.805603	0.518	0.184	-1.19786	4.36e-21	1.85e-16	down
maker-HiC_scaffold_5-snap-gene-1657.31	1.4248	0.678103	0.494	0.179	-1.07107	4.37e-21	1.85e-16	down
maker-HiC_scaffold_3-snap-gene-64.5	1.50138	0.587169	0.453	0.145	-1.35429	4.95e-21	2.1e-16	down
maker-HiC_scaffold_2-snap-gene-691.21	0.445402	0.0801519	0.206	0.022	-2.47283	4.98e-21	2.11e-16	down
augustus_masked-HiC_scaffold_12-processed-gene-568.25	6.17298	2.09	0.694	0.354	-1.56242	5.19e-21	2.21e-16	down
augustus_masked-HiC_scaffold_3-processed-gene-310.2	1.63097	0.533879	0.412	0.114	-1.61096	5.3e-21	2.25e-16	down
maker-HiC_scaffold_10-snap-gene-1964.31	0.557005	0.219855	0.276	0.061	-1.34074	5.31e-21	2.25e-16	down
maker-HiC_scaffold_3-snap-gene-323.18	1.14661	0.36526	0.382	0.098	-1.65011	5.53e-21	2.35e-16	down
augustus_masked-HiC_scaffold_3-processed-gene-443.10	0.907352	0.468134	0.382	0.12	-0.954591	5.76e-21	2.45e-16	down
augustus_masked-HiC_scaffold_3-processed-gene-503.33	0.459944	0.12855	0.218	0.031	-1.83832	5.98e-21	2.54e-16	down
maker-HiC_scaffold_12-snap-gene-522.57	0.233788	2.16781	0.094	0.404	3.21241	5.99e-21	2.54e-16	up
maker-HiC_scaffold_7-snap-gene-592.29	0.11878	2.06635	0.041	0.338	4.11958	6.31e-21	2.68e-16	up
maker-HiC_scaffold_12-snap-gene-937.20	0.716054	0.2809	0.306	0.074	-1.3497	6.84e-21	2.9e-16	down
maker-HiC_scaffold_5-snap-gene-52.30	0.00491425	1.41339	0.006	0.263	8.13902	6.88e-21	2.92e-16	up
maker-HiC_scaffold_10-snap-gene-1515.0	2.67047	1.37072	0.665	0.297	-0.962109	7.09e-21	3.01e-16	down
maker-HiC_scaffold_12-snap-gene-889.27	12.3647	6.04972	0.9	0.663	-1.03128	7.39e-21	3.14e-16	down
maker-HiC_scaffold_6-snap-gene-1123.20	1.4834	0.727047	0.482	0.176	-1.02868	7.46e-21	3.17e-16	down
snap_masked-HiC_scaffold_15-processed-gene-664.20	0.362675	0.0383205	0.182	0.014	-3.23913	7.48e-21	3.18e-16	down
augustus_masked-HiC_scaffold_4-processed-gene-1673.38	1.64516	4.19905	0.506	0.574	1.35178	7.62e-21	3.24e-16	up
maker-HiC_scaffold_13-snap-gene-1713.22	4.74001	2.04218	0.747	0.416	-1.21474	7.65e-21	3.25e-16	down
maker-HiC_scaffold_10-snap-gene-1494.30	1.3059	2.47413	0.494	0.483	0.921823	7.94e-21	3.37e-16	up
maker-HiC_scaffold_9-snap-gene-358.21	1.03872	0.492868	0.371	0.111	-1.07538	9.06e-21	3.85e-16	down
maker-HiC_scaffold_12-snap-gene-660.21	11.1541	5.3911	0.794	0.425	-1.04891	1e-20	4.26e-16	down
maker-HiC_scaffold_4-snap-gene-1469.3	1.16812	0.792733	0.447	0.183	-0.559227	1.02e-20	4.35e-16	down
augustus_masked-HiC_scaffold_11-processed-gene-33.12	5.91278	2.33341	0.718	0.35	-1.34136	1.03e-20	4.37e-16	down
maker-HiC_scaffold_11-snap-gene-439.3	0.738848	0.293782	0.3	0.07	-1.33024	1.08e-20	4.58e-16	down
maker-HiC_scaffold_2-snap-gene-1908.4	0.360985	0.0726845	0.2	0.021	-2.31063	1.1e-20	4.66e-16	down
maker-HiC_scaffold_2-snap-gene-686.28	0.808368	0.279305	0.288	0.056	-1.53283	1.16e-20	4.94e-16	down
maker-HiC_scaffold_9-snap-gene-18.5	3.8012	6.38583	0.747	0.732	0.748405	1.23e-20	5.24e-16	up
maker-HiC_scaffold_10-snap-gene-1102.2	4.9721	8.00902	0.824	0.784	0.68776	1.26e-20	5.35e-16	up
maker-HiC_scaffold_6-snap-gene-204.15	0.757682	0.129268	0.271	0.042	-2.5503	1.45e-20	6.14e-16	down
maker-HiC_scaffold_10-snap-gene-1645.30	3.01358	1.53051	0.659	0.295	-0.977417	1.72e-20	7.29e-16	down
augustus_masked-HiC_scaffold_1-processed-gene-93.24	19.5333	11.7144	0.994	0.862	-0.737645	1.84e-20	7.8e-16	down
maker-HiC_scaffold_6-snap-gene-1018.45	2.01258	0.83019	0.553	0.209	-1.27743	1.89e-20	8.03e-16	down
maker-HiC_scaffold_10-snap-gene-1391.40	0.272443	1.90345	0.135	0.397	2.80414	2.06e-20	8.74e-16	up
maker-HiC_scaffold_9-snap-gene-1184.0	0.555963	2.34074	0.235	0.461	2.07371	2.07e-20	8.79e-16	up
maker-HiC_scaffold_13-snap-gene-1506.16	2.29405	4.3202	0.629	0.627	0.913173	2.14e-20	9.1e-16	up
maker-HiC_scaffold_13-snap-gene-885.36	0.491504	0.193454	0.259	0.055	-1.34476	2.19e-20	9.32e-16	down
maker-HiC_scaffold_1-snap-gene-1537.2	1.23957	0.530034	0.441	0.148	-1.22553	2.28e-20	9.69e-16	down
maker-HiC_scaffold_15-snap-gene-406.3	0.462706	0.083009	0.206	0.023	-2.47733	2.47e-20	1.05e-15	down
augustus_masked-HiC_scaffold_1-processed-gene-1439.22	5.2953	10.129	0.759	0.763	0.93569	2.54e-20	1.08e-15	up
maker-HiC_scaffold_13-snap-gene-96.21	1.58609	0.623453	0.471	0.154	-1.34699	2.57e-20	1.09e-15	down
augustus_masked-HiC_scaffold_12-processed-gene-1373.30	1.13923	0.276797	0.341	0.076	-2.04076	2.66e-20	1.13e-15	down
maker-HiC_scaffold_4-snap-gene-608.25	0.700331	0.234948	0.3	0.067	-1.57529	2.67e-20	1.14e-15	down
snap_masked-HiC_scaffold_6-processed-gene-853.21	2.24311	0.974657	0.435	0.141	-1.20245	2.8e-20	1.19e-15	down
maker-HiC_scaffold_11-snap-gene-1609.0	3.36071	1.76075	0.688	0.322	-0.932536	2.84e-20	1.21e-15	down
maker-HiC_scaffold_11-snap-gene-1004.8	1.05488	0.498721	0.388	0.121	-1.08062	3.16e-20	1.34e-15	down
augustus_masked-HiC_scaffold_9-processed-gene-1152.8	0.401272	0.014181	0.135	0.004	-4.81277	3.19e-20	1.35e-15	down
maker-HiC_scaffold_13-snap-gene-411.19	2.32377	4.01218	0.641	0.615	0.787889	3.22e-20	1.37e-15	up
maker-HiC_scaffold_1-snap-gene-363.9	2.07873	0.708594	0.535	0.193	-1.55254	3.24e-20	1.38e-15	down
maker-HiC_scaffold_11-snap-gene-1651.29	1.49134	0.743703	0.488	0.182	-1.00372	3.35e-20	1.42e-15	down
maker-HiC_scaffold_11-snap-gene-35.5	4.52747	8.36734	0.759	0.814	0.88605	3.7e-20	1.57e-15	up
augustus_masked-HiC_scaffold_3-processed-gene-143.21	2.47532	1.01649	0.582	0.231	-1.28393	3.73e-20	1.58e-15	down
maker-HiC_scaffold_7-snap-gene-1550.39	0.1998	0.0442656	0.141	0.009	-2.17176	3.83e-20	1.62e-15	down
snap_masked-HiC_scaffold_1-processed-gene-208.41	13.3445	20.7791	0.882	0.916	0.638882	4.15e-20	1.76e-15	up
augustus_masked-HiC_scaffold_5-processed-gene-1586.39	0.256755	0.033325	0.141	0.007	-2.94196	4.27e-20	1.81e-15	down
genemark-HiC_scaffold_11-processed-gene-740.28	0.632332	0.297553	0.294	0.076	-1.08728	4.33e-20	1.84e-15	down
snap_masked-HiC_scaffold_2-processed-gene-1814.0	2.77499	5.58888	0.635	0.725	1.01005	4.48e-20	1.9e-15	up
maker-HiC_scaffold_15-snap-gene-391.16	1.20161	0.608918	0.441	0.159	-0.980526	4.7e-20	1.99e-15	down
maker-HiC_scaffold_3-snap-gene-1383.16	0.678175	0.165252	0.247	0.04	-2.03633	4.85e-20	2.06e-15	down
maker-HiC_scaffold_5-snap-gene-605.5	1.73423	0.618347	0.494	0.168	-1.48765	5.09e-20	2.16e-15	down
maker-HiC_scaffold_9-snap-gene-857.31	1.64099	0.79899	0.524	0.203	-1.03822	5.18e-20	2.2e-15	down
snap_masked-HiC_scaffold_5-processed-gene-1773.3	0.177969	2.11259	0.053	0.352	3.56858	5.3e-20	2.25e-15	up
genemark-HiC_scaffold_3-processed-gene-509.33	1.41223	3.19038	0.453	0.553	1.17569	5.41e-20	2.3e-15	up
maker-HiC_scaffold_13-snap-gene-1229.18	15.4183	22.5617	0.959	0.933	0.549231	5.63e-20	2.39e-15	up
maker-HiC_scaffold_13-snap-gene-366.26	4.51564	8.72319	0.741	0.793	0.949911	5.76e-20	2.45e-15	up
maker-HiC_scaffold_9-snap-gene-532.35	0.831884	0.283785	0.324	0.078	-1.55125	5.81e-20	2.47e-15	down
maker-HiC_scaffold_5-snap-gene-188.41	0.429343	2.433	0.171	0.443	2.50226	5.84e-20	2.48e-15	up
maker-HiC_scaffold_14-snap-gene-385.46	1.71084	1.13949	0.576	0.273	-0.58627	7.01e-20	2.98e-15	down
maker-HiC_scaffold_10-snap-gene-1054.2	0.911411	0.378981	0.353	0.097	-1.26575	7.82e-20	3.32e-15	down
augustus_masked-HiC_scaffold_4-processed-gene-43.18	1.25317	3.11427	0.429	0.512	1.31324	7.83e-20	3.33e-15	up
snap_masked-HiC_scaffold_12-processed-gene-1248.23	1.36393	0.669799	0.447	0.158	-1.02586	7.97e-20	3.39e-15	down
maker-HiC_scaffold_10-snap-gene-317.22	1.75264	3.26362	0.535	0.559	0.896905	9.08e-20	3.85e-15	up
augustus_masked-HiC_scaffold_11-processed-gene-68.3	2.62098	1.09599	0.553	0.217	-1.25779	9.93e-20	4.21e-15	down
maker-HiC_scaffold_6-snap-gene-1351.49	3.42048	5.583	0.753	0.697	0.706826	1.03e-19	4.38e-15	up
snap_masked-HiC_scaffold_4-processed-gene-267.3	1.04694	0.498549	0.359	0.103	-1.07022	1.11e-19	4.7e-15	down
snap_masked-HiC_scaffold_10-processed-gene-2147.0	0.336313	0.0899786	0.188	0.023	-1.90098	1.11e-19	4.72e-15	down
maker-HiC_scaffold_2-snap-gene-1158.22	0.323104	0.00853052	0.124	0.003	-5.22685	1.16e-19	4.94e-15	down
genemark-HiC_scaffold_11-processed-gene-451.39	2.6764	5.07174	0.618	0.679	0.922165	1.16e-19	4.95e-15	up
maker-HiC_scaffold_14-snap-gene-1410.15	1.51351	2.76763	0.506	0.498	0.870711	1.19e-19	5.07e-15	up
maker-HiC_scaffold_4-snap-gene-423.32	0.906833	0.378152	0.353	0.099	-1.26165	1.22e-19	5.19e-15	down
maker-HiC_scaffold_11-snap-gene-1000.40	2.70737	3.66205	0.718	0.586	0.43575	1.32e-19	5.61e-15	up
maker-HiC_scaffold_8-snap-gene-892.20	0.45958	0.0301577	0.147	0.007	-3.92525	1.39e-19	5.91e-15	down
snap_masked-HiC_scaffold_4-processed-gene-392.30	3.46467	1.18124	0.582	0.239	-1.55233	1.41e-19	5.97e-15	down
snap_masked-HiC_scaffold_1-processed-gene-2110.13	2.49954	1.31334	0.635	0.286	-0.928371	1.48e-19	6.27e-15	down
augustus_masked-HiC_scaffold_11-processed-gene-465.9	1.79999	3.62788	0.524	0.571	1.0111	1.54e-19	6.53e-15	up
maker-HiC_scaffold_14-snap-gene-178.43	3.76918	5.78652	0.782	0.727	0.618431	1.62e-19	6.89e-15	up
maker-HiC_scaffold_11-snap-gene-299.23	0.364658	0.0496705	0.176	0.015	-2.87358	1.67e-19	7.08e-15	down
maker-HiC_scaffold_7-snap-gene-883.12	0.65081	0.206389	0.276	0.058	-1.65639	1.69e-19	7.19e-15	down
maker-HiC_scaffold_7-snap-gene-34.7	1.75813	3.153	0.547	0.51	0.842648	1.73e-19	7.34e-15	up
maker-HiC_scaffold_12-snap-gene-1610.0	0.21525	0.0223331	0.141	0.007	-3.26298	1.73e-19	7.34e-15	down
maker-HiC_scaffold_12-snap-gene-855.17	2.04128	0.86506	0.512	0.19	-1.2385	1.77e-19	7.53e-15	down
augustus_masked-HiC_scaffold_12-processed-gene-506.0	1.58826	1.08227	0.535	0.246	-0.553349	1.92e-19	8.15e-15	down
augustus_masked-HiC_scaffold_4-processed-gene-1257.1	61.196	83.9505	1	0.998	0.4561	1.95e-19	8.27e-15	up
maker-HiC_scaffold_1-snap-gene-2087.21	0.978206	0.538103	0.388	0.133	-0.862136	2.02e-19	8.57e-15	down
maker-HiC_scaffold_1-snap-gene-1986.6	0.484685	0.197151	0.247	0.056	-1.29731	2.15e-19	9.12e-15	down
snap_masked-HiC_scaffold_14-processed-gene-771.31	0.0460982	1.44105	0.012	0.271	4.96324	2.54e-19	1.08e-14	up
maker-HiC_scaffold_6-snap-gene-1375.23	1.66884	3.72229	0.5	0.592	1.1573	2.62e-19	1.11e-14	up
augustus_masked-HiC_scaffold_11-processed-gene-1165.34	30.9983	16.4281	0.988	0.872	-0.916015	2.68e-19	1.14e-14	down
maker-HiC_scaffold_11-snap-gene-1132.3	0.370404	0.154458	0.218	0.041	-1.26134	2.81e-19	1.19e-14	down
snap_masked-HiC_scaffold_7-processed-gene-1264.19	4.60232	1.32442	0.553	0.214	-1.79692	2.83e-19	1.2e-14	down
augustus_masked-HiC_scaffold_3-processed-gene-525.32	1.09638	1.70607	0.471	0.359	0.637886	3.07e-19	1.31e-14	up
genemark-HiC_scaffold_1-processed-gene-1908.10	0.371792	2.22861	0.153	0.41	2.58326	3.17e-19	1.35e-14	up
maker-HiC_scaffold_10-snap-gene-1799.21	1.12037	0.426686	0.365	0.107	-1.39252	3.23e-19	1.37e-14	down
maker-HiC_scaffold_1-snap-gene-731.1	0.872038	0.425452	0.371	0.118	-1.03522	3.25e-19	1.38e-14	down
maker-HiC_scaffold_1-snap-gene-978.0	1.03351	0.37138	0.371	0.104	-1.47634	3.56e-19	1.51e-14	down
augustus_masked-HiC_scaffold_13-processed-gene-55.10	1.42997	2.38129	0.506	0.464	0.735722	3.59e-19	1.52e-14	up
maker-HiC_scaffold_10-snap-gene-1526.20	2.91463	1.47141	0.671	0.316	-0.986067	3.68e-19	1.56e-14	down
maker-HiC_scaffold_11-snap-gene-1803.29	1.54694	2.6793	0.524	0.498	0.792397	3.95e-19	1.68e-14	up
augustus_masked-HiC_scaffold_10-processed-gene-1746.24	0.977247	0.293873	0.312	0.07	-1.73319	4.31e-19	1.83e-14	down
maker-HiC_scaffold_4-snap-gene-376.2	1.69099	4.04591	0.471	0.618	1.25855	4.35e-19	1.85e-14	up
augustus_masked-HiC_scaffold_14-processed-gene-852.34	1.38704	3.9775	0.435	0.514	1.51978	4.63e-19	1.97e-14	up
genemark-HiC_scaffold_10-processed-gene-225.29	1.43893	2.7422	0.5	0.51	0.930294	4.87e-19	2.07e-14	up
maker-HiC_scaffold_2-snap-gene-1582.41	0.648561	0.221616	0.271	0.057	-1.54875	4.93e-19	2.09e-14	down
maker-HiC_scaffold_6-snap-gene-875.3	2.49149	0.86068	0.541	0.216	-1.53335	5.01e-19	2.13e-14	down
maker-HiC_scaffold_2-snap-gene-202.7	1.53105	2.752	0.512	0.494	0.845917	5.29e-19	2.25e-14	up
maker-HiC_scaffold_7-snap-gene-997.24	0.776502	0.302606	0.318	0.085	-1.35926	5.3e-19	2.25e-14	down
maker-HiC_scaffold_1-snap-gene-1782.2	0.51678	0.191796	0.265	0.059	-1.42951	5.49e-19	2.33e-14	down
augustus_masked-HiC_scaffold_7-processed-gene-51.3	1.07715	0.659473	0.382	0.138	-0.707753	5.81e-19	2.47e-14	down
snap_masked-HiC_scaffold_1-processed-gene-70.13	1.23869	0.479449	0.353	0.1	-1.36918	6.02e-19	2.56e-14	down
maker-HiC_scaffold_6-snap-gene-219.34	0.541545	0.145937	0.229	0.037	-1.89102	6.11e-19	2.59e-14	down
augustus_masked-HiC_scaffold_10-processed-gene-1781.25	0.663932	0.289686	0.294	0.075	-1.19627	6.12e-19	2.6e-14	down
snap_masked-HiC_scaffold_10-processed-gene-206.21	0.802367	0.272289	0.312	0.076	-1.55877	6.22e-19	2.64e-14	down
maker-HiC_scaffold_8-snap-gene-244.33	1.29563	0.583725	0.441	0.152	-1.15016	6.26e-19	2.66e-14	down
augustus_masked-HiC_scaffold_6-processed-gene-1353.35	1.9282	3.75736	0.541	0.577	0.962426	6.32e-19	2.68e-14	up
maker-HiC_scaffold_1-snap-gene-185.20	3.30881	1.452	0.688	0.334	-1.18821	6.51e-19	2.77e-14	down
snap_masked-HiC_scaffold_1-processed-gene-708.7	1.42761	0.797995	0.488	0.201	-0.839072	6.66e-19	2.83e-14	down
maker-HiC_scaffold_1-snap-gene-34.35	2.22258	0.70064	0.494	0.173	-1.66535	6.9e-19	2.93e-14	down
maker-HiC_scaffold_7-snap-gene-1116.0	1.44522	1.0216	0.453	0.195	-0.500417	7.01e-19	2.98e-14	down
maker-HiC_scaffold_5-snap-gene-171.16	0.295973	2.11345	0.112	0.4	2.83565	7.43e-19	3.16e-14	up
maker-HiC_scaffold_9-snap-gene-118.12	0.927581	1.29206	0.418	0.306	0.478078	8.05e-19	3.42e-14	up
augustus_masked-HiC_scaffold_14-processed-gene-628.64	5.50038	2.80276	0.812	0.482	-0.972659	8.33e-19	3.54e-14	down
maker-HiC_scaffold_10-snap-gene-1563.29	0.792415	0.256946	0.282	0.064	-1.62441	8.53e-19	3.62e-14	down
maker-HiC_scaffold_10-snap-gene-800.12	0.690437	0.294231	0.294	0.078	-1.23028	8.74e-19	3.71e-14	down
augustus_masked-HiC_scaffold_10-processed-gene-19.2	1.96828	4.00776	0.541	0.603	1.02582	8.76e-19	3.72e-14	up
maker-HiC_scaffold_15-snap-gene-243.4	1.04282	1.65072	0.447	0.361	0.662551	8.78e-19	3.73e-14	up
maker-HiC_scaffold_14-snap-gene-1269.24	1.00415	0.214485	0.282	0.054	-2.2265	8.9e-19	3.78e-14	down
augustus_masked-HiC_scaffold_11-processed-gene-73.35	1.52899	3.23742	0.488	0.554	1.08222	9.82e-19	4.17e-14	up
maker-HiC_scaffold_11-snap-gene-4.28	2.17772	3.41387	0.641	0.587	0.648561	9.85e-19	4.18e-14	up
maker-HiC_scaffold_8-snap-gene-750.38	4.01395	1.53227	0.594	0.255	-1.38929	1.08e-18	4.6e-14	down
maker-HiC_scaffold_13-snap-gene-489.23	0.972072	0.652021	0.412	0.172	-0.576072	1.1e-18	4.69e-14	down
augustus_masked-HiC_scaffold_14-processed-gene-355.11	0.473458	0.161071	0.218	0.037	-1.55494	1.1e-18	4.69e-14	down
maker-HiC_scaffold_7-snap-gene-962.33	5.01443	7.805	0.818	0.799	0.638303	1.18e-18	5e-14	up
maker-HiC_scaffold_12-snap-gene-624.57	1.69234	3.86842	0.494	0.592	1.19268	1.2e-18	5.08e-14	up
snap_masked-HiC_scaffold_10-processed-gene-1432.35	8.47494	12.3524	0.9	0.882	0.543512	1.22e-18	5.18e-14	up
maker-HiC_scaffold_9-snap-gene-358.22	2.19339	3.27749	0.629	0.529	0.579405	1.22e-18	5.18e-14	up
maker-HiC_scaffold_10-snap-gene-778.14	1.39377	0.569852	0.447	0.15	-1.29018	1.22e-18	5.19e-14	down
maker-HiC_scaffold_1-snap-gene-164.19	1.19261	0.897387	0.459	0.217	-0.410286	1.24e-18	5.27e-14	down
augustus_masked-HiC_scaffold_15-processed-gene-1281.0	0.0168507	1.18169	0.018	0.252	6.12348	1.3e-18	5.52e-14	up
maker-HiC_scaffold_10-snap-gene-2122.6	0.493186	0.136766	0.212	0.032	-1.84966	1.32e-18	5.62e-14	down
snap_masked-HiC_scaffold_5-processed-gene-357.52	0.628177	0.104932	0.224	0.03	-2.58057	1.36e-18	5.77e-14	down
maker-HiC_scaffold_6-snap-gene-407.33	0.758824	0.578223	0.353	0.155	-0.39208	1.36e-18	5.78e-14	down
maker-HiC_scaffold_11-snap-gene-1659.42	1.51219	4.30684	0.376	0.559	1.50992	1.46e-18	6.22e-14	up
augustus_masked-HiC_scaffold_14-processed-gene-140.18	1.57254	1.18004	0.535	0.269	-0.414236	1.53e-18	6.49e-14	down
snap_masked-HiC_scaffold_10-processed-gene-1773.12	0.0374814	1.21082	0.018	0.267	5.00994	1.55e-18	6.57e-14	up
maker-HiC_scaffold_8-snap-gene-241.27	1.44096	3.01426	0.465	0.506	1.06472	1.56e-18	6.64e-14	up
maker-HiC_scaffold_2-snap-gene-289.4	2.28558	1.33689	0.512	0.21	-0.773638	1.62e-18	6.87e-14	down
maker-HiC_scaffold_15-snap-gene-40.3	2.04497	1.04172	0.559	0.235	-0.973054	1.63e-18	6.91e-14	down
snap_masked-HiC_scaffold_1-processed-gene-1472.10	0.761992	4.99435	0.171	0.416	2.71229	1.69e-18	7.19e-14	up
maker-HiC_scaffold_12-snap-gene-344.6	0.251075	1.60856	0.147	0.347	2.67909	1.7e-18	7.2e-14	up
snap_masked-HiC_scaffold_2-processed-gene-52.0	1.05016	0.486278	0.394	0.128	-1.1106	1.7e-18	7.23e-14	down
maker-HiC_scaffold_14-snap-gene-1385.38	2.05073	1.15603	0.606	0.279	-0.826901	1.72e-18	7.32e-14	down
maker-HiC_scaffold_13-snap-gene-1307.32	0.938149	0.360105	0.347	0.099	-1.38115	1.78e-18	7.55e-14	down
augustus_masked-HiC_scaffold_3-processed-gene-684.39	0.801371	0.558734	0.353	0.142	-0.520231	1.85e-18	7.87e-14	down
augustus_masked-HiC_scaffold_5-processed-gene-886.12	0.72725	0.560119	0.341	0.147	-0.376659	1.87e-18	7.93e-14	down
maker-HiC_scaffold_13-snap-gene-1451.1	3.86078	1.5782	0.671	0.325	-1.29056	1.87e-18	7.95e-14	down
maker-HiC_scaffold_7-snap-gene-48.36	5.23562	2.97191	0.841	0.504	-0.81695	1.93e-18	8.21e-14	down
maker-HiC_scaffold_8-snap-gene-553.40	0.578839	0.32746	0.276	0.083	-0.821649	1.95e-18	8.28e-14	down
snap_masked-HiC_scaffold_6-processed-gene-103.14	1.58062	0.679103	0.482	0.177	-1.21867	1.97e-18	8.38e-14	down
maker-HiC_scaffold_12-snap-gene-1080.24	1.21241	0.871774	0.453	0.213	-0.47581	2e-18	8.49e-14	down
maker-HiC_scaffold_7-snap-gene-881.12	0.369131	0.173608	0.224	0.048	-1.08786	2.08e-18	8.85e-14	down
maker-HiC_scaffold_7-snap-gene-1035.37	1.69984	3.10752	0.541	0.541	0.870324	2.14e-18	9.1e-14	up
maker-HiC_scaffold_15-snap-gene-98.29	0.0758151	1.38914	0.059	0.287	4.19376	2.27e-18	9.65e-14	up
snap_masked-HiC_scaffold_7-processed-gene-168.3	1.23192	0.169321	0.247	0.039	-2.86235	2.39e-18	1.01e-13	down
maker-HiC_scaffold_1-snap-gene-1928.49	1.56347	0.864925	0.453	0.176	-0.854028	2.43e-18	1.03e-13	down
maker-HiC_scaffold_12-snap-gene-97.4	0.729875	2.47267	0.312	0.434	1.76021	2.44e-18	1.04e-13	up
augustus_masked-HiC_scaffold_2-processed-gene-1906.23	1.08271	0.448871	0.329	0.09	-1.27008	2.49e-18	1.06e-13	down
maker-HiC_scaffold_4-snap-gene-106.11	0.718742	0.446441	0.341	0.123	-0.686883	2.56e-18	1.09e-13	down
augustus_masked-HiC_scaffold_3-processed-gene-1411.3	7.01577	10.7579	0.859	0.845	0.616716	2.57e-18	1.09e-13	up
maker-HiC_scaffold_3-snap-gene-1788.29	2.53661	1.32469	0.653	0.308	-0.937196	2.81e-18	1.19e-13	down
augustus_masked-HiC_scaffold_5-processed-gene-1424.3	13.6019	7.28763	0.871	0.72	-0.900281	2.84e-18	1.21e-13	down
maker-HiC_scaffold_15-snap-gene-149.21	9.31771	4.7398	0.847	0.556	-0.975136	2.84e-18	1.21e-13	down
maker-HiC_scaffold_2-snap-gene-69.2	0.279835	0.0258923	0.141	0.008	-3.42893	2.9e-18	1.23e-13	down
maker-HiC_scaffold_12-snap-gene-1353.1	2.51119	1.25587	0.641	0.299	-0.999632	3.21e-18	1.36e-13	down
maker-HiC_scaffold_7-snap-gene-27.34	0.516397	0.277808	0.265	0.072	-0.894149	3.24e-18	1.38e-13	down
maker-HiC_scaffold_7-snap-gene-1130.36	0.495126	0.301053	0.265	0.081	-0.71759	3.32e-18	1.41e-13	down
genemark-HiC_scaffold_11-processed-gene-736.55	1.00527	0.623099	0.382	0.145	-0.689957	3.42e-18	1.45e-13	down
maker-HiC_scaffold_6-snap-gene-1062.11	1.41121	2.60443	0.465	0.486	0.883992	3.5e-18	1.49e-13	up
genemark-HiC_scaffold_7-processed-gene-1127.60	2.80298	5.94107	0.624	0.635	1.08374	3.64e-18	1.55e-13	up
maker-HiC_scaffold_3-snap-gene-1096.56	0.785811	0.242873	0.288	0.064	-1.69357	3.68e-18	1.56e-13	down
snap_masked-HiC_scaffold_5-processed-gene-274.19	0.993293	0.617889	0.376	0.138	-0.684784	4.06e-18	1.72e-13	down
maker-HiC_scaffold_4-snap-gene-1363.6	0.921378	2.32933	0.365	0.456	1.33795	4.07e-18	1.73e-13	up
maker-HiC_scaffold_7-snap-gene-1985.1	2.80709	1.21525	0.618	0.276	-1.20776	4.09e-18	1.74e-13	down
maker-HiC_scaffold_2-snap-gene-1788.17	2.14285	4.47452	0.594	0.645	1.06216	4.33e-18	1.84e-13	up
maker-HiC_scaffold_6-snap-gene-817.45	3.26472	1.16735	0.588	0.259	-1.48364	4.39e-18	1.87e-13	down
maker-HiC_scaffold_13-snap-gene-449.0	0.716661	0.387212	0.312	0.099	-0.887996	4.56e-18	1.93e-13	down
maker-HiC_scaffold_14-snap-gene-1357.22	1.14495	0.509993	0.406	0.136	-1.16657	4.58e-18	1.94e-13	down
genemark-HiC_scaffold_7-processed-gene-1146.59	0.398348	0.087199	0.182	0.021	-2.19036	4.62e-18	1.96e-13	down
genemark-HiC_scaffold_7-processed-gene-1144.59	0.340486	0.0135766	0.118	0.003	-4.63824	4.71e-18	2e-13	down
augustus_masked-HiC_scaffold_2-processed-gene-67.20	3.02	5.72586	0.653	0.674	0.922922	5.15e-18	2.19e-13	up
maker-HiC_scaffold_9-snap-gene-645.12	1.68287	0.917585	0.488	0.196	-0.874935	5.2e-18	2.21e-13	down
augustus_masked-HiC_scaffold_10-processed-gene-764.48	1.91572	5.50304	0.376	0.616	1.52229	5.23e-18	2.22e-13	up
maker-HiC_scaffold_15-snap-gene-119.24	0.532408	1.63775	0.276	0.333	1.62093	5.29e-18	2.25e-13	up
maker-HiC_scaffold_4-snap-gene-439.3	0.604295	0.330766	0.276	0.081	-0.869247	5.57e-18	2.36e-13	down
augustus_masked-HiC_scaffold_2-processed-gene-1564.29	0.0456912	1.29592	0.024	0.271	4.82287	5.73e-18	2.43e-13	up
maker-HiC_scaffold_7-snap-gene-1021.4	3.32298	5.63099	0.682	0.717	0.760892	5.93e-18	2.52e-13	up
maker-HiC_scaffold_2-snap-gene-1790.39	2.69783	1.04749	0.488	0.186	-1.36477	6.03e-18	2.56e-13	down
augustus_masked-HiC_scaffold_9-processed-gene-1085.36	5.03493	9.58995	0.735	0.803	0.929538	6.27e-18	2.66e-13	up
maker-HiC_scaffold_5-snap-gene-239.5	0.596035	0.223352	0.271	0.062	-1.41567	6.34e-18	2.69e-13	down
maker-HiC_scaffold_8-snap-gene-1244.9	0.788368	2.8403	0.259	0.497	1.84897	6.89e-18	2.92e-13	up
maker-HiC_scaffold_7-snap-gene-1280.0	0.575178	0.118527	0.229	0.036	-2.27783	7.16e-18	3.04e-13	down
maker-HiC_scaffold_11-snap-gene-1784.5	2.98851	4.19473	0.718	0.602	0.489139	8.06e-18	3.42e-13	up
maker-HiC_scaffold_10-snap-gene-2059.6	0.812331	0.302501	0.306	0.081	-1.42483	8.08e-18	3.43e-13	down
maker-HiC_scaffold_8-snap-gene-699.36	0.725843	0.254027	0.288	0.071	-1.51431	8.12e-18	3.45e-13	down
maker-HiC_scaffold_14-snap-gene-935.29	0.646478	0.278464	0.294	0.084	-1.21481	8.41e-18	3.57e-13	down
augustus_masked-HiC_scaffold_12-processed-gene-1950.13	1.18298	0.687863	0.447	0.179	-0.78214	8.51e-18	3.61e-13	down
maker-HiC_scaffold_13-snap-gene-1467.12	1.85747	2.94431	0.594	0.525	0.664565	9.79e-18	4.16e-13	up
maker-scaffold_1314_fragment_1-snap-gene-0.2	0.992477	1.95514	0.412	0.414	0.978092	1.05e-17	4.47e-13	up
maker-HiC_scaffold_4-snap-gene-48.17	1.19176	0.586017	0.412	0.155	-1.02395	1.05e-17	4.48e-13	down
maker-HiC_scaffold_5-snap-gene-40.25	2.01313	3.52099	0.571	0.561	0.806509	1.07e-17	4.54e-13	up
maker-HiC_scaffold_8-snap-gene-314.6	0.410953	0.0556812	0.176	0.018	-2.88147	1.09e-17	4.62e-13	down
maker-HiC_scaffold_13-snap-gene-826.32	0.929714	0.289437	0.329	0.083	-1.6832	1.13e-17	4.81e-13	down
augustus_masked-HiC_scaffold_12-processed-gene-659.17	0.289075	0.0927925	0.165	0.021	-1.63831	1.14e-17	4.84e-13	down
maker-HiC_scaffold_11-snap-gene-141.24	1.59725	2.59554	0.541	0.481	0.700411	1.19e-17	5.05e-13	up
maker-HiC_scaffold_12-snap-gene-1997.11	2.57205	4.08839	0.676	0.619	0.668591	1.22e-17	5.17e-13	up
maker-HiC_scaffold_2-snap-gene-696.31	0.208282	0.0221615	0.135	0.007	-3.22661	1.33e-17	5.64e-13	down
augustus_masked-HiC_scaffold_4-processed-gene-488.28	0.087324	2.13559	0.035	0.288	4.61053	1.47e-17	6.24e-13	up
maker-HiC_scaffold_9-snap-gene-142.40	0.202341	1.67754	0.1	0.342	3.05086	1.54e-17	6.55e-13	up
maker-HiC_scaffold_12-snap-gene-262.1	0.396783	0.115262	0.194	0.029	-1.78254	1.56e-17	6.61e-13	down
maker-HiC_scaffold_3-snap-gene-1582.27	1.95578	3.24798	0.594	0.564	0.731771	1.56e-17	6.63e-13	up
snap_masked-HiC_scaffold_7-processed-gene-1720.5	24.6315	15.0697	0.982	0.886	-0.708848	1.56e-17	6.63e-13	down
maker-HiC_scaffold_11-snap-gene-427.67	30.501	46.8193	0.994	0.995	0.618247	1.66e-17	7.05e-13	up
maker-HiC_scaffold_6-snap-gene-1134.32	1.11726	0.31544	0.347	0.091	-1.8242	1.75e-17	7.42e-13	down
maker-HiC_scaffold_7-snap-gene-257.22	0.235566	0.0155802	0.124	0.005	-3.90973	1.96e-17	8.3e-13	down
augustus_masked-HiC_scaffold_7-processed-gene-930.3	1.42339	0.78264	0.482	0.203	-0.862827	2e-17	8.47e-13	down
maker-HiC_scaffold_8-snap-gene-233.15	2.78279	1.30215	0.647	0.307	-1.09557	2.03e-17	8.64e-13	down
maker-scaffold_822_fragment_2-snap-gene-0.9	4.2257	2.9112	0.688	0.366	-0.537561	2.04e-17	8.67e-13	down
augustus_masked-HiC_scaffold_5-processed-gene-698.16	0.600019	2.01219	0.265	0.407	1.74552	2.07e-17	8.78e-13	up
maker-HiC_scaffold_7-snap-gene-1376.3	0.157797	1.47847	0.088	0.318	3.22714	2.08e-17	8.82e-13	up
maker-HiC_scaffold_5-snap-gene-189.15	1.05969	2.12103	0.406	0.424	1.00106	2.08e-17	8.82e-13	up
maker-HiC_scaffold_9-snap-gene-159.22	0.312364	1.83258	0.059	0.342	2.55219	2.22e-17	9.41e-13	up
genemark-HiC_scaffold_3-processed-gene-1155.28	1.68091	3.78792	0.465	0.579	1.17212	2.28e-17	9.7e-13	up
maker-HiC_scaffold_2-snap-gene-671.33	0.291685	2.32366	0.088	0.363	2.99348	2.36e-17	1e-12	up
snap_masked-HiC_scaffold_11-processed-gene-31.40	0.458464	1.88879	0.206	0.365	2.04234	2.37e-17	1e-12	up
maker-HiC_scaffold_7-snap-gene-1807.8	0.767448	0.22731	0.282	0.063	-1.75496	2.41e-17	1.02e-12	down
maker-HiC_scaffold_10-snap-gene-1026.3	0.669194	0.154311	0.253	0.048	-2.11587	2.43e-17	1.03e-12	down
augustus_masked-HiC_scaffold_10-processed-gene-1726.35	0.959037	0.605591	0.382	0.151	-0.663156	2.48e-17	1.05e-12	down
snap_masked-HiC_scaffold_7-processed-gene-1426.20	2.57108	1.77814	0.659	0.353	-0.531982	2.54e-17	1.08e-12	down
maker-HiC_scaffold_4-snap-gene-1691.17	0.155087	2.1297	0.053	0.314	3.77863	2.57e-17	1.09e-12	up
maker-HiC_scaffold_4-snap-gene-1325.15	0.984069	1.80358	0.418	0.379	0.873962	2.68e-17	1.14e-12	up
maker-HiC_scaffold_8-snap-gene-503.35	0.278355	0.0310269	0.135	0.008	-3.16121	2.7e-17	1.14e-12	down
snap_masked-HiC_scaffold_12-processed-gene-695.33	0.983926	0.318668	0.341	0.092	-1.62619	2.7e-17	1.15e-12	down
augustus_masked-HiC_scaffold_7-processed-gene-134.6	0.0334225	1.54367	0.006	0.232	5.52519	2.87e-17	1.22e-12	up
augustus_masked-HiC_scaffold_12-processed-gene-1446.28	1.39221	0.908466	0.471	0.206	-0.615819	2.9e-17	1.23e-12	down
maker-HiC_scaffold_7-snap-gene-1276.17	1.12939	0.415272	0.382	0.119	-1.44319	3.12e-17	1.33e-12	down
maker-HiC_scaffold_5-snap-gene-1206.15	0.234562	1.95176	0.088	0.342	3.05619	3.13e-17	1.33e-12	up
augustus_masked-HiC_scaffold_10-processed-gene-675.12	1.11981	4.12974	0.3	0.506	1.8827	3.16e-17	1.34e-12	up
maker-HiC_scaffold_5-snap-gene-526.1	1.21005	2.54865	0.424	0.482	1.0746	3.28e-17	1.39e-12	up
genemark-HiC_scaffold_14-processed-gene-640.31	0.549728	2.21781	0.2	0.435	2.01215	3.29e-17	1.4e-12	up
maker-HiC_scaffold_13-snap-gene-570.7	1.34629	0.539304	0.359	0.107	-1.31966	3.42e-17	1.45e-12	down
maker-HiC_scaffold_7-snap-gene-786.0	3.30161	1.37635	0.618	0.286	-1.26226	3.57e-17	1.52e-12	down
snap_masked-HiC_scaffold_1-processed-gene-41.46	2.67743	5.3159	0.553	0.638	0.989439	3.71e-17	1.58e-12	up
maker-HiC_scaffold_10-snap-gene-483.0	0.752434	2.15419	0.329	0.417	1.51739	3.87e-17	1.65e-12	up
snap_masked-HiC_scaffold_5-processed-gene-170.27	0.884883	0.455411	0.282	0.083	-0.958165	3.97e-17	1.69e-12	down
maker-HiC_scaffold_7-snap-gene-1041.7	1.44897	0.553554	0.429	0.147	-1.38807	4.16e-17	1.77e-12	down
maker-HiC_scaffold_10-snap-gene-1934.31	0.977825	0.0893474	0.194	0.024	-3.45061	4.23e-17	1.79e-12	down
maker-HiC_scaffold_10-snap-gene-2057.1	0.34537	0.0844458	0.171	0.021	-2.03076	4.35e-17	1.85e-12	down
maker-HiC_scaffold_5-snap-gene-896.4	1.29578	3.13233	0.406	0.525	1.27336	4.4e-17	1.87e-12	up
maker-HiC_scaffold_5-snap-gene-691.0	0.669392	0.402691	0.318	0.118	-0.733033	4.42e-17	1.88e-12	down
maker-HiC_scaffold_11-snap-gene-320.29	0.420125	0.0714665	0.182	0.021	-2.5538	4.62e-17	1.96e-12	down
maker-HiC_scaffold_7-snap-gene-1262.24	1.21783	2.17812	0.435	0.437	0.838719	4.66e-17	1.98e-12	up
augustus_masked-HiC_scaffold_8-processed-gene-198.12	2.49388	5.02494	0.582	0.669	1.01069	4.84e-17	2.05e-12	up
maker-HiC_scaffold_8-snap-gene-350.24	4.76888	6.27298	0.829	0.734	0.395493	4.85e-17	2.06e-12	up
maker-HiC_scaffold_7-snap-gene-1003.7	0.0434625	1.22331	0.035	0.252	4.81168	4.92e-17	2.09e-12	up
maker-HiC_scaffold_11-snap-gene-1193.25	0.950481	0.194803	0.271	0.053	-2.28606	5.08e-17	2.16e-12	down
maker-HiC_scaffold_9-snap-gene-1210.9	0.289141	0.0649802	0.176	0.023	-2.15198	5.21e-17	2.21e-12	down
maker-HiC_scaffold_3-snap-gene-1580.32	0.958494	0.637151	0.335	0.134	-0.589058	5.28e-17	2.24e-12	down
maker-HiC_scaffold_14-snap-gene-269.11	0.993957	2.28733	0.382	0.447	1.20233	5.34e-17	2.27e-12	up
maker-HiC_scaffold_13-snap-gene-1334.9	0.167892	0.0047781	0.106	0.002	-5.10593	5.4e-17	2.29e-12	down
maker-HiC_scaffold_7-snap-gene-1762.23	64.3726	44.5612	1	0.985	-0.530659	5.47e-17	2.32e-12	down
maker-HiC_scaffold_12-snap-gene-1454.23	1.20103	0.546165	0.376	0.12	-1.13672	5.52e-17	2.34e-12	down
maker-HiC_scaffold_9-snap-gene-206.0	5.03547	2.64076	0.794	0.474	-0.931145	5.69e-17	2.42e-12	down
maker-HiC_scaffold_3-snap-gene-205.3	12.5184	16.9463	0.894	0.925	0.436914	5.79e-17	2.46e-12	up
maker-HiC_scaffold_15-snap-gene-1269.0	0.52832	0.216077	0.253	0.062	-1.28947	5.8e-17	2.46e-12	down
maker-HiC_scaffold_9-snap-gene-36.2	0.701413	0.358305	0.3	0.095	-0.968878	5.89e-17	2.5e-12	down
maker-HiC_scaffold_4-snap-gene-1352.29	1.246	0.619243	0.418	0.155	-1.00861	6.23e-17	2.65e-12	down
maker-HiC_scaffold_7-snap-gene-1473.5	0.200562	1.23242	0.141	0.286	2.61877	6.37e-17	2.71e-12	up
maker-HiC_scaffold_15-snap-gene-447.36	5.32877	8.14715	0.859	0.812	0.612484	6.45e-17	2.74e-12	up
maker-HiC_scaffold_9-snap-gene-239.35	1.49802	2.96749	0.5	0.539	0.986136	6.63e-17	2.82e-12	up
maker-HiC_scaffold_12-snap-gene-1030.20	0.263587	1.80194	0.106	0.358	2.77273	7.21e-17	3.06e-12	up
maker-HiC_scaffold_12-snap-gene-120.27	2.41515	3.8565	0.641	0.611	0.675156	7.23e-17	3.07e-12	up
maker-HiC_scaffold_11-snap-gene-49.88	0.71345	0.388075	0.324	0.107	-0.878308	7.24e-17	3.08e-12	down
maker-HiC_scaffold_10-snap-gene-1916.0	1.60993	3.19923	0.488	0.533	0.990682	7.25e-17	3.08e-12	up
augustus_masked-HiC_scaffold_7-processed-gene-1383.10	0.836593	0.125571	0.218	0.033	-2.73505	7.88e-17	3.34e-12	down
maker-HiC_scaffold_7-snap-gene-985.38	1.00388	0.34916	0.347	0.099	-1.52335	7.88e-17	3.35e-12	down
snap_masked-HiC_scaffold_9-processed-gene-612.32	0.612696	0.229833	0.235	0.052	-1.41419	7.95e-17	3.38e-12	down
maker-HiC_scaffold_3-snap-gene-97.20	0.661032	1.97488	0.306	0.41	1.57883	8.22e-17	3.49e-12	up
maker-HiC_scaffold_8-snap-gene-412.6	1.31042	0.644176	0.429	0.165	-1.02439	8.73e-17	3.71e-12	down
augustus_masked-HiC_scaffold_15-processed-gene-129.24	0.899289	0.52948	0.376	0.145	-0.764097	8.75e-17	3.71e-12	down
maker-HiC_scaffold_6-snap-gene-914.30	1.64368	0.889932	0.471	0.195	-0.885088	9.61e-17	4.08e-12	down
augustus_masked-HiC_scaffold_2-processed-gene-1888.17	0.228719	1.8581	0.076	0.342	3.02163	9.74e-17	4.13e-12	up
maker-HiC_scaffold_8-snap-gene-410.35	2.73253	1.56641	0.653	0.326	-0.802737	1.05e-16	4.44e-12	down
maker-HiC_scaffold_3-snap-gene-1896.10	0.545345	0.0922082	0.176	0.02	-2.5629	1.06e-16	4.5e-12	down
maker-HiC_scaffold_4-snap-gene-1042.35	1.98165	2.92853	0.582	0.503	0.563454	1.07e-16	4.54e-12	up
maker-HiC_scaffold_9-snap-gene-358.25	3.01092	1.44398	0.671	0.337	-1.0601	1.1e-16	4.69e-12	down
augustus_masked-HiC_scaffold_1-processed-gene-44.4	0.0102089	1.10279	0.006	0.221	6.74126	1.12e-16	4.74e-12	up
augustus_masked-HiC_scaffold_3-processed-gene-342.5	0.932233	3.40189	0.265	0.485	1.86746	1.15e-16	4.87e-12	up
maker-HiC_scaffold_7-snap-gene-569.1	3.20557	1.55792	0.682	0.348	-1.04092	1.21e-16	5.15e-12	down
augustus_masked-HiC_scaffold_15-processed-gene-768.34	0.587772	2.41502	0.2	0.425	2.03852	1.22e-16	5.19e-12	up
maker-HiC_scaffold_12-snap-gene-2052.30	0.784498	2.56471	0.271	0.479	1.70882	1.24e-16	5.28e-12	up
maker-HiC_scaffold_12-snap-gene-827.3	0.46597	0.125419	0.218	0.038	-1.89264	1.26e-16	5.36e-12	down
maker-HiC_scaffold_9-snap-gene-460.5	0.335706	0.0439921	0.153	0.013	-2.92904	1.27e-16	5.41e-12	down
maker-HiC_scaffold_2-snap-gene-1850.7	2.93509	4.73176	0.635	0.635	0.688955	1.28e-16	5.44e-12	up
snap_masked-HiC_scaffold_1-processed-gene-199.61	2.21201	4.13346	0.541	0.586	0.901963	1.3e-16	5.52e-12	up
maker-HiC_scaffold_7-snap-gene-1087.20	2.17803	0.857036	0.535	0.221	-1.34549	1.31e-16	5.56e-12	down
maker-HiC_scaffold_2-snap-gene-1886.5	0.793511	0.232432	0.294	0.071	-1.771	1.42e-16	6.05e-12	down
maker-HiC_scaffold_3-snap-gene-901.3	0.391577	0.127619	0.206	0.039	-1.61669	1.43e-16	6.08e-12	down
maker-HiC_scaffold_6-snap-gene-20.22	0.285215	1.6377	0.147	0.353	2.52113	1.43e-16	6.09e-12	up
maker-HiC_scaffold_1-snap-gene-343.18	14.3842	7.10273	0.888	0.676	-1.01803	1.51e-16	6.39e-12	down
maker-HiC_scaffold_2-snap-gene-1322.10	2.66824	1.23268	0.576	0.255	-1.11403	1.52e-16	6.45e-12	down
maker-HiC_scaffold_2-snap-gene-364.8	0.520041	0.176028	0.229	0.047	-1.56228	1.6e-16	6.78e-12	down
maker-HiC_scaffold_8-snap-gene-527.38	4.18753	1.67049	0.629	0.309	-1.32577	1.61e-16	6.85e-12	down
snap_masked-HiC_scaffold_7-processed-gene-389.0	0.87053	0.162839	0.253	0.048	-2.41773	1.62e-16	6.87e-12	down
maker-HiC_scaffold_5-snap-gene-774.6	0.643123	0.328999	0.288	0.087	-0.966799	1.63e-16	6.91e-12	down
augustus_masked-HiC_scaffold_1-processed-gene-36.17	0.288128	1.34698	0.188	0.31	2.22455	1.65e-16	6.99e-12	up
maker-HiC_scaffold_2-snap-gene-945.33	0.326394	0.0924848	0.182	0.028	-1.81821	1.7e-16	7.2e-12	down
snap_masked-HiC_scaffold_13-processed-gene-1454.11	0.741997	0.481208	0.3	0.104	-0.624649	1.77e-16	7.51e-12	down
maker-HiC_scaffold_12-snap-gene-1816.23	2.36508	1.09301	0.582	0.259	-1.11351	1.78e-16	7.56e-12	down
maker-HiC_scaffold_15-snap-gene-148.37	1.76457	3.50676	0.471	0.51	0.990784	1.81e-16	7.69e-12	up
maker-HiC_scaffold_3-snap-gene-1894.33	0.986242	0.590637	0.376	0.145	-0.739572	1.95e-16	8.29e-12	down
snap_masked-HiC_scaffold_5-processed-gene-1132.11	0.668061	0.314814	0.294	0.086	-1.08524	2.07e-16	8.78e-12	down
maker-HiC_scaffold_7-snap-gene-1378.0	0.592895	2.02367	0.276	0.39	1.77095	2.13e-16	9.03e-12	up
snap_masked-HiC_scaffold_13-processed-gene-898.14	3.55434	2.08284	0.747	0.418	-0.771004	2.14e-16	9.08e-12	down
snap_masked-HiC_scaffold_14-processed-gene-1311.43	0.653046	0.176823	0.229	0.043	-1.88428	2.25e-16	9.56e-12	down
maker-HiC_scaffold_3-snap-gene-1275.22	2.84812	1.68292	0.682	0.362	-0.759007	2.47e-16	1.05e-11	down
maker-HiC_scaffold_9-snap-gene-189.4	0.334831	1.85995	0.124	0.384	2.47341	2.57e-16	1.09e-11	up
maker-HiC_scaffold_4-snap-gene-57.16	0.316907	0.0464877	0.147	0.012	-2.76649	2.59e-16	1.1e-11	down
maker-HiC_scaffold_6-snap-gene-1330.0	1.62106	1.03455	0.512	0.245	-0.647887	2.59e-16	1.1e-11	down
maker-HiC_scaffold_5-snap-gene-1158.14	0.677757	2.05861	0.288	0.418	1.60269	2.6e-16	1.11e-11	up
maker-HiC_scaffold_9-snap-gene-1081.37	1.1503	2.6905	0.406	0.443	1.22579	2.73e-16	1.16e-11	up
maker-HiC_scaffold_8-snap-gene-304.58	1.75481	1.18406	0.559	0.284	-0.567534	2.84e-16	1.2e-11	down
maker-HiC_scaffold_5-snap-gene-1067.0	0.847777	2.53777	0.312	0.401	1.58169	2.93e-16	1.24e-11	up
maker-HiC_scaffold_4-snap-gene-1351.11	0.773828	2.47608	0.3	0.478	1.67784	2.94e-16	1.25e-11	up
maker-HiC_scaffold_3-snap-gene-1787.5	0.455457	0.206525	0.224	0.052	-1.14062	3.08e-16	1.31e-11	down
maker-HiC_scaffold_11-snap-gene-301.0	2.70033	1.10348	0.571	0.252	-1.291	3.18e-16	1.35e-11	down
maker-HiC_scaffold_15-snap-gene-975.19	0.500546	0.09775	0.182	0.024	-2.35515	3.18e-16	1.35e-11	down
maker-HiC_scaffold_5-snap-gene-1644.19	0.235466	1.81406	0.1	0.337	2.9451	3.34e-16	1.42e-11	up
maker-HiC_scaffold_7-snap-gene-1920.1	1.23748	0.540891	0.418	0.153	-1.19384	3.38e-16	1.44e-11	down
maker-HiC_scaffold_12-snap-gene-2054.7	1.12652	2.98459	0.394	0.462	1.40558	3.38e-16	1.44e-11	up
snap_masked-HiC_scaffold_4-processed-gene-398.5	0.458249	0.0823485	0.182	0.024	-2.47488	3.44e-16	1.46e-11	down
maker-HiC_scaffold_1-snap-gene-73.14	0.661184	0.295651	0.276	0.075	-1.16089	3.46e-16	1.47e-11	down
augustus_masked-HiC_scaffold_12-processed-gene-132.31	1.02855	0.0866177	0.176	0.019	-3.56829	3.47e-16	1.47e-11	down
maker-HiC_scaffold_6-snap-gene-878.55	1.47751	0.955112	0.476	0.217	-0.629372	3.51e-16	1.49e-11	down
maker-HiC_scaffold_3-snap-gene-688.6	1.09723	0.181555	0.276	0.059	-2.59473	3.54e-16	1.5e-11	down
augustus_masked-HiC_scaffold_10-processed-gene-1384.8	2.02115	2.96997	0.571	0.504	0.555247	3.55e-16	1.51e-11	up
maker-HiC_scaffold_6-snap-gene-1190.4	1.06468	1.81397	0.429	0.392	0.768672	3.56e-16	1.51e-11	up
maker-HiC_scaffold_14-snap-gene-751.1	0.657336	0.390321	0.306	0.105	-0.75182	3.57e-16	1.52e-11	down
maker-HiC_scaffold_4-snap-gene-211.7	1.24987	2.64593	0.429	0.493	1.08194	3.58e-16	1.52e-11	up
maker-HiC_scaffold_11-snap-gene-314.3	0.937215	2.54081	0.341	0.474	1.43874	3.68e-16	1.56e-11	up
maker-HiC_scaffold_13-snap-gene-1696.20	1.03982	0.41045	0.347	0.106	-1.34084	3.79e-16	1.61e-11	down
maker-HiC_scaffold_15-snap-gene-89.29	0.980012	0.310192	0.329	0.09	-1.65932	3.86e-16	1.64e-11	down
maker-HiC_scaffold_11-snap-gene-1249.40	0.946242	2.31815	0.365	0.41	1.2926	3.89e-16	1.65e-11	up
augustus_masked-HiC_scaffold_10-processed-gene-1914.34	10.2323	5.24184	0.9	0.651	-0.964977	4e-16	1.7e-11	down
maker-HiC_scaffold_10-snap-gene-1070.23	1.18664	0.924311	0.441	0.215	-0.360398	4.33e-16	1.84e-11	down
maker-HiC_scaffold_9-snap-gene-898.14	0.664216	2.17392	0.265	0.359	1.71043	4.45e-16	1.89e-11	up
snap_masked-HiC_scaffold_2-processed-gene-435.12	1.11076	2.73684	0.394	0.5	1.30089	4.5e-16	1.91e-11	up
maker-HiC_scaffold_13-snap-gene-1020.39	0.716515	0.174445	0.229	0.043	-2.0376	4.5e-16	1.91e-11	down
maker-HiC_scaffold_7-snap-gene-1953.25	0.485178	1.84995	0.224	0.376	1.93068	4.54e-16	1.93e-11	up
maker-HiC_scaffold_10-snap-gene-1088.25	0.310207	0.0462936	0.141	0.012	-2.7417	4.59e-16	1.95e-11	down
maker-HiC_scaffold_3-snap-gene-307.4	0.536176	0.198131	0.253	0.062	-1.4358	4.67e-16	1.98e-11	down
maker-HiC_scaffold_2-snap-gene-1556.3	1.3139	0.495236	0.394	0.129	-1.40748	4.71e-16	2e-11	down
maker-HiC_scaffold_4-snap-gene-1638.15	1.47507	0.881945	0.476	0.215	-0.741956	4.71e-16	2e-11	down
augustus_masked-HiC_scaffold_11-processed-gene-1272.0	1.31368	0.712987	0.441	0.179	-0.881573	5.02e-16	2.13e-11	down
snap_masked-HiC_scaffold_9-processed-gene-280.0	0.619379	0.192588	0.253	0.058	-1.68479	5.17e-16	2.19e-11	down
maker-HiC_scaffold_14-snap-gene-977.6	1.0819	1.7715	0.441	0.361	0.711355	5.2e-16	2.21e-11	up
maker-HiC_scaffold_9-snap-gene-147.0	1.65394	0.213783	0.259	0.053	-2.9511	5.39e-16	2.29e-11	down
maker-HiC_scaffold_11-snap-gene-63.4	1.1263	1.45852	0.465	0.326	0.372884	5.57e-16	2.36e-11	up
maker-HiC_scaffold_3-snap-gene-1441.3	1.84218	2.54396	0.582	0.473	0.465636	5.67e-16	2.41e-11	up
maker-HiC_scaffold_6-snap-gene-119.17	4.19192	2.4982	0.776	0.451	-0.746699	5.89e-16	2.5e-11	down
snap_masked-HiC_scaffold_1-processed-gene-714.31	3.51631	2.56878	0.759	0.453	-0.452963	5.91e-16	2.51e-11	down
maker-HiC_scaffold_11-snap-gene-140.19	2.06099	0.991994	0.529	0.229	-1.05486	5.95e-16	2.52e-11	down
maker-HiC_scaffold_2-snap-gene-1798.9	0.42831	0.187079	0.206	0.044	-1.19457	6.6e-16	2.8e-11	down
maker-HiC_scaffold_14-snap-gene-24.0	0.239253	0.0327904	0.118	0.007	-2.8634	7.33e-16	3.11e-11	down
snap_masked-HiC_scaffold_2-processed-gene-622.29	0.91952	0.26994	0.282	0.067	-1.76786	7.63e-16	3.24e-11	down
maker-HiC_scaffold_8-snap-gene-1008.6	1.1596	0.685743	0.429	0.178	-0.757807	7.71e-16	3.27e-11	down
maker-HiC_scaffold_6-snap-gene-818.8	1.61001	2.28071	0.541	0.452	0.502391	7.74e-16	3.29e-11	up
snap_masked-HiC_scaffold_3-processed-gene-195.24	0.304352	0.0457132	0.135	0.01	-2.73238	7.93e-16	3.37e-11	down
snap_masked-HiC_scaffold_3-processed-gene-85.10	0.214292	0.0137779	0.118	0.005	-3.94939	8.02e-16	3.41e-11	down
maker-HiC_scaffold_6-snap-gene-1426.26	0.373654	0.0175229	0.124	0.006	-4.40657	8.08e-16	3.43e-11	down
maker-HiC_scaffold_15-snap-gene-1233.5	2.88164	1.68086	0.635	0.327	-0.777657	8.32e-16	3.53e-11	down
maker-HiC_scaffold_5-snap-gene-920.20	0.838099	0.437667	0.335	0.116	-0.937131	8.48e-16	3.6e-11	down
maker-HiC_scaffold_4-snap-gene-231.35	1.83389	0.808234	0.476	0.19	-1.18196	9.31e-16	3.95e-11	down
maker-HiC_scaffold_4-snap-gene-44.6	0.97342	2.70619	0.347	0.47	1.47503	9.55e-16	4.06e-11	up
maker-HiC_scaffold_7-snap-gene-1984.27	1.1862	0.668925	0.406	0.169	-0.826339	9.73e-16	4.13e-11	down
maker-HiC_scaffold_12-snap-gene-2008.10	1.54855	2.2705	0.512	0.435	0.552067	1.03e-15	4.36e-11	up
maker-HiC_scaffold_4-snap-gene-854.7	0.374625	1.69911	0.182	0.333	2.18096	1.05e-15	4.45e-11	up
genemark-HiC_scaffold_14-processed-gene-507.3	0.669826	0.376537	0.3	0.102	-0.830826	1.05e-15	4.48e-11	down
maker-HiC_scaffold_8-snap-gene-978.15	1.54512	0.732436	0.459	0.183	-1.07684	1.1e-15	4.66e-11	down
maker-HiC_scaffold_10-snap-gene-2065.38	1.57062	3.44599	0.476	0.542	1.13354	1.1e-15	4.67e-11	up
augustus_masked-HiC_scaffold_11-processed-gene-1608.42	1.60387	0.458239	0.394	0.128	-1.80716	1.11e-15	4.7e-11	down
maker-HiC_scaffold_14-snap-gene-954.31	0.119853	1.41913	0.041	0.286	3.56457	1.16e-15	4.95e-11	up
maker-HiC_scaffold_13-snap-gene-21.20	0.569631	0.382807	0.265	0.093	-0.573285	1.17e-15	4.96e-11	down
augustus_masked-HiC_scaffold_9-processed-gene-66.3	2.24836	1.2276	0.6	0.29	-0.872983	1.17e-15	4.97e-11	down
maker-HiC_scaffold_12-snap-gene-236.4	1.87852	3.25552	0.565	0.57	0.793263	1.18e-15	5.01e-11	up
maker-HiC_scaffold_11-snap-gene-6.39	2.74511	1.34654	0.618	0.297	-1.02755	1.2e-15	5.1e-11	down
snap_masked-HiC_scaffold_1-processed-gene-255.27	4.54201	8.33051	0.641	0.589	0.875061	1.22e-15	5.17e-11	up
maker-HiC_scaffold_10-snap-gene-1449.6	0.505393	0.181935	0.218	0.049	-1.47347	1.32e-15	5.6e-11	down
maker-HiC_scaffold_10-snap-gene-1612.45	1.32682	1.97519	0.482	0.391	0.573982	1.4e-15	5.96e-11	up
maker-HiC_scaffold_3-snap-gene-668.30	2.09007	1.17443	0.529	0.238	-0.831533	1.41e-15	5.97e-11	down
maker-HiC_scaffold_5-snap-gene-589.0	0.971385	2.86339	0.271	0.507	1.55951	1.42e-15	6.05e-11	up
maker-HiC_scaffold_3-snap-gene-518.58	2.5935	4.80427	0.618	0.636	0.889392	1.43e-15	6.09e-11	up
maker-HiC_scaffold_11-snap-gene-891.2	1.02334	2.34516	0.382	0.436	1.19632	1.47e-15	6.23e-11	up
maker-HiC_scaffold_14-snap-gene-1022.14	0.535529	0.167343	0.212	0.041	-1.67757	1.5e-15	6.35e-11	down
genemark-HiC_scaffold_1-processed-gene-1970.18	4.65042	6.9693	0.788	0.755	0.583643	1.5e-15	6.39e-11	up
maker-HiC_scaffold_8-snap-gene-605.23	2.04944	1.08486	0.482	0.205	-0.917653	1.57e-15	6.69e-11	down
maker-HiC_scaffold_8-snap-gene-133.17	0.785283	1.13654	0.376	0.276	0.53331	1.59e-15	6.77e-11	up
maker-HiC_scaffold_13-snap-gene-1445.1	0.369576	0.0531167	0.153	0.014	-2.79631	1.6e-15	6.79e-11	down
maker-HiC_scaffold_13-snap-gene-1271.40	0.904284	2.32587	0.347	0.461	1.36283	1.63e-15	6.94e-11	up
maker-HiC_scaffold_11-snap-gene-183.13	2.17851	2.99233	0.588	0.522	0.457906	1.67e-15	7.1e-11	up
maker-HiC_scaffold_2-snap-gene-1875.11	1.45123	0.723664	0.453	0.188	-1.00378	1.69e-15	7.16e-11	down
maker-HiC_scaffold_2-snap-gene-113.6	2.56234	5.69275	0.565	0.678	1.15163	1.71e-15	7.27e-11	up
augustus_masked-HiC_scaffold_6-processed-gene-905.4	1.25038	0.533623	0.394	0.139	-1.22833	1.77e-15	7.53e-11	down
augustus_masked-HiC_scaffold_12-processed-gene-388.5	5.83609	10.0984	0.794	0.778	0.791036	1.92e-15	8.15e-11	up
maker-HiC_scaffold_15-snap-gene-598.8	2.56343	1.51096	0.629	0.321	-0.762574	2.02e-15	8.57e-11	down
maker-HiC_scaffold_3-snap-gene-175.34	0.955794	0.501633	0.341	0.12	-0.929932	2.2e-15	9.34e-11	down
augustus_masked-HiC_scaffold_6-processed-gene-825.14	0.372142	0.128098	0.188	0.036	-1.53787	2.22e-15	9.43e-11	down
maker-HiC_scaffold_1-snap-gene-250.8	1.64832	1.11844	0.547	0.283	-0.559469	2.23e-15	9.46e-11	down
maker-HiC_scaffold_11-snap-gene-873.22	0.550099	2.00375	0.224	0.405	1.86475	2.36e-15	1e-10	up
maker-HiC_scaffold_11-snap-gene-30.49	4.22749	6.30859	0.776	0.719	0.577504	2.37e-15	1.01e-10	up
maker-HiC_scaffold_14-snap-gene-823.0	0.740737	0.205801	0.241	0.052	-1.84721	2.46e-15	1.04e-10	down
maker-HiC_scaffold_11-snap-gene-1693.6	0.0956336	1.29153	0.047	0.277	3.75402	2.48e-15	1.05e-10	up
maker-HiC_scaffold_10-snap-gene-428.0	1.94327	1.04033	0.529	0.249	-0.901379	2.52e-15	1.07e-10	down
augustus_masked-HiC_scaffold_10-processed-gene-1044.16	1.5154	2.09445	0.535	0.428	0.466847	2.61e-15	1.11e-10	up
augustus_masked-HiC_scaffold_4-processed-gene-943.25	4.7763	2.22951	0.712	0.397	-1.09913	2.69e-15	1.14e-10	down
augustus_masked-HiC_scaffold_8-processed-gene-37.12	0.764434	0.525087	0.318	0.128	-0.541749	2.7e-15	1.15e-10	down
maker-HiC_scaffold_14-snap-gene-946.1	0.848106	0.475816	0.341	0.124	-0.833707	2.74e-15	1.17e-10	down
augustus_masked-HiC_scaffold_1-processed-gene-1412.40	1.37044	0.516349	0.359	0.114	-1.40804	2.78e-15	1.18e-10	down
maker-HiC_scaffold_15-snap-gene-198.25	0.67169	0.349314	0.3	0.098	-0.943071	2.8e-15	1.19e-10	down
snap_masked-HiC_scaffold_2-processed-gene-1569.2	1.07345	2.75522	0.359	0.463	1.35983	2.89e-15	1.23e-10	up
genemark-HiC_scaffold_14-processed-gene-814.4	0.832457	0.636656	0.341	0.152	-0.386809	2.95e-15	1.25e-10	down
maker-HiC_scaffold_6-snap-gene-689.18	1.16754	0.0583278	0.147	0.017	-4.3208	3.04e-15	1.29e-10	down
augustus_masked-HiC_scaffold_15-processed-gene-170.12	5.81955	3.4285	0.788	0.472	-0.763313	3.11e-15	1.32e-10	down
maker-HiC_scaffold_5-snap-gene-523.17	0.589398	0.259852	0.259	0.076	-1.18124	3.18e-15	1.35e-10	down
maker-HiC_scaffold_5-snap-gene-1733.43	3.82483	1.78057	0.659	0.363	-1.10301	3.22e-15	1.37e-10	down
maker-HiC_scaffold_12-snap-gene-1079.1	0.999146	1.50412	0.412	0.338	0.590103	3.41e-15	1.45e-10	up
maker-HiC_scaffold_14-snap-gene-588.60	1.34262	1.8235	0.465	0.328	0.441624	3.5e-15	1.49e-10	up
maker-HiC_scaffold_11-snap-gene-3.21	1.63022	3.06348	0.494	0.542	0.910066	3.5e-15	1.49e-10	up
maker-HiC_scaffold_7-snap-gene-39.4	0.731466	2.88352	0.294	0.379	1.97882	3.55e-15	1.51e-10	up
augustus_masked-HiC_scaffold_2-processed-gene-1729.24	1.25424	2.56325	0.429	0.47	1.0311	3.56e-15	1.51e-10	up
maker-HiC_scaffold_7-snap-gene-1236.15	0.248265	0.0281378	0.129	0.009	-3.13677	3.75e-15	1.59e-10	down
maker-HiC_scaffold_14-snap-gene-1416.29	2.00834	1.41691	0.571	0.297	-0.503231	3.75e-15	1.59e-10	down
augustus_masked-HiC_scaffold_6-processed-gene-1230.31	0.346088	0.150006	0.194	0.041	-1.20558	3.77e-15	1.6e-10	down
augustus_masked-HiC_scaffold_8-processed-gene-529.7	0.451244	1.8757	0.194	0.367	2.0552	3.84e-15	1.63e-10	up
genemark-HiC_scaffold_7-processed-gene-309.25	0.616996	0.312195	0.265	0.08	-0.982586	3.92e-15	1.66e-10	down
snap_masked-HiC_scaffold_10-processed-gene-1784.23	0.989087	0.69491	0.388	0.17	-0.50921	3.98e-15	1.69e-10	down
maker-HiC_scaffold_13-snap-gene-1582.18	0.465023	2.22131	0.147	0.381	2.25579	4.07e-15	1.73e-10	up
maker-HiC_scaffold_3-snap-gene-127.34	1.1078	0.711071	0.412	0.179	-0.639557	4.18e-15	1.77e-10	down
maker-HiC_scaffold_13-snap-gene-1216.27	1.29912	2.50637	0.447	0.476	0.948011	4.24e-15	1.8e-10	up
snap_masked-HiC_scaffold_9-processed-gene-217.32	0.324843	0.136294	0.188	0.042	-1.2524	4.29e-15	1.82e-10	down
maker-HiC_scaffold_11-snap-gene-1378.50	2.68571	1.11362	0.576	0.268	-1.26998	4.39e-15	1.86e-10	down
augustus_masked-HiC_scaffold_10-processed-gene-2034.18	1.22036	0.382387	0.341	0.102	-1.67394	4.43e-15	1.88e-10	down
augustus_masked-HiC_scaffold_5-processed-gene-210.12	0.823883	1.25546	0.382	0.285	0.607641	4.57e-15	1.94e-10	up
maker-HiC_scaffold_8-snap-gene-36.42	2.02148	1.05005	0.547	0.25	-0.944886	4.92e-15	2.09e-10	down
maker-HiC_scaffold_14-snap-gene-642.29	1.3197	0.636245	0.4	0.151	-1.05243	5e-15	2.12e-10	down
maker-HiC_scaffold_11-snap-gene-1261.34	1.95646	3.4851	0.559	0.558	0.83292	5.24e-15	2.22e-10	up
maker-HiC_scaffold_15-snap-gene-293.21	2.39997	1.47401	0.618	0.324	-0.703228	5.27e-15	2.24e-10	down
maker-HiC_scaffold_1-snap-gene-829.28	0.976141	0.174367	0.235	0.045	-2.48429	5.35e-15	2.27e-10	down
maker-HiC_scaffold_5-snap-gene-1298.23	0.448734	0.0590595	0.159	0.017	-2.9235	5.41e-15	2.3e-10	down
maker-HiC_scaffold_12-snap-gene-1447.45	0.288381	0.157425	0.171	0.038	-0.872895	5.6e-15	2.38e-10	down
maker-HiC_scaffold_9-snap-gene-551.4	1.66784	1.03343	0.529	0.259	-0.690489	5.66e-15	2.4e-10	down
maker-HiC_scaffold_10-snap-gene-829.0	1.7806	1.08474	0.547	0.27	-0.714968	5.7e-15	2.42e-10	down
maker-HiC_scaffold_15-snap-gene-282.19	2.26017	1.6601	0.635	0.358	-0.445143	5.76e-15	2.45e-10	down
maker-HiC_scaffold_11-snap-gene-1771.44	0.715954	2.08302	0.288	0.413	1.5406	5.83e-15	2.47e-10	up
maker-HiC_scaffold_12-snap-gene-1999.8	3.39939	7.20932	0.606	0.721	1.08456	5.9e-15	2.51e-10	up
maker-HiC_scaffold_5-snap-gene-320.24	0.675469	1.03005	0.329	0.256	0.608678	6.02e-15	2.56e-10	up
maker-HiC_scaffold_1-snap-gene-666.2	0.689653	0.450088	0.318	0.124	-0.615552	6.04e-15	2.56e-10	down
maker-HiC_scaffold_10-snap-gene-1557.0	2.12211	1.08479	0.565	0.266	-0.968019	6.39e-15	2.71e-10	down
augustus_masked-HiC_scaffold_10-processed-gene-1630.10	0.00621748	0.971	0.006	0.197	7.26413	6.5e-15	2.76e-10	up
augustus_masked-HiC_scaffold_7-processed-gene-1024.3	0.574852	0.293335	0.265	0.079	-0.970399	6.85e-15	2.91e-10	down
maker-HiC_scaffold_6-snap-gene-673.16	0.341058	0.100302	0.176	0.028	-1.76465	7e-15	2.97e-10	down
maker-HiC_scaffold_7-snap-gene-1988.20	10.3741	6.15168	0.9	0.653	-0.753918	7e-15	2.97e-10	down
maker-HiC_scaffold_8-snap-gene-364.30	2.27715	1.31553	0.524	0.243	-0.79154	7.36e-15	3.12e-10	down
maker-HiC_scaffold_1-snap-gene-2145.20	0.653228	0.322816	0.271	0.083	-1.01665	7.67e-15	3.26e-10	down
snap_masked-HiC_scaffold_10-processed-gene-1725.22	0.305398	0.093772	0.176	0.03	-1.7024	7.7e-15	3.27e-10	down
augustus_masked-HiC_scaffold_13-processed-gene-920.32	0.777826	0.446167	0.318	0.114	-0.801725	7.83e-15	3.32e-10	down
maker-HiC_scaffold_9-snap-gene-929.1	1.06431	0.483497	0.365	0.127	-1.13818	7.88e-15	3.35e-10	down
snap_masked-HiC_scaffold_12-processed-gene-938.3	1.04734	1.56827	0.424	0.35	0.582398	7.99e-15	3.39e-10	up
maker-HiC_scaffold_14-snap-gene-1370.19	3.94563	5.20336	0.771	0.678	0.399179	8.12e-15	3.45e-10	up
maker-HiC_scaffold_4-snap-gene-1364.13	0.269945	0.0103272	0.106	0.004	-4.69477	8.56e-15	3.64e-10	down
maker-HiC_scaffold_8-snap-gene-614.25	20.8922	12.0085	0.941	0.794	-0.798908	8.6e-15	3.65e-10	down
maker-HiC_scaffold_12-snap-gene-613.17	1.45666	2.31376	0.494	0.446	0.667535	8.77e-15	3.73e-10	up
maker-HiC_scaffold_7-snap-gene-1922.1	1.43889	0.852397	0.476	0.219	-0.75529	9.23e-15	3.92e-10	down
maker-HiC_scaffold_9-snap-gene-26.24	0.764373	1.40702	0.347	0.324	0.880204	9.39e-15	3.99e-10	up
maker-HiC_scaffold_5-snap-gene-1795.53	0.66512	1.73167	0.294	0.362	1.38035	9.65e-15	4.1e-10	up
augustus_masked-HiC_scaffold_6-processed-gene-69.30	1.08532	0.62194	0.394	0.167	-0.803176	9.86e-15	4.19e-10	down
maker-HiC_scaffold_11-snap-gene-1712.18	3.04944	1.35992	0.6	0.291	-1.16496	9.88e-15	4.19e-10	down
augustus_masked-HiC_scaffold_12-processed-gene-150.5	1.14425	0.596873	0.382	0.144	-0.93879	9.88e-15	4.2e-10	down
maker-HiC_scaffold_12-snap-gene-832.17	1.62383	2.37665	0.524	0.466	0.549505	9.92e-15	4.21e-10	up
maker-HiC_scaffold_12-snap-gene-1908.18	0.407649	0.153887	0.2	0.044	-1.40488	1e-14	4.25e-10	down
maker-HiC_scaffold_1-snap-gene-1398.0	1.25983	0.555867	0.388	0.142	-1.18027	1.06e-14	4.52e-10	down
maker-HiC_scaffold_7-snap-gene-1799.8	0.950185	0.592872	0.335	0.131	-0.680397	1.08e-14	4.59e-10	down
augustus_masked-HiC_scaffold_1-processed-gene-231.33	0.325139	0.0662091	0.153	0.018	-2.29422	1.12e-14	4.78e-10	down
maker-HiC_scaffold_7-snap-gene-143.36	0.531047	0.259374	0.247	0.071	-1.03352	1.2e-14	5.11e-10	down
augustus_masked-HiC_scaffold_3-processed-gene-1109.14	0.270794	0.107869	0.165	0.028	-1.32711	1.27e-14	5.4e-10	down
maker-HiC_scaffold_9-snap-gene-176.54	0.343375	0.257061	0.206	0.067	-0.417533	1.3e-14	5.5e-10	down
maker-HiC_scaffold_15-snap-gene-235.8	0.63828	0.404268	0.288	0.108	-0.658746	1.3e-14	5.51e-10	down
maker-HiC_scaffold_3-snap-gene-603.19	0.289735	0.0875175	0.159	0.025	-1.72594	1.31e-14	5.56e-10	down
maker-HiC_scaffold_1-snap-gene-424.36	1.8888	0.699441	0.412	0.148	-1.43307	1.33e-14	5.66e-10	down
maker-HiC_scaffold_2-snap-gene-383.6	2.68773	4.49553	0.629	0.652	0.74208	1.34e-14	5.69e-10	up
maker-HiC_scaffold_3-snap-gene-311.22	0.716099	0.446656	0.306	0.115	-0.680873	1.39e-14	5.92e-10	down
maker-HiC_scaffold_3-snap-gene-690.20	9.95912	6.24204	0.9	0.667	-0.673992	1.46e-14	6.19e-10	down
maker-HiC_scaffold_1-snap-gene-861.0	1.69089	1.18347	0.547	0.286	-0.514724	1.46e-14	6.21e-10	down
augustus_masked-HiC_scaffold_9-processed-gene-601.4	0.911885	1.7139	0.371	0.345	0.910289	1.47e-14	6.24e-10	up
maker-HiC_scaffold_3-snap-gene-362.58	0.345922	0.021143	0.118	0.007	-4.0258	1.56e-14	6.61e-10	down
maker-scaffold_2114_fragment_2-snap-gene-0.5	0.436641	0.136348	0.206	0.041	-1.67843	1.6e-14	6.81e-10	down
maker-HiC_scaffold_8-snap-gene-304.51	0.513939	0.237524	0.235	0.067	-1.1132	1.61e-14	6.82e-10	down
genemark-HiC_scaffold_3-processed-gene-1582.15	1.37525	2.23309	0.476	0.434	0.699306	1.66e-14	7.04e-10	up
augustus_masked-HiC_scaffold_3-processed-gene-1877.18	2.06659	1.50173	0.588	0.321	-0.460602	1.66e-14	7.06e-10	down
augustus_masked-HiC_scaffold_7-processed-gene-326.34	0.878236	0.419796	0.341	0.119	-1.06474	1.67e-14	7.07e-10	down
maker-HiC_scaffold_7-snap-gene-888.1	1.84289	3.12075	0.559	0.551	0.759887	1.7e-14	7.23e-10	up
maker-HiC_scaffold_6-snap-gene-1013.0	0.103513	1.36763	0.059	0.268	3.72251	1.76e-14	7.45e-10	up
maker-HiC_scaffold_7-snap-gene-809.20	2.2036	4.09454	0.512	0.617	0.893812	1.81e-14	7.69e-10	up
maker-HiC_scaffold_11-snap-gene-1382.4	3.08802	5.08059	0.682	0.684	0.718295	1.81e-14	7.7e-10	up
maker-HiC_scaffold_7-snap-gene-1026.35	1.11576	1.77402	0.435	0.385	0.668952	1.82e-14	7.71e-10	up
genemark-HiC_scaffold_11-processed-gene-813.47	1.49085	1.10061	0.494	0.255	-0.437795	1.82e-14	7.73e-10	down
genemark-HiC_scaffold_11-processed-gene-681.53	2.48223	3.66102	0.647	0.567	0.560589	1.84e-14	7.81e-10	up
snap_masked-HiC_scaffold_13-processed-gene-1852.16	0.87713	0.32985	0.3	0.088	-1.41071	1.85e-14	7.84e-10	down
augustus_masked-HiC_scaffold_1-processed-gene-1711.25	0.492199	0.3212	0.247	0.086	-0.615614	1.86e-14	7.9e-10	down
augustus_masked-HiC_scaffold_11-processed-gene-1367.25	1.06979	0.536571	0.365	0.134	-0.995355	1.88e-14	8e-10	down
maker-HiC_scaffold_5-snap-gene-60.17	1.71482	4.90445	0.382	0.499	1.51598	1.92e-14	8.16e-10	up
augustus_masked-HiC_scaffold_7-processed-gene-981.20	1.41987	0.96634	0.476	0.228	-0.555103	1.99e-14	8.46e-10	down
maker-HiC_scaffold_5-snap-gene-830.19	0.409114	0.249852	0.224	0.07	-0.711208	2e-14	8.51e-10	down
augustus_masked-HiC_scaffold_12-processed-gene-307.4	1.38059	0.683924	0.412	0.162	-1.01328	2.03e-14	8.63e-10	down
maker-HiC_scaffold_8-snap-gene-196.11	0.638242	1.06575	0.312	0.255	0.739608	2.06e-14	8.73e-10	up
maker-HiC_scaffold_6-snap-gene-674.16	0.612076	0.249899	0.265	0.073	-1.29203	2.06e-14	8.74e-10	down
maker-HiC_scaffold_3-snap-gene-1695.0	1.56025	0.844607	0.424	0.174	-0.885346	2.17e-14	9.22e-10	down
snap_masked-HiC_scaffold_13-processed-gene-1447.4	0.556257	0.174391	0.235	0.054	-1.67286	2.19e-14	9.28e-10	down
genemark-HiC_scaffold_3-processed-gene-1127.53	0.643252	0.412887	0.282	0.109	-0.639514	2.22e-14	9.42e-10	down
augustus_masked-HiC_scaffold_11-processed-gene-1163.17	0.977355	0.514063	0.365	0.142	-0.926805	2.27e-14	9.63e-10	down
maker-HiC_scaffold_12-snap-gene-262.0	0.893448	1.47345	0.371	0.304	0.721678	2.32e-14	9.84e-10	up
maker-HiC_scaffold_12-snap-gene-160.5	0.746034	2.36356	0.247	0.369	1.66352	2.35e-14	9.97e-10	up
maker-HiC_scaffold_9-snap-gene-161.35	2.20915	0.851562	0.465	0.186	-1.3752	2.37e-14	1e-09	down
snap_masked-HiC_scaffold_14-processed-gene-648.22	5.12241	10.722	0.676	0.619	1.06567	2.39e-14	1.01e-09	up
maker-HiC_scaffold_3-snap-gene-1046.3	2.62797	1.46999	0.606	0.304	-0.838093	2.49e-14	1.06e-09	down
genemark-HiC_scaffold_10-processed-gene-221.5	1.06894	1.83122	0.412	0.377	0.776568	2.51e-14	1.07e-09	up
snap_masked-HiC_scaffold_8-processed-gene-61.33	0.422043	0.0960352	0.165	0.024	-2.1346	2.52e-14	1.07e-09	down
maker-HiC_scaffold_3-snap-gene-967.48	0.391926	0.250671	0.206	0.064	-0.644577	2.61e-14	1.11e-09	down
snap_masked-HiC_scaffold_2-processed-gene-1815.19	1.14699	1.5812	0.441	0.33	0.463129	2.64e-14	1.12e-09	up
maker-HiC_scaffold_13-snap-gene-1713.20	1.3102	1.83469	0.476	0.395	0.485724	2.7e-14	1.15e-09	up
maker-HiC_scaffold_12-snap-gene-658.16	0.799896	0.559222	0.312	0.128	-0.516314	2.71e-14	1.15e-09	down
augustus_masked-HiC_scaffold_4-processed-gene-623.13	0.808471	2.69591	0.265	0.453	1.73738	2.72e-14	1.16e-09	up
maker-HiC_scaffold_5-snap-gene-60.19	1.93883	2.80122	0.565	0.5	0.530847	2.82e-14	1.2e-09	up
maker-HiC_scaffold_7-snap-gene-1472.28	1.12641	2.40463	0.4	0.459	1.09402	2.84e-14	1.21e-09	up
maker-HiC_scaffold_6-snap-gene-1223.31	0.4019	0.0728677	0.165	0.021	-2.46187	2.85e-14	1.21e-09	down
maker-HiC_scaffold_13-snap-gene-718.27	1.14684	0.889292	0.429	0.221	-0.366896	2.91e-14	1.24e-09	down
augustus_masked-HiC_scaffold_13-processed-gene-40.6	0.00560812	1.07984	0.006	0.188	7.56372	2.93e-14	1.24e-09	up
augustus_masked-HiC_scaffold_13-processed-gene-198.10	1.54255	0.645649	0.376	0.141	-1.25636	3.01e-14	1.28e-09	down
snap_masked-HiC_scaffold_9-processed-gene-1107.9	0.396572	0.0823894	0.153	0.019	-2.26566	3.17e-14	1.35e-09	down
maker-HiC_scaffold_12-snap-gene-1295.31	0.976406	0.71428	0.371	0.172	-0.450937	3.35e-14	1.42e-09	down
maker-HiC_scaffold_10-snap-gene-263.6	2.28531	2.94263	0.629	0.507	0.364705	3.37e-14	1.43e-09	up
maker-HiC_scaffold_2-snap-gene-1890.35	0.591351	0.263615	0.259	0.077	-1.16528	3.4e-14	1.44e-09	down
maker-HiC_scaffold_12-snap-gene-1457.5	3.13865	4.31761	0.718	0.619	0.460078	3.47e-14	1.47e-09	up
maker-HiC_scaffold_8-snap-gene-500.26	0.409382	0.93177	0.235	0.22	1.18633	3.49e-14	1.48e-09	up
maker-HiC_scaffold_2-snap-gene-1861.28	0.480851	0.299577	0.241	0.083	-0.682482	3.5e-14	1.48e-09	down
snap_masked-HiC_scaffold_12-processed-gene-302.2	6.0712	11.4607	0.759	0.806	0.916631	3.5e-14	1.49e-09	up
augustus_masked-HiC_scaffold_11-processed-gene-1712.17	0.535068	1.75455	0.235	0.366	1.71312	3.51e-14	1.49e-09	up
maker-HiC_scaffold_3-snap-gene-237.15	3.63763	6.39677	0.694	0.733	0.814326	3.53e-14	1.5e-09	up
maker-HiC_scaffold_5-snap-gene-1195.4	3.092	4.19854	0.712	0.625	0.441335	3.58e-14	1.52e-09	up
maker-HiC_scaffold_5-snap-gene-1235.17	1.29109	2.52558	0.447	0.479	0.967968	3.6e-14	1.53e-09	up
augustus_masked-HiC_scaffold_8-processed-gene-528.32	33.424	56.3239	0.976	0.981	0.752859	3.65e-14	1.55e-09	up
maker-HiC_scaffold_7-snap-gene-1288.28	0.92709	0.558302	0.359	0.15	-0.731562	3.87e-14	1.64e-09	down
augustus_masked-HiC_scaffold_10-processed-gene-371.24	36.5542	22.1104	0.994	0.923	-0.72531	3.88e-14	1.65e-09	down
maker-HiC_scaffold_10-snap-gene-2102.69	0.353902	0.167464	0.194	0.048	-1.07905	3.94e-14	1.67e-09	down
maker-HiC_scaffold_13-snap-gene-264.28	0.533885	1.61203	0.265	0.328	1.5941	3.94e-14	1.67e-09	up
augustus_masked-HiC_scaffold_8-processed-gene-407.5	1.38849	2.65168	0.471	0.407	0.933339	3.96e-14	1.68e-09	up
maker-HiC_scaffold_6-snap-gene-365.8	0.521059	0.105692	0.188	0.031	-2.30049	3.98e-14	1.69e-09	down
maker-HiC_scaffold_14-snap-gene-539.0	0.48736	0.0574265	0.165	0.02	-3.08299	4.1e-14	1.74e-09	down
maker-HiC_scaffold_4-snap-gene-1053.43	0.188732	0.0267079	0.112	0.007	-2.81638	4.16e-14	1.76e-09	down
genemark-HiC_scaffold_1-processed-gene-131.38	0.342672	2.91221	0.124	0.315	3.08684	4.35e-14	1.85e-09	up
snap_masked-HiC_scaffold_11-processed-gene-649.37	1.68478	1.25492	0.529	0.291	-0.424935	4.45e-14	1.89e-09	down
genemark-HiC_scaffold_14-processed-gene-641.23	0.300842	1.92837	0.118	0.338	2.6799	4.46e-14	1.9e-09	up
augustus_masked-HiC_scaffold_6-processed-gene-830.0	9.79717	15.8929	0.894	0.89	0.697936	4.53e-14	1.93e-09	up
maker-HiC_scaffold_12-snap-gene-119.42	13.165	8.57324	0.941	0.766	-0.618786	4.92e-14	2.09e-09	down
maker-HiC_scaffold_7-snap-gene-1156.5	1.23655	2.37383	0.429	0.449	0.940837	5.05e-14	2.14e-09	up
maker-HiC_scaffold_3-snap-gene-1271.5	0.421583	1.76791	0.171	0.366	2.0679	5.06e-14	2.15e-09	up
maker-HiC_scaffold_4-snap-gene-675.22	1.00479	2.70264	0.353	0.496	1.42739	5.11e-14	2.17e-09	up
maker-HiC_scaffold_12-snap-gene-2067.36	0.856185	1.80427	0.329	0.377	1.07533	5.27e-14	2.24e-09	up
maker-HiC_scaffold_11-snap-gene-1697.4	0.933141	0.516641	0.347	0.129	-0.852808	5.53e-14	2.35e-09	down
maker-HiC_scaffold_9-snap-gene-253.2	0.525324	0.367592	0.247	0.092	-0.514983	5.54e-14	2.35e-09	down
maker-HiC_scaffold_3-snap-gene-38.5	0.484613	0.312612	0.241	0.078	-0.632297	5.69e-14	2.42e-09	down
maker-HiC_scaffold_5-snap-gene-308.40	0.339033	0.0536134	0.141	0.015	-2.6585	5.86e-14	2.49e-09	down
maker-HiC_scaffold_1-snap-gene-520.9	1.03817	0.648697	0.388	0.174	-0.678346	5.9e-14	2.51e-09	down
genemark-HiC_scaffold_11-processed-gene-667.33	0.522096	0.213312	0.206	0.051	-1.29095	5.9e-14	2.51e-09	down
maker-HiC_scaffold_1-snap-gene-2111.2	0.659839	1.96507	0.259	0.387	1.57425	5.93e-14	2.52e-09	up
maker-HiC_scaffold_15-snap-gene-211.1	0.184459	1.4781	0.059	0.293	3.00169	6e-14	2.55e-09	up
maker-HiC_scaffold_12-snap-gene-492.35	0.804961	1.71305	0.347	0.35	1.08948	6.08e-14	2.58e-09	up
snap_masked-HiC_scaffold_7-processed-gene-1377.14	0	0.893332	0	0.162	13.1251	6.09e-14	2.59e-09	up
maker-HiC_scaffold_13-snap-gene-1494.32	1.71826	3.11942	0.476	0.534	0.860294	6.29e-14	2.67e-09	up
maker-HiC_scaffold_13-snap-gene-89.6	1.05113	0.730436	0.382	0.179	-0.525047	6.31e-14	2.68e-09	down
genemark-HiC_scaffold_10-processed-gene-205.18	1.48846	2.66422	0.476	0.485	0.839846	6.35e-14	2.7e-09	up
augustus_masked-HiC_scaffold_12-processed-gene-292.25	2.35167	1.36865	0.571	0.283	-0.780891	6.55e-14	2.78e-09	down
augustus_masked-HiC_scaffold_3-processed-gene-53.32	1.77998	2.56084	0.571	0.5	0.52473	6.76e-14	2.87e-09	up
maker-HiC_scaffold_3-snap-gene-911.50	0.895594	0.429884	0.329	0.115	-1.05872	6.76e-14	2.87e-09	down
maker-HiC_scaffold_7-snap-gene-1093.44	1.86619	2.88765	0.559	0.498	0.629771	6.85e-14	2.91e-09	up
maker-HiC_scaffold_4-snap-gene-67.2	0.636054	0.370903	0.288	0.104	-0.777943	6.92e-14	2.94e-09	down
maker-HiC_scaffold_6-snap-gene-880.29	0.42967	0.208115	0.2	0.048	-1.0455	7.19e-14	3.05e-09	down
maker-HiC_scaffold_13-snap-gene-945.12	0.501544	0.213399	0.224	0.056	-1.23244	7.22e-14	3.07e-09	down
maker-HiC_scaffold_14-snap-gene-685.45	0.679938	2.51622	0.206	0.441	1.88763	7.47e-14	3.17e-09	up
snap_masked-HiC_scaffold_3-processed-gene-1742.55	0.238535	0.134053	0.153	0.031	-0.830932	7.54e-14	3.2e-09	down
maker-HiC_scaffold_15-snap-gene-107.34	1.19523	0.533473	0.394	0.151	-1.16365	7.64e-14	3.24e-09	down
maker-HiC_scaffold_15-snap-gene-549.2	1.97588	1.35489	0.588	0.321	-0.544286	7.78e-14	3.3e-09	down
maker-HiC_scaffold_3-snap-gene-128.15	3.4009	1.82765	0.676	0.372	-0.89589	8.02e-14	3.41e-09	down
maker-HiC_scaffold_9-snap-gene-643.20	3.00037	4.16702	0.7	0.635	0.473864	8.17e-14	3.47e-09	up
maker-HiC_scaffold_10-snap-gene-1366.0	0.563093	0.18946	0.212	0.045	-1.57098	8.2e-14	3.48e-09	down
maker-HiC_scaffold_5-snap-gene-1135.0	1.17475	0.882092	0.382	0.178	-0.413313	8.28e-14	3.51e-09	down
augustus_masked-HiC_scaffold_3-processed-gene-1313.2	1.14174	1.83068	0.424	0.385	0.681099	8.3e-14	3.53e-09	up
maker-HiC_scaffold_7-snap-gene-1417.20	0.443359	0.0932299	0.171	0.025	-2.24839	8.5e-14	3.61e-09	down
maker-HiC_scaffold_4-snap-gene-678.15	1.48392	0.835741	0.435	0.19	-0.828212	8.57e-14	3.64e-09	down
maker-HiC_scaffold_14-snap-gene-934.1	0.780744	0.478564	0.3	0.112	-0.706023	8.62e-14	3.66e-09	down
maker-HiC_scaffold_13-snap-gene-62.33	0.562627	0.334332	0.247	0.083	-0.750722	8.98e-14	3.81e-09	down
maker-HiC_scaffold_15-snap-gene-1110.0	0.677051	0.480809	0.288	0.121	-0.493714	8.98e-14	3.81e-09	down
maker-HiC_scaffold_2-snap-gene-1831.27	0.419803	1.51178	0.188	0.357	1.84822	9.08e-14	3.86e-09	up
augustus_masked-HiC_scaffold_8-processed-gene-1083.39	0.63105	1.4331	0.294	0.334	1.18319	9.12e-14	3.87e-09	up
maker-HiC_scaffold_3-snap-gene-475.40	3.93822	2.8286	0.753	0.465	-0.477441	9.25e-14	3.93e-09	down
maker-HiC_scaffold_1-snap-gene-252.53	0.777336	0.451127	0.318	0.122	-0.78487	9.46e-14	4.02e-09	down
maker-HiC_scaffold_10-snap-gene-1701.29	5.40812	2.85353	0.782	0.502	-0.922358	9.6e-14	4.08e-09	down
maker-HiC_scaffold_11-snap-gene-9.30	1.88931	2.79863	0.565	0.504	0.566837	9.83e-14	4.18e-09	up
augustus_masked-HiC_scaffold_12-processed-gene-1297.8	0.877524	1.25273	0.376	0.293	0.513514	1.01e-13	4.29e-09	up
maker-HiC_scaffold_2-snap-gene-834.28	0.491194	0.176524	0.229	0.058	-1.47591	1.04e-13	4.41e-09	down
maker-HiC_scaffold_10-snap-gene-2104.6	0.117293	1.11121	0.059	0.254	3.24284	1.05e-13	4.45e-09	up
maker-HiC_scaffold_10-snap-gene-1595.31	0.362583	0.109275	0.165	0.028	-1.72943	1.06e-13	4.51e-09	down
maker-HiC_scaffold_1-snap-gene-2147.13	1.10174	0.428944	0.329	0.107	-1.36071	1.07e-13	4.52e-09	down
maker-HiC_scaffold_11-snap-gene-1557.34	7.994	5.01098	0.882	0.641	-0.673813	1.09e-13	4.61e-09	down
maker-HiC_scaffold_5-snap-gene-391.35	0.34358	0.137466	0.182	0.039	-1.32094	1.1e-13	4.68e-09	down
maker-HiC_scaffold_7-snap-gene-683.27	3.34113	1.66767	0.659	0.356	-1.00245	1.1e-13	4.69e-09	down
maker-HiC_scaffold_13-snap-gene-1503.30	0.635453	0.319659	0.241	0.071	-0.991028	1.13e-13	4.81e-09	down
maker-HiC_scaffold_5-snap-gene-135.4	0.454426	1.77904	0.188	0.369	1.96874	1.14e-13	4.83e-09	up
maker-HiC_scaffold_13-snap-gene-1334.7	1.34372	2.55954	0.406	0.391	0.929595	1.15e-13	4.87e-09	up
maker-HiC_scaffold_2-snap-gene-1511.2	0.496777	1.70077	0.218	0.362	1.77531	1.17e-13	4.95e-09	up
genemark-HiC_scaffold_3-processed-gene-558.40	0.385647	0.0564119	0.124	0.01	-2.77103	1.24e-13	5.28e-09	down
snap_masked-HiC_scaffold_15-processed-gene-257.26	0.993977	2.82008	0.294	0.465	1.50436	1.31e-13	5.57e-09	up
maker-HiC_scaffold_10-snap-gene-483.1	1.664	2.85736	0.512	0.509	0.779993	1.32e-13	5.61e-09	up
maker-HiC_scaffold_7-snap-gene-1059.19	0.479885	0.322616	0.235	0.093	-0.572725	1.33e-13	5.64e-09	down
augustus_masked-HiC_scaffold_13-processed-gene-337.3	3.68967	2.17529	0.682	0.379	-0.762255	1.34e-13	5.67e-09	down
maker-HiC_scaffold_2-snap-gene-1468.18	0.274039	0.065967	0.129	0.014	-2.05291	1.34e-13	5.7e-09	down
snap_masked-HiC_scaffold_14-processed-gene-941.12	2.12269	1.56833	0.553	0.298	-0.436643	1.38e-13	5.85e-09	down
maker-HiC_scaffold_10-snap-gene-2151.1	1.73587	1.23594	0.535	0.287	-0.490024	1.39e-13	5.89e-09	down
augustus_masked-HiC_scaffold_13-processed-gene-1823.6	1.34008	3.24736	0.4	0.527	1.27688	1.4e-13	5.95e-09	up
augustus_masked-HiC_scaffold_13-processed-gene-868.1	0.288911	0.0858445	0.165	0.029	-1.74965	1.41e-13	5.98e-09	down
maker-HiC_scaffold_8-snap-gene-739.21	4.46843	6.29497	0.759	0.738	0.494422	1.41e-13	6.01e-09	up
maker-HiC_scaffold_13-snap-gene-1234.12	0.394895	0.154394	0.2	0.047	-1.35428	1.44e-13	6.12e-09	down
maker-HiC_scaffold_9-snap-gene-358.20	2.46067	3.69284	0.618	0.595	0.585662	1.47e-13	6.26e-09	up
maker-HiC_scaffold_2-snap-gene-1914.2	1.26266	0.843745	0.441	0.213	-0.581532	1.5e-13	6.38e-09	down
maker-HiC_scaffold_10-snap-gene-508.5	0.607765	0.183076	0.241	0.059	-1.73052	1.52e-13	6.46e-09	down
maker-HiC_scaffold_10-snap-gene-1841.34	0.31117	0.124008	0.153	0.028	-1.32657	1.53e-13	6.49e-09	down
maker-HiC_scaffold_3-snap-gene-1015.30	0.354605	0.231361	0.2	0.061	-0.615852	1.53e-13	6.5e-09	down
maker-HiC_scaffold_13-snap-gene-1207.8	0.756068	0.462493	0.312	0.123	-0.708965	1.56e-13	6.62e-09	down
maker-HiC_scaffold_10-snap-gene-188.4	0.713993	1.35674	0.324	0.28	0.926066	1.6e-13	6.78e-09	up
maker-HiC_scaffold_13-snap-gene-1187.39	2.9391	4.17461	0.659	0.614	0.506252	1.65e-13	7.03e-09	up
maker-HiC_scaffold_10-snap-gene-423.0	2.28974	3.77621	0.606	0.603	0.72173	1.69e-13	7.16e-09	up
maker-HiC_scaffold_14-snap-gene-1166.21	0.954664	1.88234	0.371	0.407	0.979386	1.71e-13	7.25e-09	up
maker-HiC_scaffold_15-snap-gene-450.23	0.957813	1.43146	0.406	0.325	0.579621	1.72e-13	7.32e-09	up
maker-HiC_scaffold_10-snap-gene-190.30	1.28771	0.48316	0.288	0.083	-1.41405	1.72e-13	7.32e-09	down
maker-HiC_scaffold_13-snap-gene-1487.38	0.715142	0.48547	0.294	0.118	-0.558752	1.73e-13	7.34e-09	down
genemark-HiC_scaffold_10-processed-gene-265.29	0.606008	0.354968	0.241	0.078	-0.771481	1.74e-13	7.39e-09	down
augustus_masked-HiC_scaffold_9-processed-gene-192.34	0.668271	1.6897	0.294	0.365	1.33813	1.75e-13	7.45e-09	up
snap_masked-HiC_scaffold_5-processed-gene-9.23	0.455434	1.36523	0.229	0.299	1.58362	1.77e-13	7.53e-09	up
maker-HiC_scaffold_9-snap-gene-756.22	2.10056	1.31322	0.518	0.256	-0.677632	1.78e-13	7.54e-09	down
maker-HiC_scaffold_13-snap-gene-1504.35	0.539498	0.201246	0.224	0.055	-1.42221	1.79e-13	7.59e-09	down
snap_masked-HiC_scaffold_3-processed-gene-140.30	0.846112	0.575994	0.335	0.144	-0.554714	1.82e-13	7.71e-09	down
maker-HiC_scaffold_2-snap-gene-270.25	1.02835	1.73082	0.4	0.367	0.751062	1.84e-13	7.82e-09	up
maker-HiC_scaffold_2-snap-gene-1813.30	1.60504	2.45083	0.512	0.474	0.610629	1.91e-13	8.13e-09	up
maker-HiC_scaffold_10-snap-gene-2143.7	3.23183	4.36162	0.712	0.634	0.4325	1.96e-13	8.34e-09	up
maker-HiC_scaffold_2-snap-gene-159.28	0.0355223	0.899817	0.024	0.212	4.65894	1.98e-13	8.41e-09	up
maker-HiC_scaffold_9-snap-gene-517.3	2.35097	3.4559	0.594	0.56	0.555787	2.01e-13	8.56e-09	up
maker-HiC_scaffold_12-snap-gene-855.21	1.40685	2.39375	0.476	0.47	0.766765	2.03e-13	8.6e-09	up
maker-HiC_scaffold_11-snap-gene-712.4	0.345584	0.125274	0.176	0.035	-1.46322	2.03e-13	8.62e-09	down
genemark-HiC_scaffold_10-processed-gene-250.25	2.90038	1.64624	0.659	0.36	-0.817032	2.03e-13	8.63e-09	down
genemark-HiC_scaffold_3-processed-gene-1005.28	0.320888	1.60033	0.147	0.317	2.31787	2.06e-13	8.73e-09	up
maker-HiC_scaffold_2-snap-gene-1572.5	0.707051	2.01813	0.276	0.366	1.513	2.09e-13	8.88e-09	up
maker-HiC_scaffold_12-snap-gene-2062.1	1.20509	2.80012	0.406	0.508	1.21628	2.11e-13	8.95e-09	up
augustus_masked-HiC_scaffold_5-processed-gene-1485.36	0.642592	0.31663	0.271	0.088	-1.02087	2.11e-13	8.97e-09	down
maker-HiC_scaffold_4-snap-gene-453.37	0.796687	1.17089	0.353	0.281	0.555463	2.13e-13	9.06e-09	up
genemark-HiC_scaffold_5-processed-gene-1705.20	1.65381	2.44574	0.5	0.462	0.564449	2.14e-13	9.1e-09	up
maker-HiC_scaffold_8-snap-gene-466.1	0.255963	0.103976	0.159	0.029	-1.29887	2.15e-13	9.13e-09	down
maker-HiC_scaffold_3-snap-gene-769.29	0.686263	0.407203	0.276	0.102	-0.752868	2.29e-13	9.73e-09	down
snap_masked-HiC_scaffold_1-processed-gene-1431.31	1.07162	0.45502	0.306	0.101	-1.23561	2.3e-13	9.75e-09	down
maker-HiC_scaffold_14-snap-gene-821.5	4.20756	5.5639	0.806	0.711	0.403107	2.3e-13	9.79e-09	up
maker-HiC_scaffold_3-snap-gene-1658.15	0.944759	0.709696	0.382	0.186	-0.412694	2.4e-13	1.02e-08	down
maker-HiC_scaffold_1-snap-gene-69.22	0.421936	1.45804	0.206	0.322	1.78869	2.45e-13	1.04e-08	up
maker-HiC_scaffold_6-snap-gene-977.14	0.231512	0.0548901	0.147	0.021	-2.07447	2.45e-13	1.04e-08	down
maker-HiC_scaffold_3-snap-gene-1894.28	10.5406	6.99537	0.935	0.693	-0.591478	2.53e-13	1.08e-08	down
maker-HiC_scaffold_14-snap-gene-1283.1	1.04952	0.681781	0.4	0.184	-0.622274	2.54e-13	1.08e-08	down
maker-HiC_scaffold_7-snap-gene-97.3	0.858198	2.03535	0.324	0.422	1.2458	2.54e-13	1.08e-08	up
maker-HiC_scaffold_9-snap-gene-172.0	0.390852	1.74025	0.118	0.359	2.15431	2.61e-13	1.11e-08	up
augustus_masked-HiC_scaffold_12-processed-gene-822.22	1.06264	0.584905	0.376	0.154	-0.861264	2.63e-13	1.12e-08	down
augustus_masked-HiC_scaffold_13-processed-gene-1798.14	1.02568	3.24489	0.271	0.434	1.6615	2.64e-13	1.12e-08	up
maker-HiC_scaffold_4-snap-gene-107.0	0.199727	1.38838	0.112	0.273	2.79668	2.65e-13	1.13e-08	up
maker-HiC_scaffold_13-snap-gene-1264.14	0.449228	0.124878	0.206	0.044	-1.84609	2.67e-13	1.13e-08	down
maker-HiC_scaffold_12-snap-gene-35.12	0.492179	0.377694	0.229	0.086	-0.381874	2.72e-13	1.15e-08	down
maker-HiC_scaffold_14-snap-gene-54.35	0.426243	0.258573	0.206	0.068	-0.720883	2.76e-13	1.17e-08	down
maker-HiC_scaffold_10-snap-gene-834.66	0.542845	0.273848	0.229	0.069	-0.986904	2.78e-13	1.18e-08	down
maker-HiC_scaffold_9-snap-gene-14.32	0.931844	0.700424	0.359	0.177	-0.411809	2.91e-13	1.23e-08	down
maker-HiC_scaffold_6-snap-gene-1172.31	0.659656	0.857879	0.318	0.229	0.379009	2.99e-13	1.27e-08	up
maker-HiC_scaffold_7-snap-gene-872.21	0.640428	1.45694	0.294	0.324	1.1857	3.01e-13	1.28e-08	up
maker-HiC_scaffold_11-snap-gene-1505.29	0.517366	0.241457	0.212	0.054	-1.0991	3.06e-13	1.3e-08	down
maker-HiC_scaffold_2-snap-gene-183.32	2.502	1.86949	0.618	0.352	-0.42042	3.17e-13	1.34e-08	down
maker-HiC_scaffold_7-snap-gene-1005.18	0.517274	1.77019	0.218	0.372	1.77471	3.28e-13	1.39e-08	up
maker-HiC_scaffold_7-snap-gene-1929.8	3.05053	1.79965	0.682	0.386	-0.76131	3.29e-13	1.4e-08	down
maker-HiC_scaffold_1-snap-gene-1525.2	1.03086	0.386047	0.312	0.097	-1.41676	3.3e-13	1.4e-08	down
maker-HiC_scaffold_15-snap-gene-67.30	1.52781	2.44132	0.488	0.469	0.676157	3.34e-13	1.42e-08	up
maker-HiC_scaffold_8-snap-gene-670.6	3.73209	1.53042	0.571	0.298	-1.286	3.41e-13	1.45e-08	down
augustus_masked-HiC_scaffold_10-processed-gene-302.35	0.739328	0.294644	0.265	0.079	-1.32694	3.43e-13	1.46e-08	down
augustus_masked-HiC_scaffold_4-processed-gene-1026.45	0.491476	0.0593768	0.141	0.016	-3.04702	3.45e-13	1.47e-08	down
snap_masked-HiC_scaffold_6-processed-gene-853.19	0.898741	0.449567	0.318	0.114	-0.99921	3.54e-13	1.5e-08	down
maker-HiC_scaffold_10-snap-gene-931.55	2.09919	2.72114	0.594	0.498	0.374359	3.63e-13	1.54e-08	up
maker-HiC_scaffold_11-snap-gene-1631.36	1.37556	1.81533	0.494	0.39	0.40019	3.67e-13	1.56e-08	up
maker-HiC_scaffold_10-snap-gene-604.42	1.97957	3.41252	0.518	0.567	0.785622	3.83e-13	1.63e-08	up
snap_masked-HiC_scaffold_15-processed-gene-17.44	1.95479	3.63334	0.453	0.517	0.894247	3.84e-13	1.63e-08	up
maker-HiC_scaffold_2-snap-gene-436.34	1.14716	3.01942	0.329	0.476	1.39613	3.9e-13	1.65e-08	up
maker-HiC_scaffold_12-snap-gene-2004.47	0.86503	0.512753	0.335	0.136	-0.754371	3.91e-13	1.66e-08	down
maker-HiC_scaffold_6-snap-gene-902.9	0.336911	0.23696	0.194	0.059	-0.507548	3.96e-13	1.68e-08	down
maker-HiC_scaffold_14-snap-gene-1244.29	2.44932	3.1964	0.653	0.555	0.384049	3.96e-13	1.68e-08	up
snap_masked-HiC_scaffold_13-processed-gene-160.1	12.5051	7.86707	0.941	0.788	-0.668614	3.98e-13	1.69e-08	down
maker-HiC_scaffold_13-snap-gene-6.34	1.76701	2.49162	0.541	0.48	0.495749	3.98e-13	1.69e-08	up
maker-HiC_scaffold_10-snap-gene-2112.0	1.12694	0.667528	0.376	0.157	-0.755416	4.01e-13	1.7e-08	down
maker-HiC_scaffold_12-snap-gene-1003.0	0.392618	0.119511	0.176	0.034	-1.71514	4.01e-13	1.7e-08	down
maker-HiC_scaffold_10-snap-gene-1728.1	0.154749	1.16064	0.088	0.281	2.90612	4.13e-13	1.75e-08	up
augustus_masked-HiC_scaffold_15-processed-gene-1218.23	0.301956	0.0950783	0.147	0.024	-1.66611	4.2e-13	1.78e-08	down
maker-HiC_scaffold_13-snap-gene-502.10	0.765784	0.241885	0.241	0.06	-1.66221	4.22e-13	1.79e-08	down
maker-HiC_scaffold_11-snap-gene-433.81	0.46948	1.1138	0.253	0.276	1.24618	4.23e-13	1.8e-08	up
maker-HiC_scaffold_6-snap-gene-1033.25	0.740365	0.393962	0.294	0.102	-0.91001	4.29e-13	1.82e-08	down
maker-HiC_scaffold_14-snap-gene-388.26	0.561829	1.30191	0.276	0.309	1.21228	4.31e-13	1.83e-08	up
augustus_masked-HiC_scaffold_2-processed-gene-1781.9	6.25532	4.1222	0.8	0.512	-0.601658	4.31e-13	1.83e-08	down
genemark-HiC_scaffold_11-processed-gene-873.57	1.28038	1.68547	0.471	0.372	0.396558	4.32e-13	1.84e-08	up
maker-HiC_scaffold_5-snap-gene-1781.10	0.439873	0.134147	0.188	0.038	-1.71252	4.34e-13	1.84e-08	down
augustus_masked-HiC_scaffold_3-processed-gene-155.9	0	0.736926	0	0.152	12.8475	4.34e-13	1.85e-08	up
maker-HiC_scaffold_12-snap-gene-296.32	0.348665	0.0590867	0.141	0.017	-2.55891	4.53e-13	1.93e-08	down
augustus_masked-HiC_scaffold_1-processed-gene-895.0	0.930754	0.559061	0.329	0.135	-0.735292	4.59e-13	1.95e-08	down
maker-HiC_scaffold_2-snap-gene-1400.6	0.675078	1.58771	0.3	0.338	1.2337	4.61e-13	1.96e-08	up
maker-HiC_scaffold_12-snap-gene-295.27	0.752119	0.455274	0.265	0.088	-0.724101	4.72e-13	2e-08	down
maker-HiC_scaffold_5-snap-gene-339.0	0.384125	0.243379	0.2	0.061	-0.658152	4.73e-13	2.01e-08	down
maker-HiC_scaffold_15-snap-gene-1016.44	0.280722	0.186537	0.176	0.052	-0.589424	4.74e-13	2.01e-08	down
maker-HiC_scaffold_2-snap-gene-59.39	0.39396	0.0845502	0.153	0.022	-2.21883	4.9e-13	2.08e-08	down
maker-HiC_scaffold_12-snap-gene-1968.52	0.655939	0.981716	0.306	0.215	0.581671	4.97e-13	2.11e-08	up
maker-HiC_scaffold_15-snap-gene-810.17	0.3135	0.0452501	0.141	0.016	-2.78975	5.05e-13	2.15e-08	down
genemark-HiC_scaffold_14-processed-gene-563.5	0.551961	0.173365	0.218	0.051	-1.67018	5.07e-13	2.16e-08	down
augustus_masked-HiC_scaffold_5-processed-gene-279.0	0.330042	0.186087	0.176	0.044	-0.826334	5.11e-13	2.17e-08	down
maker-HiC_scaffold_12-snap-gene-837.24	0.616534	0.27454	0.235	0.067	-1.16687	5.14e-13	2.18e-08	down
augustus_masked-HiC_scaffold_1-processed-gene-771.14	0.354314	1.63072	0.147	0.334	2.20209	5.19e-13	2.2e-08	up
maker-HiC_scaffold_9-snap-gene-1192.3	1.73011	0.907161	0.488	0.23	-0.93136	5.23e-13	2.22e-08	down
genemark-HiC_scaffold_1-processed-gene-196.33	0.473752	0.102917	0.165	0.027	-2.20155	5.33e-13	2.26e-08	down
augustus_masked-HiC_scaffold_3-processed-gene-560.33	3.462	1.44242	0.565	0.283	-1.26305	5.36e-13	2.28e-08	down
augustus_masked-HiC_scaffold_10-processed-gene-392.29	21.213	14.4695	0.982	0.897	-0.551928	5.37e-13	2.28e-08	down
maker-HiC_scaffold_3-snap-gene-1069.27	2.49016	3.73925	0.618	0.595	0.586488	5.4e-13	2.29e-08	up
maker-HiC_scaffold_5-snap-gene-1223.38	2.22788	1.1488	0.559	0.276	-0.955484	5.74e-13	2.44e-08	down
snap_masked-HiC_scaffold_13-processed-gene-1461.9	0.122282	1.53922	0.053	0.249	3.65283	5.76e-13	2.45e-08	up
maker-HiC_scaffold_7-snap-gene-925.21	1.4501	0.650339	0.406	0.165	-1.15676	5.78e-13	2.46e-08	down
maker-HiC_scaffold_14-snap-gene-945.2	1.04796	0.463944	0.341	0.121	-1.17539	5.95e-13	2.52e-08	down
snap_masked-HiC_scaffold_15-processed-gene-997.6	0.205607	0.0336786	0.112	0.009	-2.60641	5.95e-13	2.53e-08	down
maker-HiC_scaffold_2-snap-gene-1794.1	0.391051	0.140495	0.182	0.04	-1.47619	5.96e-13	2.53e-08	down
maker-HiC_scaffold_3-snap-gene-1205.60	0.727019	1.30427	0.335	0.3	0.843095	5.97e-13	2.53e-08	up
maker-HiC_scaffold_4-snap-gene-673.21	2.11147	1.52043	0.576	0.326	-0.473744	6.07e-13	2.58e-08	down
maker-HiC_scaffold_10-snap-gene-104.40	0.3303	0.0703636	0.147	0.02	-2.22926	6.07e-13	2.58e-08	down
maker-HiC_scaffold_15-snap-gene-1355.2	0.263336	0.0665613	0.141	0.02	-1.98253	6.09e-13	2.59e-08	down
snap_masked-HiC_scaffold_10-processed-gene-251.47	0.640256	0.922414	0.306	0.226	0.526697	6.41e-13	2.72e-08	up
augustus_masked-HiC_scaffold_9-processed-gene-179.10	0.275954	1.56105	0.1	0.317	2.49958	6.47e-13	2.75e-08	up
maker-HiC_scaffold_7-snap-gene-1265.0	0.205698	1.30954	0.088	0.295	2.66987	6.72e-13	2.85e-08	up
maker-HiC_scaffold_15-snap-gene-1051.10	0.384039	0.138488	0.176	0.037	-1.47083	6.76e-13	2.87e-08	down
maker-HiC_scaffold_15-snap-gene-8.9	0.395547	0.166232	0.182	0.045	-1.25015	6.91e-13	2.93e-08	down
maker-HiC_scaffold_14-snap-gene-350.7	8.65382	4.66449	0.8	0.559	-0.891605	6.92e-13	2.94e-08	down
maker-HiC_scaffold_10-snap-gene-423.2	0.197351	0.0248746	0.106	0.007	-2.98296	6.92e-13	2.94e-08	down
augustus_masked-HiC_scaffold_4-processed-gene-724.28	1.62643	0.613741	0.371	0.134	-1.40586	7.03e-13	2.99e-08	down
snap_masked-HiC_scaffold_9-processed-gene-1166.31	0.0388531	0.895166	0.006	0.179	4.52251	7.24e-13	3.07e-08	up
maker-HiC_scaffold_1-snap-gene-1719.7	0.277237	0.201375	0.171	0.054	-0.461041	7.54e-13	3.2e-08	down
maker-HiC_scaffold_7-snap-gene-1661.0	0.798607	0.421377	0.288	0.101	-0.922214	7.79e-13	3.31e-08	down
maker-HiC_scaffold_14-snap-gene-1256.3	0.379792	0.142901	0.182	0.039	-1.40956	7.79e-13	3.31e-08	down
maker-HiC_scaffold_10-snap-gene-292.79	7.34207	4.03853	0.835	0.587	-0.86234	8.16e-13	3.46e-08	down
maker-HiC_scaffold_10-snap-gene-330.45	1.54794	0.906954	0.453	0.21	-0.771186	8.3e-13	3.52e-08	down
genemark-scaffold_535_fragment_7-processed-gene-0.23	2.16411	1.43417	0.576	0.316	-0.593527	8.33e-13	3.54e-08	down
maker-HiC_scaffold_4-snap-gene-504.23	0.0216688	0.753464	0.012	0.191	5.1134	8.41e-13	3.57e-08	up
maker-HiC_scaffold_5-snap-gene-134.39	0.260929	0.089209	0.153	0.028	-1.54733	8.43e-13	3.58e-08	down
maker-HiC_scaffold_2-snap-gene-23.39	1.94606	1.13268	0.476	0.23	-0.780766	8.44e-13	3.58e-08	down
maker-HiC_scaffold_2-snap-gene-1756.27	3.28297	4.98432	0.676	0.674	0.602379	8.5e-13	3.61e-08	up
maker-HiC_scaffold_4-snap-gene-446.6	0.627699	0.405811	0.265	0.099	-0.629141	8.81e-13	3.74e-08	down
maker-HiC_scaffold_3-snap-gene-1681.31	0.726531	0.499656	0.318	0.142	-0.54	8.82e-13	3.74e-08	down
maker-HiC_scaffold_14-snap-gene-1415.4	3.32845	2.0332	0.694	0.404	-0.711071	9.02e-13	3.83e-08	down
maker-HiC_scaffold_13-snap-gene-1527.21	0.620862	0.427685	0.271	0.105	-0.537619	9.03e-13	3.83e-08	down
augustus_masked-HiC_scaffold_3-processed-gene-1785.2	0.588379	0.341585	0.271	0.1	-0.784325	9.09e-13	3.86e-08	down
maker-HiC_scaffold_10-snap-gene-1616.8	2.63443	4.09591	0.641	0.617	0.636677	9.4e-13	3.99e-08	up
maker-HiC_scaffold_10-snap-gene-441.16	0.699353	1.0574	0.318	0.254	0.596361	9.63e-13	4.09e-08	up
maker-HiC_scaffold_4-snap-gene-664.23	0.28272	0.106203	0.165	0.034	-1.4117	9.63e-13	4.09e-08	down
maker-HiC_scaffold_3-snap-gene-1562.43	1.13373	2.18495	0.418	0.448	0.946462	9.63e-13	4.09e-08	up
maker-HiC_scaffold_9-snap-gene-1209.10	7.08676	4.32575	0.859	0.605	-0.712161	9.67e-13	4.11e-08	down
genemark-HiC_scaffold_10-processed-gene-262.12	1.39988	2.10183	0.488	0.413	0.586302	9.82e-13	4.17e-08	up
snap_masked-HiC_scaffold_4-processed-gene-401.22	0.541198	0.363947	0.259	0.101	-0.572299	9.86e-13	4.19e-08	down
maker-HiC_scaffold_11-snap-gene-1164.5	0.631805	0.847767	0.312	0.22	0.42413	1e-12	4.25e-08	up
maker-HiC_scaffold_10-snap-gene-120.42	0.275051	0.091817	0.153	0.027	-1.58182	1e-12	4.25e-08	down
maker-HiC_scaffold_13-snap-gene-654.3	1.69353	2.26872	0.529	0.445	0.421828	1.04e-12	4.43e-08	up
maker-HiC_scaffold_13-snap-gene-1267.17	1.33558	0.93887	0.453	0.231	-0.50842	1.06e-12	4.5e-08	down
maker-HiC_scaffold_8-snap-gene-226.32	0.332452	0.0922102	0.135	0.018	-1.84902	1.07e-12	4.54e-08	down
maker-HiC_scaffold_2-snap-gene-908.0	0.94952	0.555215	0.335	0.144	-0.774045	1.11e-12	4.72e-08	down
augustus_masked-HiC_scaffold_1-processed-gene-1301.43	2.04466	4.6708	0.453	0.488	1.19177	1.11e-12	4.73e-08	up
maker-HiC_scaffold_14-snap-gene-160.29	0.228365	0.0624734	0.147	0.023	-1.86835	1.12e-12	4.74e-08	down
maker-HiC_scaffold_9-snap-gene-222.24	0.478975	0.0996551	0.176	0.03	-2.26379	1.13e-12	4.82e-08	down
genemark-HiC_scaffold_7-processed-gene-1206.8	3.07011	5.02877	0.671	0.679	0.711899	1.18e-12	5.02e-08	up
maker-HiC_scaffold_11-snap-gene-1630.32	0.515402	1.37667	0.241	0.293	1.41723	1.19e-12	5.06e-08	up
maker-HiC_scaffold_10-snap-gene-386.38	0.375803	1.18978	0.2	0.274	1.66238	1.2e-12	5.09e-08	up
maker-HiC_scaffold_14-snap-gene-1084.28	0.601253	0.364802	0.265	0.097	-0.720703	1.23e-12	5.22e-08	down
maker-HiC_scaffold_4-snap-gene-198.2	0.393414	0.137853	0.182	0.039	-1.51224	1.25e-12	5.29e-08	down
maker-HiC_scaffold_12-snap-gene-128.3	8.45131	4.53982	0.671	0.38	-0.896527	1.29e-12	5.48e-08	down
maker-HiC_scaffold_5-snap-gene-1767.49	0.354534	1.5828	0.147	0.306	2.15817	1.31e-12	5.57e-08	up
augustus_masked-HiC_scaffold_11-processed-gene-1695.20	7.92433	4.84657	0.876	0.665	-0.709314	1.32e-12	5.62e-08	down
maker-HiC_scaffold_10-snap-gene-1618.2	0.807511	0.513103	0.312	0.127	-0.654131	1.38e-12	5.87e-08	down
augustus_masked-HiC_scaffold_15-processed-gene-357.42	0.372874	0.0762632	0.153	0.022	-2.28813	1.39e-12	5.88e-08	down
maker-HiC_scaffold_8-snap-gene-948.24	0.461346	1.59525	0.194	0.349	1.78964	1.39e-12	5.89e-08	up
augustus_masked-HiC_scaffold_8-processed-gene-323.28	7.36159	4.09086	0.8	0.537	-0.847597	1.39e-12	5.92e-08	down
maker-HiC_scaffold_1-snap-gene-1606.17	0.899	1.56898	0.382	0.345	0.803364	1.4e-12	5.95e-08	up
maker-HiC_scaffold_3-snap-gene-16.21	1.04744	2.16574	0.376	0.437	1.04791	1.43e-12	6.08e-08	up
maker-HiC_scaffold_6-snap-gene-255.24	0.52629	0.218425	0.206	0.052	-1.26833	1.55e-12	6.59e-08	down
maker-HiC_scaffold_12-snap-gene-2055.1	1.88901	3.39257	0.512	0.556	0.844715	1.59e-12	6.76e-08	up
maker-HiC_scaffold_3-snap-gene-1760.30	1.67021	3.36585	0.459	0.459	1.0109	1.62e-12	6.9e-08	up
snap_masked-HiC_scaffold_7-processed-gene-274.27	0.253675	0.0286235	0.106	0.007	-3.14325	1.64e-12	6.95e-08	down
maker-HiC_scaffold_9-snap-gene-891.21	0.812655	1.4168	0.329	0.284	0.801847	1.66e-12	7.05e-08	up
maker-HiC_scaffold_12-snap-gene-1815.12	2.27557	3.1666	0.582	0.511	0.476691	1.66e-12	7.06e-08	up
maker-HiC_scaffold_7-snap-gene-951.6	1.29451	2.86739	0.406	0.518	1.14727	1.69e-12	7.16e-08	up
maker-HiC_scaffold_6-snap-gene-1330.2	0.265824	0.604892	0.182	0.16	1.1859	1.69e-12	7.19e-08	up
maker-HiC_scaffold_10-snap-gene-1355.2	0.677978	1.198	0.306	0.264	0.821222	1.69e-12	7.2e-08	up
augustus_masked-HiC_scaffold_15-processed-gene-243.21	0.589462	0.843685	0.282	0.205	0.517231	1.72e-12	7.29e-08	up
maker-HiC_scaffold_11-snap-gene-1564.2	0.680002	1.78452	0.276	0.363	1.39179	1.72e-12	7.3e-08	up
maker-HiC_scaffold_3-snap-gene-811.45	0.177056	0.0346768	0.106	0.009	-2.34882	1.78e-12	7.57e-08	down
maker-HiC_scaffold_3-snap-gene-1788.30	3.57555	2.07936	0.671	0.381	-0.781992	1.79e-12	7.58e-08	down
maker-HiC_scaffold_13-snap-gene-1020.38	0.706115	0.181674	0.218	0.049	-1.95796	1.79e-12	7.58e-08	down
maker-HiC_scaffold_13-snap-gene-574.40	0.421784	0.164037	0.176	0.038	-1.36194	1.79e-12	7.6e-08	down
augustus_masked-HiC_scaffold_12-processed-gene-117.17	0.403586	0.171109	0.188	0.046	-1.23748	1.82e-12	7.74e-08	down
snap_masked-HiC_scaffold_7-processed-gene-54.8	0.315007	0.0668675	0.147	0.021	-2.23431	1.88e-12	7.99e-08	down
maker-HiC_scaffold_10-snap-gene-1354.4	0.12539	0.0459478	0.106	0.011	-1.44637	1.93e-12	8.2e-08	down
maker-HiC_scaffold_14-snap-gene-406.23	0.627998	0.474121	0.3	0.138	-0.405429	1.97e-12	8.35e-08	down
maker-HiC_scaffold_8-snap-gene-85.31	0.388992	0.15334	0.176	0.041	-1.34243	2.01e-12	8.54e-08	down
maker-HiC_scaffold_1-snap-gene-2034.2	1.20297	2.30327	0.406	0.448	0.937022	2.01e-12	8.56e-08	up
augustus_masked-HiC_scaffold_8-processed-gene-506.47	4.30392	6.35091	0.747	0.738	0.561303	2.03e-12	8.61e-08	up
maker-HiC_scaffold_12-snap-gene-935.25	0.349249	0.233032	0.188	0.06	-0.583525	2.05e-12	8.71e-08	down
snap_masked-HiC_scaffold_7-processed-gene-114.17	0.545825	0.207986	0.218	0.056	-1.39152	2.07e-12	8.77e-08	down
maker-HiC_scaffold_1-snap-gene-2149.34	0.684482	1.01436	0.318	0.242	0.567415	2.07e-12	8.78e-08	up
genemark-HiC_scaffold_14-processed-gene-640.42	4.52559	1.85524	0.618	0.346	-1.28646	2.08e-12	8.85e-08	down
maker-HiC_scaffold_8-snap-gene-1253.34	0.730604	0.459518	0.306	0.129	-0.668852	2.1e-12	8.91e-08	down
maker-HiC_scaffold_6-snap-gene-1079.38	1.38438	0.854919	0.429	0.208	-0.695321	2.14e-12	9.08e-08	down
maker-HiC_scaffold_10-snap-gene-1631.26	0.661904	1.86964	0.224	0.372	1.49792	2.18e-12	9.27e-08	up
maker-HiC_scaffold_6-snap-gene-189.4	3.59004	2.473	0.712	0.431	-0.537717	2.18e-12	9.27e-08	down
maker-HiC_scaffold_13-snap-gene-1304.23	0.904801	1.38212	0.376	0.319	0.611155	2.25e-12	9.57e-08	up
maker-HiC_scaffold_2-snap-gene-19.52	1.76965	2.86985	0.512	0.51	0.697482	2.31e-12	9.8e-08	up
maker-HiC_scaffold_13-snap-gene-1826.23	2.79106	3.68373	0.671	0.581	0.400344	2.35e-12	9.97e-08	up
maker-HiC_scaffold_9-snap-gene-335.22	1.48879	0.761034	0.412	0.175	-0.968015	2.35e-12	9.98e-08	down
augustus_masked-HiC_scaffold_15-processed-gene-789.0	1.24459	2.52903	0.4	0.459	1.02285	2.36e-12	1e-07	up
maker-HiC_scaffold_14-snap-gene-487.6	0.511639	0.826252	0.265	0.19	0.691348	2.38e-12	1.01e-07	up
maker-HiC_scaffold_15-snap-gene-975.20	0.512488	0.28611	0.229	0.072	-0.840728	2.41e-12	1.02e-07	down
maker-HiC_scaffold_5-snap-gene-1549.1	0.164546	0.103901	0.129	0.027	-0.662779	2.48e-12	1.06e-07	down
maker-HiC_scaffold_12-snap-gene-14.39	1.02713	1.58159	0.376	0.283	0.622706	2.52e-12	1.07e-07	up
maker-HiC_scaffold_5-snap-gene-331.15	9.31059	6.48604	0.953	0.762	-0.521528	2.56e-12	1.09e-07	down
maker-HiC_scaffold_3-snap-gene-704.6	0.993511	1.51335	0.406	0.338	0.607089	2.63e-12	1.12e-07	up
maker-HiC_scaffold_11-snap-gene-696.72	0.450684	0.103176	0.153	0.024	-2.12593	2.63e-12	1.12e-07	down
maker-HiC_scaffold_2-snap-gene-1791.1	0.0420217	0.868168	0.012	0.189	4.3655	2.63e-12	1.12e-07	up
augustus_masked-HiC_scaffold_10-processed-gene-1964.23	6.48941	4.23097	0.876	0.619	-0.617085	2.65e-12	1.12e-07	down
augustus_masked-HiC_scaffold_11-processed-gene-1236.1	0.632503	0.296304	0.229	0.065	-1.09374	2.66e-12	1.13e-07	down
maker-HiC_scaffold_2-snap-gene-1276.26	2.30658	1.49902	0.535	0.29	-0.621704	2.68e-12	1.14e-07	down
maker-HiC_scaffold_2-snap-gene-1764.33	0.799862	2.29387	0.253	0.443	1.51984	2.71e-12	1.15e-07	up
maker-HiC_scaffold_12-snap-gene-1694.7	0.286237	0.111263	0.159	0.032	-1.36244	2.72e-12	1.15e-07	down
snap_masked-HiC_scaffold_13-processed-gene-775.15	0.44494	0.151993	0.171	0.035	-1.54898	2.74e-12	1.16e-07	down
maker-HiC_scaffold_10-snap-gene-1925.33	3.96367	2.64716	0.735	0.455	-0.582376	2.77e-12	1.18e-07	down
augustus_masked-HiC_scaffold_1-processed-gene-518.18	1.60511	1.18709	0.506	0.279	-0.435208	2.77e-12	1.18e-07	down
maker-HiC_scaffold_7-snap-gene-892.15	0.717046	0.548645	0.306	0.145	-0.386131	2.87e-12	1.22e-07	down
maker-HiC_scaffold_1-snap-gene-1942.50	0.99336	0.581403	0.359	0.155	-0.772674	2.89e-12	1.23e-07	down
maker-HiC_scaffold_5-snap-gene-529.32	0.542457	0.179676	0.194	0.044	-1.59357	2.89e-12	1.23e-07	down
maker-HiC_scaffold_13-snap-gene-1720.18	0.807084	1.24754	0.359	0.287	0.628228	3e-12	1.28e-07	up
augustus_masked-HiC_scaffold_3-processed-gene-1268.23	0.365529	1.51264	0.165	0.292	2.04871	3.01e-12	1.28e-07	up
maker-HiC_scaffold_7-snap-gene-1023.19	2.18056	1.52876	0.541	0.292	-0.51231	3.01e-12	1.28e-07	down
snap_masked-HiC_scaffold_13-processed-gene-1206.16	0.479659	0.157528	0.206	0.048	-1.60579	3.05e-12	1.3e-07	down
snap_masked-HiC_scaffold_4-processed-gene-217.30	0.4491	0.320318	0.229	0.086	-0.487402	3.08e-12	1.31e-07	down
maker-HiC_scaffold_4-snap-gene-459.5	0.249235	1.5418	0.088	0.3	2.62855	3.09e-12	1.31e-07	up
maker-HiC_scaffold_10-snap-gene-1475.14	4.0456	2.49773	0.665	0.383	-0.695713	3.09e-12	1.31e-07	down
maker-HiC_scaffold_15-snap-gene-464.22	0.224942	0.0892509	0.135	0.024	-1.33264	3.12e-12	1.32e-07	down
maker-HiC_scaffold_15-snap-gene-624.9	0.483682	0.179445	0.206	0.051	-1.43002	3.14e-12	1.33e-07	down
maker-HiC_scaffold_7-snap-gene-1810.19	0.330749	0.113584	0.153	0.027	-1.54115	3.14e-12	1.33e-07	down
maker-HiC_scaffold_7-snap-gene-1971.8	0.503138	0.209022	0.224	0.063	-1.2669	3.17e-12	1.34e-07	down
maker-HiC_scaffold_4-snap-gene-320.5	1.32174	2.03465	0.453	0.411	0.622297	3.2e-12	1.36e-07	up
maker-HiC_scaffold_3-snap-gene-56.46	0.498274	1.02507	0.241	0.242	1.04056	3.2e-12	1.36e-07	up
snap_masked-HiC_scaffold_4-processed-gene-1681.17	3.62331	6.29778	0.618	0.709	0.797516	3.22e-12	1.37e-07	up
augustus_masked-HiC_scaffold_15-processed-gene-433.14	0.0970831	1.00868	0.053	0.232	3.37576	3.23e-12	1.37e-07	up
maker-HiC_scaffold_1-snap-gene-1232.27	0.945638	1.91106	0.376	0.395	1.01493	3.25e-12	1.38e-07	up
augustus_masked-HiC_scaffold_12-processed-gene-605.21	1.09066	2.15832	0.365	0.421	0.984642	3.33e-12	1.41e-07	up
maker-HiC_scaffold_9-snap-gene-639.4	0.252159	0.0607293	0.129	0.017	-2.05207	3.39e-12	1.44e-07	down
maker-HiC_scaffold_5-snap-gene-1077.49	1.20618	2.18614	0.424	0.445	0.857883	3.4e-12	1.44e-07	up
maker-HiC_scaffold_6-snap-gene-742.36	0.962545	2.19029	0.318	0.425	1.18611	3.42e-12	1.45e-07	up
maker-HiC_scaffold_8-snap-gene-137.26	3.35366	1.84252	0.659	0.375	-0.86402	3.45e-12	1.46e-07	down
maker-HiC_scaffold_12-snap-gene-436.17	0.66116	0.40757	0.276	0.106	-0.697816	3.45e-12	1.47e-07	down
maker-HiC_scaffold_3-snap-gene-1039.17	0.626696	0.458519	0.271	0.117	-0.4507	3.51e-12	1.49e-07	down
snap_masked-HiC_scaffold_5-processed-gene-326.23	0.408137	0.137017	0.182	0.039	-1.574	3.52e-12	1.5e-07	down
augustus_masked-HiC_scaffold_5-processed-gene-717.47	1.33052	0.920853	0.429	0.221	-0.530896	3.58e-12	1.52e-07	down
maker-HiC_scaffold_14-snap-gene-873.30	0.57751	1.13282	0.288	0.282	0.971879	3.6e-12	1.53e-07	up
maker-HiC_scaffold_10-snap-gene-330.48	0.300704	0.0864698	0.153	0.027	-1.79689	3.68e-12	1.56e-07	down
maker-HiC_scaffold_14-snap-gene-967.26	0.368946	0.0727211	0.159	0.025	-2.34137	3.89e-12	1.65e-07	down
maker-HiC_scaffold_7-snap-gene-783.10	0.624364	0.406617	0.282	0.117	-0.618592	4.08e-12	1.73e-07	down
augustus_masked-HiC_scaffold_3-processed-gene-138.39	1.37525	0.768583	0.4	0.176	-0.839337	4.12e-12	1.75e-07	down
maker-HiC_scaffold_7-snap-gene-1207.50	0.593488	0.856673	0.294	0.219	0.529452	4.13e-12	1.75e-07	up
maker-HiC_scaffold_14-snap-gene-740.10	1.2407	0.130167	0.165	0.032	-3.25173	4.17e-12	1.77e-07	down
maker-HiC_scaffold_12-snap-gene-141.9	0.434971	0.269319	0.212	0.069	-0.691398	4.19e-12	1.78e-07	down
maker-HiC_scaffold_11-snap-gene-215.6	0.524753	1.89114	0.129	0.366	1.84935	4.3e-12	1.83e-07	up
maker-HiC_scaffold_13-snap-gene-1133.0	0.335532	0.0706891	0.147	0.022	-2.24528	4.33e-12	1.84e-07	down
maker-HiC_scaffold_12-snap-gene-348.43	6.06729	7.91213	0.882	0.802	0.383008	4.43e-12	1.88e-07	up
maker-HiC_scaffold_6-snap-gene-1087.24	0.93033	2.62409	0.306	0.375	1.4959	4.45e-12	1.89e-07	up
snap_masked-HiC_scaffold_4-processed-gene-43.9	0.814223	0.307952	0.282	0.09	-1.40243	4.49e-12	1.91e-07	down
maker-HiC_scaffold_9-snap-gene-840.16	4.05821	2.24282	0.718	0.442	-0.855505	4.57e-12	1.94e-07	down
snap_masked-HiC_scaffold_7-processed-gene-21.14	6.69946	9.72454	0.765	0.743	0.537578	4.63e-12	1.96e-07	up
maker-HiC_scaffold_14-snap-gene-1221.24	1.45798	2.39903	0.471	0.436	0.718438	4.67e-12	1.98e-07	up
maker-HiC_scaffold_10-snap-gene-2071.64	5.39698	3.45747	0.812	0.541	-0.64242	4.73e-12	2.01e-07	down
augustus_masked-HiC_scaffold_1-processed-gene-402.11	0.893896	2.00133	0.341	0.406	1.16269	4.8e-12	2.04e-07	up
maker-HiC_scaffold_13-snap-gene-1832.16	0.678071	0.287998	0.235	0.067	-1.23509	4.88e-12	2.07e-07	down
maker-HiC_scaffold_13-snap-gene-1771.37	3.36684	6.63703	0.606	0.673	0.97912	4.88e-12	2.07e-07	up
snap_masked-HiC_scaffold_8-processed-gene-522.17	0.806841	0.258643	0.271	0.078	-1.64094	4.91e-12	2.09e-07	down
augustus_masked-HiC_scaffold_12-processed-gene-1691.37	0.630793	0.262374	0.247	0.076	-1.26522	5.01e-12	2.13e-07	down
maker-HiC_scaffold_15-snap-gene-145.1	1.53146	1.01959	0.441	0.218	-0.586868	5.07e-12	2.15e-07	down
maker-HiC_scaffold_4-snap-gene-84.31	0.402326	0.183615	0.188	0.048	-1.13125	5.24e-12	2.23e-07	down
maker-HiC_scaffold_8-snap-gene-778.7	0.715803	1.1376	0.306	0.241	0.668291	5.35e-12	2.27e-07	up
maker-HiC_scaffold_12-snap-gene-345.1	1.57006	0.719306	0.335	0.127	-1.12604	5.42e-12	2.3e-07	down
augustus_masked-HiC_scaffold_13-processed-gene-857.6	0.293444	0.102341	0.147	0.027	-1.51878	5.46e-12	2.32e-07	down
maker-HiC_scaffold_14-snap-gene-980.15	0.198679	0.1278	0.135	0.034	-0.63615	5.46e-12	2.32e-07	down
maker-HiC_scaffold_11-snap-gene-1580.17	0	0.60014	0	0.138	12.5513	5.47e-12	2.32e-07	up
maker-HiC_scaffold_2-snap-gene-1594.3	2.00614	4.10831	0.453	0.583	1.03409	5.49e-12	2.33e-07	up
maker-HiC_scaffold_11-snap-gene-1772.32	0.617907	1.47026	0.271	0.345	1.25047	5.63e-12	2.39e-07	up
maker-HiC_scaffold_15-snap-gene-586.18	1.42492	0.855216	0.441	0.212	-0.736454	5.71e-12	2.42e-07	down
maker-HiC_scaffold_2-snap-gene-1653.21	0.389456	1.13079	0.2	0.26	1.53755	5.75e-12	2.44e-07	up
snap_masked-HiC_scaffold_13-processed-gene-1837.15	1.19288	0.576528	0.376	0.153	-1.04885	5.77e-12	2.45e-07	down
maker-HiC_scaffold_4-snap-gene-1231.40	1.35159	2.23806	0.406	0.418	0.727548	5.77e-12	2.45e-07	up
snap_masked-HiC_scaffold_13-processed-gene-1188.19	0.418435	0.618401	0.235	0.156	0.563426	5.96e-12	2.53e-07	up
maker-HiC_scaffold_1-snap-gene-1780.25	0.404699	0.145972	0.188	0.042	-1.47052	5.99e-12	2.55e-07	down
maker-HiC_scaffold_3-snap-gene-241.0	0.431117	1.74728	0.171	0.358	2.01871	6.07e-12	2.58e-07	up
maker-HiC_scaffold_15-snap-gene-1067.7	0.62328	0.170667	0.206	0.047	-1.86809	6.09e-12	2.59e-07	down
augustus_masked-HiC_scaffold_1-processed-gene-2171.34	3.02459	3.98746	0.682	0.61	0.398716	6.18e-12	2.62e-07	up
maker-HiC_scaffold_3-snap-gene-43.17	0.240906	0.0469671	0.124	0.014	-2.35628	6.28e-12	2.67e-07	down
genemark-scaffold_1280_fragment_3-processed-gene-0.5	0.334126	1.56543	0.147	0.316	2.22776	6.4e-12	2.72e-07	up
augustus_masked-HiC_scaffold_12-processed-gene-1539.24	0.735807	0.459144	0.306	0.127	-0.680264	6.43e-12	2.73e-07	down
maker-HiC_scaffold_6-snap-gene-672.21	0.303396	1.25259	0.153	0.266	2.04528	6.47e-12	2.75e-07	up
maker-HiC_scaffold_9-snap-gene-313.3	0.152194	1.20151	0.059	0.256	2.98004	6.54e-12	2.78e-07	up
maker-HiC_scaffold_10-snap-gene-43.29	0.457175	0.844255	0.247	0.221	0.884788	6.59e-12	2.8e-07	up
augustus_masked-HiC_scaffold_8-processed-gene-1021.0	2.72828	4.89331	0.612	0.607	0.842796	6.82e-12	2.9e-07	up
augustus_masked-HiC_scaffold_6-processed-gene-778.20	0.845976	0.455478	0.306	0.115	-0.893087	6.84e-12	2.91e-07	down
maker-HiC_scaffold_15-snap-gene-390.2	1.35936	0.730138	0.4	0.174	-0.896596	6.89e-12	2.93e-07	down
maker-HiC_scaffold_12-snap-gene-879.25	2.60742	1.03831	0.488	0.227	-1.32831	6.89e-12	2.93e-07	down
snap_masked-HiC_scaffold_11-processed-gene-1716.8	0.283501	0.128478	0.153	0.033	-1.14122	6.89e-12	2.93e-07	down
maker-HiC_scaffold_9-snap-gene-1198.20	0.813782	0.603335	0.324	0.152	-0.431621	6.91e-12	2.94e-07	down
maker-HiC_scaffold_8-snap-gene-687.34	0.893491	0.167267	0.194	0.039	-2.4166	7.2e-12	3.06e-07	down
maker-HiC_scaffold_5-snap-gene-190.35	0.557468	1.80287	0.206	0.347	1.69316	7.28e-12	3.09e-07	up
snap_masked-HiC_scaffold_11-processed-gene-35.30	0.557578	1.69221	0.224	0.357	1.60149	7.44e-12	3.16e-07	up
maker-HiC_scaffold_10-snap-gene-1145.29	1.37889	0.913942	0.435	0.216	-0.59328	7.82e-12	3.32e-07	down
maker-HiC_scaffold_10-snap-gene-1391.34	0.374996	0.13661	0.171	0.035	-1.45614	7.84e-12	3.33e-07	down
augustus_masked-HiC_scaffold_9-processed-gene-1061.6	0.509895	0.184858	0.2	0.05	-1.46329	7.93e-12	3.37e-07	down
maker-HiC_scaffold_12-snap-gene-94.19	0.226875	1.23439	0.071	0.276	2.44331	7.93e-12	3.37e-07	up
augustus_masked-HiC_scaffold_15-processed-gene-32.30	0.314692	1.71699	0.147	0.303	2.4475	7.98e-12	3.39e-07	up
maker-HiC_scaffold_14-snap-gene-940.40	0.778572	0.598463	0.294	0.129	-0.379513	8.12e-12	3.45e-07	down
maker-HiC_scaffold_11-snap-gene-977.9	0.540867	0.187534	0.224	0.061	-1.52762	8.18e-12	3.47e-07	down
maker-HiC_scaffold_9-snap-gene-1075.0	0.633484	0.195902	0.224	0.056	-1.69267	8.25e-12	3.5e-07	down
snap_masked-HiC_scaffold_3-processed-gene-59.14	0.553966	0.343147	0.241	0.088	-0.690809	8.26e-12	3.51e-07	down
snap_masked-HiC_scaffold_7-processed-gene-962.26	1.24353	2.53547	0.365	0.468	1.02776	8.4e-12	3.57e-07	up
maker-HiC_scaffold_7-snap-gene-1446.56	0.970043	1.37467	0.371	0.307	0.50292	8.46e-12	3.59e-07	up
maker-HiC_scaffold_1-snap-gene-664.0	0.30866	0.181415	0.176	0.051	-0.766397	8.5e-12	3.61e-07	down
maker-HiC_scaffold_8-snap-gene-46.0	0.677933	0.0905032	0.165	0.027	-2.90372	8.78e-12	3.73e-07	down
maker-HiC_scaffold_13-snap-gene-1475.19	0.447522	1.46084	0.2	0.31	1.70655	8.82e-12	3.75e-07	up
genemark-HiC_scaffold_10-processed-gene-2085.31	1.78145	1.26784	0.388	0.17	-0.490648	9.07e-12	3.85e-07	down
augustus_masked-HiC_scaffold_8-processed-gene-36.31	1.42045	2.61475	0.441	0.483	0.880279	9.3e-12	3.95e-07	up
snap_masked-HiC_scaffold_9-processed-gene-240.12	0.111954	0.926603	0.029	0.218	3.04791	9.62e-12	4.09e-07	up
augustus_masked-HiC_scaffold_1-processed-gene-1115.4	0.516709	1.43735	0.241	0.317	1.47581	9.99e-12	4.24e-07	up
maker-HiC_scaffold_2-snap-gene-26.7	0.892906	1.72722	0.347	0.368	0.951798	1e-11	4.25e-07	up
maker-HiC_scaffold_6-snap-gene-1121.5	0.630081	0.812178	0.3	0.197	0.366209	1e-11	4.26e-07	up
snap_masked-HiC_scaffold_5-processed-gene-275.12	0.944297	0.600898	0.341	0.151	-0.652033	1.01e-11	4.28e-07	down
maker-HiC_scaffold_5-snap-gene-339.6	0.766095	1.92361	0.294	0.375	1.32811	1.04e-11	4.4e-07	up
maker-HiC_scaffold_3-snap-gene-1409.27	0.942894	0.657123	0.347	0.174	-0.520866	1.07e-11	4.54e-07	down
augustus_masked-HiC_scaffold_12-processed-gene-437.52	6.26482	2.99524	0.694	0.494	-1.06457	1.08e-11	4.6e-07	down
snap_masked-HiC_scaffold_3-processed-gene-1893.36	1.78432	0.842959	0.424	0.189	-1.08175	1.1e-11	4.66e-07	down
genemark-HiC_scaffold_14-processed-gene-646.15	0.517704	1.06433	0.247	0.255	1.0396	1.11e-11	4.71e-07	up
maker-HiC_scaffold_14-snap-gene-111.61	0.459387	0.307009	0.241	0.095	-0.581275	1.11e-11	4.72e-07	down
maker-HiC_scaffold_11-snap-gene-1328.6	0.360612	0.167181	0.176	0.045	-1.10858	1.11e-11	4.73e-07	down
augustus_masked-HiC_scaffold_7-processed-gene-446.23	2.28509	1.49028	0.6	0.332	-0.61663	1.12e-11	4.74e-07	down
augustus_masked-HiC_scaffold_8-processed-gene-613.14	0.95933	1.24105	0.382	0.283	0.371428	1.12e-11	4.76e-07	up
maker-HiC_scaffold_2-snap-gene-1736.29	2.14049	1.6092	0.582	0.338	-0.411576	1.12e-11	4.77e-07	down
maker-HiC_scaffold_5-snap-gene-114.27	3.4491	2.37402	0.706	0.443	-0.538868	1.13e-11	4.8e-07	down
maker-HiC_scaffold_12-snap-gene-1230.0	0.74359	1.05467	0.324	0.251	0.504158	1.15e-11	4.88e-07	up
maker-HiC_scaffold_3-snap-gene-1881.0	0.979741	1.45942	0.376	0.324	0.574877	1.16e-11	4.92e-07	up
snap_masked-HiC_scaffold_5-processed-gene-172.14	0.843457	0.269215	0.235	0.064	-1.64719	1.17e-11	4.98e-07	down
snap_masked-HiC_scaffold_3-processed-gene-84.6	0.502553	0.769092	0.265	0.187	0.61378	1.17e-11	4.99e-07	up
maker-HiC_scaffold_2-snap-gene-195.15	0.519177	0.357021	0.247	0.102	-0.54009	1.19e-11	5.07e-07	down
maker-HiC_scaffold_7-snap-gene-1427.5	1.1344	2.12391	0.4	0.427	0.904736	1.2e-11	5.1e-07	up
maker-HiC_scaffold_12-snap-gene-302.41	1.01022	0.605397	0.359	0.16	-0.738621	1.2e-11	5.1e-07	down
maker-HiC_scaffold_15-snap-gene-1118.0	0.392357	0.255105	0.2	0.066	-0.620881	1.23e-11	5.22e-07	down
maker-HiC_scaffold_5-snap-gene-1304.22	2.26779	1.52906	0.476	0.254	-0.568614	1.23e-11	5.22e-07	down
maker-HiC_scaffold_11-snap-gene-876.57	0.503139	1.06395	0.259	0.268	1.08025	1.27e-11	5.39e-07	up
maker-HiC_scaffold_14-snap-gene-226.6	0.00614537	0.680667	0.006	0.158	6.76823	1.27e-11	5.39e-07	up
maker-HiC_scaffold_14-snap-gene-1206.36	0.431887	1.04804	0.224	0.262	1.27877	1.3e-11	5.52e-07	up
maker-HiC_scaffold_12-snap-gene-1392.7	0.207478	0.107128	0.129	0.024	-0.952968	1.32e-11	5.62e-07	down
maker-HiC_scaffold_12-snap-gene-1352.23	8.82218	5.25164	0.829	0.61	-0.748357	1.33e-11	5.67e-07	down
maker-HiC_scaffold_10-snap-gene-131.20	0.562007	1.01579	0.271	0.243	0.853827	1.35e-11	5.73e-07	up
maker-HiC_scaffold_11-snap-gene-1745.1	0.221462	1.17671	0.118	0.274	2.4091	1.35e-11	5.74e-07	up
maker-HiC_scaffold_7-snap-gene-794.18	1.08626	1.46664	0.418	0.327	0.433112	1.36e-11	5.79e-07	up
augustus_masked-HiC_scaffold_11-processed-gene-1169.31	2.20222	1.21573	0.541	0.277	-0.857083	1.37e-11	5.84e-07	down
augustus_masked-HiC_scaffold_1-processed-gene-88.16	0.626607	0.901969	0.294	0.215	0.525446	1.39e-11	5.91e-07	up
maker-HiC_scaffold_1-snap-gene-1873.32	0.425322	0.219453	0.2	0.065	-0.954324	1.4e-11	5.93e-07	down
maker-HiC_scaffold_14-snap-gene-1198.0	1.25809	1.88351	0.435	0.407	0.58215	1.42e-11	6.03e-07	up
snap_masked-HiC_scaffold_15-processed-gene-223.35	0.818833	1.26721	0.341	0.273	0.629947	1.45e-11	6.14e-07	up
genemark-scaffold_2426-processed-gene-0.0	0.678322	0.244888	0.247	0.072	-1.46947	1.48e-11	6.28e-07	down
maker-HiC_scaffold_2-snap-gene-541.30	0.564143	0.334364	0.235	0.085	-0.754463	1.48e-11	6.29e-07	down
snap_masked-HiC_scaffold_2-processed-gene-1552.26	0.36624	0.277984	0.188	0.068	-0.39766	1.48e-11	6.3e-07	down
augustus_masked-HiC_scaffold_10-processed-gene-2001.25	0.589429	1.43547	0.265	0.311	1.28399	1.49e-11	6.31e-07	up
maker-HiC_scaffold_13-snap-gene-133.4	0.930708	0.691067	0.347	0.176	-0.429448	1.5e-11	6.38e-07	down
maker-HiC_scaffold_10-snap-gene-370.5	5.00431	9.72861	0.512	0.649	0.959047	1.5e-11	6.38e-07	up
maker-HiC_scaffold_3-snap-gene-6.3	0.978707	1.5506	0.382	0.317	0.66382	1.5e-11	6.38e-07	up
maker-HiC_scaffold_1-snap-gene-1931.31	0.710223	0.49285	0.306	0.135	-0.527035	1.51e-11	6.41e-07	down
maker-HiC_scaffold_5-snap-gene-663.19	0.465959	0.349722	0.235	0.105	-0.41389	1.52e-11	6.43e-07	down
maker-HiC_scaffold_13-snap-gene-1610.33	0.378512	1.19517	0.194	0.282	1.65854	1.53e-11	6.5e-07	up
maker-HiC_scaffold_4-snap-gene-45.6	0.864911	1.5032	0.359	0.347	0.797342	1.53e-11	6.51e-07	up
maker-HiC_scaffold_3-snap-gene-1400.35	1.84998	1.3058	0.512	0.278	-0.502543	1.56e-11	6.64e-07	down
maker-HiC_scaffold_4-snap-gene-1365.0	0.315232	0.166671	0.171	0.047	-0.919004	1.59e-11	6.75e-07	down
snap_masked-HiC_scaffold_4-processed-gene-736.31	0.030544	0.825346	0.024	0.181	4.75149	1.6e-11	6.81e-07	up
maker-HiC_scaffold_11-snap-gene-918.8	0.489452	1.46465	0.212	0.322	1.58112	1.62e-11	6.88e-07	up
maker-HiC_scaffold_10-snap-gene-1974.1	0.701945	1.4548	0.306	0.32	1.05128	1.62e-11	6.9e-07	up
maker-HiC_scaffold_8-snap-gene-664.20	0.803229	0.570548	0.324	0.152	-0.49339	1.64e-11	6.97e-07	down
maker-HiC_scaffold_14-snap-gene-423.25	0.131802	1.05012	0.065	0.245	2.99315	1.66e-11	7.06e-07	up
snap_masked-HiC_scaffold_9-processed-gene-49.32	3.32807	2.15588	0.706	0.433	-0.626387	1.67e-11	7.09e-07	down
maker-HiC_scaffold_12-snap-gene-2031.3	1.78305	1.19491	0.512	0.276	-0.577403	1.68e-11	7.15e-07	down
maker-HiC_scaffold_7-snap-gene-2030.17	1.79441	2.47047	0.494	0.422	0.461257	1.7e-11	7.21e-07	up
maker-HiC_scaffold_1-snap-gene-785.34	4.77909	3.62002	0.771	0.516	-0.400729	1.7e-11	7.24e-07	down
snap_masked-HiC_scaffold_10-processed-gene-1535.11	0.256342	1.26358	0.129	0.252	2.30093	1.72e-11	7.29e-07	up
maker-HiC_scaffold_11-snap-gene-302.6	1.02716	0.477889	0.276	0.094	-1.10375	1.77e-11	7.5e-07	down
snap_masked-HiC_scaffold_8-processed-gene-243.13	2.32895	1.31474	0.588	0.318	-0.824856	1.77e-11	7.53e-07	down
maker-HiC_scaffold_15-snap-gene-249.11	1.5859	2.33723	0.506	0.459	0.559474	1.78e-11	7.55e-07	up
maker-HiC_scaffold_10-snap-gene-1545.3	0.0811475	0.981673	0.035	0.218	3.59499	1.79e-11	7.61e-07	up
maker-HiC_scaffold_7-snap-gene-1020.25	0.319965	1.51888	0.106	0.314	2.24667	1.82e-11	7.72e-07	up
maker-HiC_scaffold_6-snap-gene-1421.25	1.29035	0.977817	0.429	0.241	-0.400091	1.82e-11	7.73e-07	down
maker-HiC_scaffold_2-snap-gene-111.28	0.662569	0.952073	0.318	0.245	0.522935	1.83e-11	7.77e-07	up
maker-HiC_scaffold_3-snap-gene-1314.1	0.267746	0.0197558	0.106	0.008	-3.75377	1.84e-11	7.82e-07	down
maker-HiC_scaffold_12-snap-gene-177.42	0.080214	0.793715	0.065	0.203	3.30508	1.85e-11	7.84e-07	up
maker-HiC_scaffold_13-snap-gene-1236.10	0.324401	1.16352	0.171	0.245	1.84232	1.85e-11	7.87e-07	up
maker-HiC_scaffold_15-snap-gene-1448.1	0.603022	0.437728	0.265	0.114	-0.462087	1.89e-11	8.03e-07	down
maker-HiC_scaffold_10-snap-gene-1916.2	0.266117	0.137056	0.147	0.034	-0.956782	1.91e-11	8.1e-07	down
maker-HiC_scaffold_1-snap-gene-62.12	0.0169423	0.646673	0.006	0.163	5.24607	1.92e-11	8.15e-07	up
maker-HiC_scaffold_12-snap-gene-151.19	1.50575	2.45341	0.465	0.48	0.704268	1.95e-11	8.28e-07	up
augustus_masked-HiC_scaffold_9-processed-gene-318.31	0.675315	1.64564	0.253	0.341	1.28489	1.98e-11	8.39e-07	up
maker-HiC_scaffold_12-snap-gene-431.41	0.691616	0.976515	0.306	0.217	0.497609	2e-11	8.47e-07	up
maker-HiC_scaffold_11-snap-gene-1132.5	1.17842	1.51803	0.418	0.341	0.365314	2e-11	8.5e-07	up
maker-HiC_scaffold_14-snap-gene-958.42	1.96544	2.80582	0.565	0.516	0.51355	2.03e-11	8.61e-07	up
maker-HiC_scaffold_15-snap-gene-974.25	0.552949	0.352643	0.253	0.101	-0.648789	2.04e-11	8.68e-07	down
maker-HiC_scaffold_4-snap-gene-1572.27	0.051461	0.875156	0.024	0.191	4.08535	2.07e-11	8.79e-07	up
maker-HiC_scaffold_3-snap-gene-528.21	0.497425	0.349247	0.229	0.086	-0.510107	2.09e-11	8.86e-07	down
maker-HiC_scaffold_11-snap-gene-1382.7	0.286747	0.102225	0.153	0.031	-1.48712	2.1e-11	8.9e-07	down
maker-HiC_scaffold_7-snap-gene-827.11	1.01219	1.53931	0.394	0.35	0.604753	2.12e-11	9e-07	up
maker-HiC_scaffold_6-snap-gene-1154.16	0.394126	0.747993	0.218	0.198	0.924193	2.12e-11	9e-07	up
maker-HiC_scaffold_1-snap-gene-1868.11	0.283785	0.609388	0.182	0.161	1.10229	2.15e-11	9.12e-07	up
maker-HiC_scaffold_7-snap-gene-1246.20	0.342609	0.0731438	0.129	0.017	-2.22621	2.17e-11	9.23e-07	down
maker-HiC_scaffold_3-snap-gene-1090.25	0.749437	1.78807	0.282	0.39	1.25441	2.19e-11	9.29e-07	up
augustus_masked-HiC_scaffold_10-processed-gene-319.3	2.85353	3.96712	0.665	0.597	0.475332	2.19e-11	9.31e-07	up
maker-HiC_scaffold_2-snap-gene-335.5	0.206847	0.115746	0.124	0.027	-0.837046	2.19e-11	9.32e-07	down
maker-HiC_scaffold_11-snap-gene-523.29	0.335949	0.127222	0.171	0.041	-1.40019	2.19e-11	9.32e-07	down
maker-HiC_scaffold_2-snap-gene-1847.13	1.2253	0.492118	0.353	0.135	-1.31589	2.22e-11	9.41e-07	down
maker-HiC_scaffold_10-snap-gene-1926.28	0.234295	0.0450014	0.112	0.013	-2.3777	2.22e-11	9.41e-07	down
maker-HiC_scaffold_15-snap-gene-811.43	0.05062	1.05482	0.024	0.19	4.37844	2.25e-11	9.56e-07	up
maker-HiC_scaffold_3-snap-gene-1264.26	0.83437	1.58039	0.329	0.358	0.921435	2.25e-11	9.57e-07	up
maker-HiC_scaffold_4-snap-gene-1264.3	2.05177	4.70875	0.406	0.592	1.19844	2.27e-11	9.64e-07	up
maker-HiC_scaffold_4-snap-gene-312.32	0.565647	0.378352	0.235	0.09	-0.580048	2.27e-11	9.64e-07	down
maker-HiC_scaffold_11-snap-gene-199.40	0.371923	1.63042	0.141	0.315	2.13187	2.31e-11	9.83e-07	up
maker-HiC_scaffold_4-snap-gene-80.24	2.80233	1.81455	0.635	0.368	-0.626985	2.33e-11	9.91e-07	down
augustus_masked-HiC_scaffold_14-processed-gene-1383.21	1.0272	2.09598	0.365	0.414	1.02884	2.39e-11	1.01e-06	up
maker-HiC_scaffold_12-snap-gene-1074.27	1.62138	2.64499	0.476	0.499	0.706003	2.39e-11	1.01e-06	up
maker-HiC_scaffold_10-snap-gene-1965.35	0.898014	0.622045	0.341	0.166	-0.529648	2.44e-11	1.04e-06	down
maker-HiC_scaffold_5-snap-gene-239.4	0.533085	0.27279	0.224	0.072	-0.966319	2.51e-11	1.07e-06	down
maker-HiC_scaffold_2-snap-gene-73.2	0.957841	0.54651	0.312	0.128	-0.809425	2.58e-11	1.1e-06	down
maker-HiC_scaffold_6-snap-gene-1169.1	0.197587	0.0440601	0.112	0.013	-2.1624	2.62e-11	1.11e-06	down
maker-HiC_scaffold_7-snap-gene-1213.41	1.81125	2.63699	0.494	0.444	0.541878	2.63e-11	1.12e-06	up
augustus_masked-HiC_scaffold_10-processed-gene-1651.19	0.22182	0.0629987	0.118	0.016	-1.81436	2.67e-11	1.14e-06	down
maker-HiC_scaffold_10-snap-gene-2110.86	0.599034	0.294667	0.229	0.072	-1.0233	2.73e-11	1.16e-06	down
maker-HiC_scaffold_5-snap-gene-408.33	5.25592	0.630592	0.3	0.115	-3.05896	2.81e-11	1.19e-06	down
maker-HiC_scaffold_11-snap-gene-26.21	1.23718	2.53607	0.376	0.496	1.03548	2.86e-11	1.21e-06	up
maker-HiC_scaffold_6-snap-gene-1142.3	0.384953	0.246309	0.182	0.057	-0.644003	2.91e-11	1.23e-06	down
maker-HiC_scaffold_6-snap-gene-1093.7	0.666256	0.913294	0.3	0.218	0.454943	2.95e-11	1.25e-06	up
maker-HiC_scaffold_5-snap-gene-405.40	1.55633	1.07522	0.482	0.262	-0.533478	2.96e-11	1.26e-06	down
maker-HiC_scaffold_13-snap-gene-140.4	1.61253	2.35836	0.512	0.454	0.548435	3.02e-11	1.28e-06	up
maker-HiC_scaffold_6-snap-gene-1352.7	0.512002	0.784092	0.265	0.196	0.614776	3.03e-11	1.28e-06	up
maker-HiC_scaffold_8-snap-gene-158.20	0.784082	1.33725	0.335	0.311	0.770115	3.06e-11	1.3e-06	up
maker-HiC_scaffold_7-snap-gene-926.1	4.34585	9.14356	0.659	0.725	1.0731	3.1e-11	1.32e-06	up
maker-HiC_scaffold_8-snap-gene-147.24	1.11895	1.95999	0.388	0.367	0.808651	3.18e-11	1.35e-06	up
maker-HiC_scaffold_15-snap-gene-293.27	1.72532	2.29943	0.529	0.459	0.414387	3.23e-11	1.37e-06	up
maker-HiC_scaffold_14-snap-gene-172.38	0.0303536	0.728279	0.012	0.176	4.58	3.26e-11	1.39e-06	up
maker-HiC_scaffold_12-snap-gene-701.2	0.178453	0.061923	0.112	0.017	-1.52548	3.31e-11	1.41e-06	down
augustus_masked-HiC_scaffold_12-processed-gene-41.0	2.83608	4.21658	0.635	0.604	0.572158	3.34e-11	1.42e-06	up
maker-HiC_scaffold_5-snap-gene-688.1	0.335154	0.13186	0.153	0.034	-1.34516	3.36e-11	1.43e-06	down
maker-HiC_scaffold_1-snap-gene-2025.4	0.977839	0.75549	0.353	0.182	-0.372142	3.42e-11	1.45e-06	down
augustus_masked-HiC_scaffold_12-processed-gene-1885.25	0.71239	0.0976327	0.153	0.024	-2.86596	3.43e-11	1.46e-06	down
maker-HiC_scaffold_11-snap-gene-1275.35	0.490469	0.205689	0.212	0.062	-1.25329	3.44e-11	1.46e-06	down
maker-HiC_scaffold_5-snap-gene-849.1	0.537552	1.16656	0.259	0.285	1.11764	3.44e-11	1.46e-06	up
maker-HiC_scaffold_10-snap-gene-1291.62	0.220323	0.100243	0.141	0.031	-1.13533	3.44e-11	1.46e-06	down
snap_masked-HiC_scaffold_15-processed-gene-853.6	2.19409	1.69732	0.547	0.327	-0.370345	3.45e-11	1.47e-06	down
maker-HiC_scaffold_11-snap-gene-399.4	1.0816	2.10644	0.365	0.434	0.961578	3.48e-11	1.48e-06	up
maker-HiC_scaffold_12-snap-gene-389.0	0.362866	0.221319	0.2	0.069	-0.713053	3.49e-11	1.48e-06	down
maker-HiC_scaffold_1-snap-gene-365.1	0.265553	0.105564	0.141	0.028	-1.33006	3.5e-11	1.48e-06	down
maker-HiC_scaffold_1-snap-gene-158.26	0.412811	0.678083	0.224	0.152	0.715842	3.5e-11	1.49e-06	up
augustus_masked-HiC_scaffold_8-processed-gene-331.8	0.895378	1.16937	0.371	0.276	0.385129	3.53e-11	1.5e-06	up
maker-HiC_scaffold_8-snap-gene-38.47	0.238638	0.0969099	0.135	0.027	-1.29922	3.56e-11	1.51e-06	down
snap_masked-HiC_scaffold_8-processed-gene-469.17	0.331426	1.10262	0.176	0.237	1.73388	3.57e-11	1.52e-06	up
maker-HiC_scaffold_10-snap-gene-2136.0	0.255509	0.600331	0.171	0.162	1.23206	3.59e-11	1.52e-06	up
snap_masked-HiC_scaffold_8-processed-gene-610.33	0.717574	1.10836	0.318	0.264	0.627157	3.7e-11	1.57e-06	up
snap_masked-HiC_scaffold_13-processed-gene-738.32	0.293465	0.12561	0.153	0.035	-1.22358	3.73e-11	1.58e-06	down
genemark-HiC_scaffold_10-processed-gene-274.76	1.17136	1.96224	0.424	0.409	0.744274	3.74e-11	1.59e-06	up
maker-HiC_scaffold_14-snap-gene-241.8	0.716366	0.258993	0.253	0.078	-1.46743	3.74e-11	1.59e-06	down
snap_masked-HiC_scaffold_1-processed-gene-1945.11	1.11985	0.750203	0.376	0.185	-0.577885	3.76e-11	1.6e-06	down
maker-HiC_scaffold_11-snap-gene-1771.48	0.420142	0.253934	0.206	0.073	-0.726198	3.83e-11	1.63e-06	down
maker-HiC_scaffold_1-snap-gene-432.40	0.936785	1.54529	0.376	0.348	0.722027	3.85e-11	1.64e-06	up
maker-HiC_scaffold_5-snap-gene-823.25	0.93912	0.534634	0.329	0.143	-0.812642	3.9e-11	1.65e-06	down
snap_masked-HiC_scaffold_6-processed-gene-1139.34	0.469011	0.160897	0.194	0.048	-1.5429	3.91e-11	1.66e-06	down
maker-HiC_scaffold_11-snap-gene-68.35	1.40779	2.4338	0.453	0.474	0.789731	3.92e-11	1.67e-06	up
maker-HiC_scaffold_7-snap-gene-1040.5	0.87355	1.55786	0.359	0.357	0.834532	3.93e-11	1.67e-06	up
maker-HiC_scaffold_7-snap-gene-2023.39	1.174	1.68073	0.424	0.348	0.517621	3.97e-11	1.69e-06	up
maker-HiC_scaffold_8-snap-gene-92.6	0.658056	1.90288	0.247	0.386	1.53176	4.05e-11	1.72e-06	up
maker-HiC_scaffold_8-snap-gene-393.13	0.438237	0.747737	0.241	0.184	0.770685	4.12e-11	1.75e-06	up
snap_masked-HiC_scaffold_15-processed-gene-1020.6	0.580271	0.811598	0.265	0.171	0.483969	4.13e-11	1.75e-06	up
maker-HiC_scaffold_10-snap-gene-832.30	0.669358	0.481535	0.247	0.114	-0.475055	4.23e-11	1.79e-06	down
maker-HiC_scaffold_10-snap-gene-637.0	0.377476	1.66446	0.129	0.337	2.1403	4.27e-11	1.81e-06	up
snap_masked-HiC_scaffold_6-processed-gene-331.14	0.318541	0.0370511	0.112	0.011	-3.10046	4.3e-11	1.83e-06	down
maker-HiC_scaffold_12-snap-gene-146.20	3.07258	4.87728	0.647	0.659	0.666611	4.34e-11	1.84e-06	up
augustus_masked-HiC_scaffold_3-processed-gene-511.57	2.8075	4.08251	0.647	0.583	0.540157	4.35e-11	1.85e-06	up
maker-HiC_scaffold_10-snap-gene-1619.5	0.468492	1.29578	0.212	0.301	1.46752	4.39e-11	1.86e-06	up
maker-HiC_scaffold_12-snap-gene-1658.6	0.665335	1.13785	0.3	0.274	0.774066	4.43e-11	1.88e-06	up
maker-HiC_scaffold_5-snap-gene-611.41	1.58452	2.08041	0.518	0.43	0.3928	4.52e-11	1.92e-06	up
maker-HiC_scaffold_6-snap-gene-898.27	0.709401	0.457635	0.241	0.09	-0.632292	4.58e-11	1.95e-06	down
maker-HiC_scaffold_15-snap-gene-240.0	0.872619	0.509246	0.312	0.128	-0.776872	4.74e-11	2.01e-06	down
maker-HiC_scaffold_7-snap-gene-4.2	0.402115	1.03914	0.212	0.261	1.36949	4.78e-11	2.03e-06	up
maker-HiC_scaffold_5-snap-gene-1240.20	0.300075	0.0371636	0.118	0.013	-3.00997	4.83e-11	2.05e-06	down
maker-HiC_scaffold_3-snap-gene-1622.47	1.07389	2.06886	0.388	0.424	0.945931	4.96e-11	2.11e-06	up
maker-HiC_scaffold_14-snap-gene-539.1	0.78629	1.51173	0.324	0.338	0.942976	4.97e-11	2.11e-06	up
snap_masked-HiC_scaffold_14-processed-gene-1243.41	0.190319	1.11931	0.094	0.262	2.55548	5.04e-11	2.14e-06	up
maker-HiC_scaffold_12-snap-gene-2.15	0.824912	0.564966	0.265	0.108	-0.545996	5.06e-11	2.15e-06	down
maker-HiC_scaffold_7-snap-gene-96.25	1.72129	2.35079	0.518	0.46	0.449633	5.27e-11	2.24e-06	up
maker-HiC_scaffold_13-snap-gene-1465.9	0.151019	0.0342324	0.106	0.012	-2.13804	5.28e-11	2.24e-06	down
maker-HiC_scaffold_5-snap-gene-1070.1	0.190964	0.951076	0.112	0.23	2.31566	5.3e-11	2.25e-06	up
maker-HiC_scaffold_2-snap-gene-1588.1	0.663573	1.60094	0.265	0.348	1.27046	5.45e-11	2.31e-06	up
maker-HiC_scaffold_4-snap-gene-1589.39	0.271454	0.160532	0.153	0.041	-0.757484	5.46e-11	2.32e-06	down
maker-HiC_scaffold_8-snap-gene-397.10	0.505074	0.656369	0.259	0.172	0.377948	5.49e-11	2.33e-06	up
maker-HiC_scaffold_2-snap-gene-156.10	2.16079	1.45424	0.535	0.3	-0.571263	5.5e-11	2.34e-06	down
maker-HiC_scaffold_3-snap-gene-185.3	0.320464	0.122225	0.153	0.034	-1.38989	5.51e-11	2.34e-06	down
maker-HiC_scaffold_8-snap-gene-1155.42	0.640144	0.940773	0.288	0.22	0.555378	5.62e-11	2.39e-06	up
maker-HiC_scaffold_8-snap-gene-698.45	0.179137	0.0994007	0.118	0.024	-0.849086	5.75e-11	2.44e-06	down
maker-HiC_scaffold_4-snap-gene-194.18	0.0791081	0.834216	0.065	0.183	3.39687	5.77e-11	2.45e-06	up
maker-HiC_scaffold_12-snap-gene-383.28	0.0112152	0.652263	0.006	0.155	5.84935	5.83e-11	2.48e-06	up
snap_masked-HiC_scaffold_11-processed-gene-1677.27	1.09418	1.84807	0.4	0.407	0.75611	5.86e-11	2.49e-06	up
augustus_masked-HiC_scaffold_5-processed-gene-1242.2	3.91627	1.75525	0.429	0.19	-1.15776	5.97e-11	2.53e-06	down
snap_masked-HiC_scaffold_14-processed-gene-857.19	1.16368	1.83645	0.412	0.378	0.658181	5.98e-11	2.54e-06	up
augustus_masked-HiC_scaffold_10-processed-gene-2043.26	0.793404	0.358288	0.276	0.097	-1.14671	6.11e-11	2.6e-06	down
augustus_masked-HiC_scaffold_12-processed-gene-2005.28	0.343206	0.175395	0.171	0.046	-0.968067	6.24e-11	2.65e-06	down
maker-HiC_scaffold_3-snap-gene-1598.2	0.440898	0.247439	0.206	0.068	-0.833115	6.26e-11	2.66e-06	down
maker-HiC_scaffold_14-snap-gene-1090.7	0.46226	0.655307	0.235	0.159	0.503375	6.3e-11	2.68e-06	up
maker-HiC_scaffold_15-snap-gene-370.21	2.01129	2.72778	0.565	0.497	0.439586	6.55e-11	2.78e-06	up
maker-HiC_scaffold_11-snap-gene-60.7	0.87367	1.2249	0.359	0.286	0.487454	6.58e-11	2.79e-06	up
maker-HiC_scaffold_12-snap-gene-1515.35	0.222374	0.0590904	0.124	0.019	-1.9102	6.67e-11	2.83e-06	down
maker-HiC_scaffold_4-snap-gene-5.10	0.390305	0.278089	0.206	0.081	-0.488902	6.73e-11	2.86e-06	down
maker-HiC_scaffold_7-snap-gene-689.0	1.85197	3.03265	0.494	0.513	0.711488	6.74e-11	2.86e-06	up
maker-HiC_scaffold_10-snap-gene-79.6	0.334478	1.44703	0.176	0.259	2.11278	6.84e-11	2.9e-06	up
genemark-HiC_scaffold_10-processed-gene-2101.31	0.831996	1.16968	0.347	0.276	0.49142	6.99e-11	2.97e-06	up
maker-HiC_scaffold_10-snap-gene-28.37	1.16004	1.76704	0.412	0.373	0.607119	7.03e-11	2.99e-06	up
snap_masked-HiC_scaffold_6-processed-gene-812.25	0.372599	0.113466	0.147	0.028	-1.71448	7.29e-11	3.1e-06	down
maker-HiC_scaffold_1-snap-gene-40.2	0.190192	1.04182	0.106	0.207	2.45296	7.36e-11	3.13e-06	up
maker-HiC_scaffold_11-snap-gene-1642.14	2.16041	3.63313	0.547	0.548	0.749879	7.61e-11	3.23e-06	up
maker-HiC_scaffold_8-snap-gene-362.32	0.65783	1.20473	0.294	0.276	0.872828	7.62e-11	3.23e-06	up
maker-HiC_scaffold_15-snap-gene-115.30	1.12625	2.011	0.394	0.39	0.836335	7.69e-11	3.27e-06	up
snap_masked-HiC_scaffold_11-processed-gene-1623.32	3.88976	1.5832	0.565	0.305	-1.29679	7.7e-11	3.27e-06	down
augustus_masked-HiC_scaffold_6-processed-gene-1183.10	1.23845	3.64198	0.347	0.434	1.55611	7.74e-11	3.29e-06	up
maker-HiC_scaffold_8-snap-gene-680.0	0.980783	0.648139	0.329	0.153	-0.597555	7.76e-11	3.3e-06	down
maker-HiC_scaffold_10-snap-gene-333.47	1.22708	2.23336	0.406	0.428	0.863934	7.84e-11	3.33e-06	up
maker-HiC_scaffold_5-snap-gene-1067.1	0.552141	1.57816	0.229	0.309	1.51496	7.85e-11	3.33e-06	up
augustus_masked-HiC_scaffold_14-processed-gene-551.13	0.273501	0.105309	0.135	0.026	-1.37607	7.88e-11	3.34e-06	down
maker-HiC_scaffold_9-snap-gene-17.15	0.496377	0.280606	0.218	0.073	-0.822665	8.06e-11	3.42e-06	down
maker-HiC_scaffold_15-snap-gene-117.8	0.271177	1.14984	0.135	0.267	2.08373	8.08e-11	3.43e-06	up
maker-HiC_scaffold_3-snap-gene-148.26	0.309173	0.829177	0.182	0.219	1.42297	8.1e-11	3.44e-06	up
maker-HiC_scaffold_5-snap-gene-331.13	0.329219	0.237165	0.188	0.067	-0.472985	8.16e-11	3.47e-06	down
maker-HiC_scaffold_13-snap-gene-1490.5	0.599652	1.51485	0.235	0.243	1.33683	8.23e-11	3.49e-06	up
maker-HiC_scaffold_8-snap-gene-88.7	0.276265	0.402517	0.176	0.104	0.542835	8.23e-11	3.5e-06	up
maker-HiC_scaffold_5-snap-gene-404.2	0.317466	0.106049	0.147	0.028	-1.58097	8.28e-11	3.51e-06	down
maker-HiC_scaffold_3-snap-gene-989.59	0.428572	0.320852	0.206	0.08	-0.417518	8.36e-11	3.55e-06	down
augustus_masked-HiC_scaffold_3-processed-gene-343.20	1.12533	2.30796	0.335	0.397	1.0362	8.36e-11	3.55e-06	up
maker-HiC_scaffold_6-snap-gene-1021.6	0.857652	0.389178	0.294	0.111	-1.13976	8.37e-11	3.55e-06	down
maker-HiC_scaffold_2-snap-gene-602.26	0.221476	1.12003	0.112	0.259	2.33779	8.37e-11	3.56e-06	up
maker-HiC_scaffold_15-snap-gene-150.27	0.235469	0.0915596	0.118	0.021	-1.36179	8.53e-11	3.62e-06	down
maker-HiC_scaffold_13-snap-gene-365.22	5.0424	2.92633	0.653	0.385	-0.784999	8.63e-11	3.66e-06	down
maker-HiC_scaffold_10-snap-gene-1349.3	0.524216	1.15049	0.253	0.276	1.13386	8.65e-11	3.67e-06	up
maker-HiC_scaffold_15-snap-gene-975.25	0.425772	0.183871	0.182	0.048	-1.21094	8.7e-11	3.69e-06	down
maker-HiC_scaffold_7-snap-gene-75.24	0.54525	0.790137	0.253	0.182	0.535104	8.75e-11	3.72e-06	up
genemark-HiC_scaffold_14-processed-gene-507.21	1.26866	1.83506	0.447	0.395	0.532491	8.92e-11	3.79e-06	up
maker-HiC_scaffold_3-snap-gene-301.0	2.39861	1.67733	0.588	0.34	-0.516005	8.93e-11	3.79e-06	down
maker-HiC_scaffold_7-snap-gene-1023.21	0.377282	0.209008	0.165	0.048	-0.851773	9.1e-11	3.87e-06	down
maker-HiC_scaffold_4-snap-gene-1595.15	0.0299836	0.878903	0.018	0.169	4.86882	9.11e-11	3.87e-06	up
snap_masked-HiC_scaffold_3-processed-gene-308.9	0.481384	0.844868	0.247	0.218	0.81141	9.13e-11	3.88e-06	up
snap_masked-HiC_scaffold_7-processed-gene-827.15	0.197539	1.08035	0.088	0.255	2.45069	9.14e-11	3.88e-06	up
snap_masked-HiC_scaffold_15-processed-gene-212.7	0.0823162	0.888234	0.029	0.202	3.4301	9.19e-11	3.9e-06	up
genemark-HiC_scaffold_3-processed-gene-761.43	0.554311	0.340077	0.235	0.086	-0.704672	9.27e-11	3.94e-06	down
augustus_masked-HiC_scaffold_5-processed-gene-140.45	0.185916	1.23372	0.076	0.253	2.72963	9.44e-11	4.01e-06	up
snap_masked-HiC_scaffold_3-processed-gene-98.5	0.232729	1.23548	0.094	0.266	2.40784	9.62e-11	4.08e-06	up
maker-HiC_scaffold_1-snap-gene-831.3	0.29111	0.617069	0.188	0.168	1.08361	9.75e-11	4.14e-06	up
augustus_masked-HiC_scaffold_6-processed-gene-759.7	0.33385	1.36146	0.1	0.294	2.02756	9.97e-11	4.23e-06	up
maker-HiC_scaffold_15-snap-gene-14.38	0.397754	0.538247	0.206	0.148	0.436297	1e-10	4.25e-06	up
maker-HiC_scaffold_7-snap-gene-1119.3	0.598722	0.958635	0.265	0.216	0.679004	1.01e-10	4.29e-06	up
maker-HiC_scaffold_10-snap-gene-2132.9	0.32833	0.248303	0.188	0.077	-0.402905	1.01e-10	4.3e-06	down
snap_masked-HiC_scaffold_5-processed-gene-1215.8	3.75649	2.0433	0.612	0.348	-0.878448	1.02e-10	4.34e-06	down
maker-HiC_scaffold_8-snap-gene-728.14	0.799573	0.356185	0.265	0.09	-1.16638	1.03e-10	4.39e-06	down
maker-HiC_scaffold_7-snap-gene-68.33	0.686656	0.392816	0.276	0.114	-0.805577	1.06e-10	4.5e-06	down
maker-HiC_scaffold_7-snap-gene-1985.0	1.05941	0.555183	0.353	0.152	-0.932107	1.09e-10	4.63e-06	down
maker-HiC_scaffold_5-snap-gene-1795.52	1.86864	1.23072	0.535	0.295	-0.602444	1.1e-10	4.66e-06	down
maker-HiC_scaffold_11-snap-gene-35.0	1.01521	1.36592	0.382	0.295	0.428065	1.13e-10	4.79e-06	up
genemark-HiC_scaffold_1-processed-gene-234.54	0.481735	0.264942	0.206	0.072	-0.862319	1.13e-10	4.79e-06	down
maker-HiC_scaffold_11-snap-gene-1787.19	0.356556	0.594799	0.212	0.16	0.738112	1.13e-10	4.79e-06	up
genemark-HiC_scaffold_12-processed-gene-491.30	1.75998	2.98845	0.494	0.526	0.763808	1.13e-10	4.8e-06	up
maker-HiC_scaffold_8-snap-gene-486.8	0.385994	1.48189	0.106	0.326	1.94051	1.14e-10	4.84e-06	up
maker-HiC_scaffold_12-snap-gene-80.27	0.585049	0.870057	0.259	0.195	0.572471	1.15e-10	4.86e-06	up
maker-HiC_scaffold_2-snap-gene-1008.20	0.141795	0.0527222	0.106	0.015	-1.42561	1.15e-10	4.87e-06	down
maker-HiC_scaffold_8-snap-gene-75.16	5.68506	3.62171	0.747	0.484	-0.650489	1.17e-10	4.96e-06	down
maker-HiC_scaffold_8-snap-gene-279.13	0.691646	1.81431	0.253	0.367	1.39119	1.17e-10	4.97e-06	up
maker-HiC_scaffold_9-snap-gene-161.38	0.144941	1.09892	0.071	0.242	2.92168	1.17e-10	4.98e-06	up
maker-HiC_scaffold_3-snap-gene-1726.23	0.623774	0.371922	0.259	0.101	-0.745869	1.17e-10	4.99e-06	down
maker-HiC_scaffold_1-snap-gene-23.37	0.517873	0.247465	0.2	0.061	-1.06507	1.22e-10	5.19e-06	down
maker-HiC_scaffold_7-snap-gene-1018.45	0.0396463	0.879607	0.018	0.176	4.46813	1.23e-10	5.22e-06	up
maker-HiC_scaffold_3-snap-gene-1730.10	0.656614	0.936974	0.288	0.219	0.512899	1.23e-10	5.23e-06	up
maker-HiC_scaffold_4-snap-gene-1384.2	0.497757	0.206535	0.2	0.056	-1.26865	1.24e-10	5.25e-06	down
snap_masked-HiC_scaffold_1-processed-gene-240.42	1.76191	2.90299	0.482	0.477	0.720369	1.24e-10	5.28e-06	up
maker-HiC_scaffold_9-snap-gene-234.37	0.409027	0.178064	0.171	0.045	-1.19934	1.25e-10	5.29e-06	down
maker-HiC_scaffold_11-snap-gene-1671.36	0.672465	1.49956	0.282	0.341	1.15689	1.25e-10	5.32e-06	up
maker-HiC_scaffold_7-snap-gene-1014.6	0.80588	1.63462	0.306	0.332	1.02023	1.26e-10	5.36e-06	up
maker-HiC_scaffold_7-snap-gene-737.9	0.768179	1.24999	0.318	0.286	0.702334	1.26e-10	5.37e-06	up
maker-HiC_scaffold_10-snap-gene-431.1	0.743972	1.41255	0.306	0.341	0.924892	1.27e-10	5.38e-06	up
maker-HiC_scaffold_4-snap-gene-1661.21	0.676024	0.503645	0.294	0.139	-0.424594	1.28e-10	5.43e-06	down
genemark-HiC_scaffold_11-processed-gene-434.15	0.273597	0.0966798	0.147	0.031	-1.4998	1.29e-10	5.47e-06	down
augustus_masked-HiC_scaffold_6-processed-gene-718.22	0	0.495572	0	0.122	12.2752	1.29e-10	5.48e-06	up
maker-HiC_scaffold_8-snap-gene-416.38	1.72068	2.64473	0.512	0.514	0.620109	1.29e-10	5.5e-06	up
snap_masked-HiC_scaffold_3-processed-gene-1151.34	1.54014	3.03789	0.429	0.527	0.979966	1.37e-10	5.8e-06	up
maker-HiC_scaffold_7-snap-gene-664.13	0.663099	1.196	0.288	0.29	0.850827	1.38e-10	5.88e-06	up
maker-HiC_scaffold_7-snap-gene-107.41	1.02972	2.25111	0.318	0.448	1.12831	1.4e-10	5.93e-06	up
maker-HiC_scaffold_13-snap-gene-189.40	0.818745	1.51846	0.335	0.346	0.89104	1.4e-10	5.93e-06	up
maker-HiC_scaffold_3-snap-gene-1351.25	0.294623	0.0901151	0.147	0.029	-1.70792	1.41e-10	5.98e-06	down
augustus_masked-HiC_scaffold_3-processed-gene-221.30	1.10496	1.44195	0.412	0.329	0.38399	1.42e-10	6.03e-06	up
maker-HiC_scaffold_1-snap-gene-2098.17	0.303897	0.0658779	0.118	0.015	-2.204	1.42e-10	6.04e-06	down
maker-HiC_scaffold_10-snap-gene-1931.42	0.375211	0.122308	0.165	0.038	-1.61639	1.43e-10	6.09e-06	down
maker-HiC_scaffold_11-snap-gene-734.51	0.6394	0.342288	0.265	0.1	-0.901311	1.45e-10	6.15e-06	down
maker-HiC_scaffold_5-snap-gene-1073.2	0.419002	0.206689	0.165	0.043	-1.01914	1.47e-10	6.24e-06	down
maker-HiC_scaffold_9-snap-gene-32.31	1.30178	2.24371	0.429	0.452	0.785358	1.47e-10	6.24e-06	up
maker-HiC_scaffold_6-snap-gene-777.24	0.833199	0.644474	0.335	0.176	-0.370488	1.49e-10	6.33e-06	down
maker-HiC_scaffold_9-snap-gene-756.21	0.651609	0.28562	0.247	0.083	-1.18963	1.5e-10	6.35e-06	down
maker-HiC_scaffold_12-snap-gene-829.23	0.765693	0.378718	0.276	0.102	-1.01545	1.5e-10	6.37e-06	down
maker-HiC_scaffold_8-snap-gene-469.5	0.17802	0.0918391	0.118	0.024	-0.954099	1.51e-10	6.39e-06	down
maker-HiC_scaffold_13-snap-gene-90.27	0.244601	0.0675501	0.129	0.021	-1.85486	1.51e-10	6.4e-06	down
maker-HiC_scaffold_3-snap-gene-1874.5	1.64742	2.70639	0.482	0.495	0.716125	1.56e-10	6.62e-06	up
maker-HiC_scaffold_11-snap-gene-1425.26	0.360324	1.27319	0.165	0.284	1.8208	1.59e-10	6.75e-06	up
augustus_masked-HiC_scaffold_14-processed-gene-813.18	0.328261	0.14131	0.171	0.044	-1.2154	1.59e-10	6.76e-06	down
maker-HiC_scaffold_12-snap-gene-603.45	0.508424	0.378822	0.241	0.11	-0.424413	1.6e-10	6.8e-06	down
augustus_masked-HiC_scaffold_12-processed-gene-389.35	0.715687	1.06698	0.306	0.234	0.576062	1.62e-10	6.86e-06	up
augustus_masked-HiC_scaffold_14-processed-gene-987.31	0.254689	0.165449	0.153	0.046	-0.622043	1.69e-10	7.2e-06	down
maker-HiC_scaffold_11-snap-gene-34.22	2.30737	3.0112	0.594	0.524	0.384071	1.76e-10	7.46e-06	up
genemark-HiC_scaffold_3-processed-gene-586.54	3.08019	1.85293	0.618	0.358	-0.733183	1.76e-10	7.49e-06	down
maker-HiC_scaffold_1-snap-gene-804.11	0.780047	1.27775	0.329	0.305	0.711905	1.78e-10	7.55e-06	up
maker-HiC_scaffold_13-snap-gene-765.45	0.359991	0.120657	0.159	0.037	-1.57626	1.8e-10	7.65e-06	down
augustus_masked-HiC_scaffold_10-processed-gene-1981.21	0.437692	0.291902	0.212	0.084	-0.584269	1.84e-10	7.81e-06	down
snap_masked-HiC_scaffold_6-processed-gene-1041.32	1.81286	3.67326	0.435	0.5	1.01876	1.84e-10	7.82e-06	up
maker-HiC_scaffold_6-snap-gene-965.0	0.109949	0.894053	0.053	0.217	3.02238	1.95e-10	8.29e-06	up
augustus_masked-HiC_scaffold_13-processed-gene-336.31	0.993952	0.662306	0.353	0.169	-0.585606	1.96e-10	8.34e-06	down
maker-HiC_scaffold_5-snap-gene-425.1	0.498051	1.5878	0.194	0.343	1.67246	1.97e-10	8.35e-06	up
maker-HiC_scaffold_3-snap-gene-312.35	2.19873	3.56698	0.541	0.529	0.698008	1.98e-10	8.39e-06	up
maker-HiC_scaffold_12-snap-gene-1404.14	0.417319	0.159557	0.188	0.051	-1.38652	1.98e-10	8.41e-06	down
maker-HiC_scaffold_5-snap-gene-1253.0	1.26097	1.79766	0.418	0.34	0.51155	2e-10	8.49e-06	up
maker-HiC_scaffold_6-snap-gene-758.0	1.75548	2.45098	0.535	0.477	0.481467	2.01e-10	8.52e-06	up
maker-HiC_scaffold_6-snap-gene-814.7	0.712611	0.963099	0.318	0.23	0.434516	2.02e-10	8.6e-06	up
maker-HiC_scaffold_1-snap-gene-473.18	0.559391	0.408735	0.247	0.111	-0.452595	2.05e-10	8.73e-06	down
maker-HiC_scaffold_2-snap-gene-1762.24	0.472628	1.44126	0.194	0.328	1.60835	2.07e-10	8.81e-06	up
maker-HiC_scaffold_15-snap-gene-523.1	0.282892	0.164213	0.159	0.048	-0.784314	2.08e-10	8.83e-06	down
maker-HiC_scaffold_7-snap-gene-894.1	1.51676	1.07122	0.465	0.261	-0.501694	2.09e-10	8.87e-06	down
maker-HiC_scaffold_10-snap-gene-1637.1	1.10791	1.88808	0.4	0.401	0.769032	2.1e-10	8.93e-06	up
augustus_masked-HiC_scaffold_8-processed-gene-146.49	0.0238939	0.754335	0.018	0.159	4.97466	2.12e-10	9e-06	up
maker-HiC_scaffold_14-snap-gene-628.0	0.638381	1.10621	0.288	0.261	0.793043	2.14e-10	9.09e-06	up
maker-HiC_scaffold_5-snap-gene-665.10	0.403687	0.621953	0.218	0.16	0.623443	2.14e-10	9.09e-06	up
maker-HiC_scaffold_10-snap-gene-385.51	1.41606	1.93014	0.453	0.401	0.446792	2.16e-10	9.18e-06	up
maker-HiC_scaffold_5-snap-gene-357.2	1.06494	1.57411	0.4	0.35	0.563726	2.19e-10	9.29e-06	up
maker-HiC_scaffold_7-snap-gene-134.25	0.343788	0.895748	0.194	0.23	1.38132	2.2e-10	9.35e-06	up
maker-HiC_scaffold_12-snap-gene-1400.50	0.335674	0.255896	0.188	0.079	-0.391368	2.24e-10	9.5e-06	down
maker-HiC_scaffold_2-snap-gene-291.14	0.681773	1.63457	0.241	0.352	1.26143	2.25e-10	9.57e-06	up
augustus_masked-HiC_scaffold_2-processed-gene-866.4	0.382216	0.164206	0.171	0.045	-1.21838	2.25e-10	9.58e-06	down
maker-HiC_scaffold_12-snap-gene-309.12	0.94775	0.614309	0.318	0.14	-0.62546	2.29e-10	9.73e-06	down
maker-HiC_scaffold_9-snap-gene-56.17	0.99588	1.64458	0.365	0.357	0.723615	2.31e-10	9.82e-06	up
snap_masked-HiC_scaffold_4-processed-gene-744.34	0.787739	0.509613	0.3	0.129	-0.628216	2.37e-10	1.01e-05	down
genemark-HiC_scaffold_3-processed-gene-958.97	14.4052	19.306	0.959	0.931	0.422459	2.38e-10	1.01e-05	up
maker-HiC_scaffold_9-snap-gene-47.1	0.565649	0.961238	0.271	0.219	0.764881	2.39e-10	1.01e-05	up
maker-HiC_scaffold_2-snap-gene-291.18	0.405275	0.669054	0.218	0.172	0.723081	2.46e-10	1.04e-05	up
maker-HiC_scaffold_3-snap-gene-1126.30	0.393476	0.612149	0.218	0.166	0.637475	2.46e-10	1.05e-05	up
maker-HiC_scaffold_8-snap-gene-317.37	5.09338	3.30752	0.782	0.529	-0.622861	2.48e-10	1.05e-05	down
maker-HiC_scaffold_8-snap-gene-425.0	0.325644	1.31594	0.129	0.3	2.0144	2.51e-10	1.07e-05	up
maker-HiC_scaffold_11-snap-gene-1712.21	0.846594	1.4103	0.335	0.336	0.736191	2.52e-10	1.07e-05	up
snap_masked-HiC_scaffold_7-processed-gene-904.6	0.670255	1.11182	0.288	0.227	0.73006	2.53e-10	1.07e-05	up
augustus_masked-HiC_scaffold_12-processed-gene-1988.18	0.264331	0.171726	0.159	0.051	-0.621939	2.62e-10	1.11e-05	down
snap_masked-HiC_scaffold_6-processed-gene-38.14	1.87543	1.40715	0.535	0.32	-0.414418	2.66e-10	1.13e-05	down
snap_masked-HiC_scaffold_12-processed-gene-1913.35	0.437162	0.123185	0.159	0.033	-1.82649	2.66e-10	1.13e-05	down
maker-HiC_scaffold_8-snap-gene-758.15	0.42501	0.207226	0.176	0.049	-1.03594	2.75e-10	1.17e-05	down
maker-HiC_scaffold_2-snap-gene-1654.37	4.46962	2.93348	0.794	0.543	-0.607524	2.81e-10	1.19e-05	down
maker-HiC_scaffold_10-snap-gene-1131.2	0.374658	0.156749	0.182	0.052	-1.25658	2.83e-10	1.2e-05	down
maker-HiC_scaffold_7-snap-gene-809.24	0.813417	1.54895	0.312	0.311	0.929138	2.87e-10	1.22e-05	up
maker-HiC_scaffold_14-snap-gene-965.1	0.244442	0.0956234	0.124	0.024	-1.35314	2.89e-10	1.23e-05	down
augustus_masked-HiC_scaffold_2-processed-gene-1798.0	1.20477	1.69615	0.424	0.362	0.49348	2.92e-10	1.24e-05	up
maker-HiC_scaffold_9-snap-gene-275.4	0.898028	1.42965	0.359	0.327	0.670772	2.95e-10	1.25e-05	up
snap_masked-HiC_scaffold_13-processed-gene-1001.17	0.309607	0.0955503	0.135	0.024	-1.69506	3e-10	1.27e-05	down
augustus_masked-HiC_scaffold_1-processed-gene-398.23	0.549869	0.393531	0.235	0.1	-0.482504	3.06e-10	1.3e-05	down
maker-HiC_scaffold_10-snap-gene-448.1	0.542522	1.6778	0.206	0.326	1.62864	3.07e-10	1.3e-05	up
maker-HiC_scaffold_3-snap-gene-901.0	3.72317	2.18694	0.671	0.41	-0.767588	3.1e-10	1.32e-05	down
augustus_masked-HiC_scaffold_14-processed-gene-269.31	0.336111	0.152703	0.165	0.041	-1.13769	3.19e-10	1.36e-05	down
maker-HiC_scaffold_4-snap-gene-664.20	0.599504	0.35709	0.241	0.092	-0.747319	3.3e-10	1.4e-05	down
maker-HiC_scaffold_10-snap-gene-1932.4	0.733011	0.500683	0.276	0.12	-0.549847	3.3e-10	1.4e-05	down
maker-HiC_scaffold_3-snap-gene-304.4	0.274692	0.158464	0.129	0.033	-0.793277	3.33e-10	1.41e-05	down
maker-HiC_scaffold_10-snap-gene-2146.8	0.926704	0.719459	0.347	0.19	-0.365151	3.33e-10	1.41e-05	down
maker-HiC_scaffold_4-snap-gene-194.25	0.640396	1.32184	0.282	0.278	1.0454	3.46e-10	1.47e-05	up
maker-HiC_scaffold_14-snap-gene-558.23	0.466156	0.997052	0.235	0.247	1.09669	3.49e-10	1.48e-05	up
maker-HiC_scaffold_1-snap-gene-2086.0	1.18532	0.846357	0.382	0.2	-0.485885	3.51e-10	1.49e-05	down
augustus_masked-HiC_scaffold_6-processed-gene-392.20	0.597071	0.250415	0.229	0.074	-1.25325	3.54e-10	1.5e-05	down
maker-HiC_scaffold_4-snap-gene-396.52	0.252493	0.0494033	0.112	0.014	-2.35122	3.56e-10	1.51e-05	down
maker-HiC_scaffold_8-snap-gene-322.13	10.3375	14.0997	0.929	0.892	0.44778	3.62e-10	1.54e-05	up
maker-HiC_scaffold_11-snap-gene-328.36	1.41569	2.65059	0.435	0.501	0.904764	3.66e-10	1.55e-05	up
augustus_masked-HiC_scaffold_12-processed-gene-1524.55	0.835596	1.59948	0.312	0.305	0.936644	3.67e-10	1.56e-05	up
maker-HiC_scaffold_6-snap-gene-780.4	1.00415	1.78881	0.371	0.385	0.832964	3.7e-10	1.57e-05	up
maker-HiC_scaffold_9-snap-gene-1186.38	3.8642	1.7449	0.506	0.259	-1.14698	3.71e-10	1.58e-05	down
maker-HiC_scaffold_6-snap-gene-1322.10	0.298818	0.997466	0.165	0.251	1.73866	3.72e-10	1.58e-05	up
maker-HiC_scaffold_10-snap-gene-224.58	1.30866	0.944324	0.424	0.234	-0.470696	3.79e-10	1.61e-05	down
maker-HiC_scaffold_8-snap-gene-349.5	2.17279	1.37264	0.571	0.323	-0.662556	3.82e-10	1.62e-05	down
maker-HiC_scaffold_10-snap-gene-1880.1	0.807496	1.54247	0.324	0.357	0.933634	3.83e-10	1.63e-05	up
maker-HiC_scaffold_6-snap-gene-959.4	0.664337	0.398651	0.253	0.1	-0.736642	3.85e-10	1.64e-05	down
augustus_masked-HiC_scaffold_13-processed-gene-684.25	0.863025	1.51585	0.335	0.341	0.812583	3.91e-10	1.66e-05	up
genemark-HiC_scaffold_14-processed-gene-646.22	0.273029	0.0491095	0.112	0.014	-2.47257	3.99e-10	1.69e-05	down
maker-HiC_scaffold_6-snap-gene-228.37	2.87798	5.52283	0.571	0.547	0.940324	4.02e-10	1.71e-05	up
augustus_masked-HiC_scaffold_10-processed-gene-1395.34	0.836525	1.08439	0.335	0.258	0.374365	4.04e-10	1.71e-05	up
maker-HiC_scaffold_2-snap-gene-1240.25	0.02654	0.612815	0.012	0.16	4.52402	4.17e-10	1.77e-05	up
maker-HiC_scaffold_1-snap-gene-1246.20	0.631482	0.166696	0.176	0.04	-1.92088	4.23e-10	1.79e-05	down
augustus_masked-HiC_scaffold_8-processed-gene-522.25	7.06227	11.6892	0.765	0.801	0.726965	4.27e-10	1.81e-05	up
maker-HiC_scaffold_9-snap-gene-158.17	0.496798	0.307026	0.235	0.09	-0.694121	4.27e-10	1.81e-05	down
maker-HiC_scaffold_5-snap-gene-720.31	0.547091	1.03597	0.265	0.249	0.92101	4.34e-10	1.84e-05	up
augustus_masked-HiC_scaffold_13-processed-gene-679.5	0.332051	0.173399	0.165	0.049	-0.936913	4.44e-10	1.89e-05	down
maker-HiC_scaffold_8-snap-gene-1092.23	0.320094	0.068532	0.124	0.018	-2.22199	4.48e-10	1.9e-05	down
maker-HiC_scaffold_6-snap-gene-1059.19	0.268297	1.14882	0.118	0.272	2.09784	4.49e-10	1.91e-05	up
maker-HiC_scaffold_8-snap-gene-136.13	0.63618	0.917241	0.282	0.209	0.527797	4.63e-10	1.97e-05	up
snap_masked-HiC_scaffold_14-processed-gene-1227.28	0.283307	0.113174	0.147	0.034	-1.32305	4.72e-10	2e-05	down
maker-HiC_scaffold_5-snap-gene-883.23	1.9444	2.5077	0.559	0.475	0.367019	4.76e-10	2.02e-05	up
maker-HiC_scaffold_3-snap-gene-422.22	0	0.655849	0	0.115	12.6794	4.81e-10	2.04e-05	up
snap_masked-HiC_scaffold_5-processed-gene-1131.12	0.397995	1.30188	0.182	0.247	1.70952	4.85e-10	2.06e-05	up
maker-HiC_scaffold_2-snap-gene-1911.22	1.52937	2.09275	0.482	0.415	0.452441	4.9e-10	2.08e-05	up
maker-HiC_scaffold_10-snap-gene-60.2	0.641749	1.19327	0.282	0.29	0.894736	4.92e-10	2.09e-05	up
[truncated: 2,318 more rows]

## Sheet: Table S32
Table S32. List of DE genes between CoXJ and CoGW in combination of clusters 5 and 9.
[truncated: 3,793 more rows]
