# Supplementary material for: Single-cell RNA-seq reveals a link of ovule abortion and sugar transport in Camellia oleifera
Source: Front Plant Sci. 2024 Feb 2;15:1274013. doi: 10.3389/fpls.2024.1274013 (PMC10869455; doi:10.3389/fpls.2024.1274013)
Supplement: Supplementary file 1 [file DataSheet_1.zip › Supplementary Tables 33-37.xls]

## Sheet: Table S33 
Table S33. List of upregulated DE genes between CoXJ and CoGW in all clusters.
Gene ID	Symbol	Description	KEGG_A_class	KEGG_B_class	Pathway	K_ID	GO Component	GO Function	GO Process
maker-HiC_scaffold_8-snap-gene-61.37	maker-HiC_scaffold_8-snap-gene-61.37	XP_028115608.1 universal stress protein A-like protein [Camellia sinensis]	-	-	-	-	-	-	-
augustus_masked-HiC_scaffold_10-processed-gene-1639.5	At2g30620	ACD99685.1 histone H1-like protein [Camellia sinensis]	-	-	-	-	GO:0000786//nucleosome;GO:0016021//integral component of membrane	GO:0003677//DNA binding;GO:0005219//ryanodine-sensitive calcium-release channel activity	GO:0006334//nucleosome assembly;GO:0006874//cellular calcium ion homeostasis
genemark-HiC_scaffold_7-processed-gene-1218.36	genemark-HiC_scaffold_7-processed-gene-1218.36	XP_028125774.1 uncharacterized protein DDB_G0271670-like [Camellia sinensis]	-	-	-	-	-	-	-
maker-HiC_scaffold_13-snap-gene-158.3	At1g60420	XP_028099684.1 probable nucleoredoxin 1 [Camellia sinensis]	-	-	-	-	GO:0005575//cellular_component;GO:0005622//intracellular;GO:0005623//cell;GO:0005737//cytoplasm;GO:0005829//cytosol;GO:0044424//intracellular part;GO:0044444//cytoplasmic part;GO:0044464//cell part	GO:0003674//molecular_function;GO:0003756//protein disulfide isomerase activity;GO:0003824//catalytic activity;GO:0004602//glutathione peroxidase activity;GO:0004791//thioredoxin-disulfide reductase activity;GO:0015036//disulfide oxidoreductase activity;GO:0016209//antioxidant activity;GO:0016491//oxidoreductase activity;GO:0016651//oxidoreductase activity, acting on NAD(P)H;GO:0016667//oxidoredu…	GO:0000003//reproduction;GO:0000902//cell morphogenesis;GO:0000904//cell morphogenesis involved in differentiation;GO:0001558//regulation of cell growth;GO:0003006//developmental process involved in reproduction;GO:0006457//protein folding;GO:0006935//chemotaxis;GO:0006979//response to oxidative stress;GO:0008150//biological_process;GO:0008152//metabolic process;GO:0009605//response to external s…
maker-HiC_scaffold_2-snap-gene-1561.21	HGO	XP_028116235.1 homogentisate 1,2-dioxygenase isoform X1 [Camellia sinensis]	Metabolism;Metabolism	Global and overview maps;Amino acid metabolism	ko01100//Metabolic pathways;ko00350//Tyrosine metabolism	K00451;K00451	GO:0005575//cellular_component;GO:0005622//intracellular;GO:0005623//cell;GO:0005737//cytoplasm;GO:0005829//cytosol;GO:0044424//intracellular part;GO:0044444//cytoplasmic part;GO:0044464//cell part	GO:0003674//molecular_function;GO:0003824//catalytic activity;GO:0004411//homogentisate 1,2-dioxygenase activity;GO:0005488//binding;GO:0005515//protein binding;GO:0016491//oxidoreductase activity;GO:0016701//oxidoreductase activity, acting on single donors with incorporation of molecular oxygen;GO:0016702//oxidoreductase activity, acting on single donors with incorporation of molecular oxygen, i…	GO:0006082//organic acid metabolic process;GO:0006520//cellular amino acid metabolic process;GO:0006558//L-phenylalanine metabolic process;GO:0006559//L-phenylalanine catabolic process;GO:0006570//tyrosine metabolic process;GO:0006572//tyrosine catabolic process;GO:0006725//cellular aromatic compound metabolic process;GO:0006807//nitrogen compound metabolic process;GO:0008150//biological_process;…
maker-HiC_scaffold_12-snap-gene-177.51	NAP2	XP_028086269.1 NAC domain-containing protein 2-like [Camellia sinensis]	-	-	-	-	GO:0005575//cellular_component;GO:0005622//intracellular;GO:0005623//cell;GO:0005634//nucleus;GO:0043226//organelle;GO:0043227//membrane-bounded organelle;GO:0043229//intracellular organelle;GO:0043231//intracellular membrane-bounded organelle;GO:0044424//intracellular part;GO:0044464//cell part	GO:0003674//molecular_function;GO:0003676//nucleic acid binding;GO:0003677//DNA binding;GO:0003700//transcription factor activity, sequence-specific DNA binding;GO:0005488//binding;GO:0097159//organic cyclic compound binding;GO:1901363//heterocyclic compound binding	GO:0000003//reproduction;GO:0003006//developmental process involved in reproduction;GO:0006139//nucleobase-containing compound metabolic process;GO:0006351//transcription, DNA-templated;GO:0006355//regulation of transcription, DNA-templated;GO:0006725//cellular aromatic compound metabolic process;GO:0006807//nitrogen compound metabolic process;GO:0007275//multicellular organism development;GO:000…
maker-HiC_scaffold_2-snap-gene-1592.29	TSJT1	XP_028125024.1 stem-specific protein TSJT1-like [Camellia sinensis]	-	-	-	-	-	GO:0004066//asparagine synthase (glutamine-hydrolyzing) activity	GO:0006529//asparagine biosynthetic process
snap_masked-HiC_scaffold_9-processed-gene-1171.11	KTI5	XP_028083566.1 miraculin-like [Camellia sinensis]	-	-	-	-	GO:0005575//cellular_component;GO:0005576//extracellular region;GO:0005618//cell wall;GO:0005623//cell;GO:0030312//external encapsulating structure;GO:0044464//cell part;GO:0048046//apoplast;GO:0071944//cell periphery	GO:0003674//molecular_function;GO:0004857//enzyme inhibitor activity;GO:0004866//endopeptidase inhibitor activity;GO:0030234//enzyme regulator activity;GO:0030414//peptidase inhibitor activity;GO:0061134//peptidase regulator activity;GO:0061135//endopeptidase regulator activity;GO:0098772//molecular function regulator	GO:0008150//biological_process;GO:0009892//negative regulation of metabolic process;GO:0010466//negative regulation of peptidase activity;GO:0010605//negative regulation of macromolecule metabolic process;GO:0010951//negative regulation of endopeptidase activity;GO:0019222//regulation of metabolic process;GO:0030162//regulation of proteolysis;GO:0031323//regulation of cellular metabolic process;G…
augustus_masked-HiC_scaffold_11-processed-gene-123.30	augustus_masked-HiC_scaffold_11-processed-gene-123.30	THF96259.1 hypothetical protein TEA_000197 [Camellia sinensis var. sinensis] [Camellia sinensis]	-	-	-	-	-	-	-
maker-HiC_scaffold_2-snap-gene-1874.5	HSC80	XP_028118088.1 heat shock cognate protein 80-like [Camellia sinensis]	Organismal Systems;Genetic Information Processing	Environmental adaptation;Folding, sorting and degradation	ko04626//Plant-pathogen interaction;ko04141//Protein processing in endoplasmic reticulum	K04079;K04079	GO:0009331//glycerol-3-phosphate dehydrogenase complex	GO:0003824//catalytic activity;GO:0004368//glycerol-3-phosphate dehydrogenase activity;GO:0005524//ATP binding;GO:0016887//ATPase activity;GO:0051082//unfolded protein binding	GO:0006071//glycerol metabolic process;GO:0006457//protein folding;GO:0032418//lysosome localization
augustus_masked-HiC_scaffold_7-processed-gene-781.37	augustus_masked-HiC_scaffold_7-processed-gene-781.37	XP_028122762.1 uncharacterized protein LOC114319897 [Camellia sinensis]	-	-	-	-	-	-	-
maker-HiC_scaffold_5-snap-gene-52.30	BXL2	XP_028066497.1 putative beta-D-xylosidase [Camellia sinensis]	-	-	-	-	GO:0005575//cellular_component;GO:0005576//extracellular region;GO:0005618//cell wall;GO:0005623//cell;GO:0009505//plant-type cell wall;GO:0030312//external encapsulating structure;GO:0044464//cell part;GO:0048046//apoplast;GO:0071944//cell periphery	GO:0003674//molecular_function;GO:0003824//catalytic activity;GO:0004553//hydrolase activity, hydrolyzing O-glycosyl compounds;GO:0016787//hydrolase activity;GO:0016798//hydrolase activity, acting on glycosyl bonds;GO:0046556//alpha-L-arabinofuranosidase activity	GO:0000003//reproduction;GO:0003006//developmental process involved in reproduction;GO:0005975//carbohydrate metabolic process;GO:0007275//multicellular organism development;GO:0008150//biological_process;GO:0008152//metabolic process;GO:0009791//post-embryonic development;GO:0010154//fruit development;GO:0010214//seed coat development;GO:0022414//reproductive process;GO:0032501//multicellular or…
snap_masked-HiC_scaffold_10-processed-gene-1353.10	HTR4	RDX80863.1 hypothetical protein CR513_38538, partial [Mucuna pruriens]	-	-	-	-	GO:0071821//FANCM-MHF complex	GO:0003677//DNA binding	GO:0006352//DNA-templated transcription, initiation
maker-HiC_scaffold_2-snap-gene-288.24	At2g30620	XP_028099365.1 histone H1-like [Camellia sinensis]	-	-	-	-	GO:0000786//nucleosome	GO:0003677//DNA binding	GO:0006334//nucleosome assembly
maker-HiC_scaffold_6-snap-gene-20.22	RPL23	XP_028085853.1 60S ribosomal protein L23 isoform X2 [Camellia sinensis]	Genetic Information Processing	Translation	ko03010//Ribosome	K02894	GO:0000315//organellar large ribosomal subunit;GO:0005840//ribosome;GO:0022625//cytosolic large ribosomal subunit	GO:0003735//structural constituent of ribosome	GO:0006412//translation

## Sheet: Table S34
Table S34. List of downregulated DE genes between CoXJ and CoGW in all clusters.
Gene	Gene ID	Symbol	Description	KEGG_A_class	KEGG_B_class	Pathway	K_ID	GO Component	GO Function	GO Process
	maker-HiC_scaffold_1-snap-gene-1541.2	AAE3	XP_028097043.1 LOW QUALITY PROTEIN: oxalate--CoA ligase [Camellia sinensis]	Metabolism;Metabolism	Global and overview maps;Carbohydrate metabolism	ko01100//Metabolic pathways;ko00630//Glyoxylate and dicarboxylate metabolism	K22133;K22133	GO:0005575//cellular_component;GO:0005576//extracellular region;GO:0005622//intracellular;GO:0005623//cell;GO:0005737//cytoplasm;GO:0005911//cell-cell junction;GO:0009506//plasmodesma;GO:0009507//chloroplast;GO:0009532//plastid stroma;GO:0009536//plastid;GO:0009570//chloroplast stroma;GO:0030054//cell junction;GO:0043226//organelle;GO:0043227//membrane-bounded organelle;GO:0043229//intracellular …	GO:0000166//nucleotide binding;GO:0003674//molecular_function;GO:0003824//catalytic activity;GO:0003987//acetate-CoA ligase activity;GO:0004043//L-aminoadipate-semialdehyde dehydrogenase activity;GO:0005488//binding;GO:0005524//ATP binding;GO:0008144//drug binding;GO:0008668//(2,3-dihydroxybenzoyl)adenylate synthase activity;GO:0008756//o-succinylbenzoate-CoA ligase activity;GO:0016405//CoA-ligas…	GO:0000003//reproduction;GO:0003006//developmental process involved in reproduction;GO:0006082//organic acid metabolic process;GO:0006950//response to stress;GO:0006952//defense response;GO:0007275//multicellular organism development;GO:0008150//biological_process;GO:0008152//metabolic process;GO:0009056//catabolic process;GO:0009234//menaquinone biosynthetic process;GO:0009605//response to exter…
	maker-HiC_scaffold_1-snap-gene-1546.35	AAE3	XP_028097043.1 LOW QUALITY PROTEIN: oxalate--CoA ligase [Camellia sinensis]	Metabolism;Metabolism	Global and overview maps;Carbohydrate metabolism	ko01100//Metabolic pathways;ko00630//Glyoxylate and dicarboxylate metabolism	K22133;K22133	GO:0005575//cellular_component;GO:0005576//extracellular region;GO:0005622//intracellular;GO:0005623//cell;GO:0005737//cytoplasm;GO:0005911//cell-cell junction;GO:0009506//plasmodesma;GO:0009507//chloroplast;GO:0009532//plastid stroma;GO:0009536//plastid;GO:0009570//chloroplast stroma;GO:0030054//cell junction;GO:0043226//organelle;GO:0043227//membrane-bounded organelle;GO:0043229//intracellular …	GO:0000166//nucleotide binding;GO:0003674//molecular_function;GO:0003824//catalytic activity;GO:0003987//acetate-CoA ligase activity;GO:0004043//L-aminoadipate-semialdehyde dehydrogenase activity;GO:0005488//binding;GO:0005524//ATP binding;GO:0008144//drug binding;GO:0008668//(2,3-dihydroxybenzoyl)adenylate synthase activity;GO:0008756//o-succinylbenzoate-CoA ligase activity;GO:0016405//CoA-ligas…	GO:0000003//reproduction;GO:0003006//developmental process involved in reproduction;GO:0006082//organic acid metabolic process;GO:0006950//response to stress;GO:0006952//defense response;GO:0007275//multicellular organism development;GO:0008150//biological_process;GO:0008152//metabolic process;GO:0009056//catabolic process;GO:0009234//menaquinone biosynthetic process;GO:0009605//response to exter…
	augustus_masked-HiC_scaffold_10-processed-gene-2017.27	AATP1	XP_028124489.1 AAA-ATPase ASD, mitochondrial-like [Camellia sinensis]	-	-	-	-	GO:0000502//proteasome complex;GO:0009379//Holliday junction helicase complex	GO:0003723//RNA binding;GO:0003724//RNA helicase activity;GO:0004176//ATP-dependent peptidase activity;GO:0004222//metalloendopeptidase activity;GO:0004386//helicase activity;GO:0005524//ATP binding;GO:0005525//GTP binding;GO:0009378//four-way junction helicase activity;GO:0016772//transferase activity, transferring phosphorus-containing groups;GO:0016887//ATPase activity	GO:0006281//DNA repair;GO:0006310//DNA recombination;GO:0006508//proteolysis;GO:0010498//proteasomal protein catabolic process;GO:0015809//arginine transport;GO:0015819//lysine transport;GO:0015822//ornithine transport;GO:0019941//modification-dependent protein catabolic process;GO:0051301//cell division
	maker-HiC_scaffold_7-snap-gene-643.38	AATP1	XP_028124284.1 plastidic ATP/ADP-transporter-like [Camellia sinensis]	-	-	-	-	GO:0005575//cellular_component;GO:0005622//intracellular;GO:0005623//cell;GO:0005737//cytoplasm;GO:0009507//chloroplast;GO:0009526//plastid envelope;GO:0009536//plastid;GO:0009941//chloroplast envelope;GO:0016020//membrane;GO:0016021//integral component of membrane;GO:0031090//organelle membrane;GO:0031224//intrinsic component of membrane;GO:0031967//organelle envelope;GO:0031969//chloroplast mem…	GO:0000166//nucleotide binding;GO:0000295//adenine nucleotide transmembrane transporter activity;GO:0003674//molecular_function;GO:0005215//transporter activity;GO:0005346//purine ribonucleotide transmembrane transporter activity;GO:0005347//ATP transmembrane transporter activity;GO:0005471//ATP:ADP antiporter activity;GO:0005488//binding;GO:0005524//ATP binding;GO:0008144//drug binding;GO:000850…	GO:0006810//transport;GO:0006811//ion transport;GO:0006820//anion transport;GO:0006855//drug transmembrane transport;GO:0006862//nucleotide transport;GO:0008150//biological_process;GO:0015711//organic anion transport;GO:0015748//organophosphate ester transport;GO:0015865//purine nucleotide transport;GO:0015866//ADP transport;GO:0015867//ATP transport;GO:0015868//purine ribonucleotide transport;GO…
	maker-HiC_scaffold_9-snap-gene-873.4	At1g26850	XP_028107113.1 probable methyltransferase PMT2 [Camellia sinensis]	-	-	-	-	-	GO:0008168//methyltransferase activity	-
CoLEAL	snap_masked-HiC_scaffold_10-processed-gene-894.12	At1g64065	XP_028070429.1 late embryogenesis abundant protein At1g64065-like [Camellia sinensis]	-	-	-	-	-	-	-
	snap_masked-HiC_scaffold_14-processed-gene-1433.14	At3g55350	XP_028062007.1 protein ALP1-like [Camellia sinensis]	-	-	-	-	GO:0016021//integral component of membrane	GO:0005249//voltage-gated potassium channel activity;GO:0016788//hydrolase activity, acting on ester bonds;GO:0030955//potassium ion binding	GO:0006813//potassium ion transport
	augustus_masked-HiC_scaffold_14-processed-gene-579.54	augustus_masked-HiC_scaffold_14-processed-gene-579.54	XP_028066947.1 sarcoplasmic reticulum histidine-rich calcium-binding protein-like [Camellia sinensis]	-	-	-	-	-	-	-
	augustus_masked-HiC_scaffold_5-processed-gene-294.36	augustus_masked-HiC_scaffold_5-processed-gene-294.36	ACV60357.1 putative proline-rich cell wall protein [Camellia sinensis]	-	-	-	-	-	-	-
CoBHLH162	maker-HiC_scaffold_9-snap-gene-750.14	BHLH162	XP_028121201.1 transcription factor bHLH162-like isoform X1 [Camellia sinensis]	-	-	-	-	-	GO:0008773//[protein-PII] uridylyltransferase activity;GO:0046983//protein dimerization activity	GO:0018177//protein uridylylation
CoBHLH35	maker-HiC_scaffold_3-snap-gene-786.7	BHLH35	THG17196.1 hypothetical protein TEA_027014 [Camellia sinensis var. sinensis] [Camellia sinensis]	-	-	-	-	GO:0005741//mitochondrial outer membrane	GO:0046983//protein dimerization activity	GO:0006886//intracellular protein transport
	maker-HiC_scaffold_14-snap-gene-182.47	BT1	XP_028104301.1 adenine nucleotide transporter BT1, chloroplastic/mitochondrial-like [Camellia sinensis]	-	-	-	-	GO:0005575//cellular_component;GO:0005622//intracellular;GO:0005623//cell;GO:0005737//cytoplasm;GO:0005739//mitochondrion;GO:0005740//mitochondrial envelope;GO:0005743//mitochondrial inner membrane;GO:0009501//amyloplast;GO:0009507//chloroplast;GO:0009526//plastid envelope;GO:0009528//plastid inner membrane;GO:0009536//plastid;GO:0009706//chloroplast inner membrane;GO:0009941//chloroplast envelop…	-	GO:0006810//transport;GO:0006811//ion transport;GO:0006820//anion transport;GO:0006862//nucleotide transport;GO:0008150//biological_process;GO:0015711//organic anion transport;GO:0015748//organophosphate ester transport;GO:0015780//nucleotide-sugar transport;GO:0015865//purine nucleotide transport;GO:0015866//ADP transport;GO:0015868//purine ribonucleotide transport;GO:0015931//nucleobase-contain…
	genemark-HiC_scaffold_7-processed-gene-1176.43	CAD	XP_028111391.1 probable mannitol dehydrogenase [Camellia sinensis]	Metabolism;Metabolism;Metabolism	Global and overview maps;Global and overview maps;Biosynthesis of other secondary metabolites	ko01100//Metabolic pathways;ko01110//Biosynthesis of secondary metabolites;ko00940//Phenylpropanoid biosynthesis	K00083;K00083;K00083	GO:0005737//cytoplasm	GO:0004024//alcohol dehydrogenase activity, zinc-dependent;GO:0004617//phosphoglycerate dehydrogenase activity;GO:0008270//zinc ion binding;GO:0008743//L-threonine 3-dehydrogenase activity;GO:0008750//NAD(P)+ transhydrogenase (AB-specific) activity;GO:0008764//UDP-N-acetylmuramoylalanine-D-glutamate ligase activity;GO:0008883//glutamyl-tRNA reductase activity;GO:0016491//oxidoreductase activity;G…	GO:0006113//fermentation;GO:0006564//L-serine biosynthetic process;GO:0006567//threonine catabolic process;GO:0006631//fatty acid metabolic process;GO:0006779//porphyrin-containing compound biosynthetic process;GO:0008152//metabolic process;GO:0009252//peptidoglycan biosynthetic process;GO:0009404//toxin metabolic process;GO:0010127//mycothiol-dependent detoxification;GO:0019439//aromatic compoun…
	maker-HiC_scaffold_11-snap-gene-855.38	CCH	XP_028125226.1 copper transport protein ATX1 [Camellia sinensis]	-	-	-	-	GO:0005575//cellular_component;GO:0005622//intracellular;GO:0005623//cell;GO:0005737//cytoplasm;GO:0005829//cytosol;GO:0044424//intracellular part;GO:0044444//cytoplasmic part;GO:0044464//cell part	GO:0003674//molecular_function;GO:0005215//transporter activity;GO:0005375//copper ion transmembrane transporter activity;GO:0005488//binding;GO:0005507//copper ion binding;GO:0005515//protein binding;GO:0008324//cation transmembrane transporter activity;GO:0015075//ion transmembrane transporter activity;GO:0015318//inorganic solute uptake transmembrane transporter activity;GO:0016530//metallocha…	GO:0000041//transition metal ion transport;GO:0006810//transport;GO:0006811//ion transport;GO:0006812//cation transport;GO:0006825//copper ion transport;GO:0006873//cellular ion homeostasis;GO:0006875//cellular metal ion homeostasis;GO:0006878//cellular copper ion homeostasis;GO:0006879//cellular iron ion homeostasis;GO:0006950//response to stress;GO:0006979//response to oxidative stress;GO:00081…
	maker-HiC_scaffold_1-snap-gene-1338.7	CCR1	THG00753.1 hypothetical protein TEA_025578 [Camellia sinensis var. sinensis] [Camellia sinensis]	-	-	-	-	-	GO:0003824//catalytic activity;GO:0003854//3-beta-hydroxy-delta5-steroid dehydrogenase activity;GO:0003978//UDP-glucose 4-epimerase activity;GO:0008712//ADP-glyceromanno-heptose 6-epimerase activity;GO:0016491//oxidoreductase activity;GO:0016616//oxidoreductase activity, acting on the CH-OH group of donors, NAD or NADP as acceptor;GO:0016655//oxidoreductase activity, acting on NAD(P)H, quinone or…	GO:0005975//carbohydrate metabolic process;GO:0006012//galactose metabolic process;GO:0006694//steroid biosynthetic process;GO:0008152//metabolic process;GO:0009243//O antigen biosynthetic process;GO:0009244//lipopolysaccharide core region biosynthetic process;GO:0055114//oxidation-reduction process
	maker-HiC_scaffold_8-snap-gene-316.19	CEQORH	XP_028062663.1 chloroplast envelope quinone oxidoreductase homolog isoform X1 [Camellia sinensis]	Metabolism;Metabolism	Global and overview maps;Lipid metabolism	ko01110//Biosynthesis of secondary metabolites;ko00592//alpha-Linolenic acid metabolism	K00224;K00224	-	GO:0004024//alcohol dehydrogenase activity, zinc-dependent;GO:0008270//zinc ion binding;GO:0008743//L-threonine 3-dehydrogenase activity;GO:0016491//oxidoreductase activity;GO:0016655//oxidoreductase activity, acting on NAD(P)H, quinone or similar compound as acceptor;GO:0050607//mycothiol-dependent formaldehyde dehydrogenase activity;GO:0051287//NAD binding;GO:0051903//S-(hydroxymethyl)glutathio…	GO:0006113//fermentation;GO:0006567//threonine catabolic process;GO:0008152//metabolic process;GO:0009404//toxin metabolic process;GO:0010127//mycothiol-dependent detoxification;GO:0019439//aromatic compound catabolic process;GO:0055114//oxidation-reduction process
	augustus_masked-HiC_scaffold_4-processed-gene-260.19	CYP710A11	XP_028115664.1 cytochrome P450 710A11-like [Camellia sinensis]	Metabolism;Metabolism;Metabolism	Global and overview maps;Global and overview maps;Lipid metabolism	ko01100//Metabolic pathways;ko01110//Biosynthesis of secondary metabolites;ko00100//Steroid biosynthesis	K09832;K09832;K09832	GO:0005575//cellular_component;GO:0005622//intracellular;GO:0005623//cell;GO:0005737//cytoplasm;GO:0005783//endoplasmic reticulum;GO:0012505//endomembrane system;GO:0016020//membrane;GO:0016021//integral component of membrane;GO:0031224//intrinsic component of membrane;GO:0043226//organelle;GO:0043227//membrane-bounded organelle;GO:0043229//intracellular organelle;GO:0043231//intracellular membra…	GO:0000249//C-22 sterol desaturase activity;GO:0003674//molecular_function;GO:0003824//catalytic activity;GO:0004497//monooxygenase activity;GO:0005488//binding;GO:0005506//iron ion binding;GO:0016491//oxidoreductase activity;GO:0016705//oxidoreductase activity, acting on paired donors, with incorporation or reduction of molecular oxygen;GO:0016717//oxidoreductase activity, acting on paired donor…	GO:0006066//alcohol metabolic process;GO:0006629//lipid metabolic process;GO:0006694//steroid biosynthetic process;GO:0006696//ergosterol biosynthetic process;GO:0008150//biological_process;GO:0008152//metabolic process;GO:0008202//steroid metabolic process;GO:0008204//ergosterol metabolic process;GO:0008610//lipid biosynthetic process;GO:0009058//biosynthetic process;GO:0009987//cellular process…
	maker-HiC_scaffold_11-snap-gene-149.1	CYP735A2	THG21738.1 hypothetical protein TEA_000980 [Camellia sinensis var. sinensis] [Camellia sinensis]	-	-	-	-	GO:0005575//cellular_component;GO:0016020//membrane;GO:0016021//integral component of membrane;GO:0031224//intrinsic component of membrane;GO:0044425//membrane part	GO:0003674//molecular_function;GO:0003824//catalytic activity;GO:0004497//monooxygenase activity;GO:0005488//binding;GO:0005506//iron ion binding;GO:0008395//steroid hydroxylase activity;GO:0016491//oxidoreductase activity;GO:0016705//oxidoreductase activity, acting on paired donors, with incorporation or reduction of molecular oxygen;GO:0020037//heme binding;GO:0043167//ion binding;GO:0043169//c…	GO:0006629//lipid metabolic process;GO:0008150//biological_process;GO:0008152//metabolic process;GO:0008202//steroid metabolic process;GO:0009719//response to endogenous stimulus;GO:0009725//response to hormone;GO:0009741//response to brassinosteroid;GO:0010033//response to organic substance;GO:0010268//brassinosteroid homeostasis;GO:0010817//regulation of hormone levels;GO:0014070//response to o…
	maker-HiC_scaffold_8-snap-gene-387.26	CYP81Q32	XP_028085416.1 cytochrome P450 81E8-like [Camellia sinensis]	-	-	-	-	-	GO:0005506//iron ion binding;GO:0016705//oxidoreductase activity, acting on paired donors, with incorporation or reduction of molecular oxygen;GO:0020037//heme binding	GO:0055114//oxidation-reduction process
CoEP3	maker-HiC_scaffold_5-snap-gene-707.38	EP3	AUN87488.1 chitinase [Camellia fraterna]	Metabolism;Metabolism	Global and overview maps;Carbohydrate metabolism	ko01100//Metabolic pathways;ko00520//Amino sugar and nucleotide sugar metabolism	K01183;K01183	-	GO:0004568//chitinase activity;GO:0008061//chitin binding	GO:0006032//chitin catabolic process;GO:0016998//cell wall macromolecule catabolic process
	maker-HiC_scaffold_6-snap-gene-1038.9	ERDJ3B	XP_028084814.1 dnaJ protein ERDJ3B [Camellia sinensis]	Genetic Information Processing	Folding, sorting and degradation	ko04141//Protein processing in endoplasmic reticulum	K09517	GO:0005575//cellular_component;GO:0005576//extracellular region;GO:0005615//extracellular space;GO:0005622//intracellular;GO:0005623//cell;GO:0005634//nucleus;GO:0005737//cytoplasm;GO:0005783//endoplasmic reticulum;GO:0005788//endoplasmic reticulum lumen;GO:0005886//plasma membrane;GO:0012505//endomembrane system;GO:0016020//membrane;GO:0031594//neuromuscular junction;GO:0031974//membrane-enclose…	GO:0003674//molecular_function;GO:0005102//receptor binding;GO:0005178//integrin binding;GO:0005488//binding;GO:0005515//protein binding;GO:0044877//macromolecular complex binding;GO:0050839//cell adhesion molecule binding;GO:0051082//unfolded protein binding	GO:0002682//regulation of immune system process;GO:0002684//positive regulation of immune system process;GO:0006139//nucleobase-containing compound metabolic process;GO:0006457//protein folding;GO:0006725//cellular aromatic compound metabolic process;GO:0006807//nitrogen compound metabolic process;GO:0006950//response to stress;GO:0006986//response to unfolded protein;GO:0007154//cell communicati…
CoERF011	snap_masked-HiC_scaffold_3-processed-gene-194.6	ERF011	XP_028080420.1 ethylene-responsive transcription factor ERF011-like [Camellia sinensis]	-	-	-	-	GO:0005575//cellular_component;GO:0005622//intracellular;GO:0005623//cell;GO:0005634//nucleus;GO:0043226//organelle;GO:0043227//membrane-bounded organelle;GO:0043229//intracellular organelle;GO:0043231//intracellular membrane-bounded organelle;GO:0044424//intracellular part;GO:0044464//cell part	GO:0003674//molecular_function;GO:0003676//nucleic acid binding;GO:0003677//DNA binding;GO:0003700//transcription factor activity, sequence-specific DNA binding;GO:0005488//binding;GO:0097159//organic cyclic compound binding;GO:1901363//heterocyclic compound binding	GO:0000160//phosphorelay signal transduction system;GO:0001101//response to acid chemical;GO:0006139//nucleobase-containing compound metabolic process;GO:0006351//transcription, DNA-templated;GO:0006355//regulation of transcription, DNA-templated;GO:0006725//cellular aromatic compound metabolic process;GO:0006807//nitrogen compound metabolic process;GO:0006950//response to stress;GO:0007154//cell…
CoERF110a	maker-HiC_scaffold_5-snap-gene-1064.1	ERF110	XP_028106507.1 ethylene-responsive transcription factor ABR1-like isoform X3 [Camellia sinensis]	-	-	-	-	GO:0005575//cellular_component;GO:0005622//intracellular;GO:0005623//cell;GO:0005634//nucleus;GO:0005739//mitochondrion;GO:0043226//organelle;GO:0043227//membrane-bounded organelle;GO:0043229//intracellular organelle;GO:0043231//intracellular membrane-bounded organelle;GO:0044424//intracellular part;GO:0044464//cell part	GO:0003674//molecular_function;GO:0003676//nucleic acid binding;GO:0003677//DNA binding;GO:0003700//transcription factor activity, sequence-specific DNA binding;GO:0005488//binding;GO:0042030//ATPase inhibitor activity;GO:0097159//organic cyclic compound binding;GO:1901363//heterocyclic compound binding	GO:0000160//phosphorelay signal transduction system;GO:0001101//response to acid chemical;GO:0006139//nucleobase-containing compound metabolic process;GO:0006351//transcription, DNA-templated;GO:0006355//regulation of transcription, DNA-templated;GO:0006725//cellular aromatic compound metabolic process;GO:0006807//nitrogen compound metabolic process;GO:0006950//response to stress;GO:0006952//defe…
CoERF110b	snap_masked-HiC_scaffold_3-processed-gene-449.16	ERF110	XP_028054562.1 ethylene-responsive transcription factor ABR1-like isoform X1 [Camellia sinensis]	-	-	-	-	GO:0005575//cellular_component;GO:0005622//intracellular;GO:0005623//cell;GO:0005634//nucleus;GO:0043226//organelle;GO:0043227//membrane-bounded organelle;GO:0043229//intracellular organelle;GO:0043231//intracellular membrane-bounded organelle;GO:0044424//intracellular part;GO:0044464//cell part	GO:0003674//molecular_function;GO:0003676//nucleic acid binding;GO:0003677//DNA binding;GO:0003700//transcription factor activity, sequence-specific DNA binding;GO:0005488//binding;GO:0097159//organic cyclic compound binding;GO:1901363//heterocyclic compound binding	GO:0000160//phosphorelay signal transduction system;GO:0001101//response to acid chemical;GO:0006139//nucleobase-containing compound metabolic process;GO:0006351//transcription, DNA-templated;GO:0006355//regulation of transcription, DNA-templated;GO:0006725//cellular aromatic compound metabolic process;GO:0006807//nitrogen compound metabolic process;GO:0006950//response to stress;GO:0006952//defe…
CoEXLA2	maker-HiC_scaffold_1-snap-gene-17.10	EXLA2	XP_028061314.1 expansin-like A2 [Camellia sinensis]	-	-	-	-	-	-	-
CoRQR1	maker-HiC_scaffold_11-snap-gene-1623.23	FQR1	XP_028086625.1 NAD(P)H dehydrogenase (quinone) FQR1 [Camellia sinensis]	Metabolism;Metabolism;Metabolism	Global and overview maps;Global and overview maps;Metabolism of cofactors and vitamins	ko01100//Metabolic pathways;ko01110//Biosynthesis of secondary metabolites;ko00130//Ubiquinone and other terpenoid-quinone biosynthesis	K03809;K03809;K03809	-	GO:0003955//NAD(P)H dehydrogenase (quinone) activity;GO:0009055//electron carrier activity;GO:0010181//FMN binding;GO:0016491//oxidoreductase activity	GO:0055114//oxidation-reduction process
	maker-HiC_scaffold_10-snap-gene-2148.0	GDPD1	XP_028118260.1 glycerophosphodiester phosphodiesterase GDPD1, chloroplastic-like isoform X1 [Camellia sinensis]	Metabolism	Lipid metabolism	ko00564//Glycerophospholipid metabolism	K18696	-	GO:0008081//phosphoric diester hydrolase activity	GO:0006629//lipid metabolic process
	genemark-HiC_scaffold_10-processed-gene-294.74	genemark-HiC_scaffold_10-processed-gene-294.74	XP_028116660.1 uncharacterized protein LOC114314382 [Camellia sinensis]	-	-	-	-	-	-	-
CoGLC1	genemark-HiC_scaffold_11-processed-gene-490.42	GLC1	XP_028057007.1 glucan endo-1,3-beta-glucosidase-like [Camellia sinensis]	-	-	-	-	GO:0005839//proteasome core complex	GO:0004298//threonine-type endopeptidase activity;GO:0004553//hydrolase activity, hydrolyzing O-glycosyl compounds	GO:0005975//carbohydrate metabolic process;GO:0010498//proteasomal protein catabolic process
	genemark-HiC_scaffold_14-processed-gene-681.5	GT16	THG05603.1 hypothetical protein TEA_022144 [Camellia sinensis var. sinensis] [Camellia sinensis]	-	-	-	-	-	GO:0004602//glutathione peroxidase activity;GO:0016209//antioxidant activity;GO:0016491//oxidoreductase activity	GO:0006979//response to oxidative stress;GO:0055114//oxidation-reduction process
	maker-HiC_scaffold_1-snap-gene-1600.26	HSP26-A	THG17398.1 hypothetical protein TEA_011903 [Camellia sinensis var. sinensis] [Camellia sinensis]	Metabolism;Metabolism	Global and overview maps;Metabolism of other amino acids	ko01100//Metabolic pathways;ko00480//Glutathione metabolism	K00799;K00799	-	GO:0005515//protein binding;GO:0015035//protein disulfide oxidoreductase activity;GO:0016034//maleylacetoacetate isomerase activity	GO:0006559//L-phenylalanine catabolic process;GO:0006572//tyrosine catabolic process;GO:0006749//glutathione metabolic process;GO:0006790//sulfur compound metabolic process;GO:0042965//glutaredoxin biosynthetic process;GO:0045454//cell redox homeostasis;GO:0055114//oxidation-reduction process
	maker-HiC_scaffold_6-snap-gene-1093.8	IQM2	XP_028074704.1 IQ domain-containing protein IQM2-like [Camellia sinensis]	-	-	-	-	-	GO:0005515//protein binding	-
CoKANT3	maker-HiC_scaffold_7-snap-gene-301.39	LET12	XP_028125159.1 homeobox protein knotted-1-like LET12 isoform X1 [Camellia sinensis]	-	-	-	-	GO:0005634//nucleus	GO:0003677//DNA binding	GO:0006355//regulation of transcription, DNA-templated
	maker-HiC_scaffold_10-snap-gene-1989.24	maker-HiC_scaffold_10-snap-gene-1989.24	XP_028109064.1 uncharacterized protein LOC114307833 isoform X1 [Camellia sinensis]	-	-	-	-	-	-	-
	maker-HiC_scaffold_11-snap-gene-1172.0	maker-HiC_scaffold_11-snap-gene-1172.0	XP_028102296.1 cysteine-rich and transmembrane domain-containing protein WIH2-like isoform X1 [Camellia sinensis]	-	-	-	-	-	-	-
	maker-HiC_scaffold_1-snap-gene-525.3	maker-HiC_scaffold_1-snap-gene-525.3	-	-	-	-	-	-	-	-
	maker-HiC_scaffold_3-snap-gene-29.24	maker-HiC_scaffold_3-snap-gene-29.24	THF97780.1 hypothetical protein TEA_009509 [Camellia sinensis var. sinensis] [Camellia sinensis]	-	-	-	-	GO:0005575//cellular_component;GO:0005622//intracellular;GO:0005623//cell;GO:0005634//nucleus;GO:0005737//cytoplasm;GO:0005829//cytosol;GO:0005911//cell-cell junction;GO:0009506//plasmodesma;GO:0016020//membrane;GO:0019898//extrinsic component of membrane;GO:0030054//cell junction;GO:0043226//organelle;GO:0043227//membrane-bounded organelle;GO:0043229//intracellular organelle;GO:0043231//intracel…	GO:0001786//phosphatidylserine binding;GO:0003674//molecular_function;GO:0003779//actin binding;GO:0005488//binding;GO:0005507//copper ion binding;GO:0005515//protein binding;GO:0005543//phospholipid binding;GO:0008092//cytoskeletal protein binding;GO:0008289//lipid binding;GO:0016151//nickel cation binding;GO:0031210//phosphatidylcholine binding;GO:0043167//ion binding;GO:0043168//anion binding;…	GO:0001101//response to acid chemical;GO:0006950//response to stress;GO:0008150//biological_process;GO:0009266//response to temperature stimulus;GO:0009409//response to cold;GO:0009414//response to water deprivation;GO:0009415//response to water;GO:0009628//response to abiotic stimulus;GO:0009631//cold acclimation;GO:0009719//response to endogenous stimulus;GO:0009725//response to hormone;GO:0009…
	maker-HiC_scaffold_6-snap-gene-655.2	maker-HiC_scaffold_6-snap-gene-655.2	-	-	-	-	-	-	-	-
	maker-HiC_scaffold_9-snap-gene-249.0	maker-HiC_scaffold_9-snap-gene-249.0	-	-	-	-	-	-	-	-
	maker-HiC_scaffold_9-snap-gene-249.1	maker-HiC_scaffold_9-snap-gene-249.1	-	-	-	-	-	-	-	-
	maker-HiC_scaffold_3-snap-gene-1388.2	MTA	XP_028101339.1 metallothionein-like protein type 2 isoform X1 [Camellia sinensis]	-	-	-	-	-	GO:0046872//metal ion binding	-
	maker-HiC_scaffold_3-snap-gene-1395.11	MTA	XP_028101339.1 metallothionein-like protein type 2 isoform X1 [Camellia sinensis]	-	-	-	-	-	GO:0046872//metal ion binding	-
CoMYBS3	maker-HiC_scaffold_7-snap-gene-525.27	MYBS3	XP_028087853.1 transcription factor MYBS3-like [Camellia sinensis]	-	-	-	-	-	-	-
	maker-HiC_scaffold_4-snap-gene-1256.22	NSL1	PSS10220.1 MACPF domain-containing protein [Actinidia chinensis var. chinensis] [Actinidia chinensis]	-	-	-	-	-	-	GO:0002376//immune system process;GO:0006950//response to stress;GO:0006952//defense response;GO:0006955//immune response;GO:0006970//response to osmotic stress;GO:0008150//biological_process;GO:0008219//cell death;GO:0009626//plant-type hypersensitive response;GO:0009628//response to abiotic stimulus;GO:0009651//response to salt stress;GO:0009987//cellular process;GO:0010337//regulation of salic…
	maker-HiC_scaffold_11-snap-gene-1498.3	NTMC2T6.1	XP_028102950.1 C2 domain-containing protein At1g53590-like isoform X1 [Camellia sinensis]	-	-	-	-	GO:0005575//cellular_component;GO:0005622//intracellular;GO:0005623//cell;GO:0005634//nucleus;GO:0005737//cytoplasm;GO:0005739//mitochondrion;GO:0005740//mitochondrial envelope;GO:0005743//mitochondrial inner membrane;GO:0005773//vacuole;GO:0005783//endoplasmic reticulum;GO:0005789//endoplasmic reticulum membrane;GO:0005794//Golgi apparatus;GO:0005811//lipid particle;GO:0005829//cytosol;GO:000588…	GO:0003674//molecular_function;GO:0003824//catalytic activity;GO:0004620//phospholipase activity;GO:0004622//lysophospholipase activity;GO:0004623//phospholipase A2 activity;GO:0005488//binding;GO:0005509//calcium ion binding;GO:0005515//protein binding;GO:0005543//phospholipid binding;GO:0005544//calcium-dependent phospholipid binding;GO:0008289//lipid binding;GO:0008970//phosphatidylcholine 1-a…	GO:0000003//reproduction;GO:0000302//response to reactive oxygen species;GO:0001542//ovulation from ovarian follicle;GO:0001554//luteolysis;GO:0001676//long-chain fatty acid metabolic process;GO:0001890//placenta development;GO:0001893//maternal placenta development;GO:0001894//tissue homeostasis;GO:0002237//response to molecule of bacterial origin;GO:0002673//regulation of acute inflammatory res…
	maker-HiC_scaffold_2-snap-gene-679.46	Os04g0338000	XP_028126994.1 probable aldo-keto reductase 3 [Camellia sinensis]	-	-	-	-	-	GO:0047834//D-threo-aldose 1-dehydrogenase activity	-
	maker-HiC_scaffold_2-snap-gene-694.24	OsI_15387	XP_028071212.1 probable aldo-keto reductase 2 [Camellia sinensis]	-	-	-	-	-	GO:0047834//D-threo-aldose 1-dehydrogenase activity	-
	maker-HiC_scaffold_11-snap-gene-1675.46	PARC	XP_028113802.1 probable glutathione S-transferase [Camellia sinensis]	Metabolism;Metabolism	Global and overview maps;Metabolism of other amino acids	ko01100//Metabolic pathways;ko00480//Glutathione metabolism	K00799;K00799	-	GO:0005515//protein binding;GO:0015035//protein disulfide oxidoreductase activity;GO:0016034//maleylacetoacetate isomerase activity	GO:0006559//L-phenylalanine catabolic process;GO:0006572//tyrosine catabolic process;GO:0006749//glutathione metabolic process;GO:0006790//sulfur compound metabolic process;GO:0042965//glutaredoxin biosynthetic process;GO:0045454//cell redox homeostasis;GO:0055114//oxidation-reduction process
CoPIP1-4	maker-HiC_scaffold_10-snap-gene-391.7	PIP1.4	ACF39901.1 aquaporin [Camellia oleifera]	-	-	-	-	GO:0016020//membrane	GO:0015267//channel activity	GO:0055085//transmembrane transport
CoPIP2-4	maker-HiC_scaffold_3-snap-gene-1672.26	PIP2-4	XP_028086540.1 aquaporin PIP2-4-like [Camellia sinensis]	-	-	-	-	GO:0005575//cellular_component;GO:0005622//intracellular;GO:0005623//cell;GO:0005737//cytoplasm;GO:0005886//plasma membrane;GO:0005887//integral component of plasma membrane;GO:0005911//cell-cell junction;GO:0009506//plasmodesma;GO:0009507//chloroplast;GO:0009536//plastid;GO:0016020//membrane;GO:0016021//integral component of membrane;GO:0030054//cell junction;GO:0031224//intrinsic component of m…	GO:0003674//molecular_function;GO:0003676//nucleic acid binding;GO:0003723//RNA binding;GO:0003729//mRNA binding;GO:0005215//transporter activity;GO:0005372//water transmembrane transporter activity;GO:0005488//binding;GO:0015250//water channel activity;GO:0015267//channel activity;GO:0015318//inorganic solute uptake transmembrane transporter activity;GO:0022803//passive transmembrane transporter…	GO:0001101//response to acid chemical;GO:0006810//transport;GO:0006811//ion transport;GO:0006833//water transport;GO:0006950//response to stress;GO:0008150//biological_process;GO:0009414//response to water deprivation;GO:0009415//response to water;GO:0009628//response to abiotic stimulus;GO:0009719//response to endogenous stimulus;GO:0009725//response to hormone;GO:0009737//response to abscisic a…
CoPIP2-5	genemark-HiC_scaffold_10-processed-gene-223.44	PIP2-5	XP_028083940.1 probable aquaporin PIP2-5 [Camellia sinensis]	-	-	-	-	GO:0016020//membrane	GO:0015267//channel activity	GO:0055085//transmembrane transport
	maker-HiC_scaffold_13-snap-gene-1244.0	pKIWI504	XP_028053501.1 metallothionein-like protein type 2 [Camellia sinensis]	-	-	-	-	-	GO:0003674//molecular_function;GO:0005488//binding;GO:0043167//ion binding;GO:0043169//cation binding;GO:0046872//metal ion binding	-
	maker-HiC_scaffold_13-snap-gene-1248.21	pKIWI504	XP_028053501.1 metallothionein-like protein type 2 [Camellia sinensis]	-	-	-	-	-	GO:0003674//molecular_function;GO:0005488//binding;GO:0043167//ion binding;GO:0043169//cation binding;GO:0046872//metal ion binding	-
	maker-HiC_scaffold_2-snap-gene-589.15	REFA1	XP_028077968.1 elongation factor 1-alpha-like [Camellia sinensis]	Genetic Information Processing	Translation	ko03013//RNA transport	K03231	GO:0005737//cytoplasm	GO:0003743//translation initiation factor activity;GO:0003746//translation elongation factor activity;GO:0003747//translation release factor activity;GO:0003924//GTPase activity;GO:0004781//sulfate adenylyltransferase (ATP) activity;GO:0005525//GTP binding;GO:0016620//oxidoreductase activity, acting on the aldehyde or oxo group of donors, NAD or NADP as acceptor;GO:0043022//ribosome binding;GO:00…	GO:0000103//sulfate assimilation;GO:0001514//selenocysteine incorporation;GO:0006412//translation;GO:0006413//translational initiation;GO:0006414//translational elongation;GO:0006415//translational termination;GO:0006950//response to stress;GO:0008652//cellular amino acid biosynthetic process;GO:0042254//ribosome biogenesis;GO:0055114//oxidation-reduction process
	maker-HiC_scaffold_13-snap-gene-1252.24	RLCK176	XP_028053507.1 receptor-like cytoplasmic kinase 176 [Camellia sinensis]	-	-	-	-	-	GO:0004672//protein kinase activity;GO:0005524//ATP binding	GO:0006468//protein phosphorylation
CoSAM1	maker-HiC_scaffold_2-snap-gene-15.5	SAMS1	XP_028067998.1 S-adenosylmethionine synthase 5-like isoform X1 [Camellia sinensis]	Metabolism;Metabolism;Metabolism;Metabolism	Global and overview maps;Global and overview maps;Global and overview maps;Amino acid metabolism	ko01100//Metabolic pathways;ko01110//Biosynthesis of secondary metabolites;ko01230//Biosynthesis of amino acids;ko00270//Cysteine and methionine metabolism	K00789;K00789;K00789;K00789	GO:0005575//cellular_component;GO:0005622//intracellular;GO:0005623//cell;GO:0005737//cytoplasm;GO:0044424//intracellular part;GO:0044464//cell part	GO:0000166//nucleotide binding;GO:0003674//molecular_function;GO:0003824//catalytic activity;GO:0004478//methionine adenosyltransferase activity;GO:0005488//binding;GO:0005524//ATP binding;GO:0008144//drug binding;GO:0016740//transferase activity;GO:0016765//transferase activity, transferring alkyl or aryl (other than methyl) groups;GO:0017076//purine nucleotide binding;GO:0030554//adenyl nucleot…	GO:0006556//S-adenosylmethionine biosynthetic process;GO:0006730//one-carbon metabolic process;GO:0006732//coenzyme metabolic process;GO:0006790//sulfur compound metabolic process;GO:0007155//cell adhesion;GO:0008150//biological_process;GO:0008152//metabolic process;GO:0009058//biosynthetic process;GO:0009108//coenzyme biosynthetic process;GO:0009987//cellular process;GO:0017144//drug metabolic p…
	snap_masked-HiC_scaffold_10-processed-gene-2089.30	SMR6	THG14545.1 hypothetical protein TEA_011122 [Camellia sinensis var. sinensis] [Camellia sinensis]	-	-	-	-	-	-	-
	snap_masked-HiC_scaffold_11-processed-gene-354.16	snap_masked-HiC_scaffold_11-processed-gene-354.16	PSS34418.1 Cytochrome c biosynthesis protein [Actinidia chinensis var. chinensis] [Actinidia chinensis]	-	-	-	-	-	-	-
	snap_masked-HiC_scaffold_3-processed-gene-29.13	snap_masked-HiC_scaffold_3-processed-gene-29.13	THF97773.1 hypothetical protein TEA_009502 [Camellia sinensis var. sinensis] [Camellia sinensis]	-	-	-	-	GO:0005575//cellular_component;GO:0005622//intracellular;GO:0005623//cell;GO:0005737//cytoplasm;GO:0005829//cytosol;GO:0016020//membrane;GO:0044424//intracellular part;GO:0044444//cytoplasmic part;GO:0044464//cell part	-	GO:0001101//response to acid chemical;GO:0006950//response to stress;GO:0008150//biological_process;GO:0009266//response to temperature stimulus;GO:0009409//response to cold;GO:0009414//response to water deprivation;GO:0009415//response to water;GO:0009628//response to abiotic stimulus;GO:0009631//cold acclimation;GO:0009719//response to endogenous stimulus;GO:0009725//response to hormone;GO:0009…
	maker-HiC_scaffold_12-snap-gene-699.2	SRP	XP_028068126.1 REF/SRPP-like protein At3g05500 isoform X1 [Camellia sinensis]	-	-	-	-	GO:0005575//cellular_component;GO:0005622//intracellular;GO:0005623//cell;GO:0005737//cytoplasm;GO:0005773//vacuole;GO:0005811//lipid particle;GO:0043226//organelle;GO:0043227//membrane-bounded organelle;GO:0043228//non-membrane-bounded organelle;GO:0043229//intracellular organelle;GO:0043231//intracellular membrane-bounded organelle;GO:0043232//intracellular non-membrane-bounded organelle;GO:004…	GO:0003714//transcription corepressor activity	GO:0006996//organelle organization;GO:0008150//biological_process;GO:0009987//cellular process;GO:0010876//lipid localization;GO:0016043//cellular component organization;GO:0019915//lipid storage;GO:0032502//developmental process;GO:0033036//macromolecule localization;GO:0034389//lipid particle organization;GO:0040007//growth;GO:0040008//regulation of growth;GO:0045927//positive regulation of gro…
	maker-HiC_scaffold_7-snap-gene-214.3	TIL	XP_028083042.1 temperature-induced lipocalin-1-like [Camellia sinensis]	-	-	-	-	GO:0005575//cellular_component;GO:0005623//cell;GO:0009279//cell outer membrane;GO:0016020//membrane;GO:0019867//outer membrane;GO:0030312//external encapsulating structure;GO:0030313//cell envelope;GO:0031975//envelope;GO:0044462//external encapsulating structure part;GO:0044464//cell part;GO:0071944//cell periphery	GO:0003674//molecular_function;GO:0005215//transporter activity;GO:0005488//binding;GO:0008289//lipid binding	-
CoTIP1-3	maker-HiC_scaffold_10-snap-gene-271.63	TIP1-3	XP_028126864.1 aquaporin TIP1-3-like [Camellia sinensis]	-	-	-	-	GO:0000325//plant-type vacuole;GO:0005575//cellular_component;GO:0005622//intracellular;GO:0005623//cell;GO:0005737//cytoplasm;GO:0005773//vacuole;GO:0005774//vacuolar membrane;GO:0005886//plasma membrane;GO:0005887//integral component of plasma membrane;GO:0009705//plant-type vacuole membrane;GO:0016020//membrane;GO:0016021//integral component of membrane;GO:0031090//organelle membrane;GO:003122…	GO:0003674//molecular_function;GO:0005215//transporter activity;GO:0005372//water transmembrane transporter activity;GO:0015204//urea transmembrane transporter activity;GO:0015250//water channel activity;GO:0015267//channel activity;GO:0015318//inorganic solute uptake transmembrane transporter activity;GO:0022803//passive transmembrane transporter activity;GO:0022838//substrate-specific channel a…	GO:0006810//transport;GO:0006811//ion transport;GO:0006833//water transport;GO:0008150//biological_process;GO:0015840//urea transport;GO:0019755//one-carbon compound transport;GO:0034220//ion transmembrane transport;GO:0042044//fluid transport;GO:0042886//amide transport;GO:0051179//localization;GO:0051234//establishment of localization;GO:0055085//transmembrane transport;GO:0071702//organic subs…
	maker-HiC_scaffold_1-snap-gene-227.43	TOGT1	KAA8545846.1 hypothetical protein F0562_020703 [Nyssa sinensis]	Metabolism;Metabolism	Global and overview maps;Biosynthesis of other secondary metabolites	ko01110//Biosynthesis of secondary metabolites;ko00940//Phenylpropanoid biosynthesis	K23260;K23260	GO:0016020//membrane;GO:0042597//periplasmic space	GO:0005506//iron ion binding;GO:0008194//UDP-glycosyltransferase activity;GO:0009055//electron carrier activity;GO:0015562//efflux transmembrane transporter activity;GO:0016491//oxidoreductase activity;GO:0020037//heme binding;GO:0047355//CDP-glycerol glycerophosphotransferase activity	GO:0009236//cobalamin biosynthetic process;GO:0022900//electron transport chain;GO:0055085//transmembrane transport;GO:0055114//oxidation-reduction process
	maker-HiC_scaffold_1-snap-gene-228.6	TOGT1	XP_028053269.1 scopoletin glucosyltransferase-like [Camellia sinensis]	Metabolism;Metabolism	Global and overview maps;Biosynthesis of other secondary metabolites	ko01110//Biosynthesis of secondary metabolites;ko00940//Phenylpropanoid biosynthesis	K23260;K23260	-	GO:0008194//UDP-glycosyltransferase activity	-
	snap_masked-HiC_scaffold_1-processed-gene-2114.7	UBC28	NP_001235930.2 ubiquitin-conjugation enzyme [Glycine max]	Genetic Information Processing;Genetic Information Processing	Folding, sorting and degradation;Folding, sorting and degradation	ko04141//Protein processing in endoplasmic reticulum;ko04120//Ubiquitin mediated proteolysis	K06689;K06689	GO:0005575//cellular_component;GO:0005622//intracellular;GO:0005623//cell;GO:0005634//nucleus;GO:0005737//cytoplasm;GO:0005886//plasma membrane;GO:0016020//membrane;GO:0043226//organelle;GO:0043227//membrane-bounded organelle;GO:0043229//intracellular organelle;GO:0043231//intracellular membrane-bounded organelle;GO:0044424//intracellular part;GO:0044464//cell part;GO:0071944//cell periphery	GO:0000166//nucleotide binding;GO:0003674//molecular_function;GO:0003824//catalytic activity;GO:0004842//ubiquitin-protein transferase activity;GO:0005488//binding;GO:0005515//protein binding;GO:0005524//ATP binding;GO:0008144//drug binding;GO:0016740//transferase activity;GO:0017076//purine nucleotide binding;GO:0019787//ubiquitin-like protein transferase activity;GO:0019899//enzyme binding;GO:0…	GO:0000003//reproduction;GO:0003006//developmental process involved in reproduction;GO:0006464//cellular protein modification process;GO:0006508//proteolysis;GO:0006511//ubiquitin-dependent protein catabolic process;GO:0006807//nitrogen compound metabolic process;GO:0007275//multicellular organism development;GO:0008150//biological_process;GO:0008152//metabolic process;GO:0009056//catabolic proce…
	augustus_masked-HiC_scaffold_15-processed-gene-353.6	UGT73C3	XP_028058449.1 UDP-glycosyltransferase 73B4-like [Camellia sinensis]	-	-	-	-	-	GO:0008194//UDP-glycosyltransferase activity	-
	maker-HiC_scaffold_3-snap-gene-362.58	UGT85A24	XP_028077500.1 7-deoxyloganetin glucosyltransferase-like [Camellia sinensis]	-	-	-	-	-	GO:0008194//UDP-glycosyltransferase activity	-
	maker-HiC_scaffold_9-snap-gene-1011.5	UGT89B2	XP_028110622.1 UDP-glycosyltransferase 89B2-like [Camellia sinensis]	-	-	-	-	-	GO:0008194//UDP-glycosyltransferase activity	-
	snap_masked-HiC_scaffold_12-processed-gene-352.28	VQ8	XP_028069713.1 VQ motif-containing protein 8, chloroplastic [Camellia sinensis]	-	-	-	-	GO:0005575//cellular_component;GO:0005622//intracellular;GO:0005623//cell;GO:0005634//nucleus;GO:0005737//cytoplasm;GO:0009507//chloroplast;GO:0009536//plastid;GO:0043226//organelle;GO:0043227//membrane-bounded organelle;GO:0043229//intracellular organelle;GO:0043231//intracellular membrane-bounded organelle;GO:0044424//intracellular part;GO:0044444//cytoplasmic part;GO:0044464//cell part	-	GO:0001558//regulation of cell growth;GO:0006950//response to stress;GO:0006952//defense response;GO:0008150//biological_process;GO:0010769//regulation of cell morphogenesis involved in differentiation;GO:0022603//regulation of anatomical structure morphogenesis;GO:0022604//regulation of cell morphogenesis;GO:0040008//regulation of growth;GO:0043900//regulation of multi-organism process;GO:004559…
CoWRKY6	maker-HiC_scaffold_4-snap-gene-670.30	WRKY6	XP_028119210.1 probable WRKY transcription factor 31 isoform X1 [Camellia sinensis]	-	-	-	-	-	GO:0003700//transcription factor activity, sequence-specific DNA binding;GO:0043565//sequence-specific DNA binding	GO:0006355//regulation of transcription, DNA-templated

## Sheet: Table S35
Table S35. Overall expression values of genes from 7 families.
Cluster	Gene	CoXJ	CoGW	cell_num_CoXJ	cell_num_CoGW	df1	df2	F value	p	Significance
0	CoANInv	1.73062	1.97408	5282	123	1	5403	0.45819	>0.05	nosig
1	CoANInv	1.68225	1.92597	526	1759	1	2283	0.719248	>0.05	nosig
2	CoANInv	1.54321	1.82004	138	2060	1	2196	0.551402	>0.05	nosig
3	CoANInv	1.73741	1.46793	1021	1022	1	2041	2.50791	>0.05	nosig
4	CoANInv	1.68373	1.17104	102	1758	1	1858	1.96554	>0.05	nosig
5	CoANInv	2.18843	1.63423	28	1439	1	1465	0.405528	>0.05	nosig
6	CoANInv	1.79875	1.65458	79	1074	1	1151	0.0685202	>0.05	nosig
7	CoANInv	1.93376	1.96643	808	162	1	968	0.0052589	>0.05	nosig
8	CoANInv	1.8312	1.77104	592	261	1	851	0.0360872	>0.05	nosig
9	CoANInv	2.08411	1.81284	154	479	1	631	0.424	>0.05	nosig
10	CoANInv	0.63822	1.03108	40	492	1	530	0.611821	>0.05	nosig
11	CoANInv	1.87969	1.30179	27	353	1	378	0.682146	>0.05	nosig
12	CoANInv	4.20171	2.69751	32	230	1	260	3.14689	>0.05	nosig
13	CoANInv	1.77464	1.81557	169	10	1	177	0.00312105	>0.05	nosig
14	CoANInv	3.35029	1.52138	13	98	1	109	2.2911	>0.05	nosig
15	CoANInv	3.12717	1.22959	36	65	1	99	3.95154	0.0496	*
16	CoANInv	0	1.82562	9	54	1	61	0.902937	>0.05	nosig
17	CoANInv	0.871039	0	16	15	1	29	4.35541	0.0458	*
2+12	CoANInv	2.04363	1.90817	170	2290	1	2458	0.15838	>0.05	nosig
3+4	CoANInv	1.73253	1.28018	1123	2780	1	3901	11.7809	0.0006	**
5+9	CoANInv	2.10016	1.67884	182	1918	1	2098	1.43143	>0.05	nosig
0	CoCWINV	1.42189	1.56884	5282	123	1	5403	0.204822	>0.05	nosig
1	CoCWINV	1.34514	0.864958	526	1759	1	2283	7.21095	0.0073	**
2	CoCWINV	0.631368	0.666347	138	2060	1	2196	0.0188218	>0.05	nosig
3	CoCWINV	0.917457	0.582672	1021	1022	1	2041	7.67963	0.0056	**
4	CoCWINV	1.92074	1.11217	102	1758	1	1858	2.80229	>0.05	nosig
5	CoCWINV	0.486057	0.697895	28	1439	1	1465	0.111453	>0.05	nosig
6	CoCWINV	1.23452	0.49887	79	1074	1	1151	5.93105	0.015	*
7	CoCWINV	2.1637	5.24018	808	162	1	968	23.7742	0	**
8	CoCWINV	0.560418	1.47327	592	261	1	851	10.8227	0.001	**
9	CoCWINV	0.736547	0.510585	154	479	1	631	1.09037	>0.05	nosig
10	CoCWINV	2.87652	1.63772	40	492	1	530	3.94883	0.0474	*
11	CoCWINV	0.756745	1.32366	27	353	1	378	0.358639	>0.05	nosig
12	CoCWINV	0.434159	0.215901	32	230	1	260	0.550711	>0.05	nosig
13	CoCWINV	1.57508	0.29994	169	10	1	177	3.84823	>0.05	nosig
14	CoCWINV	6.43582	0.725538	13	98	1	109	21.5797	0	**
15	CoCWINV	0.391164	0.13986	36	65	1	99	1.17172	>0.05	nosig
16	CoCWINV	2.13621	0.632147	9	54	1	61	2.35054	>0.05	nosig
17	CoCWINV	1.34958	0	16	15	1	29	1.33448	>0.05	nosig
2+12	CoCWINV	0.594247	0.621106	170	2290	1	2458	0.0146633	>0.05	nosig
3+4	CoCWINV	1.00858	0.917516	1123	2780	1	3901	0.451794	>0.05	nosig
5+9	CoCWINV	0.69801	0.651116	182	1918	1	2098	0.0390118	>0.05	nosig
0	CoINV	0.300524	0.535	5282	123	1	5403	2.58624	>0.05	nosig
1	CoINV	0.303876	1.51403	526	1759	1	2283	28.247	0	**
2	CoINV	0.250117	0.480176	138	2060	1	2196	1.71243	>0.05	nosig
3	CoINV	0.367403	0.476427	1021	1022	1	2041	1.39726	>0.05	nosig
4	CoINV	0.327656	0.259193	102	1758	1	1858	0.182508	>0.05	nosig
5	CoINV	1.94075	1.49707	28	1439	1	1465	0.247714	>0.05	nosig
6	CoINV	0.0262425	0.319231	79	1074	1	1151	1.78707	>0.05	nosig
7	CoINV	0.369228	0.293778	808	162	1	968	0.187415	>0.05	nosig
8	CoINV	0.367036	0.914318	592	261	1	851	7.34552	0.0069	**
9	CoINV	0.95841	1.53365	154	479	1	631	2.08124	>0.05	nosig
10	CoINV	0.104634	0.171478	40	492	1	530	0.155073	>0.05	nosig
11	CoINV	0.271443	1.14213	27	353	1	378	1.3536	>0.05	nosig
12	CoINV	0.411016	0.277631	32	230	1	260	0.344603	>0.05	nosig
13	CoINV	0.283058	0	169	10	1	177	1.19079	>0.05	nosig
14	CoINV	0	0.226762	13	98	1	109	0.299536	>0.05	nosig
15	CoINV	0.883056	0.347755	36	65	1	99	2.00114	>0.05	nosig
16	CoINV	0.597693	0.717319	9	54	1	61	0.0153519	>0.05	nosig
17	CoINV	1.43053	1.66459	16	15	1	29	0.0140377	>0.05	nosig
2+12	CoINV	0.280404	0.459833	170	2290	1	2458	1.36647	>0.05	nosig
3+4	CoINV	0.363793	0.339054	1123	2780	1	3901	0.141475	>0.05	nosig
5+9	CoINV	1.10954	1.50621	182	1918	1	2098	1.25602	>0.05	nosig
0	CoPLT	4.39525	6.95299	5282	123	1	5403	18.3135	0	**
1	CoPLT	4.36035	7.53577	526	1759	1	2283	30.8977	0	**
2	CoPLT	6.34028	8.36452	138	2060	1	2196	5.42898	0.0199	*
3	CoPLT	5.81547	5.63109	1021	1022	1	2041	0.274384	>0.05	nosig
4	CoPLT	3.87647	6.89464	102	1758	1	1858	10.1892	0.0014	**
5	CoPLT	8.28859	8.87058	28	1439	1	1465	0.0845722	>0.05	nosig
6	CoPLT	4.19172	3.61803	79	1074	1	1151	0.635291	>0.05	nosig
7	CoPLT	5.65181	6.4047	808	162	1	968	0.845306	>0.05	nosig
8	CoPLT	6.47485	7.77783	592	261	1	851	3.73072	>0.05	nosig
9	CoPLT	6.25062	4.19691	154	479	1	631	9.56491	0.0021	**
10	CoPLT	3.40942	2.74242	40	492	1	530	0.768114	>0.05	nosig
11	CoPLT	4.76344	15.5763	27	353	1	378	13.3046	0.0003	**
12	CoPLT	5.76299	3.94808	32	230	1	260	2.73876	>0.05	nosig
13	CoPLT	4.31921	7.80645	169	10	1	177	5.77918	0.0173	*
14	CoPLT	2.79146	2.88875	13	98	1	109	0.00290078	>0.05	nosig
15	CoPLT	6.0048	5.48644	36	65	1	99	0.0860618	>0.05	nosig
16	CoPLT	6.75204	3.4348	9	54	1	61	1.20335	>0.05	nosig
17	CoPLT	4.77229	13.9566	16	15	1	29	3.82464	>0.05	nosig
2+12	CoPLT	6.23162	7.92094	170	2290	1	2458	4.88612	0.0273	*
3+4	CoPLT	5.63935	6.43013	1123	2780	1	3901	6.71251	0.0096	**
5+9	CoPLT	6.56416	7.70338	182	1918	1	2098	2.24595	>0.05	nosig
0	CoSTP	30.3939	23.8142	5282	123	1	5403	17.2699	0	**
1	CoSTP	30.1176	11.7652	526	1759	1	2283	546.515	0	**
2	CoSTP	12.4291	10.4888	138	2060	1	2196	3.90774	0.0482	*
3	CoSTP	15.0614	9.69323	1021	1022	1	2041	72.9122	0	**
4	CoSTP	37.065	16.4773	102	1758	1	1858	97.4615	0	**
5	CoSTP	14.7214	10.6436	28	1439	1	1465	3.09247	>0.05	nosig
6	CoSTP	20.3774	19.1549	79	1074	1	1151	0.220383	>0.05	nosig
7	CoSTP	35.4096	28.3853	808	162	1	968	3.95347	0.0471	*
8	CoSTP	27.6976	12.8244	592	261	1	851	68.2282	0	**
9	CoSTP	26.3759	13.0493	154	479	1	631	55.8845	0	**
10	CoSTP	15.1937	8.07758	40	492	1	530	15.363	0.0001	**
11	CoSTP	31.3517	17.5196	27	353	1	378	17.0281	0	**
12	CoSTP	21.1425	18.3747	32	230	1	260	0.671117	>0.05	nosig
13	CoSTP	29.1976	4.01334	169	10	1	177	65.0669	0	**
14	CoSTP	17.7823	13.9185	13	98	1	109	0.722712	>0.05	nosig
15	CoSTP	17.056	8.31873	36	65	1	99	11.7312	0.0009	**
16	CoSTP	12.9824	12.9706	9	54	1	61	4.23891e-06	>0.05	nosig
17	CoSTP	22.9428	12.3907	16	15	1	29	1.63315	>0.05	nosig
2+12	CoSTP	14.0693	11.2808	170	2290	1	2458	8.13376	0.0044	**
3+4	CoSTP	17.0599	13.9833	1123	2780	1	3901	23.3366	0	**
5+9	CoSTP	24.5829	11.2444	182	1918	1	2098	136.265	0	**
0	CoSUC	0.831842	2.12815	5282	123	1	5403	27.3419	0	**
1	CoSUC	0.825088	1.18004	526	1759	1	2283	2.64142	>0.05	nosig
2	CoSUC	0.83666	0.844835	138	2060	1	2196	0.000936235	>0.05	nosig
3	CoSUC	0.746361	1.83578	1021	1022	1	2041	40.45	0	**
4	CoSUC	1.97944	1.21946	102	1758	1	1858	2.39534	>0.05	nosig
5	CoSUC	1.04333	0.88353	28	1439	1	1465	0.0545858	>0.05	nosig
6	CoSUC	0.97334	0.655493	79	1074	1	1151	1.19114	>0.05	nosig
7	CoSUC	2.31847	2.02465	808	162	1	968	0.226489	>0.05	nosig
8	CoSUC	2.02495	1.27135	592	261	1	851	5.44883	0.0198	*
9	CoSUC	0.952064	1.70596	154	479	1	631	3.12523	>0.05	nosig
10	CoSUC	0.752471	2.24146	40	492	1	530	4.1959	0.041	*
11	CoSUC	0.760808	0.984617	27	353	1	378	0.0876108	>0.05	nosig
12	CoSUC	2.53747	3.86668	32	230	1	260	1.45979	>0.05	nosig
13	CoSUC	0.743519	0.576037	169	10	1	177	0.183186	>0.05	nosig
14	CoSUC	1.25766	6.36339	13	98	1	109	1.66839	>0.05	nosig
15	CoSUC	3.0607	0.46426	36	65	1	99	1.86787	>0.05	nosig
16	CoSUC	3.83751	1.22601	9	54	1	61	2.04097	>0.05	nosig
17	CoSUC	1.64754	0	16	15	1	29	4.27395	0.0478	*
2+12	CoSUC	1.15681	1.14834	170	2290	1	2458	0.000898671	>0.05	nosig
3+4	CoSUC	0.858359	1.44603	1123	2780	1	3901	14.5306	0.0001	**
5+9	CoSUC	0.966105	1.08892	182	1918	1	2098	0.162162	>0.05	nosig
0	CoSUS	7.03994	13.1357	5282	123	1	5403	64.2441	0	**
1	CoSUS	6.62702	14.1731	526	1759	1	2283	85.5457	0	**
2	CoSUS	6.63842	11.9	138	2060	1	2196	27.7648	0	**
3	CoSUS	8.90839	12.7406	1021	1022	1	2041	55.9381	0	**
4	CoSUS	7.30476	11.0827	102	1758	1	1858	10.6152	0.0011	**
5	CoSUS	7.65148	10.5151	28	1439	1	1465	1.60364	>0.05	nosig
6	CoSUS	8.08277	9.96279	79	1074	1	1151	1.93056	>0.05	nosig
7	CoSUS	8.20865	11.8387	808	162	1	968	12.7454	0.0004	**
8	CoSUS	6.95018	14.1366	592	261	1	851	59.9887	0	**
9	CoSUS	8.55491	11.6955	154	479	1	631	7.08277	0.008	**
10	CoSUS	7.90376	9.1435	40	492	1	530	0.694734	>0.05	nosig
11	CoSUS	6.46557	17.2308	27	353	1	378	13.2371	0.0003	**
12	CoSUS	10.2402	12.8373	32	230	1	260	1.28111	>0.05	nosig
13	CoSUS	6.90172	22.2922	169	10	1	177	39.6009	0	**
14	CoSUS	9.85196	9.14314	13	98	1	109	0.035096	>0.05	nosig
15	CoSUS	6.62206	8.77377	36	65	1	99	0.939849	>0.05	nosig
16	CoSUS	12.9289	9.42207	9	54	1	61	0.750536	>0.05	nosig
17	CoSUS	7.76125	9.62355	16	15	1	29	0.200847	>0.05	nosig
2+12	CoSUS	7.3164	11.9942	170	2290	1	2458	26.4192	0	**
3+4	CoSUS	8.76274	11.6922	1123	2780	1	3901	51.8413	0	**
5+9	CoSUS	8.41592	10.8099	182	1918	1	2098	6.475	0.011	*
0	CoSWEET	3.65013	3.39726	5282	123	1	5403	0.233622	>0.05	nosig
1	CoSWEET	3.40905	3.838	526	1759	1	2283	1.01116	>0.05	nosig
2	CoSWEET	4.7966	5.20823	138	2060	1	2196	0.33548	>0.05	nosig
3	CoSWEET	7.6208	5.05792	1021	1022	1	2041	43.1769	0	**
4	CoSWEET	1.69391	2.39968	102	1758	1	1858	1.85252	>0.05	nosig
5	CoSWEET	5.01901	3.33098	28	1439	1	1465	1.81965	>0.05	nosig
6	CoSWEET	6.50216	2.69475	79	1074	1	1151	24.6874	0	**
7	CoSWEET	3.90656	3.86236	808	162	1	968	0.00484916	>0.05	nosig
8	CoSWEET	1.91222	2.78946	592	261	1	851	5.37504	0.0207	*
9	CoSWEET	4.22954	6.16482	154	479	1	631	5.49186	0.0194	*
10	CoSWEET	6.60498	9.65672	40	492	1	530	3.00789	>0.05	nosig
11	CoSWEET	2.75915	1.77662	27	353	1	378	1.16202	>0.05	nosig
12	CoSWEET	5.09079	4.12864	32	230	1	260	0.523283	>0.05	nosig
13	CoSWEET	3.20304	3.14167	169	10	1	177	0.00413559	>0.05	nosig
14	CoSWEET	9.43503	2.41614	13	98	1	109	12.7242	0.0005	**
15	CoSWEET	3.39068	5.03166	36	65	1	99	0.750465	>0.05	nosig
16	CoSWEET	1.93735	2.46477	9	54	1	61	0.0613098	>0.05	nosig
17	CoSWEET	6.35101	1.34039	16	15	1	29	7.32247	0.0113	*
2+12	CoSWEET	4.85198	5.0998	170	2290	1	2458	0.152538	>0.05	nosig
3+4	CoSWEET	7.08247	3.37692	1123	2780	1	3901	199.682	0	**
5+9	CoSWEET	4.351	4.0387	182	1918	1	2098	0.293067	>0.05	nosig

## Sheet: Table S36
Table S36. Expression values of genes from 7 families.
Cluster	Gene	CoXJ	CoGW	cell_num_CoXJ	cell_num_CoGW	df1	df2	F value	p	Significance
0	CoANInvA1	0.0211001	0	5282	123	1	5403	0.252033	>0.05	nosig
0	CoANInvA2	0.0549318	0.0710051	5282	123	1	5403	0.12102	>0.05	nosig
0	CoANInvB1	0.991907	0.0642322	5282	123	1	5403	11.1349	0.0009	**
0	CoANInvB2	0.988872	0.0642322	5282	123	1	5403	11.0762	0.0009	**
0	CoANInvB3	0.000844811	0	5282	123	1	5403	0.0232824	>0.05	nosig
0	CoANInvE1	0.0437953	0.27012	5282	123	1	5403	14.0884	0.0002	**
0	CoANInvE2	0.406762	0.471128	5282	123	1	5403	0.160891	>0.05	nosig
0	CoANInvF	0.00848506	0	5282	123	1	5403	0.220158	>0.05	nosig
0	CoANInvI1	0.196174	0.609522	5282	123	1	5403	11.1529	0.0008	**
0	CoANInvI2	0.0308167	0.612879	5282	123	1	5403	124.493	0	**
0	CoCWINV1a	0.00954183	0	5282	123	1	5403	0.105874	>0.05	nosig
0	CoCWINV1b	0.213911	0.0340313	5282	123	1	5403	2.11391	>0.05	nosig
0	CoCWINV1c	1.09706	1.37137	5282	123	1	5403	0.915543	>0.05	nosig
0	CoCWINV2a	0.106258	0	5282	123	1	5403	1.98893	>0.05	nosig
0	CoCWINV2b	0.0946154	0	5282	123	1	5403	1.76237	>0.05	nosig
0	CoCWINV2c	0.0297509	0.129892	5282	123	1	5403	4.35592	0.0369	*
0	CoCWINV2d	0.0218725	0.197474	5282	123	1	5403	16.7568	0	**
0	CoPLT2a	0.0438643	0.419557	5282	123	1	5403	34.5831	0	**
0	CoPLT2b	0.30518	0.745954	5282	123	1	5403	8.80566	0.003	**
0	CoPLT2c	1.71987	2.89405	5282	123	1	5403	9.72308	0.0018	**
0	CoPLT2d	1.6394	2.59836	5282	123	1	5403	6.79672	0.0092	**
0	CoPLT2e	1.35083	2.1599	5282	123	1	5403	5.76246	0.0164	*
0	CoPLT2f	1.49112	2.43385	5282	123	1	5403	7.13779	0.0076	**
0	CoPLT2g	1.06662	1.59017	5282	123	1	5403	3.48672	>0.05	nosig
0	CoPLT2h	0.0620551	0.637218	5282	123	1	5403	36.6666	0	**
0	CoPLT2i	0.980566	1.76367	5282	123	1	5403	8.70054	0.0032	**
0	CoPLT4b	0.843472	1.5606	5282	123	1	5403	7.77557	0.0053	**
0	CoPLT4c	0.511265	1.25998	5282	123	1	5403	14.1701	0.0002	**
0	CoPLT4d	0.487188	1.30125	5282	123	1	5403	18.535	0	**
0	CoPLT4e	0.49372	1.3843	5282	123	1	5403	21.3575	0	**
0	CoPLT6a	0.00251966	0	5282	123	1	5403	0.0540215	>0.05	nosig
0	CoPLT6b	0.254215	0.450267	5282	123	1	5403	1.89307	>0.05	nosig
0	CoSTP10a	0.00271235	0	5282	123	1	5403	0.0232824	>0.05	nosig
0	CoSTP10b	0.00271235	0	5282	123	1	5403	0.0232824	>0.05	nosig
0	CoSTP13a	27.7417	17.9039	5282	123	1	5403	41.6579	0	**
0	CoSTP13a/13b/13c/13d	27.7622	17.9395	5282	123	1	5403	41.5075	0	**
0	CoSTP13b	27.6847	17.6447	5282	123	1	5403	43.5649	0	**
0	CoSTP13c	27.131	17.2023	5282	123	1	5403	43.5806	0	**
0	CoSTP13d	26.7593	17.0997	5282	123	1	5403	42.0127	0	**
0	CoSTP14a	0.0271383	0	5282	123	1	5403	0.552981	>0.05	nosig
0	CoSTP14b	0.168275	0.0894177	5282	123	1	5403	0.538721	>0.05	nosig
0	CoSTP1a	0.00811421	0	5282	123	1	5403	0.234116	>0.05	nosig
0	CoSTP1b	0.00811421	0	5282	123	1	5403	0.234116	>0.05	nosig
0	CoSTP1c	0.00811421	0	5282	123	1	5403	0.234116	>0.05	nosig
0	CoSTP1d	0.00811421	0	5282	123	1	5403	0.234116	>0.05	nosig
0	CoSTP1e	0.00331734	0	5282	123	1	5403	0.0916585	>0.05	nosig
0	CoSTP1f	0.00343811	0	5282	123	1	5403	0.0796938	>0.05	nosig
0	CoSTP1g	0.000437739	0	5282	123	1	5403	0.0232824	>0.05	nosig
0	CoSTP1h	0.0121681	0.0770624	5282	123	1	5403	4.55002	0.033	*
0	CoSTP1i	1.22718	4.41088	5282	123	1	5403	106.383	0	**
0	CoSTP1j	0.734783	1.09981	5282	123	1	5403	2.58704	>0.05	nosig
0	CoSTP1j/1k	0.736221	1.09981	5282	123	1	5403	2.55989	>0.05	nosig
0	CoSTP1k	0.248803	0.316454	5282	123	1	5403	0.323756	>0.05	nosig
0	CoSTP3a	0.0214451	0	5282	123	1	5403	0.305246	>0.05	nosig
0	CoSTP3b	0.0245593	0	5282	123	1	5403	0.357459	>0.05	nosig
0	CoSTP3c	0.0475371	0.0362626	5282	123	1	5403	0.038777	>0.05	nosig
0	CoSTP3d	0.0123505	0	5282	123	1	5403	0.345007	>0.05	nosig
0	CoSTP3e	0.0525064	0.0444024	5282	123	1	5403	0.0149227	>0.05	nosig
0	CoSTP3f	0.00102084	0	5282	123	1	5403	0.0445624	>0.05	nosig
0	CoSTP3g	0.00102084	0	5282	123	1	5403	0.0445624	>0.05	nosig
0	CoSTP5	0.138674	0.310155	5282	123	1	5403	2.82942	>0.05	nosig
0	CoSTP7	0.329528	0.171892	5282	123	1	5403	0.890506	>0.05	nosig
0	CoSTP8a	0.000499597	0	5282	123	1	5403	0.0232824	>0.05	nosig
0	CoSUC2a	0.129686	0.902429	5282	123	1	5403	48.9405	0	**
0	CoSUC2b	0.0244689	0	5282	123	1	5403	0.393975	>0.05	nosig
0	CoSUC2c	0.0244689	0	5282	123	1	5403	0.393975	>0.05	nosig
0	CoSUC2d	0.248265	0.972927	5282	123	1	5403	27.0365	0	**
0	CoSUC2e	0.24248	1.0325	5282	123	1	5403	30.8468	0	**
0	CoSUC2f	0.0320873	0.114994	5282	123	1	5403	4.47675	0.0344	*
0	CoSUC2g	0.0450373	0.114994	5282	123	1	5403	2.47197	>0.05	nosig
0	CoSUC2h	0.082896	0.672998	5282	123	1	5403	55.8105	0	**
0	CoSUC2i	0.0875054	0.672998	5282	123	1	5403	53.3973	0	**
0	CoSUC2j	0.00911703	0	5282	123	1	5403	0.111421	>0.05	nosig
0	CoSUC2l	0.00103285	0	5282	123	1	5403	0.0232824	>0.05	nosig
0	CoSUC3a	0.0493623	0	5282	123	1	5403	0.853882	>0.05	nosig
0	CoSUC3b	0.0490646	0	5282	123	1	5403	0.941397	>0.05	nosig
0	CoSUC4	0.299305	0.135724	5282	123	1	5403	1.23519	>0.05	nosig
0	CoSUS2	0.00113086	0	5282	123	1	5403	0.0449104	>0.05	nosig
0	CoSUS3	6.57894	11.0888	5282	123	1	5403	37.3615	0	**
0	CoSUS4	0.431276	2.0469	5282	123	1	5403	68.348	0	**
0	CoSUS6a	0.022785	0	5282	123	1	5403	0.459684	>0.05	nosig
0	CoSUS6b	0.00580993	0	5282	123	1	5403	0.0890648	>0.05	nosig
0	CoSWEET17c	0.325903	0.0345961	5282	123	1	5403	4.56358	0.0327	*
0	CoSWEET17c/17d	0.786859	0.0591657	5282	123	1	5403	8.81241	0.003	**
0	CoSWEET17d	0.786859	0.0591657	5282	123	1	5403	8.81241	0.003	**
0	CoSWEET1a	0.245241	0.057497	5282	123	1	5403	2.17532	>0.05	nosig
0	CoSWEET1b	1.08112	0.585837	5282	123	1	5403	3.13463	>0.05	nosig
0	CoSWEET1b/1c	1.08112	0.585837	5282	123	1	5403	3.13463	>0.05	nosig
0	CoSWEET1c	1.07287	0.585837	5282	123	1	5403	3.05863	>0.05	nosig
0	CoSWEET2a	0.185439	0.105109	5282	123	1	5403	0.469198	>0.05	nosig
0	CoSWEET2b	0.0948405	0.112294	5282	123	1	5403	0.056267	>0.05	nosig
0	CoSWEET2c	0.0196158	0	5282	123	1	5403	0.451007	>0.05	nosig
0	CoSWEET7a	0.728405	2.38928	5282	123	1	5403	42.5512	0	**
0	CoSWEET7a/7b	0.772518	2.43609	5282	123	1	5403	39.9299	0	**
0	CoSWEET7b	0.772518	2.43609	5282	123	1	5403	39.9299	0	**
0	CoSWEET9a	0.247318	0.0412694	5282	123	1	5403	2.56444	>0.05	nosig
0	CoSWEET9b	0.0293746	0	5282	123	1	5403	0.388654	>0.05	nosig
0	CoSWEET9c	0.22033	0	5282	123	1	5403	3.7198	>0.05	nosig
0	CoVIN1a	0.233825	0.452496	5282	123	1	5403	2.82682	>0.05	nosig
0	CoVIN1b	0.200189	0.452496	5282	123	1	5403	4.82588	0.0281	*
0	CoVIN1c	0.0850155	0.129086	5282	123	1	5403	0.373096	>0.05	nosig
0	CoVIN1d	0.0175841	0	5282	123	1	5403	0.47111	>0.05	nosig
0	CoVIN1e	0.00425905	0.0408752	5282	123	1	5403	6.12864	0.0133	*
1	CoANInvA1	0.0119584	0.092205	526	1759	1	2283	1.87541	>0.05	nosig
1	CoANInvA2	0.05789	0.158927	526	1759	1	2283	1.48287	>0.05	nosig
1	CoANInvB1	0.912654	0.385559	526	1759	1	2283	16.7345	0	**
1	CoANInvB2	0.904711	0.385559	526	1759	1	2283	16.244	0.0001	**
1	CoANInvE1	0.0627466	0.123154	526	1759	1	2283	0.708043	>0.05	nosig
1	CoANInvE2	0.345076	0.483229	526	1759	1	2283	0.748157	>0.05	nosig
1	CoANInvF	0.0160461	0	526	1759	1	2283	8.20481	0.0041	**
1	CoANInvI1	0.256324	0.598446	526	1759	1	2283	5.44943	0.0197	*
1	CoANInvI2	0.0323251	0.211177	526	1759	1	2283	3.93152	0.0475	*
1	CoCWINV1a	0.00349364	0.0158278	526	1759	1	2283	0.583188	>0.05	nosig
1	CoCWINV1b	0.224052	0.107738	526	1759	1	2283	3.47103	>0.05	nosig
1	CoCWINV1c	0.976642	0.712105	526	1759	1	2283	2.62452	>0.05	nosig
1	CoCWINV2a	0.139499	0.013732	526	1759	1	2283	19.123	0	**
1	CoCWINV2b	0.123385	0.013732	526	1759	1	2283	14.9711	0.0001	**
1	CoCWINV2c	0.0381928	0.0174878	526	1759	1	2283	1.10969	>0.05	nosig
1	CoCWINV2d	0.0150059	0.0135712	526	1759	1	2283	0.00877907	>0.05	nosig
1	CoPLT2a	0.0435751	0.588159	526	1759	1	2283	12.865	0.0003	**
1	CoPLT2b	0.285336	0.569867	526	1759	1	2283	3.69652	>0.05	nosig
1	CoPLT2c	1.73707	2.95492	526	1759	1	2283	11.723	0.0006	**
1	CoPLT2d	1.56512	2.82451	526	1759	1	2283	12.9557	0.0003	**
1	CoPLT2e	1.30369	2.23743	526	1759	1	2283	8.89257	0.0029	**
1	CoPLT2f	1.45961	2.57685	526	1759	1	2283	11.4514	0.0007	**
1	CoPLT2g	0.998459	2.03329	526	1759	1	2283	13.2001	0.0003	**
1	CoPLT2h	0.0433974	0.384148	526	1759	1	2283	8.06142	0.0047	**
1	CoPLT2i	0.959294	2.0192	526	1759	1	2283	14.6311	0.0001	**
1	CoPLT4b	0.900407	0.945445	526	1759	1	2283	0.0597483	>0.05	nosig
1	CoPLT4c	0.512898	0.578709	526	1759	1	2283	0.183113	>0.05	nosig
1	CoPLT4d	0.489013	0.582049	526	1759	1	2283	0.363886	>0.05	nosig
1	CoPLT4e	0.504078	0.545897	526	1759	1	2283	0.0765802	>0.05	nosig
1	CoPLT6a	0.00482924	0.0240064	526	1759	1	2283	0.659228	>0.05	nosig
1	CoPLT6b	0.157789	0.714945	526	1759	1	2283	10.6332	0.0011	**
1	CoSTP10a	0	0.00909018	526	1759	1	2283	0.416984	>0.05	nosig
1	CoSTP10b	0	0.0143347	526	1759	1	2283	0.708587	>0.05	nosig
1	CoSTP13a	27.7108	6.19377	526	1759	1	2283	1295.93	0	**
1	CoSTP13a/13b/13c/13d	27.726	6.2443	526	1759	1	2283	1285.44	0	**
1	CoSTP13b	27.6368	6.14623	526	1759	1	2283	1297.35	0	**
1	CoSTP13c	27.1338	5.96479	526	1759	1	2283	1373.59	0	**
1	CoSTP13d	26.7454	5.88615	526	1759	1	2283	1357.78	0	**
1	CoSTP14a	0.0278574	0.0559095	526	1759	1	2283	0.248339	>0.05	nosig
1	CoSTP14b	0.109327	0.28871	526	1759	1	2283	2.1878	>0.05	nosig
1	CoSTP1a	0.0111806	0	526	1759	1	2283	10.1255	0.0015	**
1	CoSTP1b	0.0111806	0	526	1759	1	2283	10.1255	0.0015	**
1	CoSTP1c	0.0127345	0	526	1759	1	2283	12.4294	0.0004	**
1	CoSTP1d	0.0127345	0	526	1759	1	2283	12.4294	0.0004	**
1	CoSTP1e	0.00780556	0	526	1759	1	2283	6.79009	0.0092	**
1	CoSTP1f	0.00515075	0	526	1759	1	2283	3.34754	>0.05	nosig
1	CoSTP1g	0	0.00317956	526	1759	1	2283	0.298942	>0.05	nosig
1	CoSTP1h	0.0166823	0.0788693	526	1759	1	2283	1.52413	>0.05	nosig
1	CoSTP1i	1.20401	3.5817	526	1759	1	2283	34.6615	0	**
1	CoSTP1j	0.645069	0.640092	526	1759	1	2283	0.000974779	>0.05	nosig
1	CoSTP1j/1k	0.646583	0.640092	526	1759	1	2283	0.00165775	>0.05	nosig
1	CoSTP1k	0.210429	0.175187	526	1759	1	2283	0.245548	>0.05	nosig
1	CoSTP3a	0.0305334	0.00781856	526	1759	1	2283	2.93602	>0.05	nosig
1	CoSTP3b	0.0331675	0.0165918	526	1759	1	2283	0.633232	>0.05	nosig
1	CoSTP3c	0.0501485	0.0769474	526	1759	1	2283	0.196014	>0.05	nosig
1	CoSTP3d	0.0216203	0.107481	526	1759	1	2283	0.370941	>0.05	nosig
1	CoSTP3e	0.0548388	0.101225	526	1759	1	2283	0.138424	>0.05	nosig
1	CoSTP3f	0.00883635	0	526	1759	1	2283	3.34754	>0.05	nosig
1	CoSTP3g	0.00883635	0	526	1759	1	2283	3.34754	>0.05	nosig
1	CoSTP5	0.149053	0.34779	526	1759	1	2283	3.02434	>0.05	nosig
1	CoSTP7	0.223308	0.682574	526	1759	1	2283	7.92901	0.0049	**
1	CoSTP8a	0	0.00506689	526	1759	1	2283	0.298942	>0.05	nosig
1	CoSUC2a	0.107528	0.32611	526	1759	1	2283	3.25264	>0.05	nosig
1	CoSUC2b	0.0195023	0.01181	526	1759	1	2283	0.199697	>0.05	nosig
1	CoSUC2c	0.0195023	0.01181	526	1759	1	2283	0.199697	>0.05	nosig
1	CoSUC2d	0.268965	0.206679	526	1759	1	2283	0.444913	>0.05	nosig
1	CoSUC2e	0.244144	0.260767	526	1759	1	2283	0.0230997	>0.05	nosig
1	CoSUC2f	0.0305646	0.0628804	526	1759	1	2283	0.805655	>0.05	nosig
1	CoSUC2g	0.0493791	0.0952189	526	1759	1	2283	1.03952	>0.05	nosig
1	CoSUC2h	0.0804889	0.215983	526	1759	1	2283	2.79073	>0.05	nosig
1	CoSUC2i	0.0906328	0.218353	526	1759	1	2283	2.54271	>0.05	nosig
1	CoSUC2j	0.00137804	0.00645295	526	1759	1	2283	0.184146	>0.05	nosig
1	CoSUC2l	0	0.0286834	526	1759	1	2283	0.298942	>0.05	nosig
1	CoSUC3a	0.0628682	0.0526832	526	1759	1	2283	0.0896896	>0.05	nosig
1	CoSUC3b	0.0628682	0.0526832	526	1759	1	2283	0.0896896	>0.05	nosig
1	CoSUC4	0.271241	0.363985	526	1759	1	2283	0.608261	>0.05	nosig
1	CoSUS2	0.00153553	0.00514484	526	1759	1	2283	0.145965	>0.05	nosig
1	CoSUS3	6.27317	12.2596	526	1759	1	2283	60.4846	0	**
1	CoSUS4	0.330616	1.87062	526	1759	1	2283	26.771	0	**
1	CoSUS6a	0.0153978	0.0337976	526	1759	1	2283	0.428836	>0.05	nosig
1	CoSUS6b	0.00630132	0.00395619	526	1759	1	2283	0.0969406	>0.05	nosig
1	CoSWEET17c	0.350295	0.0604526	526	1759	1	2283	29.5943	0	**
1	CoSWEET17c/17d	0.77588	0.104254	526	1759	1	2283	102.111	0	**
1	CoSWEET17d	0.77588	0.104254	526	1759	1	2283	102.111	0	**
1	CoSWEET1a	0.220325	0.301888	526	1759	1	2283	0.515604	>0.05	nosig
1	CoSWEET1b	1.02467	0.25057	526	1759	1	2283	61.6414	0	**
1	CoSWEET1b/1c	1.02467	0.25057	526	1759	1	2283	61.6414	0	**
1	CoSWEET1c	1.00117	0.239993	526	1759	1	2283	66.4189	0	**
1	CoSWEET2a	0.18192	0.161921	526	1759	1	2283	0.0764796	>0.05	nosig
1	CoSWEET2b	0.0798306	0.210158	526	1759	1	2283	2.61983	>0.05	nosig
1	CoSWEET2c	0.0135246	0.0397127	526	1759	1	2283	0.828287	>0.05	nosig
1	CoSWEET3	0	0.00183744	526	1759	1	2283	0.298942	>0.05	nosig
1	CoSWEET4a	0	0.00988086	526	1759	1	2283	0.53267	>0.05	nosig
1	CoSWEET5	0	0.0206271	526	1759	1	2283	0.480832	>0.05	nosig
1	CoSWEET7a	0.630726	2.21745	526	1759	1	2283	25.4601	0	**
1	CoSWEET7a/7b	0.675985	2.36153	526	1759	1	2283	26.2569	0	**
1	CoSWEET7b	0.671959	2.33188	526	1759	1	2283	25.9492	0	**
1	CoSWEET9a	0.230534	0.379736	526	1759	1	2283	1.07698	>0.05	nosig
1	CoSWEET9b	0.0184348	0	526	1759	1	2283	21.9611	0	**
1	CoSWEET9c	0.20462	0.0140439	526	1759	1	2283	81.0016	0	**
1	CoVIN1a	0.230115	1.18203	526	1759	1	2283	26.6491	0	**
1	CoVIN1b	0.193841	1.08046	526	1759	1	2283	25.0309	0	**
1	CoVIN1c	0.107684	0.169913	526	1759	1	2283	0.903398	>0.05	nosig
1	CoVIN1d	0.0272459	0.0811977	526	1759	1	2283	0.728955	>0.05	nosig
1	CoVIN1e	0.00483534	0.200853	526	1759	1	2283	3.0652	>0.05	nosig
2	CoANInvA1	0.126533	0.0999167	138	2060	1	2196	0.0516436	>0.05	nosig
2	CoANInvA2	0.301254	0.184702	138	2060	1	2196	0.85043	>0.05	nosig
2	CoANInvB1	0.533686	0.528524	138	2060	1	2196	0.00081873	>0.05	nosig
2	CoANInvB2	0.533686	0.521519	138	2060	1	2196	0.00457967	>0.05	nosig
2	CoANInvE1	0.0858476	0.0819571	138	2060	1	2196	0.00395879	>0.05	nosig
2	CoANInvE2	0.195758	0.221877	138	2060	1	2196	0.0575706	>0.05	nosig
2	CoANInvI1	0.366934	0.685938	138	2060	1	2196	1.81208	>0.05	nosig
2	CoANInvI2	0.0716362	0.133404	138	2060	1	2196	0.295388	>0.05	nosig
2	CoCWINV1a	0.0125348	0	138	2060	1	2196	15.0228	0.0001	**
2	CoCWINV1b	0.0532633	0.0213134	138	2060	1	2196	0.674539	>0.05	nosig
2	CoCWINV1c	0.415542	0.321346	138	2060	1	2196	0.323456	>0.05	nosig
2	CoCWINV2a	0	0.00943142	138	2060	1	2196	0.193083	>0.05	nosig
2	CoCWINV2b	0	0.012292	138	2060	1	2196	0.259386	>0.05	nosig
2	CoCWINV2c	0.0907769	0.311374	138	2060	1	2196	1.33807	>0.05	nosig
2	CoCWINV2d	0.143119	0.250708	138	2060	1	2196	0.583184	>0.05	nosig
2	CoPLT2a	0.212711	0.384656	138	2060	1	2196	1.12327	>0.05	nosig
2	CoPLT2b	0.698752	0.451401	138	2060	1	2196	1.98939	>0.05	nosig
2	CoPLT2c	2.78269	3.47364	138	2060	1	2196	1.49634	>0.05	nosig
2	CoPLT2d	2.64644	3.38327	138	2060	1	2196	1.73299	>0.05	nosig
2	CoPLT2e	1.85699	2.70911	138	2060	1	2196	3.21245	>0.05	nosig
2	CoPLT2f	2.56476	2.95514	138	2060	1	2196	0.569328	>0.05	nosig
2	CoPLT2g	1.82441	2.16929	138	2060	1	2196	0.774017	>0.05	nosig
2	CoPLT2h	0.467364	0.389753	138	2060	1	2196	0.161399	>0.05	nosig
2	CoPLT2i	1.58349	2.11871	138	2060	1	2196	1.90156	>0.05	nosig
2	CoPLT4b	1.26407	1.50844	138	2060	1	2196	0.439238	>0.05	nosig
2	CoPLT4c	0.847904	0.968412	138	2060	1	2196	0.171602	>0.05	nosig
2	CoPLT4d	0.836622	0.926513	138	2060	1	2196	0.0990879	>0.05	nosig
2	CoPLT4e	0.84375	0.885681	138	2060	1	2196	0.0233954	>0.05	nosig
2	CoPLT6a	0.0251087	0.0643884	138	2060	1	2196	0.122477	>0.05	nosig
2	CoPLT6b	0.0423936	0.33456	138	2060	1	2196	2.15492	>0.05	nosig
2	CoSTP10b	0	0.00429184	138	2060	1	2196	0.130565	>0.05	nosig
2	CoSTP13a	9.04724	2.68097	138	2060	1	2196	114.308	0	**
2	CoSTP13a/13b/13c/13d	9.07371	2.68202	138	2060	1	2196	115.199	0	**
2	CoSTP13b	8.95414	2.65734	138	2060	1	2196	113.293	0	**
2	CoSTP13c	8.74788	2.52906	138	2060	1	2196	117.671	0	**
2	CoSTP13d	8.42582	2.49948	138	2060	1	2196	107.079	0	**
2	CoSTP14a	0	0.0691068	138	2060	1	2196	1.18855	>0.05	nosig
2	CoSTP14b	0.124052	1.23028	138	2060	1	2196	16.3497	0.0001	**
2	CoSTP1a	0	0.0066471	138	2060	1	2196	0.0866476	>0.05	nosig
2	CoSTP1b	0	0.0066471	138	2060	1	2196	0.0866476	>0.05	nosig
2	CoSTP1c	0	0.0066471	138	2060	1	2196	0.0866476	>0.05	nosig
2	CoSTP1d	0	0.0066471	138	2060	1	2196	0.0866476	>0.05	nosig
2	CoSTP1e	0	0.0066471	138	2060	1	2196	0.0866476	>0.05	nosig
2	CoSTP1f	0	0.0066471	138	2060	1	2196	0.0866476	>0.05	nosig
2	CoSTP1g	0.0296012	0.00688563	138	2060	1	2196	0.673301	>0.05	nosig
2	CoSTP1h	0.0296038	0.0483939	138	2060	1	2196	0.21496	>0.05	nosig
2	CoSTP1i	1.83042	5.53015	138	2060	1	2196	29.6933	0	**
2	CoSTP1j	0.350837	0.58824	138	2060	1	2196	1.64112	>0.05	nosig
2	CoSTP1j/1k	0.350837	0.592213	138	2060	1	2196	1.69327	>0.05	nosig
2	CoSTP1k	0.172927	0.192544	138	2060	1	2196	0.0394954	>0.05	nosig
2	CoSTP3b	0	0.00610863	138	2060	1	2196	0.126773	>0.05	nosig
2	CoSTP3c	0	0.021763	138	2060	1	2196	0.410257	>0.05	nosig
2	CoSTP3d	0.00833684	0.0110962	138	2060	1	2196	0.0164761	>0.05	nosig
2	CoSTP3e	0.00833684	0.0269968	138	2060	1	2196	0.276564	>0.05	nosig
2	CoSTP3f	0.00566832	0	138	2060	1	2196	15.0228	0.0001	**
2	CoSTP3g	0.00566832	0	138	2060	1	2196	15.0228	0.0001	**
2	CoSTP5	0.409285	0.243328	138	2060	1	2196	1.68445	>0.05	nosig
2	CoSTP7	0.695794	0.565458	138	2060	1	2196	0.417365	>0.05	nosig
2	CoSTP8a	0	0.00223206	138	2060	1	2196	0.130543	>0.05	nosig
2	CoSTP8b	0	0.000523834	138	2060	1	2196	0.0669618	>0.05	nosig
2	CoSUC2a	0.176551	0.416678	138	2060	1	2196	1.30422	>0.05	nosig
2	CoSUC2b	0.0630758	0.00825121	138	2060	1	2196	6.23897	0.0126	*
2	CoSUC2c	0.0630758	0.00825121	138	2060	1	2196	6.23897	0.0126	*
2	CoSUC2d	0.169773	0.0564711	138	2060	1	2196	2.89802	>0.05	nosig
2	CoSUC2e	0.178003	0.0522823	138	2060	1	2196	3.72645	>0.05	nosig
2	CoSUC2f	0.0182528	0.0190214	138	2060	1	2196	0.00043188	>0.05	nosig
2	CoSUC2g	0.0273793	0.0190214	138	2060	1	2196	0.0500615	>0.05	nosig
2	CoSUC2h	0.0760251	0.0401479	138	2060	1	2196	0.506275	>0.05	nosig
2	CoSUC2i	0.0919372	0.0401479	138	2060	1	2196	1.03474	>0.05	nosig
2	CoSUC3a	0.100914	0.0561814	138	2060	1	2196	0.615527	>0.05	nosig
2	CoSUC3b	0.100914	0.0598368	138	2060	1	2196	0.489446	>0.05	nosig
2	CoSUC4	0.308989	0.286888	138	2060	1	2196	0.0252187	>0.05	nosig
2	CoSUS2	0	0.00664761	138	2060	1	2196	0.187975	>0.05	nosig
2	CoSUS3	5.03925	9.99717	138	2060	1	2196	29.7977	0	**
2	CoSUS4	1.57009	1.87173	138	2060	1	2196	0.500127	>0.05	nosig
2	CoSUS6a	0.0290836	0.0244844	138	2060	1	2196	0.0128771	>0.05	nosig
2	CoSWEET17c	0.0546363	0.0138655	138	2060	1	2196	2.48779	>0.05	nosig
2	CoSWEET17c/17d	0.118862	0.0299874	138	2060	1	2196	3.62566	>0.05	nosig
2	CoSWEET17d	0.118862	0.0299874	138	2060	1	2196	3.62566	>0.05	nosig
2	CoSWEET1a	0.194871	0.556479	138	2060	1	2196	2.9128	>0.05	nosig
2	CoSWEET1b	0.113764	0.0754608	138	2060	1	2196	0.337352	>0.05	nosig
2	CoSWEET1b/1c	0.113764	0.0754608	138	2060	1	2196	0.337352	>0.05	nosig
2	CoSWEET1c	0.113764	0.0726869	138	2060	1	2196	0.398238	>0.05	nosig
2	CoSWEET2a	0.207662	0.173994	138	2060	1	2196	0.124093	>0.05	nosig
2	CoSWEET2b	0.0986816	0.104843	138	2060	1	2196	0.00541607	>0.05	nosig
2	CoSWEET2c	0	0.0163043	138	2060	1	2196	0.443522	>0.05	nosig
2	CoSWEET5	0	0.0015043	138	2060	1	2196	0.0669618	>0.05	nosig
2	CoSWEET7a	0.795198	3.61346	138	2060	1	2196	23.5126	0	**
2	CoSWEET7a/7b	0.929171	3.9116	138	2060	1	2196	23.4399	0	**
2	CoSWEET7b	0.929171	3.8843	138	2060	1	2196	23.4669	0	**
2	CoSWEET9a	0.45548	0.0630032	138	2060	1	2196	15.9544	0.0001	**
2	CoSWEET9b	0	0.00271118	138	2060	1	2196	0.0669618	>0.05	nosig
2	CoSWEET9c	2.68474	0.294104	138	2060	1	2196	96.5357	0	**
2	CoVIN1a	0.106729	0.180882	138	2060	1	2196	0.538978	>0.05	nosig
2	CoVIN1b	0.0618371	0.154895	138	2060	1	2196	0.956177	>0.05	nosig
2	CoVIN1c	0.178158	0.0758985	138	2060	1	2196	2.1426	>0.05	nosig
2	CoVIN1d	0.0233343	0.0232396	138	2060	1	2196	9.39e-06	>0.05	nosig
2	CoVIN1e	0	0.235516	138	2060	1	2196	3.38994	>0.05	nosig
3	CoANInvA1	0.0421349	0.0549925	1021	1022	1	2041	0.206718	>0.05	nosig
3	CoANInvA2	0.0876199	0.101828	1021	1022	1	2041	0.103285	>0.05	nosig
3	CoANInvB1	0.961432	0.277083	1021	1022	1	2041	43.2423	0	**
3	CoANInvB2	0.956071	0.277083	1021	1022	1	2041	42.6328	0	**
3	CoANInvE1	0.0484716	0.103304	1021	1022	1	2041	2.87355	>0.05	nosig
3	CoANInvE2	0.348995	0.402733	1021	1022	1	2041	0.421637	>0.05	nosig
3	CoANInvF	0.00566801	0.00367019	1021	1022	1	2041	0.0875693	>0.05	nosig
3	CoANInvI1	0.178323	0.448133	1021	1022	1	2041	12.2847	0.0005	**
3	CoANInvI2	0.106748	0.170325	1021	1022	1	2041	1.66402	>0.05	nosig
3	CoCWINV1a	0.00524883	0	1021	1022	1	2041	1.00098	>0.05	nosig
3	CoCWINV1b	0.249042	0.0187363	1021	1022	1	2041	25.7443	0	**
3	CoCWINV1c	0.441557	0.438578	1021	1022	1	2041	0.000971036	>0.05	nosig
3	CoCWINV2a	0.189002	0.108281	1021	1022	1	2041	2.14691	>0.05	nosig
3	CoCWINV2b	0.15208	0.101663	1021	1022	1	2041	0.983906	>0.05	nosig
3	CoCWINV2c	0.0633855	0.0308553	1021	1022	1	2041	1.21639	>0.05	nosig
3	CoCWINV2d	0.0430668	0.0276202	1021	1022	1	2041	0.287588	>0.05	nosig
3	CoPLT2a	0.351196	0.372986	1021	1022	1	2041	0.0610959	>0.05	nosig
3	CoPLT2b	0.366196	0.480237	1021	1022	1	2041	1.30327	>0.05	nosig
3	CoPLT2c	1.84145	1.65358	1021	1022	1	2041	0.866919	>0.05	nosig
3	CoPLT2d	1.75421	1.5305	1021	1022	1	2041	1.42061	>0.05	nosig
3	CoPLT2e	1.44828	1.23132	1021	1022	1	2041	1.51044	>0.05	nosig
3	CoPLT2f	1.59107	1.32919	1021	1022	1	2041	2.02759	>0.05	nosig
3	CoPLT2g	2.40467	1.98943	1021	1022	1	2041	3.94634	0.0471	*
3	CoPLT2h	0.160864	0.350273	1021	1022	1	2041	5.5772	0.0183	*
3	CoPLT2i	2.34045	2.04369	1021	1022	1	2041	2.09772	>0.05	nosig
3	CoPLT4b	0.66365	0.53689	1021	1022	1	2041	1.29119	>0.05	nosig
3	CoPLT4c	0.432801	0.32453	1021	1022	1	2041	1.48467	>0.05	nosig
3	CoPLT4d	0.418822	0.310961	1021	1022	1	2041	1.49521	>0.05	nosig
3	CoPLT4e	0.420791	0.272641	1021	1022	1	2041	3.02368	>0.05	nosig
3	CoPLT6a	0.02294	0.00725487	1021	1022	1	2041	1.51969	>0.05	nosig
3	CoPLT6b	0.0622462	0.716857	1021	1022	1	2041	45.6312	0	**
3	CoSTP10a	0	0.00713693	1021	1022	1	2041	0.999021	>0.05	nosig
3	CoSTP10b	0	0.00713693	1021	1022	1	2041	0.999021	>0.05	nosig
3	CoSTP13a	12.5083	5.76938	1021	1022	1	2041	146.096	0	**
3	CoSTP13a/13b/13c/13d	12.5221	5.76938	1021	1022	1	2041	146.697	0	**
3	CoSTP13b	12.4713	5.65313	1021	1022	1	2041	151.258	0	**
3	CoSTP13c	12.1077	5.41694	1021	1022	1	2041	150.694	0	**
3	CoSTP13d	11.963	5.32872	1021	1022	1	2041	150.196	0	**
3	CoSTP14a	0.0652159	0.0899004	1021	1022	1	2041	0.30506	>0.05	nosig
3	CoSTP14b	0.120464	0.231476	1021	1022	1	2041	2.82302	>0.05	nosig
3	CoSTP1a	0.0160286	0	1021	1022	1	2041	2.82463	>0.05	nosig
3	CoSTP1b	0.0160286	0	1021	1022	1	2041	2.82463	>0.05	nosig
3	CoSTP1c	0.0160286	0	1021	1022	1	2041	2.82463	>0.05	nosig
3	CoSTP1d	0.0160286	0	1021	1022	1	2041	2.82463	>0.05	nosig
3	CoSTP1e	0.00901025	0	1021	1022	1	2041	1.50059	>0.05	nosig
3	CoSTP1f	0.00986307	0	1021	1022	1	2041	2.57256	>0.05	nosig
3	CoSTP1g	0.00226354	0	1021	1022	1	2041	1.00098	>0.05	nosig
3	CoSTP1h	0.0126497	0.0310474	1021	1022	1	2041	1.11939	>0.05	nosig
3	CoSTP1i	1.30483	2.15934	1021	1022	1	2041	17.1781	0	**
3	CoSTP1j	0.479346	0.261294	1021	1022	1	2041	8.28096	0.0041	**
3	CoSTP1j/1k	0.481914	0.261294	1021	1022	1	2041	8.471	0.0036	**
3	CoSTP1k	0.179189	0.0512251	1021	1022	1	2041	10.1253	0.0015	**
3	CoSTP3a	0.0456691	0.00450204	1021	1022	1	2041	3.51745	>0.05	nosig
3	CoSTP3b	0.052536	0.0305694	1021	1022	1	2041	0.521802	>0.05	nosig
3	CoSTP3c	0.0611404	0.175725	1021	1022	1	2041	5.87027	0.0155	*
3	CoSTP3d	0.0152637	0.150762	1021	1022	1	2041	6.49256	0.0109	*
3	CoSTP3e	0.0731213	0.309592	1021	1022	1	2041	10.223	0.0014	**
3	CoSTP3f	0.00234988	0.00250185	1021	1022	1	2041	0.00196008	>0.05	nosig
3	CoSTP3g	0.00234988	0.00250185	1021	1022	1	2041	0.00196008	>0.05	nosig
3	CoSTP5	0.235771	0.357967	1021	1022	1	2041	2.93442	>0.05	nosig
3	CoSTP7	0.257094	0.470659	1021	1022	1	2041	3.90387	0.0483	*
3	CoSTP8a	0.00513464	0.00265962	1021	1022	1	2041	0.183299	>0.05	nosig
3	CoSUC2a	0.119457	0.886484	1021	1022	1	2041	49.2674	0	**
3	CoSUC2b	0.0882084	0.0219314	1021	1022	1	2041	3.95088	0.047	*
3	CoSUC2c	0.0882084	0.0219314	1021	1022	1	2041	3.95088	0.047	*
3	CoSUC2d	0.189121	0.194383	1021	1022	1	2041	0.00659298	>0.05	nosig
3	CoSUC2e	0.188615	0.201299	1021	1022	1	2041	0.0347207	>0.05	nosig
3	CoSUC2f	0.055236	0.10344	1021	1022	1	2041	2.33178	>0.05	nosig
3	CoSUC2g	0.0639291	0.161218	1021	1022	1	2041	5.95782	0.0147	*
3	CoSUC2h	0.0939719	0.42711	1021	1022	1	2041	18.5144	0	**
3	CoSUC2i	0.100045	0.42086	1021	1022	1	2041	16.9006	0	**
3	CoSUC2j	0.0336219	0	1021	1022	1	2041	2.79	>0.05	nosig
3	CoSUC2l	0	0.0441417	1021	1022	1	2041	0.999021	>0.05	nosig
3	CoSUC3a	0.0356207	0.0116554	1021	1022	1	2041	2.91787	>0.05	nosig
3	CoSUC3b	0.0356207	0.0116554	1021	1022	1	2041	2.91787	>0.05	nosig
3	CoSUC4	0.18957	0.356717	1021	1022	1	2041	5.39732	0.0202	*
3	CoSUS2	0	0.0446482	1021	1022	1	2041	2.15166	>0.05	nosig
3	CoSUS3	8.00766	11.3285	1021	1022	1	2041	46.1942	0	**
3	CoSUS4	0.859322	1.36377	1021	1022	1	2041	9.18213	0.0025	**
3	CoSUS6a	0.0341834	0	1021	1022	1	2041	4.8938	0.0271	*
3	CoSUS6b	0.00722561	0.00373036	1021	1022	1	2041	0.184858	>0.05	nosig
3	CoSWEET17a	0	0.0103652	1021	1022	1	2041	0.999021	>0.05	nosig
3	CoSWEET17a/17b	0	0.0364389	1021	1022	1	2041	2.32996	>0.05	nosig
3	CoSWEET17b	0	0.0364389	1021	1022	1	2041	2.32996	>0.05	nosig
3	CoSWEET17c	1.15589	0.383047	1021	1022	1	2041	49.5486	0	**
3	CoSWEET17c/17d	2.99554	0.895428	1021	1022	1	2041	91.1515	0	**
3	CoSWEET17d	2.99554	0.895428	1021	1022	1	2041	91.1515	0	**
3	CoSWEET1a	1.11498	0.409713	1021	1022	1	2041	35.2318	0	**
3	CoSWEET1b	1.86956	0.378251	1021	1022	1	2041	84.6163	0	**
3	CoSWEET1b/1c	1.86956	0.378251	1021	1022	1	2041	84.6163	0	**
3	CoSWEET1c	1.84355	0.368979	1021	1022	1	2041	85.4553	0	**
3	CoSWEET2a	0.236695	0.143961	1021	1022	1	2041	3.04334	>0.05	nosig
3	CoSWEET2b	0.15755	0.218682	1021	1022	1	2041	1.42116	>0.05	nosig
3	CoSWEET2c	0.0281698	0.0625074	1021	1022	1	2041	1.45552	>0.05	nosig
3	CoSWEET4b	0	0.00806656	1021	1022	1	2041	0.999021	>0.05	nosig
3	CoSWEET7a	0.571164	2.56846	1021	1022	1	2041	88.1823	0	**
3	CoSWEET7a/7b	0.611923	2.77836	1021	1022	1	2041	92.3891	0	**
3	CoSWEET7b	0.611923	2.76742	1021	1022	1	2041	91.7085	0	**
3	CoSWEET9a	0.479914	0.144908	1021	1022	1	2041	26.3238	0	**
3	CoSWEET9b	0.0745851	0	1021	1022	1	2041	4.83	0.0281	*
3	CoSWEET9c	0.0899179	0.0279638	1021	1022	1	2041	3.57335	>0.05	nosig
3	CoVIN1a	0.288117	0.325145	1021	1022	1	2041	0.223309	>0.05	nosig
3	CoVIN1b	0.271483	0.292194	1021	1022	1	2041	0.074165	>0.05	nosig
3	CoVIN1c	0.0812628	0.0856008	1021	1022	1	2041	0.0132792	>0.05	nosig
3	CoVIN1d	0.0302358	0.0690073	1021	1022	1	2041	1.22446	>0.05	nosig
3	CoVIN1e	0.00640256	0.0739281	1021	1022	1	2041	5.56068	0.0185	*
4	CoANInvA1	0.0618476	0.0714079	102	1758	1	1858	0.0126422	>0.05	nosig
4	CoANInvA2	0.30951	0.149549	102	1758	1	1858	1.40018	>0.05	nosig
4	CoANInvB1	0.622445	0.20146	102	1758	1	1858	8.6547	0.0033	**
4	CoANInvB2	0.600709	0.197751	102	1758	1	1858	8.14323	0.0044	**
4	CoANInvE1	0.00535382	0.0652248	102	1758	1	1858	0.930691	>0.05	nosig
4	CoANInvE2	0.590723	0.272759	102	1758	1	1858	4.91697	0.0267	*
4	CoANInvI1	0.0678465	0.317496	102	1758	1	1858	1.69127	>0.05	nosig
4	CoANInvI2	0.0686517	0.229564	102	1758	1	1858	0.825959	>0.05	nosig
4	CoCWINV1a	0	0.00255469	102	1758	1	1858	0.105098	>0.05	nosig
4	CoCWINV1b	0.165282	0.0190824	102	1758	1	1858	9.14554	0.0025	**
4	CoCWINV1c	1.42619	0.987025	102	1758	1	1858	1.08546	>0.05	nosig
4	CoCWINV2a	0.329772	0.0844303	102	1758	1	1858	2.07189	>0.05	nosig
4	CoCWINV2b	0.312039	0.0762106	102	1758	1	1858	2.44205	>0.05	nosig
4	CoCWINV2c	0.0487239	0.0521919	102	1758	1	1858	0.00144337	>0.05	nosig
4	CoCWINV2d	0.0144072	0.039979	102	1758	1	1858	0.127681	>0.05	nosig
4	CoPLT2a	0.119988	0.30762	102	1758	1	1858	1.03456	>0.05	nosig
4	CoPLT2b	1.05997	1.07869	102	1758	1	1858	0.0023338	>0.05	nosig
4	CoPLT2c	1.04591	2.16032	102	1758	1	1858	4.06297	0.044	*
4	CoPLT2d	0.805331	1.95974	102	1758	1	1858	4.82242	0.0282	*
4	CoPLT2e	0.887033	1.83132	102	1758	1	1858	3.23228	>0.05	nosig
4	CoPLT2f	0.912816	1.90297	102	1758	1	1858	3.67057	>0.05	nosig
4	CoPLT2g	0.939609	2.52638	102	1758	1	1858	8.34214	0.0039	**
4	CoPLT2h	0.48184	0.683135	102	1758	1	1858	0.495117	>0.05	nosig
4	CoPLT2i	0.735041	2.60061	102	1758	1	1858	11.0361	0.0009	**
4	CoPLT4b	0.640998	0.910098	102	1758	1	1858	0.851677	>0.05	nosig
4	CoPLT4c	0.390092	0.698204	102	1758	1	1858	1.35476	>0.05	nosig
4	CoPLT4d	0.32783	0.675469	102	1758	1	1858	2.0095	>0.05	nosig
4	CoPLT4e	0.390092	0.637418	102	1758	1	1858	1.06343	>0.05	nosig
4	CoPLT6a	0	0.016061	102	1758	1	1858	0.187499	>0.05	nosig
4	CoPLT6b	0.662805	0.629678	102	1758	1	1858	0.0152763	>0.05	nosig
4	CoSTP10a	0	0.0292188	102	1758	1	1858	0.109621	>0.05	nosig
4	CoSTP10b	0	0.0170207	102	1758	1	1858	0.15652	>0.05	nosig
4	CoSTP13a	35.3143	12.9527	102	1758	1	1858	126.907	0	**
4	CoSTP13a/13b/13c/13d	35.3311	12.9609	102	1758	1	1858	127.053	0	**
4	CoSTP13b	35.0492	12.7675	102	1758	1	1858	128.204	0	**
4	CoSTP13c	33.8207	12.0833	102	1758	1	1858	130.825	0	**
4	CoSTP13d	32.8346	11.8798	102	1758	1	1858	125.333	0	**
4	CoSTP14a	0.0235238	0.0514395	102	1758	1	1858	0.121057	>0.05	nosig
4	CoSTP14b	0.0359114	0.153193	102	1758	1	1858	1.03401	>0.05	nosig
4	CoSTP1a	0	0.00254771	102	1758	1	1858	0.115787	>0.05	nosig
4	CoSTP1b	0	0.00254771	102	1758	1	1858	0.115787	>0.05	nosig
4	CoSTP1c	0	0.00254771	102	1758	1	1858	0.115787	>0.05	nosig
4	CoSTP1d	0	0.00254771	102	1758	1	1858	0.115787	>0.05	nosig
4	CoSTP1e	0	0.00254771	102	1758	1	1858	0.115787	>0.05	nosig
4	CoSTP1f	0	0.00254771	102	1758	1	1858	0.115787	>0.05	nosig
4	CoSTP1h	0.0243956	0.0408718	102	1758	1	1858	0.0792284	>0.05	nosig
4	CoSTP1i	0.399798	1.43503	102	1758	1	1858	6.48096	0.011	*
4	CoSTP1j	0.628702	0.864769	102	1758	1	1858	0.524986	>0.05	nosig
4	CoSTP1j/1k	0.628702	0.864769	102	1758	1	1858	0.524986	>0.05	nosig
4	CoSTP1k	0.306071	0.370944	102	1758	1	1858	0.087468	>0.05	nosig
4	CoSTP3a	0	0.0133393	102	1758	1	1858	0.103406	>0.05	nosig
4	CoSTP3b	0	0.0126266	102	1758	1	1858	0.105162	>0.05	nosig
4	CoSTP3c	0.0180089	0.165566	102	1758	1	1858	0.374246	>0.05	nosig
4	CoSTP3d	0.00856462	0.0601859	102	1758	1	1858	0.292501	>0.05	nosig
4	CoSTP3e	0.00856462	0.142054	102	1758	1	1858	1.09115	>0.05	nosig
4	CoSTP3f	0	0.00216944	102	1758	1	1858	0.0579911	>0.05	nosig
4	CoSTP5	0.165061	0.451924	102	1758	1	1858	2.21596	>0.05	nosig
4	CoSTP7	0.53569	0.326956	102	1758	1	1858	1.2108	>0.05	nosig
4	CoSTP8a	0	0.0024987	102	1758	1	1858	0.0579911	>0.05	nosig
4	CoSUC2a	0.0305921	0.20158	102	1758	1	1858	1.21555	>0.05	nosig
4	CoSUC2b	0.0123111	0.0153491	102	1758	1	1858	0.0119459	>0.05	nosig
4	CoSUC2c	0.0123111	0.0153491	102	1758	1	1858	0.0119459	>0.05	nosig
4	CoSUC2d	1.24094	0.373659	102	1758	1	1858	9.71681	0.0019	**
4	CoSUC2e	1.32999	0.424587	102	1758	1	1858	7.25584	0.0071	**
4	CoSUC2f	0.0507739	0.0868874	102	1758	1	1858	0.233619	>0.05	nosig
4	CoSUC2g	0.0568663	0.111383	102	1758	1	1858	0.418382	>0.05	nosig
4	CoSUC2h	0.579843	0.331419	102	1758	1	1858	1.66707	>0.05	nosig
4	CoSUC2i	0.622078	0.338233	102	1758	1	1858	2.1211	>0.05	nosig
4	CoSUC3a	0.274066	0.106249	102	1758	1	1858	0.984062	>0.05	nosig
4	CoSUC3b	0.274066	0.106249	102	1758	1	1858	0.984062	>0.05	nosig
4	CoSUC4	0.249031	0.295046	102	1758	1	1858	0.0896712	>0.05	nosig
4	CoSUS2	0.00567521	0.0133104	102	1758	1	1858	0.0586054	>0.05	nosig
4	CoSUS3	3.53697	9.0334	102	1758	1	1858	28.5201	0	**
4	CoSUS4	3.76212	2.02066	102	1758	1	1858	10.3004	0.0014	**
4	CoSUS6a	0	0.00161232	102	1758	1	1858	0.0579911	>0.05	nosig
4	CoSUS6b	0	0.0137658	102	1758	1	1858	0.0843185	>0.05	nosig
4	CoSWEET17c	0.274915	0.147584	102	1758	1	1858	1.33796	>0.05	nosig
4	CoSWEET17c/17d	0.471738	0.32591	102	1758	1	1858	0.529297	>0.05	nosig
4	CoSWEET17d	0.471738	0.32591	102	1758	1	1858	0.529297	>0.05	nosig
4	CoSWEET1a	0.147587	0.207395	102	1758	1	1858	0.128727	>0.05	nosig
4	CoSWEET1b	0.407674	0.760614	102	1758	1	1858	1.81381	>0.05	nosig
4	CoSWEET1b/1c	0.407674	0.760614	102	1758	1	1858	1.81381	>0.05	nosig
4	CoSWEET1c	0.407674	0.74477	102	1758	1	1858	1.69654	>0.05	nosig
4	CoSWEET2a	0.117805	0.247297	102	1758	1	1858	0.756442	>0.05	nosig
4	CoSWEET2b	0.055492	0.132787	102	1758	1	1858	0.479613	>0.05	nosig
4	CoSWEET2c	0	0.0228751	102	1758	1	1858	0.354007	>0.05	nosig
4	CoSWEET3	0	0.001698	102	1758	1	1858	0.0579911	>0.05	nosig
4	CoSWEET4a	0	0.00576281	102	1758	1	1858	0.0892434	>0.05	nosig
4	CoSWEET5	0	0.0314904	102	1758	1	1858	0.0639914	>0.05	nosig
4	CoSWEET7a	0.336713	0.588383	102	1758	1	1858	1.04869	>0.05	nosig
4	CoSWEET7a/7b	0.416494	0.644306	102	1758	1	1858	0.722435	>0.05	nosig
4	CoSWEET7b	0.416494	0.639659	102	1758	1	1858	0.69648	>0.05	nosig
4	CoSWEET9a	0.0556965	0.0411023	102	1758	1	1858	0.0239441	>0.05	nosig
4	CoSWEET9c	0.0214264	0.00183815	102	1758	1	1858	8.78668	0.0031	**
4	CoVIN1a	0.263882	0.173476	102	1758	1	1858	0.40054	>0.05	nosig
4	CoVIN1b	0.170419	0.137245	102	1758	1	1858	0.0827357	>0.05	nosig
4	CoVIN1c	0.0709277	0.0727664	102	1758	1	1858	0.000571296	>0.05	nosig
4	CoVIN1d	0.0160391	0.00877756	102	1758	1	1858	0.188912	>0.05	nosig
4	CoVIN1e	0.0227867	0.04062	102	1758	1	1858	0.106416	>0.05	nosig
5	CoANInvA1	0.0555778	0.123758	28	1439	1	1465	0.0856135	>0.05	nosig
5	CoANInvA2	0.15859	0.224936	28	1439	1	1465	0.0506206	>0.05	nosig
5	CoANInvB1	0.497631	0.28154	28	1439	1	1465	0.442983	>0.05	nosig
5	CoANInvB2	0.497631	0.277516	28	1439	1	1465	0.470432	>0.05	nosig
5	CoANInvB3	0	0.0035528	28	1439	1	1465	0.0194449	>0.05	nosig
5	CoANInvE1	0.140801	0.0618549	28	1439	1	1465	0.347766	>0.05	nosig
5	CoANInvE2	0.343139	0.39996	28	1439	1	1465	0.0161201	>0.05	nosig
5	CoANInvF	0.309036	0.00725015	28	1439	1	1465	20.2495	0	**
5	CoANInvI1	0.525394	0.512811	28	1439	1	1465	0.000602324	>0.05	nosig
5	CoANInvI2	0.213837	0.148402	28	1439	1	1465	0.0778029	>0.05	nosig
5	CoCWINV1a	0	0.0489987	28	1439	1	1465	0.0739265	>0.05	nosig
5	CoCWINV1b	0.264368	0.299424	28	1439	1	1465	0.0138717	>0.05	nosig
5	CoCWINV1c	0.221689	0.364188	28	1439	1	1465	0.0689012	>0.05	nosig
5	CoCWINV2a	0	0.00392672	28	1439	1	1465	0.0382213	>0.05	nosig
5	CoCWINV2b	0	0.00392672	28	1439	1	1465	0.0382213	>0.05	nosig
5	CoCWINV2c	0	0.0132728	28	1439	1	1465	0.0632092	>0.05	nosig
5	CoCWINV2d	0	0.00986963	28	1439	1	1465	0.0444014	>0.05	nosig
5	CoPLT2a	0.0880827	0.613687	28	1439	1	1465	1.14784	>0.05	nosig
5	CoPLT2b	0.51239	0.645703	28	1439	1	1465	0.0842698	>0.05	nosig
5	CoPLT2c	4.96707	3.98797	28	1439	1	1465	0.501073	>0.05	nosig
5	CoPLT2d	4.51169	3.74235	28	1439	1	1465	0.333943	>0.05	nosig
5	CoPLT2e	3.80354	3.02409	28	1439	1	1465	0.455573	>0.05	nosig
5	CoPLT2f	4.22891	3.40404	28	1439	1	1465	0.421788	>0.05	nosig
5	CoPLT2g	1.85848	2.33844	28	1439	1	1465	0.240893	>0.05	nosig
5	CoPLT2h	0.11881	0.673957	28	1439	1	1465	0.948417	>0.05	nosig
5	CoPLT2i	1.9325	2.41235	28	1439	1	1465	0.229307	>0.05	nosig
5	CoPLT4b	0.729799	1.26143	28	1439	1	1465	0.557963	>0.05	nosig
5	CoPLT4c	0.37763	0.903831	28	1439	1	1465	0.746439	>0.05	nosig
5	CoPLT4d	0.342461	0.851502	28	1439	1	1465	0.70471	>0.05	nosig
5	CoPLT4e	0.299333	0.823631	28	1439	1	1465	0.787024	>0.05	nosig
5	CoPLT6a	0	0.035949	28	1439	1	1465	0.0574586	>0.05	nosig
5	CoPLT6b	0.12357	0.350512	28	1439	1	1465	0.280914	>0.05	nosig
5	CoSTP10b	0	0.0136307	28	1439	1	1465	0.0346918	>0.05	nosig
5	CoSTP13a	11.9721	3.50003	28	1439	1	1465	35.6963	0	**
5	CoSTP13a/13b/13c/13d	12.0951	3.50003	28	1439	1	1465	36.7509	0	**
5	CoSTP13b	11.9319	3.42692	28	1439	1	1465	36.4047	0	**
5	CoSTP13c	11.5017	3.26133	28	1439	1	1465	35.2906	0	**
5	CoSTP13d	11.3833	3.19178	28	1439	1	1465	35.2785	0	**
5	CoSTP14a	0.149683	0.06527	28	1439	1	1465	0.293683	>0.05	nosig
5	CoSTP14b	0.279198	0.172401	28	1439	1	1465	0.188022	>0.05	nosig
5	CoSTP1a	0	0.00832248	28	1439	1	1465	0.0194449	>0.05	nosig
5	CoSTP1b	0	0.00832248	28	1439	1	1465	0.0194449	>0.05	nosig
5	CoSTP1c	0	0.00832248	28	1439	1	1465	0.0194449	>0.05	nosig
5	CoSTP1d	0	0.00832248	28	1439	1	1465	0.0194449	>0.05	nosig
5	CoSTP1e	0	0.00832248	28	1439	1	1465	0.0194449	>0.05	nosig
5	CoSTP1f	0	0.00832248	28	1439	1	1465	0.0194449	>0.05	nosig
5	CoSTP1h	0	0.0709758	28	1439	1	1465	0.234983	>0.05	nosig
5	CoSTP1i	1.59357	5.34503	28	1439	1	1465	4.95309	0.0262	*
5	CoSTP1j	0.209949	1.04106	28	1439	1	1465	1.93011	>0.05	nosig
5	CoSTP1j/1k	0.334237	1.06753	28	1439	1	1465	1.42535	>0.05	nosig
5	CoSTP1k	0.309523	0.39608	28	1439	1	1465	0.0496852	>0.05	nosig
5	CoSTP3a	0	0.00959844	28	1439	1	1465	0.0194449	>0.05	nosig
5	CoSTP3b	0	0.0242403	28	1439	1	1465	0.0573999	>0.05	nosig
5	CoSTP3c	0	0.0101474	28	1439	1	1465	0.0194449	>0.05	nosig
5	CoSTP3d	0	0.00233041	28	1439	1	1465	0.0194449	>0.05	nosig
5	CoSTP3e	0	0.0563862	28	1439	1	1465	0.142611	>0.05	nosig
5	CoSTP5	0.108554	0.270107	28	1439	1	1465	0.230983	>0.05	nosig
5	CoSTP7	0.161018	0.533821	28	1439	1	1465	0.538866	>0.05	nosig
5	CoSUC2a	0	0.113935	28	1439	1	1465	0.31602	>0.05	nosig
5	CoSUC2b	0	0.00673396	28	1439	1	1465	0.0645034	>0.05	nosig
5	CoSUC2c	0	0.00673396	28	1439	1	1465	0.0645034	>0.05	nosig
5	CoSUC2d	0.0799225	0.135289	28	1439	1	1465	0.0277522	>0.05	nosig
5	CoSUC2e	0.0799225	0.152166	28	1439	1	1465	0.0406317	>0.05	nosig
5	CoSUC2f	0	0.056063	28	1439	1	1465	0.150838	>0.05	nosig
5	CoSUC2g	0	0.0609618	28	1439	1	1465	0.173377	>0.05	nosig
5	CoSUC2h	0.0799225	0.123511	28	1439	1	1465	0.0450206	>0.05	nosig
5	CoSUC2i	0.0799225	0.115514	28	1439	1	1465	0.0324984	>0.05	nosig
5	CoSUC2j	0.367304	0	28	1439	1	1465	71.6211	0	**
5	CoSUC3a	0.0948953	0.0494167	28	1439	1	1465	0.173344	>0.05	nosig
5	CoSUC3b	0.0948953	0.0494167	28	1439	1	1465	0.173344	>0.05	nosig
5	CoSUC4	0.50121	0.495477	28	1439	1	1465	0.000122165	>0.05	nosig
5	CoSUS2	0	0.0250348	28	1439	1	1465	0.0564817	>0.05	nosig
5	CoSUS3	5.634	8.23546	28	1439	1	1465	1.98465	>0.05	nosig
5	CoSUS4	2.01747	2.22544	28	1439	1	1465	0.0263991	>0.05	nosig
5	CoSUS6a	0	0.0180863	28	1439	1	1465	0.07801	>0.05	nosig
5	CoSUS6b	0	0.0110813	28	1439	1	1465	0.0520771	>0.05	nosig
5	CoSWEET17c	0.0247141	0.0375777	28	1439	1	1465	0.0148461	>0.05	nosig
5	CoSWEET17c/17d	0.052503	0.0443829	28	1439	1	1465	0.00529779	>0.05	nosig
5	CoSWEET17d	0.052503	0.0443829	28	1439	1	1465	0.00529779	>0.05	nosig
5	CoSWEET1a	0	0.187064	28	1439	1	1465	0.451324	>0.05	nosig
5	CoSWEET1b	0.401802	0.0935287	28	1439	1	1465	1.97735	>0.05	nosig
5	CoSWEET1b/1c	0.401802	0.0935287	28	1439	1	1465	1.97735	>0.05	nosig
5	CoSWEET1c	0.401802	0.0906876	28	1439	1	1465	2.03072	>0.05	nosig
5	CoSWEET2a	0.338516	0.21519	28	1439	1	1465	0.140011	>0.05	nosig
5	CoSWEET2b	0.108983	0.32537	28	1439	1	1465	0.267298	>0.05	nosig
5	CoSWEET2c	0.0468384	0.0412166	28	1439	1	1465	0.00377166	>0.05	nosig
5	CoSWEET5	0	0.00248188	28	1439	1	1465	0.0194449	>0.05	nosig
5	CoSWEET7a	0.446138	1.74826	28	1439	1	1465	2.26755	>0.05	nosig
5	CoSWEET7a/7b	0.481308	1.91753	28	1439	1	1465	2.36886	>0.05	nosig
5	CoSWEET7b	0.481308	1.90205	28	1439	1	1465	2.3333	>0.05	nosig
5	CoSWEET9a	2.67977	0.449988	28	1439	1	1465	21.2558	0	**
5	CoSWEET9b	0	0.00206332	28	1439	1	1465	0.0194449	>0.05	nosig
5	CoSWEET9c	0.956138	0.0820692	28	1439	1	1465	25.2647	0	**
5	CoVIN1a	1.54509	1.4289	28	1439	1	1465	0.0174401	>0.05	nosig
5	CoVIN1b	1.54509	1.27758	28	1439	1	1465	0.111934	>0.05	nosig
5	CoVIN1c	0.178543	0.170845	28	1439	1	1465	0.000639576	>0.05	nosig
5	CoVIN1d	0.217108	0.0390102	28	1439	1	1465	2.03994	>0.05	nosig
5	CoVIN1e	0	0.023333	28	1439	1	1465	0.139642	>0.05	nosig
6	CoANInvA1	0.12189	0.0642354	79	1074	1	1151	0.534723	>0.05	nosig
6	CoANInvA2	0.20803	0.119863	79	1074	1	1151	0.608293	>0.05	nosig
6	CoANInvB1	0.848571	0.486928	79	1074	1	1151	0.941368	>0.05	nosig
6	CoANInvB2	0.848571	0.479909	79	1074	1	1151	0.984516	>0.05	nosig
6	CoANInvE1	0.0245632	0.136023	79	1074	1	1151	0.571377	>0.05	nosig
6	CoANInvE2	0.419174	0.447021	79	1074	1	1151	0.0125943	>0.05	nosig
6	CoANInvF	0	0.00218363	79	1074	1	1151	0.0734976	>0.05	nosig
6	CoANInvI1	0.120159	0.379241	79	1074	1	1151	1.33761	>0.05	nosig
6	CoANInvI2	0.056367	0.153782	79	1074	1	1151	0.420063	>0.05	nosig
6	CoCWINV1b	0.0399439	0.0303799	79	1074	1	1151	0.0265211	>0.05	nosig
6	CoCWINV1c	0.88203	0.41682	79	1074	1	1151	2.74446	>0.05	nosig
6	CoCWINV2a	0.312551	0.0226839	79	1074	1	1151	21.7814	0	**
6	CoCWINV2b	0.288939	0.0226839	79	1074	1	1151	18.511	0	**
6	CoCWINV2c	0.0837529	0.0282118	79	1074	1	1151	1.20116	>0.05	nosig
6	CoCWINV2d	0.0151487	0.0293147	79	1074	1	1151	0.0822448	>0.05	nosig
6	CoPLT2a	0.0480388	0.0847404	79	1074	1	1151	0.0798352	>0.05	nosig
6	CoPLT2b	0.199546	0.23991	79	1074	1	1151	0.0520085	>0.05	nosig
6	CoPLT2c	0.621829	0.612638	79	1074	1	1151	0.000946719	>0.05	nosig
6	CoPLT2d	0.486992	0.553245	79	1074	1	1151	0.0534062	>0.05	nosig
6	CoPLT2e	0.465281	0.426914	79	1074	1	1151	0.0263854	>0.05	nosig
6	CoPLT2f	0.598213	0.440951	79	1074	1	1151	0.393613	>0.05	nosig
6	CoPLT2g	1.95317	1.23491	79	1074	1	1151	2.33887	>0.05	nosig
6	CoPLT2h	0.0311625	0.155777	79	1074	1	1151	0.697194	>0.05	nosig
6	CoPLT2i	1.74636	1.26179	79	1074	1	1151	1.05463	>0.05	nosig
6	CoPLT4b	0.922221	0.834634	79	1074	1	1151	0.0738099	>0.05	nosig
6	CoPLT4c	0.438383	0.586782	79	1074	1	1151	0.298465	>0.05	nosig
6	CoPLT4d	0.438383	0.591327	79	1074	1	1151	0.303204	>0.05	nosig
6	CoPLT4e	0.438383	0.585247	79	1074	1	1151	0.278719	>0.05	nosig
6	CoPLT6a	0	0.011062	79	1074	1	1151	0.127767	>0.05	nosig
6	CoPLT6b	0.338231	0.628674	79	1074	1	1151	0.989559	>0.05	nosig
6	CoSTP10a	0	0.0540223	79	1074	1	1151	0.350032	>0.05	nosig
6	CoSTP10b	0	0.0540223	79	1074	1	1151	0.350032	>0.05	nosig
6	CoSTP13a	18.4188	16.1444	79	1074	1	1151	0.857742	>0.05	nosig
6	CoSTP13a/13b/13c/13d	18.4188	16.1606	79	1074	1	1151	0.845591	>0.05	nosig
6	CoSTP13b	18.1391	15.988	79	1074	1	1151	0.781827	>0.05	nosig
6	CoSTP13c	17.5423	15.3828	79	1074	1	1151	0.833705	>0.05	nosig
6	CoSTP13d	17.1558	15.1589	79	1074	1	1151	0.727152	>0.05	nosig
6	CoSTP14a	0.0315234	0.0281495	79	1074	1	1151	0.00562781	>0.05	nosig
6	CoSTP14b	0.109611	0.161465	79	1074	1	1151	0.128969	>0.05	nosig
6	CoSTP1g	0	0.00375746	79	1074	1	1151	0.0734976	>0.05	nosig
6	CoSTP1h	0	0.0193754	79	1074	1	1151	0.524787	>0.05	nosig
6	CoSTP1i	1.15639	1.80147	79	1074	1	1151	0.982696	>0.05	nosig
6	CoSTP1j	0.275712	0.303227	79	1074	1	1151	0.0171685	>0.05	nosig
6	CoSTP1j/1k	0.275712	0.303227	79	1074	1	1151	0.0171685	>0.05	nosig
6	CoSTP1k	0.0185932	0.147558	79	1074	1	1151	0.758499	>0.05	nosig
6	CoSTP3b	0	0.00102748	79	1074	1	1151	0.0734976	>0.05	nosig
6	CoSTP3c	0	0.0379258	79	1074	1	1151	0.367266	>0.05	nosig
6	CoSTP3d	0	0.0788073	79	1074	1	1151	0.501133	>0.05	nosig
6	CoSTP3e	0.0692085	0.119751	79	1074	1	1151	0.145473	>0.05	nosig
6	CoSTP3f	0	0.00580486	79	1074	1	1151	0.0734976	>0.05	nosig
6	CoSTP3g	0	0.00580486	79	1074	1	1151	0.0734976	>0.05	nosig
6	CoSTP5	0.0620425	0.377278	79	1074	1	1151	1.47009	>0.05	nosig
6	CoSTP7	0.337601	0.292118	79	1074	1	1151	0.0224736	>0.05	nosig
6	CoSUC2a	0.0236117	0.13432	79	1074	1	1151	0.656167	>0.05	nosig
6	CoSUC2b	0.0513102	0.00810263	79	1074	1	1151	2.94402	>0.05	nosig
6	CoSUC2c	0.0513102	0.00220587	79	1074	1	1151	14.9432	0.0001	**
6	CoSUC2d	0.145057	0.148156	79	1074	1	1151	0.000351118	>0.05	nosig
6	CoSUC2e	0.163112	0.154782	79	1074	1	1151	0.00230804	>0.05	nosig
6	CoSUC2f	0	0.0290257	79	1074	1	1151	0.53653	>0.05	nosig
6	CoSUC2g	0	0.0506246	79	1074	1	1151	0.778167	>0.05	nosig
6	CoSUC2h	0.18322	0.125851	79	1074	1	1151	0.150662	>0.05	nosig
6	CoSUC2i	0.18322	0.125851	79	1074	1	1151	0.150662	>0.05	nosig
6	CoSUC2j	0.031709	0	79	1074	1	1151	13.7453	0.0002	**
6	CoSUC3a	0.250491	0.0619901	79	1074	1	1151	5.07864	0.0244	*
6	CoSUC3b	0.286813	0.0619901	79	1074	1	1151	7.04691	0.008	**
6	CoSUC4	0.37071	0.260929	79	1074	1	1151	0.439701	>0.05	nosig
6	CoSUS2	0	0.010721	79	1074	1	1151	0.167461	>0.05	nosig
6	CoSUS3	6.55482	7.81526	79	1074	1	1151	1.06693	>0.05	nosig
6	CoSUS4	1.52795	2.12045	79	1074	1	1151	0.805051	>0.05	nosig
6	CoSUS6a	0	0.0105188	79	1074	1	1151	0.14642	>0.05	nosig
6	CoSUS6b	0	0.00583548	79	1074	1	1151	0.12251	>0.05	nosig
6	CoSWEET17c	1.38041	0.505303	79	1074	1	1151	11.691	0.0007	**
6	CoSWEET17c/17d	2.5921	0.780417	79	1074	1	1151	27.4331	0	**
6	CoSWEET17d	2.5921	0.780417	79	1074	1	1151	27.4331	0	**
6	CoSWEET1a	0.0451011	0.22058	79	1074	1	1151	0.696393	>0.05	nosig
6	CoSWEET1b	2.02017	0.304843	79	1074	1	1151	35.4893	0	**
6	CoSWEET1b/1c	2.02017	0.304843	79	1074	1	1151	35.4893	0	**
6	CoSWEET1c	2.00416	0.302541	79	1074	1	1151	35.0226	0	**
6	CoSWEET2a	0.157166	0.307961	79	1074	1	1151	0.716601	>0.05	nosig
6	CoSWEET2b	0.253496	0.348228	79	1074	1	1151	0.0602027	>0.05	nosig
6	CoSWEET2c	0	0.0546619	79	1074	1	1151	0.248263	>0.05	nosig
6	CoSWEET4a	0	0.00306081	79	1074	1	1151	0.0734976	>0.05	nosig
6	CoSWEET5	0	0.0106719	79	1074	1	1151	0.126865	>0.05	nosig
6	CoSWEET7a	0.322579	0.644598	79	1074	1	1151	0.678612	>0.05	nosig
6	CoSWEET7a/7b	0.322579	0.671782	79	1074	1	1151	0.784972	>0.05	nosig
6	CoSWEET7b	0.322579	0.661079	79	1074	1	1151	0.809836	>0.05	nosig
6	CoSWEET9a	0.421003	0.0238555	79	1074	1	1151	20.8322	0	**
6	CoSWEET9b	0.649625	0	79	1074	1	1151	53.8224	0	**
6	CoSWEET9c	0.0726232	0.0100266	79	1074	1	1151	3.02918	>0.05	nosig
6	CoSWEET9d	0	0.00558213	79	1074	1	1151	0.0734976	>0.05	nosig
6	CoSWEET9e	0	0.00558213	79	1074	1	1151	0.0734976	>0.05	nosig
6	CoVIN1a	0	0.233191	79	1074	1	1151	1.39948	>0.05	nosig
6	CoVIN1b	0	0.194218	79	1074	1	1151	1.10376	>0.05	nosig
6	CoVIN1c	0.00818773	0.103403	79	1074	1	1151	0.828162	>0.05	nosig
6	CoVIN1d	0.0180548	0.0150966	79	1074	1	1151	0.00616878	>0.05	nosig
6	CoVIN1e	0	0.0253334	79	1074	1	1151	0.240309	>0.05	nosig
7	CoANInvA1	0.033443	0	808	162	1	968	1.42128	>0.05	nosig
7	CoANInvA2	0.193087	0.0169351	808	162	1	968	2.45067	>0.05	nosig
7	CoANInvB1	0.862295	0.522617	808	162	1	968	1.29104	>0.05	nosig
7	CoANInvB2	0.862295	0.522617	808	162	1	968	1.29104	>0.05	nosig
7	CoANInvE1	0.0451141	0.166956	808	162	1	968	2.18283	>0.05	nosig
7	CoANInvE2	0.482487	1.01056	808	162	1	968	5.16723	0.0232	*
7	CoANInvF	0.00797952	0	808	162	1	968	0.20033	>0.05	nosig
7	CoANInvI1	0.316702	0.293519	808	162	1	968	0.0167319	>0.05	nosig
7	CoANInvI2	0.0420743	0.143329	808	162	1	968	2.51638	>0.05	nosig
7	CoCWINV1a	0.0453113	0	808	162	1	968	0.2689	>0.05	nosig
7	CoCWINV1b	0.230443	0	808	162	1	968	2.87158	>0.05	nosig
7	CoCWINV1c	1.59473	5.20849	808	162	1	968	37.2249	0	**
7	CoCWINV2a	0.270888	0	808	162	1	968	3.27657	>0.05	nosig
7	CoCWINV2b	0.251814	0	808	162	1	968	2.94075	>0.05	nosig
7	CoCWINV2c	0.144621	0.0316881	808	162	1	968	1.3865	>0.05	nosig
7	CoCWINV2d	0.0989429	0.0316881	808	162	1	968	0.917118	>0.05	nosig
7	CoPLT2a	0.177179	0.674152	808	162	1	968	8.59701	0.0034	**
7	CoPLT2b	0.768675	0.578535	808	162	1	968	0.620122	>0.05	nosig
7	CoPLT2c	2.2696	1.22987	808	162	1	968	5.22347	0.0225	*
7	CoPLT2d	2.10059	1.25039	808	162	1	968	3.77685	>0.05	nosig
7	CoPLT2e	1.95489	0.802759	808	162	1	968	7.94827	0.0049	**
7	CoPLT2f	2.03242	0.773068	808	162	1	968	9.26083	0.0024	**
7	CoPLT2g	1.27263	1.74005	808	162	1	968	1.62303	>0.05	nosig
7	CoPLT2h	0.248644	0.191368	808	162	1	968	0.187006	>0.05	nosig
7	CoPLT2i	1.14935	1.84335	808	162	1	968	3.71471	>0.05	nosig
7	CoPLT4b	0.914976	1.65745	808	162	1	968	5.24707	0.0222	*
7	CoPLT4c	0.533986	1.27888	808	162	1	968	7.14313	0.0077	**
7	CoPLT4d	0.515481	1.24957	808	162	1	968	7.22173	0.0073	**
7	CoPLT4e	0.483094	1.16856	808	162	1	968	6.50843	0.0109	*
7	CoPLT6a	0.00796061	0.293595	808	162	1	968	4.69518	0.0305	*
7	CoPLT6b	0.368112	0.262505	808	162	1	968	0.309355	>0.05	nosig
7	CoSTP13a	32.439	23.5515	808	162	1	968	6.60782	0.0103	*
7	CoSTP13a/13b/13c/13d	32.4707	23.5515	808	162	1	968	6.64256	0.0101	*
7	CoSTP13b	32.3123	23.355	808	162	1	968	6.7842	0.0094	**
7	CoSTP13c	31.0984	22.2245	808	162	1	968	7.12667	0.0077	**
7	CoSTP13d	30.5198	22.0818	808	162	1	968	6.62022	0.0102	*
7	CoSTP14a	0.0881052	0.15621	808	162	1	968	0.57618	>0.05	nosig
7	CoSTP14b	0.141812	0.453394	808	162	1	968	7.49937	0.0063	**
7	CoSTP1a	0.0302531	0	808	162	1	968	0.563668	>0.05	nosig
7	CoSTP1b	0.0302531	0	808	162	1	968	0.563668	>0.05	nosig
7	CoSTP1c	0.0302531	0	808	162	1	968	0.563668	>0.05	nosig
7	CoSTP1d	0.0302531	0	808	162	1	968	0.563668	>0.05	nosig
7	CoSTP1e	0.0197156	0	808	162	1	968	0.362588	>0.05	nosig
7	CoSTP1f	0.0237186	0	808	162	1	968	0.570737	>0.05	nosig
7	CoSTP1h	0.0527342	0	808	162	1	968	1.09574	>0.05	nosig
7	CoSTP1i	1.25486	2.78059	808	162	1	968	13.6827	0.0002	**
7	CoSTP1j	0.734906	0.508934	808	162	1	968	0.865345	>0.05	nosig
7	CoSTP1j/1k	0.734906	0.508934	808	162	1	968	0.865345	>0.05	nosig
7	CoSTP1k	0.289407	0.269566	808	162	1	968	0.0183785	>0.05	nosig
7	CoSTP3a	0.0467284	0	808	162	1	968	0.828957	>0.05	nosig
7	CoSTP3b	0.0467284	0	808	162	1	968	0.828957	>0.05	nosig
7	CoSTP3c	0.0623394	0.13215	808	162	1	968	0.93817	>0.05	nosig
7	CoSTP3d	0.0234933	0	808	162	1	968	0.600944	>0.05	nosig
7	CoSTP3e	0.0905416	0.129274	808	162	1	968	0.0778311	>0.05	nosig
7	CoSTP3f	0.00312768	0	808	162	1	968	0.20033	>0.05	nosig
7	CoSTP3g	0.00312768	0	808	162	1	968	0.20033	>0.05	nosig
7	CoSTP5	0.12747	0.365557	808	162	1	968	3.09158	>0.05	nosig
7	CoSTP7	0.489838	0.82214	808	162	1	968	1.70602	>0.05	nosig
7	CoSTP8a	0.00384833	0	808	162	1	968	0.20033	>0.05	nosig
7	CoSUC2a	0.13022	0.431164	808	162	1	968	4.95409	0.0263	*
7	CoSUC2b	0.0153585	0	808	162	1	968	0.330161	>0.05	nosig
7	CoSUC2c	0.0153585	0	808	162	1	968	0.330161	>0.05	nosig
7	CoSUC2d	1.30473	0.969336	808	162	1	968	0.549642	>0.05	nosig
7	CoSUC2e	1.52973	1.05018	808	162	1	968	0.855586	>0.05	nosig
7	CoSUC2f	0.121996	0.0808492	808	162	1	968	0.156748	>0.05	nosig
7	CoSUC2g	0.123422	0.0808492	808	162	1	968	0.172844	>0.05	nosig
7	CoSUC2h	0.564967	0.607384	808	162	1	968	0.0293048	>0.05	nosig
7	CoSUC2i	0.685778	0.607384	808	162	1	968	0.0808811	>0.05	nosig
7	CoSUC2j	0.00323731	0	808	162	1	968	0.20033	>0.05	nosig
7	CoSUC3a	0.231928	0.170456	808	162	1	968	0.162524	>0.05	nosig
7	CoSUC3b	0.231928	0.170456	808	162	1	968	0.162524	>0.05	nosig
7	CoSUC4	0.357911	0.372848	808	162	1	968	0.00597559	>0.05	nosig
7	CoSUS3	6.47515	9.40386	808	162	1	968	10.6662	0.0011	**
7	CoSUS4	1.65263	2.12183	808	162	1	968	1.01952	>0.05	nosig
7	CoSUS6a	0.0591693	0.312971	808	162	1	968	3.02696	>0.05	nosig
7	CoSUS6b	0.0217	0	808	162	1	968	0.20033	>0.05	nosig
7	CoSWEET17c	0.432692	0.0990825	808	162	1	968	5.1787	0.0231	*
7	CoSWEET17c/17d	0.957342	0.172832	808	162	1	968	9.92003	0.0017	**
7	CoSWEET17d	0.954458	0.172832	808	162	1	968	9.84843	0.0018	**
7	CoSWEET1a	0.343131	0.255646	808	162	1	968	0.324565	>0.05	nosig
7	CoSWEET1b	1.12057	1.03221	808	162	1	968	0.0607981	>0.05	nosig
7	CoSWEET1b/1c	1.12057	1.03221	808	162	1	968	0.0607981	>0.05	nosig
7	CoSWEET1c	1.11421	1.0113	808	162	1	968	0.0834953	>0.05	nosig
7	CoSWEET2a	0.1562	0	808	162	1	968	2.73923	>0.05	nosig
7	CoSWEET2b	0.0527425	0.0886902	808	162	1	968	0.334932	>0.05	nosig
7	CoSWEET2c	0.0240753	0.0443451	808	162	1	968	0.399647	>0.05	nosig
7	CoSWEET4a	0.00201666	0	808	162	1	968	0.20033	>0.05	nosig
7	CoSWEET5	0	0.0169351	808	162	1	968	5.00829	0.0255	*
7	CoSWEET7a	0.550139	2.00664	808	162	1	968	19.1398	0	**
7	CoSWEET7a/7b	0.582905	2.14396	808	162	1	968	20.6469	0	**
7	CoSWEET7b	0.582905	2.14396	808	162	1	968	20.6469	0	**
7	CoSWEET9a	0.231173	0.117021	808	162	1	968	0.688255	>0.05	nosig
7	CoSWEET9b	0.016016	0	808	162	1	968	0.570632	>0.05	nosig
7	CoSWEET9c	0.426639	0.035073	808	162	1	968	4.85311	0.0278	*
7	CoVIN1a	0.297512	0.208381	808	162	1	968	0.292323	>0.05	nosig
7	CoVIN1b	0.291629	0.208381	808	162	1	968	0.256441	>0.05	nosig
7	CoVIN1c	0.0752609	0.132293	808	162	1	968	0.744025	>0.05	nosig
7	CoVIN1d	0.0206602	0	808	162	1	968	0.954508	>0.05	nosig
7	CoVIN1e	0.0116347	0.0204196	808	162	1	968	0.172049	>0.05	nosig
8	CoANInvA1	0.0522202	0.229855	592	261	1	851	5.50126	0.0192	*
8	CoANInvA2	0.273909	0.348706	592	261	1	851	0.310226	>0.05	nosig
8	CoANInvB1	0.526701	0.561691	592	261	1	851	0.0346291	>0.05	nosig
8	CoANInvB2	0.520973	0.561691	592	261	1	851	0.0469164	>0.05	nosig
8	CoANInvE1	0.0923846	0	592	261	1	851	5.29842	0.0216	*
8	CoANInvE2	0.455819	0.311147	592	261	1	851	1.18952	>0.05	nosig
8	CoANInvF	0.0215373	0	592	261	1	851	0.974524	>0.05	nosig
8	CoANInvI1	0.314525	0.329587	592	261	1	851	0.0187268	>0.05	nosig
8	CoANInvI2	0.184153	0.214327	592	261	1	851	0.0541777	>0.05	nosig
8	CoCWINV1a	0.0522273	0.0245604	592	261	1	851	0.260239	>0.05	nosig
8	CoCWINV1b	0.355885	0.129341	592	261	1	851	2.84916	>0.05	nosig
8	CoCWINV1c	0.107725	0.920849	592	261	1	851	15.7298	0.0001	**
8	CoCWINV2a	0.0305416	0	592	261	1	851	1.17408	>0.05	nosig
8	CoCWINV2b	0.0305416	0	592	261	1	851	1.17408	>0.05	nosig
8	CoCWINV2c	0.0662658	0.379602	592	261	1	851	5.73475	0.0168	*
8	CoCWINV2d	0.0296108	0.260615	592	261	1	851	6.6651	0.01	**
8	CoPLT2a	0.168807	0.145173	592	261	1	851	0.118841	>0.05	nosig
8	CoPLT2b	1.20584	1.10988	592	261	1	851	0.13607	>0.05	nosig
8	CoPLT2c	3.24294	2.81737	592	261	1	851	1.01351	>0.05	nosig
8	CoPLT2d	2.98318	2.85342	592	261	1	851	0.0982446	>0.05	nosig
8	CoPLT2e	2.64142	2.30739	592	261	1	851	0.805677	>0.05	nosig
8	CoPLT2f	2.86182	2.59333	592	261	1	851	0.45377	>0.05	nosig
8	CoPLT2g	1.09435	1.42383	592	261	1	851	2.06671	>0.05	nosig
8	CoPLT2h	0.417826	0.581142	592	261	1	851	1.40406	>0.05	nosig
8	CoPLT2i	0.986287	1.32499	592	261	1	851	2.45836	>0.05	nosig
8	CoPLT4b	1.17224	1.81588	592	261	1	851	4.50389	0.0341	*
8	CoPLT4c	0.678704	1.49753	592	261	1	851	8.45247	0.0037	**
8	CoPLT4d	0.614264	1.43024	592	261	1	851	9.99498	0.0016	**
8	CoPLT4e	0.591013	1.34117	592	261	1	851	8.46191	0.0037	**
8	CoPLT6a	0.0526793	0.0337719	592	261	1	851	0.190115	>0.05	nosig
8	CoPLT6b	0.126195	0.401987	592	261	1	851	4.2813	0.0388	*
8	CoSTP13a	25.7804	7.59779	592	261	1	851	109.263	0	**
8	CoSTP13a/13b/13c/13d	25.852	7.59779	592	261	1	851	109.87	0	**
8	CoSTP13b	25.2003	7.50048	592	261	1	851	106.279	0	**
8	CoSTP13c	24.0146	7.2921	592	261	1	851	100.833	0	**
8	CoSTP13d	23.5118	7.10428	592	261	1	851	100.524	0	**
8	CoSTP14a	0.0208899	0.150143	592	261	1	851	3.48544	>0.05	nosig
8	CoSTP14b	0.143699	0.226057	592	261	1	851	0.594314	>0.05	nosig
8	CoSTP1a	0.0195308	0	592	261	1	851	1.7443	>0.05	nosig
8	CoSTP1b	0.0195308	0	592	261	1	851	1.7443	>0.05	nosig
8	CoSTP1c	0.0195308	0	592	261	1	851	1.7443	>0.05	nosig
8	CoSTP1d	0.0195308	0	592	261	1	851	1.7443	>0.05	nosig
8	CoSTP1e	0.0123356	0	592	261	1	851	1.49383	>0.05	nosig
8	CoSTP1f	0.0195308	0	592	261	1	851	1.7443	>0.05	nosig
8	CoSTP1h	0.0242396	0	592	261	1	851	1.59823	>0.05	nosig
8	CoSTP1i	0.706877	3.55361	592	261	1	851	70.9874	0	**
8	CoSTP1j	0.471825	0.585007	592	261	1	851	0.525991	>0.05	nosig
8	CoSTP1j/1k	0.484471	0.585007	592	261	1	851	0.41179	>0.05	nosig
8	CoSTP1k	0.187865	0.167005	592	261	1	851	0.0679818	>0.05	nosig
8	CoSTP3a	0.00350818	0	592	261	1	851	0.440589	>0.05	nosig
8	CoSTP3b	0.00686307	0.132573	592	261	1	851	3.86812	0.0495	*
8	CoSTP3c	0.00497064	0.218131	592	261	1	851	5.696	0.0172	*
8	CoSTP3e	0.0014492	0.0551283	592	261	1	851	2.14608	>0.05	nosig
8	CoSTP3f	0.002419	0	592	261	1	851	0.440589	>0.05	nosig
8	CoSTP3g	0.002419	0	592	261	1	851	0.440589	>0.05	nosig
8	CoSTP5	0.135175	0.151125	592	261	1	851	0.053086	>0.05	nosig
8	CoSTP7	0.39242	0.678734	592	261	1	851	1.70557	>0.05	nosig
8	CoSTP8a	0.0136555	0.019997	592	261	1	851	0.0671043	>0.05	nosig
8	CoSTP8b	0.00682777	0	592	261	1	851	0.440589	>0.05	nosig
8	CoSUC2a	0.0421314	0.35306	592	261	1	851	9.6459	0.001	**
8	CoSUC2b	0.0294944	0.0790522	592	261	1	851	0.983711	>0.05	nosig
8	CoSUC2c	0.0294944	0.0790522	592	261	1	851	0.983711	>0.05	nosig
8	CoSUC2d	1.0642	0.352982	592	261	1	851	9.01046	0.0028	**
8	CoSUC2e	1.16659	0.464603	592	261	1	851	7.16773	0.0076	**
8	CoSUC2f	0.0756257	0	592	261	1	851	4.6275	0.0317	*
8	CoSUC2g	0.0847617	0.0260641	592	261	1	851	2.15645	>0.05	nosig
8	CoSUC2h	0.564201	0.0902519	592	261	1	851	12.942	0.0003	**
8	CoSUC2i	0.643937	0.0902519	592	261	1	851	14.0489	0.0002	**
8	CoSUC2j	0.0099952	0	592	261	1	851	0.440589	>0.05	nosig
8	CoSUC3a	0.177704	0.153905	592	261	1	851	0.0701586	>0.05	nosig
8	CoSUC3b	0.177704	0.153905	592	261	1	851	0.0701586	>0.05	nosig
8	CoSUC4	0.49215	0.194665	592	261	1	851	5.73273	0.0169	*
8	CoSUS2	0.00517838	0	592	261	1	851	0.882401	>0.05	nosig
8	CoSUS3	4.12511	9.25319	592	261	1	851	50.7519	0	**
8	CoSUS4	2.81312	4.86357	592	261	1	851	11.892	0.0006	**
8	CoSUS6a	0.00677595	0.0198519	592	261	1	851	0.702055	>0.05	nosig
8	CoSWEET17c	0.074999	0.159512	592	261	1	851	1.31785	>0.05	nosig
8	CoSWEET17c/17d	0.201106	0.159512	592	261	1	851	0.182994	>0.05	nosig
8	CoSWEET17d	0.201106	0.159512	592	261	1	851	0.182994	>0.05	nosig
8	CoSWEET1a	0.0740816	0.152609	592	261	1	851	0.667369	>0.05	nosig
8	CoSWEET1b	0.160492	0.152903	592	261	1	851	0.0069833	>0.05	nosig
8	CoSWEET1b/1c	0.160492	0.152903	592	261	1	851	0.0069833	>0.05	nosig
8	CoSWEET1c	0.160492	0.152903	592	261	1	851	0.0069833	>0.05	nosig
8	CoSWEET2a	0.134236	0.0973682	592	261	1	851	0.348554	>0.05	nosig
8	CoSWEET2b	0.127534	0.0615968	592	261	1	851	1.13474	>0.05	nosig
8	CoSWEET2c	0.0416668	0.0185182	592	261	1	851	0.512194	>0.05	nosig
8	CoSWEET4a	0	0.0142168	592	261	1	851	2.27158	>0.05	nosig
8	CoSWEET7a	0.28936	1.68898	592	261	1	851	31.9088	0	**
8	CoSWEET7a/7b	0.307939	1.73573	592	261	1	851	32.7626	0	**
8	CoSWEET7b	0.307939	1.73573	592	261	1	851	32.7626	0	**
8	CoSWEET9a	0.690447	0.17765	592	261	1	851	11.4228	0.0008	**
8	CoSWEET9b	0.0127147	0.0156448	592	261	1	851	0.0295114	>0.05	nosig
8	CoSWEET9c	0.191168	0.222225	592	261	1	851	0.0741686	>0.05	nosig
8	CoSWEET9d	0.00220434	0	592	261	1	851	0.440589	>0.05	nosig
8	CoSWEET9e	0.00220434	0	592	261	1	851	0.440589	>0.05	nosig
8	CoVIN1a	0.323616	0.810735	592	261	1	851	6.02191	0.0143	*
8	CoVIN1b	0.302125	0.695674	592	261	1	851	4.40121	0.0362	*
8	CoVIN1c	0.0812982	0.0321698	592	261	1	851	1.48965	>0.05	nosig
8	CoVIN1d	0.00572371	0.010294	592	261	1	851	0.246068	>0.05	nosig
8	CoVIN1e	0	0.0932891	592	261	1	851	10.7446	0.0011	**
9	CoANInvA1	0	0.0828443	154	479	1	631	1.00836	>0.05	nosig
9	CoANInvA2	0.216016	0.21921	154	479	1	631	0.000490552	>0.05	nosig
9	CoANInvB1	0.87693	0.569518	154	479	1	631	1.89891	>0.05	nosig
9	CoANInvB2	0.852371	0.564448	154	479	1	631	1.69736	>0.05	nosig
9	CoANInvE1	0.0426025	0.0299749	154	479	1	631	0.124307	>0.05	nosig
9	CoANInvE2	0.609525	0.468074	154	479	1	631	0.491259	>0.05	nosig
9	CoANInvI1	0.253338	0.524988	154	479	1	631	1.04073	>0.05	nosig
9	CoANInvI2	0.132265	0.0638012	154	479	1	631	1.26571	>0.05	nosig
9	CoCWINV1a	0.022661	0.00453351	154	479	1	631	1.43783	>0.05	nosig
9	CoCWINV1b	0.580647	0.121392	154	479	1	631	16.7003	0	**
9	CoCWINV1c	0.126195	0.326704	154	479	1	631	1.22235	>0.05	nosig
9	CoCWINV2a	0.029705	0.018233	154	479	1	631	0.0998612	>0.05	nosig
9	CoCWINV2b	0.029705	0.018233	154	479	1	631	0.0998612	>0.05	nosig
9	CoCWINV2c	0	0.0442565	154	479	1	631	1.53462	>0.05	nosig
9	CoCWINV2d	0	0.0317928	154	479	1	631	1.26702	>0.05	nosig
9	CoPLT2a	0.00980892	0.180202	154	479	1	631	2.7725	>0.05	nosig
9	CoPLT2b	0.488574	0.236825	154	479	1	631	2.43932	>0.05	nosig
9	CoPLT2c	3.57001	0.948238	154	479	1	631	37.6	0	**
9	CoPLT2d	3.23306	0.895297	154	479	1	631	32.1055	0	**
9	CoPLT2e	2.70142	0.809388	154	479	1	631	22.8812	0	**
9	CoPLT2f	3.03986	0.823817	154	479	1	631	31.7112	0	**
9	CoPLT2g	1.47381	1.30518	154	479	1	631	0.294167	>0.05	nosig
9	CoPLT2h	0.214204	0.226499	154	479	1	631	0.0114513	>0.05	nosig
9	CoPLT2i	1.47509	1.30842	154	479	1	631	0.295876	>0.05	nosig
9	CoPLT4b	0.772924	0.953174	154	479	1	631	0.46534	>0.05	nosig
9	CoPLT4c	0.50292	0.604234	154	479	1	631	0.251478	>0.05	nosig
9	CoPLT4d	0.478691	0.602351	154	479	1	631	0.379878	>0.05	nosig
9	CoPLT4e	0.478691	0.613433	154	479	1	631	0.442522	>0.05	nosig
9	CoPLT6a	0.0430747	0.0484008	154	479	1	631	0.00920396	>0.05	nosig
9	CoPLT6b	0.0105603	0.420637	154	479	1	631	4.62478	0.0319	*
9	CoSTP10a	0	0.0113154	154	479	1	631	0.321158	>0.05	nosig
9	CoSTP10b	0	0.0143335	154	479	1	631	0.481607	>0.05	nosig
9	CoSTP13a	21.7429	3.5065	154	479	1	631	166.225	0	**
9	CoSTP13a/13b/13c/13d	21.8561	3.52056	154	479	1	631	168.25	0	**
9	CoSTP13b	21.4955	3.41524	154	479	1	631	165.442	0	**
9	CoSTP13c	20.9687	3.20423	154	479	1	631	169.38	0	**
9	CoSTP13d	20.6965	3.10461	154	479	1	631	166.773	0	**
9	CoSTP14a	0	0.0647642	154	479	1	631	1.26912	>0.05	nosig
9	CoSTP14b	0.216786	0.220667	154	479	1	631	0.000805181	>0.05	nosig
9	CoSTP1a	0.198177	0	154	479	1	631	6.28261	0.0124	*
9	CoSTP1b	0.198177	0	154	479	1	631	6.28261	0.0124	*
9	CoSTP1c	0.198177	0	154	479	1	631	6.28261	0.0124	*
9	CoSTP1d	0.198177	0	154	479	1	631	6.28261	0.0124	*
9	CoSTP1e	0.198177	0	154	479	1	631	6.28261	0.0124	*
9	CoSTP1f	0.131849	0	154	479	1	631	5.02537	0.0253	*
9	CoSTP1g	0.0330964	0	154	479	1	631	3.12083	>0.05	nosig
9	CoSTP1h	0.048459	0.0737085	154	479	1	631	0.196788	>0.05	nosig
9	CoSTP1i	2.09446	7.54552	154	479	1	631	34.3879	0	**
9	CoSTP1j	1.32045	1.63805	154	479	1	631	0.552508	>0.05	nosig
9	CoSTP1j/1k	1.34176	1.63805	154	479	1	631	0.480027	>0.05	nosig
9	CoSTP1k	0.519169	0.554252	154	479	1	631	0.0251863	>0.05	nosig
9	CoSTP3a	0	0.0558774	154	479	1	631	1.32688	>0.05	nosig
9	CoSTP3b	0	0.0558774	154	479	1	631	1.32688	>0.05	nosig
9	CoSTP3c	0.204198	0	154	479	1	631	3.12083	>0.05	nosig
9	CoSTP3e	0	0.0194278	154	479	1	631	0.565146	>0.05	nosig
9	CoSTP5	0.377997	0.313276	154	479	1	631	0.146086	>0.05	nosig
9	CoSTP7	0.297407	0.472944	154	479	1	631	0.71493	>0.05	nosig
9	CoSUC2a	0.256836	0.88342	154	479	1	631	5.50991	0.0192	*
9	CoSUC2b	0	0.0091847	154	479	1	631	0.321158	>0.05	nosig
9	CoSUC2c	0	0.0091847	154	479	1	631	0.321158	>0.05	nosig
9	CoSUC2d	0.124296	0.16908	154	479	1	631	0.0610601	>0.05	nosig
9	CoSUC2e	0.133812	0.175464	154	479	1	631	0.0521389	>0.05	nosig
9	CoSUC2f	0	0.0345653	154	479	1	631	0.828894	>0.05	nosig
9	CoSUC2g	0	0.0510959	154	479	1	631	1.36747	>0.05	nosig
9	CoSUC2h	0.0414894	0.0847736	154	479	1	631	0.474204	>0.05	nosig
9	CoSUC2i	0.0510051	0.0861619	154	479	1	631	0.299195	>0.05	nosig
9	CoSUC2j	0.0397156	0	154	479	1	631	3.12083	>0.05	nosig
9	CoSUC3a	0.174893	0.0552945	154	479	1	631	2.35865	>0.05	nosig
9	CoSUC3b	0.174893	0.0552945	154	479	1	631	2.35865	>0.05	nosig
9	CoSUC4	0.346808	0.494791	154	479	1	631	0.335936	>0.05	nosig
9	CoSUS3	5.73029	8.69484	154	479	1	631	9.49759	0.0021	**
9	CoSUS4	2.80166	2.95398	154	479	1	631	0.0536296	>0.05	nosig
9	CoSUS6a	0.0229655	0.0467063	154	479	1	631	0.158835	>0.05	nosig
9	CoSWEET17c	0.131305	0.0161598	154	479	1	631	7.17512	0.0076	**
9	CoSWEET17c/17d	0.478427	0.0853151	154	479	1	631	10.7227	0.0011	**
9	CoSWEET17d	0.478427	0.0853151	154	479	1	631	10.7227	0.0011	**
9	CoSWEET1a	0.0492431	0.111358	154	479	1	631	0.528893	>0.05	nosig
9	CoSWEET1b	0.188614	0.0709631	154	479	1	631	1.53028	>0.05	nosig
9	CoSWEET1b/1c	0.188614	0.0709631	154	479	1	631	1.53028	>0.05	nosig
9	CoSWEET1c	0.188614	0.0709631	154	479	1	631	1.53028	>0.05	nosig
9	CoSWEET2a	0.0483493	0.0544434	154	479	1	631	0.0204105	>0.05	nosig
9	CoSWEET2b	0.099281	0.208295	154	479	1	631	1.02506	>0.05	nosig
9	CoSWEET2c	0.204263	0.0592166	154	479	1	631	3.15426	>0.05	nosig
9	CoSWEET4a	0	0.00537647	154	479	1	631	0.321158	>0.05	nosig
9	CoSWEET7a	2.07674	5.13873	154	479	1	631	16.6048	0.0001	**
9	CoSWEET7a/7b	2.16	5.39756	154	479	1	631	17.5674	0	**
9	CoSWEET7b	2.16	5.33938	154	479	1	631	17.1792	0	**
9	CoSWEET9a	0.820841	0.164084	154	479	1	631	15.6355	0.0001	**
9	CoSWEET9b	0	0.00660868	154	479	1	631	0.321158	>0.05	nosig
9	CoSWEET9c	0.289281	0.0567691	154	479	1	631	4.01421	0.0456	*
9	CoSWEET9d	0	0.012584	154	479	1	631	0.321158	>0.05	nosig
9	CoVIN1a	0.7017	1.17742	154	479	1	631	1.66049	>0.05	nosig
9	CoVIN1b	0.642221	1.0537	154	479	1	631	1.44312	>0.05	nosig
9	CoVIN1c	0.0791773	0.206067	154	479	1	631	1.42061	>0.05	nosig
9	CoVIN1d	0.256711	0.228852	154	479	1	631	0.0590442	>0.05	nosig
9	CoVIN1e	0	0.0835825	154	479	1	631	0.689911	>0.05	nosig
10	CoANInvA1	0.0121489	0.0293223	40	492	1	530	0.11635	>0.05	nosig
10	CoANInvA2	0.0242978	0.0836795	40	492	1	530	0.257043	>0.05	nosig
10	CoANInvB1	0.392947	0.199741	40	492	1	530	0.91173	>0.05	nosig
10	CoANInvB2	0.392947	0.199741	40	492	1	530	0.91173	>0.05	nosig
10	CoANInvE1	0	0.0344387	40	492	1	530	0.370194	>0.05	nosig
10	CoANInvE2	0.129817	0.335601	40	492	1	530	0.731257	>0.05	nosig
10	CoANInvI1	0.0911588	0.32348	40	492	1	530	0.568487	>0.05	nosig
10	CoANInvI2	0	0.0494266	40	492	1	530	0.680626	>0.05	nosig
10	CoCWINV1a	0.195547	0	40	492	1	530	37.0517	0	**
10	CoCWINV1b	0.372693	0.0293758	40	492	1	530	30.5858	0	**
10	CoCWINV1c	1.95281	1.36319	40	492	1	530	1.06035	>0.05	nosig
10	CoCWINV2a	0.479574	0.230549	40	492	1	530	0.78357	>0.05	nosig
10	CoCWINV2b	0.479574	0.223472	40	492	1	530	0.834409	>0.05	nosig
10	CoCWINV2c	0.0492126	0.0721751	40	492	1	530	0.0291308	>0.05	nosig
10	CoCWINV2d	0	0.00855903	40	492	1	530	0.161714	>0.05	nosig
10	CoPLT2a	0.0242813	0.0589151	40	492	1	530	0.13011	>0.05	nosig
10	CoPLT2b	0.120892	0.345041	40	492	1	530	0.729996	>0.05	nosig
10	CoPLT2c	0.271526	0.493012	40	492	1	530	0.630545	>0.05	nosig
10	CoPLT2d	0.259377	0.428242	40	492	1	530	0.397753	>0.05	nosig
10	CoPLT2e	0.210814	0.275139	40	492	1	530	0.125173	>0.05	nosig
10	CoPLT2f	0.210814	0.313983	40	492	1	530	0.260618	>0.05	nosig
10	CoPLT2g	1.65817	0.869073	40	492	1	530	3.96979	0.0468	*
10	CoPLT2h	0.0542364	0.0809226	40	492	1	530	0.084322	>0.05	nosig
10	CoPLT2i	1.69572	0.879393	40	492	1	530	3.94743	0.0475	*
10	CoPLT4b	1.0271	0.822874	40	492	1	530	0.244191	>0.05	nosig
10	CoPLT4c	0.63098	0.600323	40	492	1	530	0.0087056	>0.05	nosig
10	CoPLT4d	0.613984	0.607308	40	492	1	530	0.000404401	>0.05	nosig
10	CoPLT4e	0.613984	0.569154	40	492	1	530	0.0188701	>0.05	nosig
10	CoPLT6a	0	0.00244764	40	492	1	530	0.0811601	>0.05	nosig
10	CoPLT6b	0.148393	0.156186	40	492	1	530	0.00257255	>0.05	nosig
10	CoSTP10a	0	0.0260135	40	492	1	530	0.0811601	>0.05	nosig
10	CoSTP10b	0	0.0280255	40	492	1	530	0.0936694	>0.05	nosig
10	CoSTP13a	12.6368	3.90845	40	492	1	530	33.2315	0	**
10	CoSTP13a/13b/13c/13d	12.6368	3.90845	40	492	1	530	33.2315	0	**
10	CoSTP13b	12.6368	3.90281	40	492	1	530	33.3329	0	**
10	CoSTP13c	12.4094	3.69542	40	492	1	530	34.4797	0	**
10	CoSTP13d	12.0026	3.63975	40	492	1	530	33.4498	0	**
10	CoSTP14a	0	0.08737	40	492	1	530	0.601619	>0.05	nosig
10	CoSTP14b	0.0186748	0.0904794	40	492	1	530	0.604429	>0.05	nosig
10	CoSTP1a	0.0238322	0.0102571	40	492	1	530	0.205898	>0.05	nosig
10	CoSTP1b	0.0238322	0.0102571	40	492	1	530	0.205898	>0.05	nosig
10	CoSTP1c	0.0238322	0.0102571	40	492	1	530	0.205898	>0.05	nosig
10	CoSTP1d	0.0238322	0.0102571	40	492	1	530	0.205898	>0.05	nosig
10	CoSTP1e	0	0.0102571	40	492	1	530	0.1238	>0.05	nosig
10	CoSTP1f	0.0238322	0.0102571	40	492	1	530	0.205898	>0.05	nosig
10	CoSTP1h	0	0.0326914	40	492	1	530	0.205312	>0.05	nosig
10	CoSTP1i	1.38267	3.22164	40	492	1	530	4.63525	0.0318	*
10	CoSTP1j	0.490128	0.574961	40	492	1	530	0.0740731	>0.05	nosig
10	CoSTP1j/1k	0.490128	0.574961	40	492	1	530	0.0740731	>0.05	nosig
10	CoSTP1k	0.181651	0.205885	40	492	1	530	0.0153764	>0.05	nosig
10	CoSTP3a	0.0373433	0.035669	40	492	1	530	0.000507021	>0.05	nosig
10	CoSTP3b	0.135768	0.0188468	40	492	1	530	6.70743	0.0099	**
10	CoSTP3c	0	0.0389547	40	492	1	530	0.19279	>0.05	nosig
10	CoSTP3d	0	0.0220806	40	492	1	530	0.0811601	>0.05	nosig
10	CoSTP3e	0	0.0321029	40	492	1	530	0.142469	>0.05	nosig
10	CoSTP5	0.0185254	0.184038	40	492	1	530	1.02084	>0.05	nosig
10	CoSTP7	0.54887	0.157011	40	492	1	530	3.76983	>0.05	nosig
10	CoSUC2a	0.389174	1.79043	40	492	1	530	4.56701	0.0331	*
10	CoSUC2d	0.0936502	0.0518664	40	492	1	530	0.225951	>0.05	nosig
10	CoSUC2e	0.140647	0.0590863	40	492	1	530	0.80382	>0.05	nosig
10	CoSUC2f	0.0169964	0.0205667	40	492	1	530	0.0059659	>0.05	nosig
10	CoSUC2g	0.0169964	0.0426473	40	492	1	530	0.0810192	>0.05	nosig
10	CoSUC2h	0.0121489	0.0770665	40	492	1	530	0.245888	>0.05	nosig
10	CoSUC2i	0.0121489	0.0770665	40	492	1	530	0.245888	>0.05	nosig
10	CoSUC3a	0.067949	0.102064	40	492	1	530	0.0575893	>0.05	nosig
10	CoSUC3b	0.067949	0.102064	40	492	1	530	0.0575893	>0.05	nosig
10	CoSUC4	0.120708	0.241794	40	492	1	530	0.409543	>0.05	nosig
10	CoSUS3	7.56179	7.95014	40	492	1	530	0.0747796	>0.05	nosig
10	CoSUS4	0.322697	1.18373	40	492	1	530	2.92217	>0.05	nosig
10	CoSUS6a	0.0192797	0.00346669	40	492	1	530	1.40753	>0.05	nosig
10	CoSUS6b	0	0.00616289	40	492	1	530	0.0811601	>0.05	nosig
10	CoSWEET17c	0.305334	0.215594	40	492	1	530	0.111244	>0.05	nosig
10	CoSWEET17c/17d	0.736033	0.436955	40	492	1	530	0.472859	>0.05	nosig
10	CoSWEET17d	0.736033	0.436955	40	492	1	530	0.472859	>0.05	nosig
10	CoSWEET1a	0.134529	0.0369626	40	492	1	530	2.3901	>0.05	nosig
10	CoSWEET1b	2.96489	0.660705	40	492	1	530	29.4042	0	**
10	CoSWEET1b/1c	2.96489	0.660705	40	492	1	530	29.4042	0	**
10	CoSWEET1c	2.93607	0.655595	40	492	1	530	29.0545	0	**
10	CoSWEET2a	0.388575	0.251611	40	492	1	530	0.345681	>0.05	nosig
10	CoSWEET2b	0.0288218	0.19029	40	492	1	530	1.04661	>0.05	nosig
10	CoSWEET2c	0	0.0305129	40	492	1	530	0.193907	>0.05	nosig
10	CoSWEET4a	0	0.00616289	40	492	1	530	0.0811601	>0.05	nosig
10	CoSWEET5	0	0.0191816	40	492	1	530	0.153008	>0.05	nosig
10	CoSWEET7a	1.76473	7.55	40	492	1	530	15.7542	0.0001	**
10	CoSWEET7a/7b	2.0313	8.01781	40	492	1	530	15.0557	0.0001	**
10	CoSWEET7b	2.0313	7.97847	40	492	1	530	14.9257	0.0001	**
10	CoSWEET9a	0.246614	0.0396025	40	492	1	530	5.15738	0.0236	*
10	CoSWEET9b	0	0.00636954	40	492	1	530	0.0811601	>0.05	nosig
10	CoSWEET9c	0.0927449	0.00361337	40	492	1	530	15.4915	0.0001	**
10	CoVIN1a	0.0709093	0.0761838	40	492	1	530	0.00248329	>0.05	nosig
10	CoVIN1b	0.0709093	0.0662448	40	492	1	530	0.00217168	>0.05	nosig
10	CoVIN1c	0.0337245	0.063358	40	492	1	530	0.102878	>0.05	nosig
10	CoVIN1d	0	0.0190106	40	492	1	530	0.162637	>0.05	nosig
10	CoVIN1e	0	0.0586075	40	492	1	530	0.36921	>0.05	nosig
11	CoANInvA1	0	0.0952493	27	353	1	378	0.343538	>0.05	nosig
11	CoANInvA2	0.137239	0.065114	27	353	1	378	0.561303	>0.05	nosig
11	CoANInvB1	0.997732	0.221013	27	353	1	378	7.27728	0.0073	**
11	CoANInvB2	0.997732	0.214062	27	353	1	378	7.9449	0.0051	**
11	CoANInvE1	0	0.0199207	27	353	1	378	0.152294	>0.05	nosig
11	CoANInvE2	0.349542	0.106287	27	353	1	378	2.57515	>0.05	nosig
11	CoANInvI1	0.324258	0.675374	27	353	1	378	0.375371	>0.05	nosig
11	CoANInvI2	0.115258	0.193348	27	353	1	378	0.0913156	>0.05	nosig
11	CoCWINV1a	0.0317234	0.0270311	27	353	1	378	0.00228138	>0.05	nosig
11	CoCWINV1b	0.0788358	0.0401495	27	353	1	378	0.242452	>0.05	nosig
11	CoCWINV1c	0.516257	1.04189	27	353	1	378	0.370483	>0.05	nosig
11	CoCWINV2a	0.0982052	0.104832	27	353	1	378	0.000893933	>0.05	nosig
11	CoCWINV2b	0.0982052	0.118114	27	353	1	378	0.00607431	>0.05	nosig
11	CoCWINV2c	0.0317234	0.142651	27	353	1	378	0.104161	>0.05	nosig
11	CoCWINV2d	0.0317234	0.137887	27	353	1	378	0.0963173	>0.05	nosig
11	CoPLT2a	0.105295	0.47367	27	353	1	378	1.03925	>0.05	nosig
11	CoPLT2b	0.225998	0.785116	27	353	1	378	1.13113	>0.05	nosig
11	CoPLT2c	2.01565	9.29814	27	353	1	378	10.3678	0.0014	**
11	CoPLT2d	1.59581	8.84248	27	353	1	378	10.8336	0.0011	**
11	CoPLT2e	1.36329	6.67278	27	353	1	378	8.945	0.003	**
11	CoPLT2f	1.83407	7.54107	27	353	1	378	8.57621	0.0036	**
11	CoPLT2g	1.37588	3.48403	27	353	1	378	3.19879	>0.05	nosig
11	CoPLT2h	0	0.691336	27	353	1	378	1.92207	>0.05	nosig
11	CoPLT2i	1.12209	2.97711	27	353	1	378	3.19516	>0.05	nosig
11	CoPLT4b	1.07389	0.942647	27	353	1	378	0.0611377	>0.05	nosig
11	CoPLT4c	0.560291	0.632363	27	353	1	378	0.0266367	>0.05	nosig
11	CoPLT4d	0.560291	0.655323	27	353	1	378	0.0435256	>0.05	nosig
11	CoPLT4e	0.560291	0.635434	27	353	1	378	0.0276564	>0.05	nosig
11	CoPLT6b	0.182544	0.835932	27	353	1	378	1.60879	>0.05	nosig
11	CoSTP13a	28.7407	13.0089	27	353	1	378	25.5639	0	**
11	CoSTP13a/13b/13c/13d	28.7407	13.0089	27	353	1	378	25.5639	0	**
11	CoSTP13b	28.7407	12.7604	27	353	1	378	26.9228	0	**
11	CoSTP13c	28.4107	12.3883	27	353	1	378	27.8002	0	**
11	CoSTP13d	28.0577	12.0422	27	353	1	378	27.9606	0	**
11	CoSTP14a	0	0.0220805	27	353	1	378	0.149857	>0.05	nosig
11	CoSTP14b	0.0610065	0.957505	27	353	1	378	2.71777	>0.05	nosig
11	CoSTP1h	0.0412118	0.0853053	27	353	1	378	0.099145	>0.05	nosig
11	CoSTP1i	1.40439	1.83799	27	353	1	378	0.23075	>0.05	nosig
11	CoSTP1j	1.02727	0.694013	27	353	1	378	0.424948	>0.05	nosig
11	CoSTP1j/1k	1.06665	0.70115	27	353	1	378	0.508039	>0.05	nosig
11	CoSTP1k	0.463368	0.224882	27	353	1	378	1.10783	>0.05	nosig
11	CoSTP3a	0	0.00815681	27	353	1	378	0.0763008	>0.05	nosig
11	CoSTP3b	0	0.0355542	27	353	1	378	0.218627	>0.05	nosig
11	CoSTP3c	0	0.185628	27	353	1	378	0.66219	>0.05	nosig
11	CoSTP3d	0	0.0519612	27	353	1	378	0.161904	>0.05	nosig
11	CoSTP3e	0	0.145604	27	353	1	378	0.303339	>0.05	nosig
11	CoSTP5	0.0960131	0.248497	27	353	1	378	0.197042	>0.05	nosig
11	CoSTP7	0.124762	0.621827	27	353	1	378	1.27356	>0.05	nosig
11	CoSUC2a	0.124687	0.142523	27	353	1	378	0.00549151	>0.05	nosig
11	CoSUC2d	0.238042	0.488241	27	353	1	378	0.276306	>0.05	nosig
11	CoSUC2e	0.191884	0.454288	27	353	1	378	0.328789	>0.05	nosig
11	CoSUC2f	0.040066	0.0202492	27	353	1	378	0.071496	>0.05	nosig
11	CoSUC2g	0.040066	0.0651068	27	353	1	378	0.0311911	>0.05	nosig
11	CoSUC2h	0.201376	0.237971	27	353	1	378	0.0207129	>0.05	nosig
11	CoSUC2i	0.201376	0.237971	27	353	1	378	0.0207129	>0.05	nosig
11	CoSUC3a	0.0305032	0.0881997	27	353	1	378	0.237854	>0.05	nosig
11	CoSUC3b	0.0305032	0.0881997	27	353	1	378	0.237854	>0.05	nosig
11	CoSUC4	0.267854	0.239151	27	353	1	378	0.00601007	>0.05	nosig
11	CoSUS3	5.93146	13.0381	27	353	1	378	7.42288	0.0067	**
11	CoSUS4	0.464093	4.15204	27	353	1	378	6.0935	0.014	*
11	CoSUS6a	0.0700133	0.0170449	27	353	1	378	0.672718	>0.05	nosig
11	CoSUS6b	0	0.0236305	27	353	1	378	0.224248	>0.05	nosig
11	CoSWEET17c	0.178674	0.0242042	27	353	1	378	4.63762	0.0319	*
11	CoSWEET17c/17d	0.54404	0.0242042	27	353	1	378	39.4398	0	**
11	CoSWEET17d	0.54404	0.0242042	27	353	1	378	39.4398	0	**
11	CoSWEET1a	0.211807	0.0463643	27	353	1	378	0.956181	>0.05	nosig
11	CoSWEET1b	0.859507	0.214179	27	353	1	378	6.03602	0.0145	*
11	CoSWEET1b/1c	0.859507	0.214179	27	353	1	378	6.03602	0.0145	*
11	CoSWEET1c	0.859507	0.214179	27	353	1	378	6.03602	0.0145	*
11	CoSWEET2a	0.196188	0.101716	27	353	1	378	0.341066	>0.05	nosig
11	CoSWEET2b	0.0459802	0.229383	27	353	1	378	0.412055	>0.05	nosig
11	CoSWEET2c	0	0.0427745	27	353	1	378	0.194594	>0.05	nosig
11	CoSWEET4a	0	0.0352127	27	353	1	378	0.0763008	>0.05	nosig
11	CoSWEET5	0	0.011828	27	353	1	378	0.151946	>0.05	nosig
11	CoSWEET7a	0.465304	0.910271	27	353	1	378	0.357553	>0.05	nosig
11	CoSWEET7a/7b	0.465304	0.96721	27	353	1	378	0.434971	>0.05	nosig
11	CoSWEET7b	0.465304	0.948299	27	353	1	378	0.41188	>0.05	nosig
11	CoSWEET9a	0.246373	0.133467	27	353	1	378	0.262826	>0.05	nosig
11	CoSWEET9c	0.189954	0.00423447	27	353	1	378	27.7542	0	**
11	CoVIN1a	0.227109	0.795908	27	353	1	378	0.833566	>0.05	nosig
11	CoVIN1b	0.271443	0.655029	27	353	1	378	0.564969	>0.05	nosig
11	CoVIN1c	0.126297	0.170544	27	353	1	378	0.0241055	>0.05	nosig
11	CoVIN1d	0	0.0428049	27	353	1	378	0.278701	>0.05	nosig
11	CoVIN1e	0	0.18412	27	353	1	378	0.563423	>0.05	nosig
12	CoANInvA1	0.395883	0.27475	32	230	1	260	0.134604	>0.05	nosig
12	CoANInvA2	0.813974	0.287028	32	230	1	260	2.00527	>0.05	nosig
12	CoANInvB1	1.51126	0.925701	32	230	1	260	1.35248	>0.05	nosig
12	CoANInvB2	1.51126	0.925701	32	230	1	260	1.35248	>0.05	nosig
12	CoANInvE1	0.775207	0.108604	32	230	1	260	6.41414	0.0119	*
12	CoANInvE2	0.507269	0.196678	32	230	1	260	2.06674	>0.05	nosig
12	CoANInvI1	0.504298	1.06331	32	230	1	260	1.38822	>0.05	nosig
12	CoANInvI2	0	0.069882	32	230	1	260	0.536923	>0.05	nosig
12	CoCWINV1b	0.208333	0	32	230	1	260	7.36272	0.0071	**
12	CoCWINV1c	0.100032	0.0822286	32	230	1	260	0.0349469	>0.05	nosig
12	CoCWINV2a	0.0471769	0.0108236	32	230	1	260	1.15211	>0.05	nosig
12	CoCWINV2b	0.0471769	0.0108236	32	230	1	260	1.15211	>0.05	nosig
12	CoCWINV2c	0.125793	0.133672	32	230	1	260	0.00085332	>0.05	nosig
12	CoCWINV2d	0.0471769	0.133672	32	230	1	260	0.103991	>0.05	nosig
12	CoPLT2a	0	0.222884	32	230	1	260	1.22427	>0.05	nosig
12	CoPLT2b	0.164116	0.112822	32	230	1	260	0.0905016	>0.05	nosig
12	CoPLT2c	1.05581	0.921911	32	230	1	260	0.045339	>0.05	nosig
12	CoPLT2d	1.06046	0.635506	32	230	1	260	0.737763	>0.05	nosig
12	CoPLT2e	0.735573	0.718354	32	230	1	260	0.00132481	>0.05	nosig
12	CoPLT2f	0.876416	0.729948	32	230	1	260	0.0948232	>0.05	nosig
12	CoPLT2g	2.40231	1.29673	32	230	1	260	3.67985	>0.05	nosig
12	CoPLT2h	0.157233	0.181108	32	230	1	260	0.00970411	>0.05	nosig
12	CoPLT2i	2.36966	1.35116	32	230	1	260	3.09012	>0.05	nosig
12	CoPLT4b	1.9353	1.20165	32	230	1	260	1.10198	>0.05	nosig
12	CoPLT4c	1.24819	0.832836	32	230	1	260	0.472796	>0.05	nosig
12	CoPLT4d	1.24819	0.810412	32	230	1	260	0.526933	>0.05	nosig
12	CoPLT4e	1.11771	0.773687	32	230	1	260	0.331434	>0.05	nosig
12	CoPLT6a	0	0.0324707	32	230	1	260	0.138671	>0.05	nosig
12	CoPLT6b	0	0.0965567	32	230	1	260	0.384551	>0.05	nosig
12	CoSTP13a	9.75398	2.09027	32	230	1	260	25.353	0	**
12	CoSTP13a/13b/13c/13d	9.75398	2.09027	32	230	1	260	25.353	0	**
12	CoSTP13b	9.62323	2.08493	32	230	1	260	24.8993	0	**
12	CoSTP13c	9.5232	2.06985	32	230	1	260	24.4111	0	**
12	CoSTP13d	9.34345	2.0291	32	230	1	260	23.5146	0	**
12	CoSTP14a	0	0.0248442	32	230	1	260	0.278485	>0.05	nosig
12	CoSTP14b	0.432854	1.50819	32	230	1	260	2.31031	>0.05	nosig
12	CoSTP1a	0.200064	0	32	230	1	260	7.36272	0.0071	**
12	CoSTP1b	0.200064	0	32	230	1	260	7.36272	0.0071	**
12	CoSTP1c	0.400128	0	32	230	1	260	7.36272	0.0071	**
12	CoSTP1d	0.400128	0	32	230	1	260	7.36272	0.0071	**
12	CoSTP1f	0.200064	0	32	230	1	260	7.36272	0.0071	**
12	CoSTP1h	0	0.0920098	32	230	1	260	0.889663	>0.05	nosig
12	CoSTP1i	7.77497	13.7231	32	230	1	260	5.98477	0.0151	*
12	CoSTP1j	2.03495	1.78615	32	230	1	260	0.116429	>0.05	nosig
12	CoSTP1j/1k	2.03495	1.78615	32	230	1	260	0.116429	>0.05	nosig
12	CoSTP1k	0.347249	0.532703	32	230	1	260	0.361918	>0.05	nosig
12	CoSTP3c	0.493291	0	32	230	1	260	7.36272	0.0071	**
12	CoSTP3e	0	0.0271462	32	230	1	260	0.251113	>0.05	nosig
12	CoSTP5	0.323387	0.134163	32	230	1	260	1.74141	>0.05	nosig
12	CoSTP7	0.521921	0.382945	32	230	1	260	0.0784216	>0.05	nosig
12	CoSTP8a	0	0.0108452	32	230	1	260	0.138671	>0.05	nosig
12	CoSTP8b	0	0.0394182	32	230	1	260	0.138671	>0.05	nosig
12	CoSUC2a	1.86982	3.54764	32	230	1	260	2.49604	>0.05	nosig
12	CoSUC2d	0.123323	0.0194316	32	230	1	260	2.25402	>0.05	nosig
12	CoSUC2e	0.304693	0.0194316	32	230	1	260	8.98136	0.003	**
12	CoSUC2f	0	0.00971581	32	230	1	260	0.138671	>0.05	nosig
12	CoSUC2g	0	0.0141825	32	230	1	260	0.244739	>0.05	nosig
12	CoSUC2h	0.123323	0.0295876	32	230	1	260	1.70549	>0.05	nosig
12	CoSUC2i	0.123323	0.0295876	32	230	1	260	1.70549	>0.05	nosig
12	CoSUC3a	0.157233	0.0553736	32	230	1	260	1.19361	>0.05	nosig
12	CoSUC3b	0.157233	0.0553736	32	230	1	260	1.19361	>0.05	nosig
12	CoSUC4	0.205727	0.234072	32	230	1	260	0.0151917	>0.05	nosig
12	CoSUS2	0.100032	0	32	230	1	260	7.36272	0.0071	**
12	CoSUS3	8.89899	9.8889	32	230	1	260	0.221691	>0.05	nosig
12	CoSUS4	1.16355	2.79744	32	230	1	260	2.2357	>0.05	nosig
12	CoSUS6a	0.0776108	0.133327	32	230	1	260	0.0981793	>0.05	nosig
12	CoSUS6b	0	0.0175812	32	230	1	260	0.138671	>0.05	nosig
12	CoSWEET17c	0.618185	0	32	230	1	260	16.64	0.0001	**
12	CoSWEET17c/17d	1.18186	0	32	230	1	260	16.6052	0.0001	**
12	CoSWEET17d	1.18186	0	32	230	1	260	16.6052	0.0001	**
12	CoSWEET1a	0.397709	0.237911	32	230	1	260	0.266399	>0.05	nosig
12	CoSWEET1b	0.496446	0.219392	32	230	1	260	0.385846	>0.05	nosig
12	CoSWEET1b/1c	0.496446	0.219392	32	230	1	260	0.385846	>0.05	nosig
12	CoSWEET1c	0.496446	0.219392	32	230	1	260	0.385846	>0.05	nosig
12	CoSWEET2b	0	0.0293617	32	230	1	260	0.278233	>0.05	nosig
12	CoSWEET7a	0.195475	3.11228	32	230	1	260	9.31414	0.0025	**
12	CoSWEET7a/7b	0.195475	3.32511	32	230	1	260	9.51269	0.0023	**
12	CoSWEET7b	0.195475	3.30632	32	230	1	260	9.456	0.0023	**
12	CoSWEET9a	0	0.00826112	32	230	1	260	0.138671	>0.05	nosig
12	CoSWEET9c	3.06594	0.308612	32	230	1	260	22.4714	0	**
12	CoVIN1a	0.335331	0.0928615	32	230	1	260	2.06158	>0.05	nosig
12	CoVIN1b	0.335331	0.104133	32	230	1	260	1.89157	>0.05	nosig
12	CoVIN1c	0	0.0278265	32	230	1	260	0.226466	>0.05	nosig
12	CoVIN1d	0.0756842	0.18477	32	230	1	260	0.487417	>0.05	nosig
13	CoANInvA1	0.0130809	0.278009	169	10	1	177	9.92795	0.0019	**
13	CoANInvA2	0.0196214	0.278009	169	10	1	177	6.23758	0.0134	*
13	CoANInvB1	1.0603	0	169	10	1	177	3.90711	0.0496	*
13	CoANInvB2	1.0532	0	169	10	1	177	3.89272	>0.05	nosig
13	CoANInvE1	0.0374332	0	169	10	1	177	0.213278	>0.05	nosig
13	CoANInvE2	0.429951	0	169	10	1	177	1.83977	>0.05	nosig
13	CoANInvI1	0.220977	1.53756	169	10	1	177	12.5719	0.0005	**
13	CoANInvI2	0.00635434	0.29994	169	10	1	177	15.5832	0.0001	**
13	CoCWINV1a	0.0133224	0	169	10	1	177	0.117116	>0.05	nosig
13	CoCWINV1b	0.213491	0	169	10	1	177	0.776236	>0.05	nosig
13	CoCWINV1c	1.30107	0.29994	169	10	1	177	2.73411	>0.05	nosig
13	CoCWINV2a	0.0547661	0	169	10	1	177	0.379034	>0.05	nosig
13	CoCWINV2b	0.0303934	0	169	10	1	177	0.216005	>0.05	nosig
13	CoCWINV2d	0.00574705	0	169	10	1	177	0.0588587	>0.05	nosig
13	CoPLT2a	0.0498109	0	169	10	1	177	0.271333	>0.05	nosig
13	CoPLT2b	0.263486	0	169	10	1	177	1.24022	>0.05	nosig
13	CoPLT2c	1.69995	7.12584	169	10	1	177	17.7108	0	**
13	CoPLT2d	1.58175	0	169	10	1	177	5.93364	0.0158	*
13	CoPLT2e	1.35103	1.23762	169	10	1	177	0.0288206	>0.05	nosig
13	CoPLT2f	1.46853	1.23762	169	10	1	177	0.105952	>0.05	nosig
13	CoPLT2g	1.19955	0.223864	169	10	1	177	3.84245	>0.05	nosig
13	CoPLT2h	0.0681152	0	169	10	1	177	0.433477	>0.05	nosig
13	CoPLT2i	1.08962	0.223864	169	10	1	177	3.09173	>0.05	nosig
13	CoPLT4b	0.694701	0	169	10	1	177	2.72298	>0.05	nosig
13	CoPLT4c	0.375572	0	169	10	1	177	1.46963	>0.05	nosig
13	CoPLT4d	0.357721	0	169	10	1	177	1.5189	>0.05	nosig
13	CoPLT4e	0.36981	0	169	10	1	177	1.42686	>0.05	nosig
13	CoPLT6b	0.186994	0.456743	169	10	1	177	1.75574	>0.05	nosig
13	CoSTP13a	26.9553	2.77572	169	10	1	177	64.8073	0	**
13	CoSTP13a/13b/13c/13d	26.99	2.77572	169	10	1	177	64.5106	0	**
13	CoSTP13b	26.9382	2.77572	169	10	1	177	64.2218	0	**
13	CoSTP13c	26.3761	2.19968	169	10	1	177	65.7328	0	**
13	CoSTP13d	26.0406	2.19968	169	10	1	177	64.3045	0	**
13	CoSTP14a	0.041764	0	169	10	1	177	0.265145	>0.05	nosig
13	CoSTP14b	0.26085	0	169	10	1	177	1.25268	>0.05	nosig
13	CoSTP1a	0.0115671	0	169	10	1	177	0.0588587	>0.05	nosig
13	CoSTP1b	0.0115671	0	169	10	1	177	0.0588587	>0.05	nosig
13	CoSTP1c	0.0115671	0	169	10	1	177	0.0588587	>0.05	nosig
13	CoSTP1d	0.0115671	0	169	10	1	177	0.0588587	>0.05	nosig
13	CoSTP1f	0.0115671	0	169	10	1	177	0.0588587	>0.05	nosig
13	CoSTP1h	0.0118759	0	169	10	1	177	0.0588587	>0.05	nosig
13	CoSTP1i	1.00373	1.23762	169	10	1	177	0.163822	>0.05	nosig
13	CoSTP1j	0.611876	0.618812	169	10	1	177	0.000307122	>0.05	nosig
13	CoSTP1j/1k	0.629259	0.618812	169	10	1	177	0.000645176	>0.05	nosig
13	CoSTP1k	0.22893	0	169	10	1	177	1.15422	>0.05	nosig
13	CoSTP3a	0.0220817	0	169	10	1	177	0.0588587	>0.05	nosig
13	CoSTP3b	0.0414726	0	169	10	1	177	0.147565	>0.05	nosig
13	CoSTP3c	0.0318723	0	169	10	1	177	0.214757	>0.05	nosig
13	CoSTP3d	0.00681858	0	169	10	1	177	0.0588587	>0.05	nosig
13	CoSTP3e	0.0294325	0	169	10	1	177	0.221861	>0.05	nosig
13	CoSTP5	0.112177	0	169	10	1	177	0.356569	>0.05	nosig
13	CoSTP7	0.213321	0	169	10	1	177	0.776357	>0.05	nosig
13	CoSUC2a	0.165315	0	169	10	1	177	0.791913	>0.05	nosig
13	CoSUC2b	0.0119478	0	169	10	1	177	0.0588587	>0.05	nosig
13	CoSUC2c	0.0119478	0	169	10	1	177	0.0588587	>0.05	nosig
13	CoSUC2d	0.229603	0.576037	169	10	1	177	1.77121	>0.05	nosig
13	CoSUC2e	0.19545	0.576037	169	10	1	177	2.37771	>0.05	nosig
13	CoSUC2f	0.0394113	0	169	10	1	177	0.26894	>0.05	nosig
13	CoSUC2g	0.0528292	0	169	10	1	177	0.387999	>0.05	nosig
13	CoSUC2h	0.0427113	0	169	10	1	177	0.185816	>0.05	nosig
13	CoSUC2i	0.0604159	0	169	10	1	177	0.319626	>0.05	nosig
13	CoSUC3a	0.0499632	0	169	10	1	177	0.266582	>0.05	nosig
13	CoSUC3b	0.0499632	0	169	10	1	177	0.266582	>0.05	nosig
13	CoSUC4	0.222353	0	169	10	1	177	1.6071	>0.05	nosig
13	CoSUS3	5.89883	9.45587	169	10	1	177	7.46906	0.0069	**
13	CoSUS4	0.509704	1.92023	169	10	1	177	6.86121	0.0096	**
13	CoSUS6a	0.2206	6.35375	169	10	1	177	28.1689	0	**
13	CoSUS6b	0.272591	4.56232	169	10	1	177	16.542	0.0001	**
13	CoSWEET17c	0.290951	0	169	10	1	177	1.4569	>0.05	nosig
13	CoSWEET17c/17d	0.65465	0	169	10	1	177	2.16168	>0.05	nosig
13	CoSWEET17d	0.65465	0	169	10	1	177	2.16168	>0.05	nosig
13	CoSWEET1a	0.24463	0.618812	169	10	1	177	1.70816	>0.05	nosig
13	CoSWEET1b	0.957141	1.19976	169	10	1	177	0.216685	>0.05	nosig
13	CoSWEET1b/1c	0.957141	1.19976	169	10	1	177	0.216685	>0.05	nosig
13	CoSWEET1c	0.945171	1.19976	169	10	1	177	0.249994	>0.05	nosig
13	CoSWEET2a	0.0958554	0	169	10	1	177	0.26434	>0.05	nosig
13	CoSWEET2b	0.0360706	0	169	10	1	177	0.220643	>0.05	nosig
13	CoSWEET2c	0.022762	0	169	10	1	177	0.158611	>0.05	nosig
13	CoSWEET7a	0.694529	1.3231	169	10	1	177	1.42527	>0.05	nosig
13	CoSWEET7a/7b	0.712716	1.3231	169	10	1	177	1.27993	>0.05	nosig
13	CoSWEET7b	0.712716	1.3231	169	10	1	177	1.27993	>0.05	nosig
13	CoSWEET9a	0.260095	0	169	10	1	177	1.00235	>0.05	nosig
13	CoSWEET9b	0.0111591	0	169	10	1	177	0.118406	>0.05	nosig
13	CoSWEET9c	0.242842	0	169	10	1	177	1.04308	>0.05	nosig
13	CoVIN1a	0.18602	0	169	10	1	177	0.707415	>0.05	nosig
13	CoVIN1b	0.173436	0	169	10	1	177	0.644577	>0.05	nosig
13	CoVIN1c	0.0875042	0	169	10	1	177	0.517779	>0.05	nosig
13	CoVIN1d	0.0350574	0	169	10	1	177	0.122021	>0.05	nosig
14	CoANInvA1	0	0.10423	13	98	1	109	0.131606	>0.05	nosig
14	CoANInvA2	0	0.115476	13	98	1	109	0.248604	>0.05	nosig
14	CoANInvB1	1.34321	0.232298	13	98	1	109	3.988	0.0483	*
14	CoANInvB2	1.34321	0.232298	13	98	1	109	3.988	0.0483	*
14	CoANInvB3	0	0.0442693	13	98	1	109	0.131606	>0.05	nosig
14	CoANInvE1	0.17325	0.074428	13	98	1	109	0.213066	>0.05	nosig
14	CoANInvE2	1.5024	0.496866	13	98	1	109	1.45649	>0.05	nosig
14	CoANInvI1	0.331422	0.384543	13	98	1	109	0.0107193	>0.05	nosig
14	CoANInvI2	0	0.118144	13	98	1	109	0.258095	>0.05	nosig
14	CoCWINV1b	1.55715	0	13	98	1	109	8.01952	0.0055	**
14	CoCWINV1c	1.73567	0.676668	13	98	1	109	1.34371	>0.05	nosig
14	CoCWINV2a	3.143	0	13	98	1	109	18.3246	0	**
14	CoCWINV2b	2.63833	0	13	98	1	109	14.9579	0.0002	**
14	CoCWINV2c	0.582851	0.0488701	13	98	1	109	6.89802	0.0099	**
14	CoCWINV2d	0.409601	0	13	98	1	109	8.01952	0.0055	**
14	CoPLT2a	0	0.300803	13	98	1	109	0.175384	>0.05	nosig
14	CoPLT2b	0	0.00842686	13	98	1	109	0.131606	>0.05	nosig
14	CoPLT2c	0.600092	0.0751122	13	98	1	109	6.52248	0.012	*
14	CoPLT2d	0.259875	0.203465	13	98	1	109	0.0207531	>0.05	nosig
14	CoPLT2e	0.773342	0.0751122	13	98	1	109	8.70569	0.0054	**
14	CoPLT2f	0.513467	0.203465	13	98	1	109	0.593733	>0.05	nosig
14	CoPLT2g	0.662844	0.50009	13	98	1	109	0.0624061	>0.05	nosig
14	CoPLT2h	0	0.141898	13	98	1	109	0.296061	>0.05	nosig
14	CoPLT2i	0.749469	0.45077	13	98	1	109	0.342357	>0.05	nosig
14	CoPLT4b	0.971646	0.779099	13	98	1	109	0.0503345	>0.05	nosig
14	CoPLT4c	1.19242	0.644972	13	98	1	109	0.482454	>0.05	nosig
14	CoPLT4d	1.19242	0.644972	13	98	1	109	0.482454	>0.05	nosig
14	CoPLT4e	1.19242	0.608903	13	98	1	109	0.553869	>0.05	nosig
14	CoPLT6b	0	0.91419	13	98	1	109	0.491297	>0.05	nosig
14	CoSTP13a	13.7404	7.35032	13	98	1	109	3.02872	>0.05	nosig
14	CoSTP13a/13b/13c/13d	13.7404	7.35032	13	98	1	109	3.02872	>0.05	nosig
14	CoSTP13b	13.6538	7.31425	13	98	1	109	2.99978	>0.05	nosig
14	CoSTP13c	13.0474	7.12817	13	98	1	109	2.79579	>0.05	nosig
14	CoSTP13d	12.9608	7.10908	13	98	1	109	2.75472	>0.05	nosig
14	CoSTP14a	0	0.123089	13	98	1	109	0.131606	>0.05	nosig
14	CoSTP14b	0	0.0759232	13	98	1	109	0.131606	>0.05	nosig
14	CoSTP1i	4.04192	5.75173	13	98	1	109	0.405231	>0.05	nosig
14	CoSTP1j	1.00128	0.518495	13	98	1	109	0.308444	>0.05	nosig
14	CoSTP1j/1k	1.00128	0.518495	13	98	1	109	0.308444	>0.05	nosig
14	CoSTP1k	0	0.297963	13	98	1	109	0.170859	>0.05	nosig
14	CoSTP3a	0	0.0363135	13	98	1	109	0.131606	>0.05	nosig
14	CoSTP3b	0	0.17863	13	98	1	109	0.195628	>0.05	nosig
14	CoSTP3e	0	0.0127074	13	98	1	109	0.131606	>0.05	nosig
14	CoSTP5	0	0.116691	13	98	1	109	0.201922	>0.05	nosig
14	CoSTP7	0	0.270401	13	98	1	109	0.238612	>0.05	nosig
14	CoSUC2a	1.25766	6.19128	13	98	1	109	1.5525	>0.05	nosig
14	CoSUC2j	0	0.0390811	13	98	1	109	0.131606	>0.05	nosig
14	CoSUC4	0	0.133028	13	98	1	109	0.376182	>0.05	nosig
14	CoSUS3	9.12155	8.60404	13	98	1	109	0.0184171	>0.05	nosig
14	CoSUS4	0.73041	0.509899	13	98	1	109	0.0997049	>0.05	nosig
14	CoSUS6a	0	0.0292046	13	98	1	109	0.131606	>0.05	nosig
14	CoSWEET17c	1.02442	0.518426	13	98	1	109	0.202746	>0.05	nosig
14	CoSWEET17c/17d	3.22441	0.518426	13	98	1	109	5.22714	0.0242	*
14	CoSWEET17d	3.22441	0.518426	13	98	1	109	5.22714	0.0242	*
14	CoSWEET1a	1.40285	0.0441289	13	98	1	109	7.09511	0.0089	**
14	CoSWEET1b	3.70783	0	13	98	1	109	29.457	0	**
14	CoSWEET1b/1c	3.70783	0	13	98	1	109	29.457	0	**
14	CoSWEET1c	3.70783	0	13	98	1	109	29.457	0	**
14	CoSWEET2a	0	0.0908645	13	98	1	109	0.131606	>0.05	nosig
14	CoSWEET2b	0	0.392083	13	98	1	109	0.378836	>0.05	nosig
14	CoSWEET2c	0.0762218	0.0426414	13	98	1	109	0.0775516	>0.05	nosig
14	CoSWEET7a	0.504672	1.08261	13	98	1	109	0.275647	>0.05	nosig
14	CoSWEET7a/7b	0.504672	1.08261	13	98	1	109	0.275647	>0.05	nosig
14	CoSWEET7b	0.504672	1.08261	13	98	1	109	0.275647	>0.05	nosig
14	CoSWEET9a	0	0.22786	13	98	1	109	0.280129	>0.05	nosig
14	CoSWEET9b	0.519049	0	13	98	1	109	8.01952	0.0055	**
14	CoSWEET9c	0	0.0601656	13	98	1	109	0.131606	>0.05	nosig
14	CoVIN1a	0	0.206475	13	98	1	109	0.251966	>0.05	nosig
14	CoVIN1b	0	0.206475	13	98	1	109	0.251966	>0.05	nosig
14	CoVIN1d	0	0.0202864	13	98	1	109	0.131606	>0.05	nosig
15	CoANInvA1	0	0.110442	36	65	1	99	0.551361	>0.05	nosig
15	CoANInvA2	0	0.110442	36	65	1	99	0.551361	>0.05	nosig
15	CoANInvB1	2.16868	0.706471	36	65	1	99	2.79822	>0.05	nosig
15	CoANInvB2	2.16868	0.706471	36	65	1	99	2.79822	>0.05	nosig
15	CoANInvE2	0.695473	0.195724	36	65	1	99	2.08905	>0.05	nosig
15	CoANInvI1	0.26302	0.216954	36	65	1	99	0.0444439	>0.05	nosig
15	CoCWINV1c	0.373269	0	36	65	1	99	7.54976	0.0071	**
15	CoCWINV2c	0.0178957	0.13986	36	65	1	99	0.417221	>0.05	nosig
15	CoCWINV2d	0.0178957	0.13986	36	65	1	99	0.417221	>0.05	nosig
15	CoPLT2a	0.0877378	0.0861472	36	65	1	99	0.000230735	>0.05	nosig
15	CoPLT2b	0.905767	0.137455	36	65	1	99	3.11389	>0.05	nosig
15	CoPLT2c	3.02239	2.00124	36	65	1	99	0.998684	>0.05	nosig
15	CoPLT2d	2.76829	1.5648	36	65	1	99	2.10668	>0.05	nosig
15	CoPLT2e	2.62823	1.05549	36	65	1	99	5.39501	0.0222	*
15	CoPLT2f	2.84536	1.19807	36	65	1	99	4.52085	0.036	*
15	CoPLT2g	1.40137	1.45393	36	65	1	99	0.00607868	>0.05	nosig
15	CoPLT2h	0.187244	0.0751385	36	65	1	99	0.74586	>0.05	nosig
15	CoPLT2i	1.50686	2.21923	36	65	1	99	0.35276	>0.05	nosig
15	CoPLT4b	0.665617	0.829562	36	65	1	99	0.0664966	>0.05	nosig
15	CoPLT4c	0.264919	0.360583	36	65	1	99	0.108539	>0.05	nosig
15	CoPLT4d	0.264919	0.269388	36	65	1	99	0.000282867	>0.05	nosig
15	CoPLT4e	0.264919	0.269388	36	65	1	99	0.000282867	>0.05	nosig
15	CoPLT6b	0	0.511535	36	65	1	99	1.49478	>0.05	nosig
15	CoSTP13a	14.2287	2.79767	36	65	1	99	28.6121	0	**
15	CoSTP13a/13b/13c/13d	14.2287	2.79767	36	65	1	99	28.6121	0	**
15	CoSTP13b	14.2287	2.67052	36	65	1	99	29.3168	0	**
15	CoSTP13c	13.4537	2.21936	36	65	1	99	31.9304	0	**
15	CoSTP13d	13.4131	2.34501	36	65	1	99	30.141	0	**
15	CoSTP14a	0.155531	0.877442	36	65	1	99	0.993154	>0.05	nosig
15	CoSTP14b	0.155531	0.92602	36	65	1	99	1.12731	>0.05	nosig
15	CoSTP1a	0.364897	0	36	65	1	99	2.79118	>0.05	nosig
15	CoSTP1b	0.364897	0	36	65	1	99	2.79118	>0.05	nosig
15	CoSTP1c	0.364897	0	36	65	1	99	2.79118	>0.05	nosig
15	CoSTP1d	0.364897	0	36	65	1	99	2.79118	>0.05	nosig
15	CoSTP1e	0.286251	0	36	65	1	99	1.82037	>0.05	nosig
15	CoSTP1f	0.307647	0	36	65	1	99	2.99131	>0.05	nosig
15	CoSTP1h	0.0777653	0	36	65	1	99	1.82037	>0.05	nosig
15	CoSTP1i	1.28901	4.19611	36	65	1	99	5.22008	0.0245	*
15	CoSTP1j	0.401945	0.375272	36	65	1	99	0.00533973	>0.05	nosig
15	CoSTP1j/1k	0.401945	0.375272	36	65	1	99	0.00533973	>0.05	nosig
15	CoSTP1k	0.162622	0.316211	36	65	1	99	0.206409	>0.05	nosig
15	CoSTP3b	0.0957689	0	36	65	1	99	1.82037	>0.05	nosig
15	CoSTP3c	0.0333707	0	36	65	1	99	1.82037	>0.05	nosig
15	CoSTP3e	0.0984329	0	36	65	1	99	1.82037	>0.05	nosig
15	CoSTP5	0.513196	0.26434	36	65	1	99	0.304755	>0.05	nosig
15	CoSTP7	0	0.134587	36	65	1	99	0.93251	>0.05	nosig
15	CoSUC2a	0.262603	0.219189	36	65	1	99	0.0382895	>0.05	nosig
15	CoSUC2b	0	0.087165	36	65	1	99	0.551361	>0.05	nosig
15	CoSUC2d	2.22604	0.115848	36	65	1	99	1.62133	>0.05	nosig
15	CoSUC2e	2.54404	0.115848	36	65	1	99	1.64708	>0.05	nosig
15	CoSUC2f	1.38356	0	36	65	1	99	2.14784	>0.05	nosig
15	CoSUC2g	1.06555	0	36	65	1	99	2.25513	>0.05	nosig
15	CoSUC2h	0.906549	0	36	65	1	99	2.33967	>0.05	nosig
15	CoSUC2i	1.06555	0	36	65	1	99	2.25513	>0.05	nosig
15	CoSUC4	0.142516	0.0420575	36	65	1	99	1.33606	>0.05	nosig
15	CoSUS3	4.91151	7.32449	36	65	1	99	1.48969	>0.05	nosig
15	CoSUS4	1.71055	1.44928	36	65	1	99	0.0624962	>0.05	nosig
15	CoSWEET17c	0.223062	0	36	65	1	99	4.99409	0.0277	*
15	CoSWEET17c/17d	0.302358	0	36	65	1	99	4.96626	0.0281	*
15	CoSWEET17d	0.302358	0	36	65	1	99	4.96626	0.0281	*
15	CoSWEET1a	0.485234	0.953028	36	65	1	99	0.2938	>0.05	nosig
15	CoSWEET1b	1.15233	0.541659	36	65	1	99	0.540004	>0.05	nosig
15	CoSWEET1b/1c	1.15233	0.541659	36	65	1	99	0.540004	>0.05	nosig
15	CoSWEET1c	1.15233	0.541659	36	65	1	99	0.540004	>0.05	nosig
15	CoSWEET2a	0.0635525	0.347544	36	65	1	99	0.365863	>0.05	nosig
15	CoSWEET2b	0	0.050015	36	65	1	99	0.551361	>0.05	nosig
15	CoSWEET7a	0.800586	2.95323	36	65	1	99	2.89227	>0.05	nosig
15	CoSWEET7a/7b	0.800586	3.05346	36	65	1	99	3.10883	>0.05	nosig
15	CoSWEET7b	0.800586	3.05346	36	65	1	99	3.10883	>0.05	nosig
15	CoSWEET9a	0.758856	0.0859476	36	65	1	99	6.07887	0.0154	*
15	CoSWEET9c	0.0742324	0	36	65	1	99	1.82037	>0.05	nosig
15	CoVIN1a	0.795319	0.087165	36	65	1	99	5.52222	0.0208	*
15	CoVIN1b	0.795319	0.231216	36	65	1	99	2.49119	>0.05	nosig
15	CoVIN1d	0.0877378	0.229998	36	65	1	99	0.370932	>0.05	nosig
15	CoVIN1e	0	0.0305918	36	65	1	99	0.551361	>0.05	nosig
16	CoANInvE1	0	0.307617	9	54	1	61	0.16442	>0.05	nosig
16	CoANInvE2	0	0.387869	9	54	1	61	0.334458	>0.05	nosig
16	CoANInvI1	0	0.578163	9	54	1	61	0.499784	>0.05	nosig
16	CoANInvI2	0	0.551968	9	54	1	61	0.16442	>0.05	nosig
16	CoCWINV1b	0	0.0713623	9	54	1	61	0.16442	>0.05	nosig
16	CoCWINV1c	2.13621	0.560785	9	54	1	61	2.63861	>0.05	nosig
16	CoPLT2b	0.769468	0.1271	9	54	1	61	2.18508	>0.05	nosig
16	CoPLT2c	2.70645	2.0038	9	54	1	61	0.123047	>0.05	nosig
16	CoPLT2d	2.70645	1.87997	9	54	1	61	0.180823	>0.05	nosig
16	CoPLT2e	2.70645	1.75287	9	54	1	61	0.243755	>0.05	nosig
16	CoPLT2f	2.70645	1.87997	9	54	1	61	0.180823	>0.05	nosig
16	CoPLT2g	2.58016	0.592188	9	54	1	61	3.29852	>0.05	nosig
16	CoPLT2h	0	0.1271	9	54	1	61	0.16442	>0.05	nosig
16	CoPLT2i	2.58016	0.465088	9	54	1	61	4.01777	0.0495	*
16	CoPLT4b	1.46543	0.37037	9	54	1	61	1.18619	>0.05	nosig
16	CoPLT4c	0.260457	0.37037	9	54	1	61	0.0143025	>0.05	nosig
16	CoPLT4d	0.260457	0.37037	9	54	1	61	0.0143025	>0.05	nosig
16	CoPLT4e	0.260457	0.37037	9	54	1	61	0.0143025	>0.05	nosig
16	CoPLT6b	0	0.468444	9	54	1	61	0.319207	>0.05	nosig
16	CoSTP13a	8.53591	3.91611	9	54	1	61	2.19079	>0.05	nosig
16	CoSTP13a/13b/13c/13d	8.53591	3.91611	9	54	1	61	2.19079	>0.05	nosig
16	CoSTP13b	8.53591	3.91611	9	54	1	61	2.19079	>0.05	nosig
16	CoSTP13c	8.53591	3.91611	9	54	1	61	2.19079	>0.05	nosig
16	CoSTP13d	8.53591	3.73753	9	54	1	61	2.37337	>0.05	nosig
16	CoSTP14b	2.53662	0.575963	9	54	1	61	1.73672	>0.05	nosig
16	CoSTP1i	1.14045	7.43132	9	54	1	61	1.60132	>0.05	nosig
16	CoSTP1j	0	0.346599	9	54	1	61	0.458146	>0.05	nosig
16	CoSTP1j/1k	0	0.346599	9	54	1	61	0.458146	>0.05	nosig
16	CoSTP3c	0	0.646371	9	54	1	61	0.16442	>0.05	nosig
16	CoSTP5	0.384734	0.0817956	9	54	1	61	1.44889	>0.05	nosig
16	CoSTP7	0.384734	0.0675612	9	54	1	61	1.99564	>0.05	nosig
16	CoSUC2a	0	0.874592	9	54	1	61	0.331593	>0.05	nosig
16	CoSUC2b	0.260457	0	9	54	1	61	6.53571	0.0131	*
16	CoSUC2c	0.260457	0	9	54	1	61	6.53571	0.0131	*
16	CoSUC2d	1.05569	0	9	54	1	61	13.6488	0.0005	**
16	CoSUC2e	1.65339	0	9	54	1	61	24.3692	0	**
16	CoSUC4	1.92367	0.351414	9	54	1	61	2.79243	>0.05	nosig
16	CoSUS3	6.14637	7.91684	9	54	1	61	0.23342	>0.05	nosig
16	CoSUS4	6.78252	1.50524	9	54	1	61	6.5286	0.0131	*
16	CoSWEET17c	0	0.0950643	9	54	1	61	0.16442	>0.05	nosig
16	CoSWEET17c/17d	0	0.0950643	9	54	1	61	0.16442	>0.05	nosig
16	CoSWEET17d	0	0.0950643	9	54	1	61	0.16442	>0.05	nosig
16	CoSWEET1a	1.10766	0.10524	9	54	1	61	6.92401	0.0108	*
16	CoSWEET1b	0.522327	0.332469	9	54	1	61	0.0521999	>0.05	nosig
16	CoSWEET1b/1c	0.522327	0.332469	9	54	1	61	0.0521999	>0.05	nosig
16	CoSWEET1c	0.522327	0.332469	9	54	1	61	0.0521999	>0.05	nosig
16	CoSWEET2a	0.307361	0	9	54	1	61	6.53571	0.0131	*
16	CoSWEET7a	0	1.93199	9	54	1	61	0.991343	>0.05	nosig
16	CoSWEET7a/7b	0	1.93199	9	54	1	61	0.991343	>0.05	nosig
16	CoSWEET7b	0	1.93199	9	54	1	61	0.991343	>0.05	nosig
16	CoVIN1a	0	0.476024	9	54	1	61	0.297862	>0.05	nosig
16	CoVIN1b	0	0.31569	9	54	1	61	0.335078	>0.05	nosig
16	CoVIN1c	0.597693	0.0577081	9	54	1	61	3.89227	>0.05	nosig
16	CoVIN1d	0	0.183588	9	54	1	61	0.269003	>0.05	nosig
17	CoANInvA2	0.100482	0	16	15	1	29	0.935484	>0.05	nosig
17	CoANInvB1	0.277797	0	16	15	1	29	1.98545	>0.05	nosig
17	CoANInvB2	0.277797	0	16	15	1	29	1.98545	>0.05	nosig
17	CoANInvE1	0.124353	0	16	15	1	29	0.935484	>0.05	nosig
17	CoANInvI1	0.368406	0	16	15	1	29	0.935484	>0.05	nosig
17	CoANInvI2	0.368406	0	16	15	1	29	0.935484	>0.05	nosig
17	CoCWINV1c	0.227493	0	16	15	1	29	0.935484	>0.05	nosig
17	CoCWINV2c	1.12208	0	16	15	1	29	0.935484	>0.05	nosig
17	CoCWINV2d	1.12208	0	16	15	1	29	0.935484	>0.05	nosig
17	CoPLT2a	0	0.47081	16	15	1	29	1.06912	>0.05	nosig
17	CoPLT2b	0	0.47081	16	15	1	29	1.06912	>0.05	nosig
17	CoPLT2c	0.737749	1.77459	16	15	1	29	0.582098	>0.05	nosig
17	CoPLT2d	0.460218	1.77459	16	15	1	29	0.969075	>0.05	nosig
17	CoPLT2e	0.477716	1.77459	16	15	1	29	0.928705	>0.05	nosig
17	CoPLT2f	0.737749	1.77459	16	15	1	29	0.582098	>0.05	nosig
17	CoPLT2g	2.32233	1.69925	16	15	1	29	0.1406	>0.05	nosig
17	CoPLT2i	2.66598	3.13938	16	15	1	29	0.0398769	>0.05	nosig
17	CoPLT4b	1.36856	0.44833	16	15	1	29	0.874204	>0.05	nosig
17	CoPLT4c	0.345433	0.44833	16	15	1	29	0.0419352	>0.05	nosig
17	CoPLT4d	0	0.44833	16	15	1	29	1.06912	>0.05	nosig
17	CoPLT4e	0.219298	0.44833	16	15	1	29	0.219101	>0.05	nosig
17	CoPLT6b	0	8.5943	16	15	1	29	3.94075	>0.05	nosig
17	CoSTP13a	18.964	6.0984	16	15	1	29	6.82237	0.0141	*
17	CoSTP13a/13b/13c/13d	19.712	6.0984	16	15	1	29	8.115	0.008	**
17	CoSTP13b	19.2674	6.0984	16	15	1	29	7.87839	0.0089	**
17	CoSTP13c	18.4059	6.0984	16	15	1	29	6.65115	0.0152	*
17	CoSTP13d	18.0591	6.0984	16	15	1	29	6.0809	0.0198	*
17	CoSTP14a	0.235784	0	16	15	1	29	1.99347	>0.05	nosig
17	CoSTP14b	0.387477	3.61141	16	15	1	29	0.84095	>0.05	nosig
17	CoSTP1i	0.671208	1.34499	16	15	1	29	0.247914	>0.05	nosig
17	CoSTP1j	0	1.06192	16	15	1	29	2.24013	>0.05	nosig
17	CoSTP1j/1k	0	1.06192	16	15	1	29	2.24013	>0.05	nosig
17	CoSTP1k	0	0.613591	16	15	1	29	1.06912	>0.05	nosig
17	CoSTP5	1.56847	0	16	15	1	29	2.37588	>0.05	nosig
17	CoSTP7	0.367809	0.722282	16	15	1	29	0.225946	>0.05	nosig
17	CoSUC2a	0.37306	0	16	15	1	29	0.935484	>0.05	nosig
17	CoSUC2d	0.385167	0	16	15	1	29	2.00028	>0.05	nosig
17	CoSUC2e	0.200965	0	16	15	1	29	0.935484	>0.05	nosig
17	CoSUC2h	0.804311	0	16	15	1	29	1.22002	>0.05	nosig
17	CoSUC2i	0.804311	0	16	15	1	29	1.22002	>0.05	nosig
17	CoSUC3a	0.109649	0	16	15	1	29	0.935484	>0.05	nosig
17	CoSUC3b	0.109649	0	16	15	1	29	0.935484	>0.05	nosig
17	CoSUC4	0.0758311	0	16	15	1	29	0.935484	>0.05	nosig
17	CoSUS3	7.6516	8.72689	16	15	1	29	0.0656468	>0.05	nosig
17	CoSUS4	0.109649	0.89666	16	15	1	29	0.809794	>0.05	nosig
17	CoSWEET17c	0.901429	0	16	15	1	29	4.23089	0.0488	*
17	CoSWEET17c/17d	2.77907	0	16	15	1	29	7.27963	0.0115	*
17	CoSWEET17d	2.77907	0	16	15	1	29	7.27963	0.0115	*
17	CoSWEET1a	0.838926	0	16	15	1	29	0.935484	>0.05	nosig
17	CoSWEET1b	0.201966	0	16	15	1	29	1.87189	>0.05	nosig
17	CoSWEET1b/1c	0.201966	0	16	15	1	29	1.87189	>0.05	nosig
17	CoSWEET1c	0.201966	0	16	15	1	29	1.87189	>0.05	nosig
17	CoSWEET2b	0.434172	0	16	15	1	29	1.50754	>0.05	nosig
17	CoSWEET7a	0.755847	0.905797	16	15	1	29	0.0232593	>0.05	nosig
17	CoSWEET7a/7b	0.755847	0.905797	16	15	1	29	0.0232593	>0.05	nosig
17	CoSWEET7b	0.755847	0.905797	16	15	1	29	0.0232593	>0.05	nosig
17	CoSWEET9a	0	0.434594	16	15	1	29	1.06912	>0.05	nosig
17	CoSWEET9b	0.336202	0	16	15	1	29	0.935484	>0.05	nosig
17	CoSWEET9c	1.00482	0	16	15	1	29	0.935484	>0.05	nosig
17	CoVIN1a	0.877926	1.66459	16	15	1	29	0.20987	>0.05	nosig
17	CoVIN1b	0.877926	1.66459	16	15	1	29	0.20987	>0.05	nosig
17	CoVIN1c	0.284685	0	16	15	1	29	1.8243	>0.05	nosig
17	CoVIN1d	0.552608	0	16	15	1	29	0.935484	>0.05	nosig
2+12	CoANInvA1	0.177234	0.117476	170	2290	1	2458	0.29551	>0.05	nosig
2+12	CoANInvA2	0.397766	0.194979	170	2290	1	2458	2.87843	>0.05	nosig
2+12	CoANInvB1	0.717701	0.568416	170	2290	1	2458	0.777304	>0.05	nosig
2+12	CoANInvB2	0.717701	0.562113	170	2290	1	2458	0.848911	>0.05	nosig
2+12	CoANInvE1	0.215609	0.0846334	170	2290	1	2458	4.15914	0.0415	*
2+12	CoANInvE2	0.254396	0.219347	170	2290	1	2458	0.128827	>0.05	nosig
2+12	CoANInvI1	0.39279	0.723839	170	2290	1	2458	2.41883	>0.05	nosig
2+12	CoANInvI2	0.0581517	0.127024	170	2290	1	2458	0.493891	>0.05	nosig
2+12	CoCWINV1a	0.0101753	0	170	2290	1	2458	13.5393	0.0002	**
2+12	CoCWINV1b	0.082453	0.0191727	170	2290	1	2458	3.289	>0.05	nosig
2+12	CoCWINV1c	0.356152	0.29733	170	2290	1	2458	0.170977	>0.05	nosig
2+12	CoCWINV2a	0.00888036	0.00957124	170	2290	1	2458	0.00133301	>0.05	nosig
2+12	CoCWINV2b	0.00888036	0.0121445	170	2290	1	2458	0.0238352	>0.05	nosig
2+12	CoCWINV2c	0.0973682	0.293526	170	2290	1	2458	1.37729	>0.05	nosig
2+12	CoCWINV2d	0.12506	0.238953	170	2290	1	2458	0.818338	>0.05	nosig
2+12	CoPLT2a	0.172671	0.368408	170	2290	1	2458	1.91593	>0.05	nosig
2+12	CoPLT2b	0.598114	0.417396	170	2290	1	2458	1.41495	>0.05	nosig
2+12	CoPLT2c	2.45763	3.21735	170	2290	1	2458	2.36502	>0.05	nosig
2+12	CoPLT2d	2.3479	3.1073	170	2290	1	2458	2.42782	>0.05	nosig
2+12	CoPLT2e	1.6459	2.50917	170	2290	1	2458	4.34705	0.0371	*
2+12	CoPLT2f	2.24696	2.73165	170	2290	1	2458	1.16003	>0.05	nosig
2+12	CoPLT2g	1.93319	2.08166	170	2290	1	2458	0.185434	>0.05	nosig
2+12	CoPLT2h	0.408986	0.368797	170	2290	1	2458	0.0569069	>0.05	nosig
2+12	CoPLT2i	1.73148	2.04162	170	2290	1	2458	0.824572	>0.05	nosig
2+12	CoPLT4b	1.39042	1.47762	170	2290	1	2458	0.0700742	>0.05	nosig
2+12	CoPLT4c	0.923253	0.954795	170	2290	1	2458	0.0144898	>0.05	nosig
2+12	CoPLT4d	0.914094	0.914852	170	2290	1	2458	8.66e-06	>0.05	nosig
2+12	CoPLT4e	0.895319	0.874433	170	2290	1	2458	0.00708266	>0.05	nosig
2+12	CoPLT6a	0.0203824	0.0611827	170	2290	1	2458	0.178201	>0.05	nosig
2+12	CoPLT6b	0.0344136	0.310656	170	2290	1	2458	2.59478	>0.05	nosig
2+12	CoSTP10b	0	0.00386078	170	2290	1	2458	0.144687	>0.05	nosig
2+12	CoSTP13a	9.18027	2.62165	170	2290	1	2458	142.151	0	**
2+12	CoSTP13a/13b/13c/13d	9.20176	2.62258	170	2290	1	2458	143.019	0	**
2+12	CoSTP13b	9.08009	2.59985	170	2290	1	2458	140.637	0	**
2+12	CoSTP13c	8.89383	2.48294	170	2290	1	2458	145.301	0	**
2+12	CoSTP13d	8.59855	2.45224	170	2290	1	2458	133.779	0	**
2+12	CoSTP14a	0	0.0646612	170	2290	1	2458	1.40467	>0.05	nosig
2+12	CoSTP14b	0.18218	1.25819	170	2290	1	2458	18.0634	0	**
2+12	CoSTP1a	0.0376591	0.00597949	170	2290	1	2458	2.10353	>0.05	nosig
2+12	CoSTP1b	0.0376591	0.00597949	170	2290	1	2458	2.10353	>0.05	nosig
2+12	CoSTP1c	0.0753182	0.00597949	170	2290	1	2458	6.07556	0.0138	*
2+12	CoSTP1d	0.0753182	0.00597949	170	2290	1	2458	6.07556	0.0138	*
2+12	CoSTP1e	0	0.00597949	170	2290	1	2458	0.0960224	>0.05	nosig
2+12	CoSTP1f	0.0376591	0.00597949	170	2290	1	2458	2.10353	>0.05	nosig
2+12	CoSTP1g	0.0240292	0.00619406	170	2290	1	2458	0.568369	>0.05	nosig
2+12	CoSTP1h	0.0240313	0.0527746	170	2290	1	2458	0.599097	>0.05	nosig
2+12	CoSTP1i	2.9494	6.35303	170	2290	1	2458	23.8537	0	**
2+12	CoSTP1j	0.667846	0.708554	170	2290	1	2458	0.0460177	>0.05	nosig
2+12	CoSTP1j/1k	0.667846	0.712128	170	2290	1	2458	0.0543877	>0.05	nosig
2+12	CoSTP1k	0.20574	0.226708	170	2290	1	2458	0.0490553	>0.05	nosig
2+12	CoSTP3b	0	0.0054951	170	2290	1	2458	0.140486	>0.05	nosig
2+12	CoSTP3c	0.0928548	0.0195772	170	2290	1	2458	3.62809	>0.05	nosig
2+12	CoSTP3d	0.00676755	0.00998177	170	2290	1	2458	0.0306102	>0.05	nosig
2+12	CoSTP3e	0.00676755	0.0270118	170	2290	1	2458	0.420605	>0.05	nosig
2+12	CoSTP3f	0.00460134	0	170	2290	1	2458	13.5393	0.0002	**
2+12	CoSTP3g	0.00460134	0	170	2290	1	2458	13.5393	0.0002	**
2+12	CoSTP5	0.393116	0.232363	170	2290	1	2458	2.09555	>0.05	nosig
2+12	CoSTP7	0.663065	0.547127	170	2290	1	2458	0.391164	>0.05	nosig
2+12	CoSTP8a	0	0.00309713	170	2290	1	2458	0.218842	>0.05	nosig
2+12	CoSTP8b	0	0.00443025	170	2290	1	2458	0.0916356	>0.05	nosig
2+12	CoSUC2a	0.495285	0.731142	170	2290	1	2458	0.945045	>0.05	nosig
2+12	CoSUC2b	0.0512027	0.00742249	170	2290	1	2458	5.4441	0.0197	*
2+12	CoSUC2c	0.0512027	0.00742249	170	2290	1	2458	5.4441	0.0197	*
2+12	CoSUC2d	0.16103	0.052751	170	2290	1	2458	3.52589	>0.05	nosig
2+12	CoSUC2e	0.201851	0.0489829	170	2290	1	2458	7.14906	0.0076	**
2+12	CoSUC2f	0.014817	0.0180868	170	2290	1	2458	0.0105702	>0.05	nosig
2+12	CoSUC2g	0.0222255	0.0185354	170	2290	1	2458	0.0131651	>0.05	nosig
2+12	CoSUC2h	0.0849282	0.0390873	170	2290	1	2458	1.0758	>0.05	nosig
2+12	CoSUC2i	0.0978451	0.0390873	170	2290	1	2458	1.73536	>0.05	nosig
2+12	CoSUC3a	0.111515	0.0561003	170	2290	1	2458	1.21036	>0.05	nosig
2+12	CoSUC3b	0.111515	0.0593886	170	2290	1	2458	1.01363	>0.05	nosig
2+12	CoSUC4	0.289551	0.281583	170	2290	1	2458	0.00419434	>0.05	nosig
2+12	CoSUS2	0.0188296	0.00597995	170	2290	1	2458	0.834476	>0.05	nosig
2+12	CoSUS3	5.76579	9.9863	170	2290	1	2458	25.9535	0	**
2+12	CoSUS4	1.49356	1.96471	170	2290	1	2458	1.4254	>0.05	nosig
2+12	CoSUS6a	0.0382181	0.0354162	170	2290	1	2458	0.00436263	>0.05	nosig
2+12	CoSUS6b	0	0.00176579	170	2290	1	2458	0.0742079	>0.05	nosig
2+12	CoSWEET17c	0.160716	0.0124729	170	2290	1	2458	23.3687	0	**
2+12	CoSWEET17c/17d	0.318956	0.0269756	170	2290	1	2458	26.2633	0	**
2+12	CoSWEET17d	0.318956	0.0269756	170	2290	1	2458	26.2633	0	**
2+12	CoSWEET1a	0.233052	0.524483	170	2290	1	2458	2.45222	>0.05	nosig
2+12	CoSWEET1b	0.185798	0.0899168	170	2290	1	2458	1.32628	>0.05	nosig
2+12	CoSWEET1b/1c	0.185798	0.0899168	170	2290	1	2458	1.32628	>0.05	nosig
2+12	CoSWEET1c	0.185798	0.0874215	170	2290	1	2458	1.41278	>0.05	nosig
2+12	CoSWEET2a	0.168572	0.156518	170	2290	1	2458	0.0217234	>0.05	nosig
2+12	CoSWEET2b	0.0801062	0.0972617	170	2290	1	2458	0.0568233	>0.05	nosig
2+12	CoSWEET2c	0	0.0146667	170	2290	1	2458	0.491382	>0.05	nosig
2+12	CoSWEET5	0	0.00135321	170	2290	1	2458	0.0742079	>0.05	nosig
2+12	CoSWEET7a	0.682309	3.56312	170	2290	1	2458	31.4409	0	**
2+12	CoSWEET7a/7b	0.791064	3.85269	170	2290	1	2458	31.6001	0	**
2+12	CoSWEET7b	0.791064	3.82625	170	2290	1	2458	31.6416	0	**
2+12	CoSWEET9a	0.369742	0.0575051	170	2290	1	2458	13.7811	0.0002	**
2+12	CoSWEET9b	0	0.00243888	170	2290	1	2458	0.0742079	>0.05	nosig
2+12	CoSWEET9c	2.7565	0.295561	170	2290	1	2458	122.125	0	**
2+12	CoVIN1a	0.14976	0.172042	170	2290	1	2458	0.0621178	>0.05	nosig
2+12	CoVIN1b	0.113318	0.149797	170	2290	1	2458	0.186113	>0.05	nosig
2+12	CoVIN1c	0.144623	0.0710703	170	2290	1	2458	1.48987	>0.05	nosig
2+12	CoVIN1d	0.0331884	0.0394632	170	2290	1	2458	0.0336566	>0.05	nosig
2+12	CoVIN1e	0	0.211862	170	2290	1	2458	3.7477	>0.05	nosig
3+4	CoANInvA1	0.0439254	0.0653732	1123	2780	1	3901	0.674245	>0.05	nosig
3+4	CoANInvA2	0.107774	0.132005	1123	2780	1	3901	0.344592	>0.05	nosig
3+4	CoANInvB1	0.930642	0.229261	1123	2780	1	3901	102.522	0	**
3+4	CoANInvB2	0.923794	0.226915	1123	2780	1	3901	101.974	0	**
3+4	CoANInvE1	0.0445553	0.0792237	1123	2780	1	3901	2.10491	>0.05	nosig
3+4	CoANInvE2	0.370951	0.320541	1123	2780	1	3901	0.731539	>0.05	nosig
3+4	CoANInvF	0.00515319	0.00134926	1123	2780	1	3901	0.95006	>0.05	nosig
3+4	CoANInvI1	0.168289	0.365522	1123	2780	1	3901	9.49026	0.0021	**
3+4	CoANInvI2	0.103288	0.207787	1123	2780	1	3901	4.18091	0.0409	*
3+4	CoCWINV1a	0.00477209	0.00161552	1123	2780	1	3901	0.780756	>0.05	nosig
3+4	CoCWINV1b	0.241434	0.0189551	1123	2780	1	3901	60.1661	0	**
3+4	CoCWINV1c	0.53099	0.785402	1123	2780	1	3901	4.85068	0.0277	*
3+4	CoCWINV2a	0.201788	0.0931986	1123	2780	1	3901	4.39601	0.0361	*
3+4	CoCWINV2b	0.166609	0.0855676	1123	2780	1	3901	3.02477	>0.05	nosig
3+4	CoCWINV2c	0.0620538	0.044348	1123	2780	1	3901	0.407637	>0.05	nosig
3+4	CoCWINV2d	0.0404637	0.0354356	1123	2780	1	3901	0.04426	>0.05	nosig
3+4	CoPLT2a	0.330196	0.33165	1123	2780	1	3901	0.000464346	>0.05	nosig
3+4	CoPLT2b	0.42921	0.858683	1123	2780	1	3901	15.321	0.0001	**
3+4	CoPLT2c	1.76919	1.97403	1123	2780	1	3901	1.34392	>0.05	nosig
3+4	CoPLT2d	1.66802	1.80194	1123	2780	1	3901	0.647504	>0.05	nosig
3+4	CoPLT2e	1.3973	1.61075	1123	2780	1	3901	1.73016	>0.05	nosig
3+4	CoPLT2f	1.52946	1.69204	1123	2780	1	3901	0.989315	>0.05	nosig
3+4	CoPLT2g	2.2716	2.32898	1123	2780	1	3901	0.102739	>0.05	nosig
3+4	CoPLT2h	0.190017	0.560766	1123	2780	1	3901	19.9994	0	**
3+4	CoPLT2i	2.19464	2.39587	1123	2780	1	3901	1.2549	>0.05	nosig
3+4	CoPLT4b	0.661592	0.772897	1123	2780	1	3901	1.36633	>0.05	nosig
3+4	CoPLT4c	0.428922	0.560832	1123	2780	1	3901	2.60117	>0.05	nosig
3+4	CoPLT4d	0.410557	0.541467	1123	2780	1	3901	2.81884	>0.05	nosig
3+4	CoPLT4e	0.418003	0.503316	1123	2780	1	3901	1.2648	>0.05	nosig
3+4	CoPLT6a	0.0208564	0.0128236	1123	2780	1	3901	0.484818	>0.05	nosig
3+4	CoPLT6b	0.116794	0.661727	1123	2780	1	3901	40.8268	0	**
3+4	CoSTP10a	0	0.0211009	1123	2780	1	3901	0.959155	>0.05	nosig
3+4	CoSTP10b	0	0.0133872	1123	2780	1	3901	1.45344	>0.05	nosig
3+4	CoSTP13a	14.5797	10.3119	1123	2780	1	3901	51.1365	0	**
3+4	CoSTP13a/13b/13c/13d	14.5938	10.3171	1123	2780	1	3901	51.3591	0	**
3+4	CoSTP13b	14.5221	10.1521	1123	2780	1	3901	54.466	0	**
3+4	CoSTP13c	14.0798	9.63256	1123	2780	1	3901	59.9707	0	**
3+4	CoSTP13d	13.8588	9.47144	1123	2780	1	3901	59.9919	0	**
3+4	CoSTP14a	0.0614291	0.0655787	1123	2780	1	3901	0.0166019	>0.05	nosig
3+4	CoSTP14b	0.112784	0.181972	1123	2780	1	3901	2.15287	>0.05	nosig
3+4	CoSTP1a	0.0145728	0.00161111	1123	2780	1	3901	4.99814	0.0254	*
3+4	CoSTP1b	0.0145728	0.00161111	1123	2780	1	3901	4.99814	0.0254	*
3+4	CoSTP1c	0.0145728	0.00161111	1123	2780	1	3901	4.99814	0.0254	*
3+4	CoSTP1d	0.0145728	0.00161111	1123	2780	1	3901	4.99814	0.0254	*
3+4	CoSTP1e	0.00819187	0.00161111	1123	2780	1	3901	2.03354	>0.05	nosig
3+4	CoSTP1f	0.00896723	0.00161111	1123	2780	1	3901	3.4129	>0.05	nosig
3+4	CoSTP1g	0.00205794	0	1123	2780	1	3901	2.47645	>0.05	nosig
3+4	CoSTP1h	0.0137165	0.0372601	1123	2780	1	3901	1.86174	>0.05	nosig
3+4	CoSTP1i	1.22263	1.7013	1123	2780	1	3901	9.61677	0.0019	**
3+4	CoSTP1j	0.492912	0.642916	1123	2780	1	3901	2.78211	>0.05	nosig
3+4	CoSTP1j/1k	0.495246	0.642916	1123	2780	1	3901	2.69572	>0.05	nosig
3+4	CoSTP1k	0.190714	0.253407	1123	2780	1	3901	1.18247	>0.05	nosig
3+4	CoSTP3a	0.0415211	0.0100905	1123	2780	1	3901	3.80217	>0.05	nosig
3+4	CoSTP3b	0.0477643	0.0192229	1123	2780	1	3901	2.0565	>0.05	nosig
3+4	CoSTP3c	0.0572229	0.169301	1123	2780	1	3901	3.07349	>0.05	nosig
3+4	CoSTP3d	0.0146552	0.0934842	1123	2780	1	3901	4.22895	0.0398	*
3+4	CoSTP3e	0.0672577	0.203645	1123	2780	1	3901	6.71347	0.0096	**
3+4	CoSTP3f	0.00213645	0.00229165	1123	2780	1	3901	0.00280224	>0.05	nosig
3+4	CoSTP3g	0.00213645	0.000919745	1123	2780	1	3901	0.375961	>0.05	nosig
3+4	CoSTP5	0.229349	0.417383	1123	2780	1	3901	9.22267	0.0024	**
3+4	CoSTP7	0.282398	0.379785	1123	2780	1	3901	1.5872	>0.05	nosig
3+4	CoSTP8a	0.00466827	0.00255785	1123	2780	1	3901	0.256767	>0.05	nosig
3+4	CoSUC2a	0.111386	0.453368	1123	2780	1	3901	21.3902	0	**
3+4	CoSUC2b	0.0813148	0.0177689	1123	2780	1	3901	9.70772	0.0018	**
3+4	CoSUC2c	0.0813148	0.0177689	1123	2780	1	3901	9.70772	0.0018	**
3+4	CoSUC2d	0.284655	0.307753	1123	2780	1	3901	0.0906278	>0.05	nosig
3+4	CoSUC2e	0.292284	0.342501	1123	2780	1	3901	0.311998	>0.05	nosig
3+4	CoSUC2f	0.0548307	0.0929728	1123	2780	1	3901	2.22639	>0.05	nosig
3+4	CoSUC2g	0.0632876	0.129703	1123	2780	1	3901	4.69737	0.0303	*
3+4	CoSUC2h	0.138103	0.366598	1123	2780	1	3901	12.6215	0.0004	**
3+4	CoSUC2i	0.14746	0.368609	1123	2780	1	3901	11.577	0.0007	**
3+4	CoSUC2j	0.0305681	0	1123	2780	1	3901	6.90143	0.0086	**
3+4	CoSUC2l	0	0.0162276	1123	2780	1	3901	0.403895	>0.05	nosig
3+4	CoSUC3a	0.0572782	0.0714737	1123	2780	1	3901	0.117694	>0.05	nosig
3+4	CoSUC3b	0.0572782	0.0714737	1123	2780	1	3901	0.117694	>0.05	nosig
3+4	CoSUC4	0.19497	0.317718	1123	2780	1	3901	4.88289	0.0271	*
3+4	CoSUS2	0.000515469	0.024831	1123	2780	1	3901	1.6118	>0.05	nosig
3+4	CoSUS3	7.6016	9.87713	1123	2780	1	3901	36.4019	0	**
3+4	CoSUS4	1.12298	1.77917	1123	2780	1	3901	16.2487	0.0001	**
3+4	CoSUS6a	0.0310785	0.00101959	1123	2780	1	3901	10.9683	0.0009	**
3+4	CoSUS6b	0.00656932	0.0100765	1123	2780	1	3901	0.0813976	>0.05	nosig
3+4	CoSWEET17a	0	0.00381051	1123	2780	1	3901	0.403895	>0.05	nosig
3+4	CoSWEET17a/17b	0	0.0133959	1123	2780	1	3901	0.941205	>0.05	nosig
3+4	CoSWEET17b	0	0.0133959	1123	2780	1	3901	0.941205	>0.05	nosig
3+4	CoSWEET17c	1.07587	0.234146	1123	2780	1	3901	148.928	0	**
3+4	CoSWEET17c/17d	2.76631	0.535279	1123	2780	1	3901	265.782	0	**
3+4	CoSWEET17d	2.76631	0.535279	1123	2780	1	3901	265.782	0	**
3+4	CoSWEET1a	1.02711	0.281773	1123	2780	1	3901	87.5134	0	**
3+4	CoSWEET1b	1.73678	0.620048	1123	2780	1	3901	97.3006	0	**
3+4	CoSWEET1b/1c	1.73678	0.620048	1123	2780	1	3901	97.3006	0	**
3+4	CoSWEET1c	1.71313	0.606619	1123	2780	1	3901	98.4544	0	**
3+4	CoSWEET2a	0.225896	0.209308	1123	2780	1	3901	0.123996	>0.05	nosig
3+4	CoSWEET2b	0.14828	0.164364	1123	2780	1	3901	0.16215	>0.05	nosig
3+4	CoSWEET2c	0.0256112	0.037445	1123	2780	1	3901	0.393554	>0.05	nosig
3+4	CoSWEET3	0	0.00107377	1123	2780	1	3901	0.403895	>0.05	nosig
3+4	CoSWEET4a	0	0.00364425	1123	2780	1	3901	0.621491	>0.05	nosig
3+4	CoSWEET4b	0	0.00296548	1123	2780	1	3901	0.403895	>0.05	nosig
3+4	CoSWEET5	0	0.0199137	1123	2780	1	3901	0.445677	>0.05	nosig
3+4	CoSWEET7a	0.549869	1.31631	1123	2780	1	3901	30.2896	0	**
3+4	CoSWEET7a/7b	0.594172	1.42884	1123	2780	1	3901	31.6096	0	**
3+4	CoSWEET7b	0.594172	1.42188	1123	2780	1	3901	31.1849	0	**
3+4	CoSWEET9a	0.441383	0.079264	1123	2780	1	3901	67.505	0	**
3+4	CoSWEET9b	0.0678107	0	1123	2780	1	3901	11.9455	0.0006	**
3+4	CoSWEET9c	0.0836969	0.0114426	1123	2780	1	3901	14.4362	0.0001	**
3+4	CoVIN1a	0.285916	0.229234	1123	2780	1	3901	0.995519	>0.05	nosig
3+4	CoVIN1b	0.262304	0.194208	1123	2780	1	3901	1.71677	>0.05	nosig
3+4	CoVIN1c	0.0803241	0.0774847	1123	2780	1	3901	0.00991378	>0.05	nosig
3+4	CoVIN1d	0.0289464	0.0309196	1123	2780	1	3901	0.00911995	>0.05	nosig
3+4	CoVIN1e	0.00789071	0.0528649	1123	2780	1	3901	4.53786	0.0332	*
5+9	CoANInvA1	0.00855043	0.11354	182	1918	1	2098	1.43123	>0.05	nosig
5+9	CoANInvA2	0.207182	0.223506	182	1918	1	2098	0.0184852	>0.05	nosig
5+9	CoANInvB1	0.818577	0.353459	182	1918	1	2098	9.50895	0.0021	**
5+9	CoANInvB2	0.797796	0.349174	182	1918	1	2098	9.0356	0.0027	**
5+9	CoANInvB3	0	0.00266552	182	1918	1	2098	0.0948496	>0.05	nosig
5+9	CoANInvE1	0.05771	0.0538932	182	1918	1	2098	0.00622589	>0.05	nosig
5+9	CoANInvE2	0.568543	0.416971	182	1918	1	2098	0.724601	>0.05	nosig
5+9	CoANInvF	0.047544	0.0054395	182	1918	1	2098	3.37374	>0.05	nosig
5+9	CoANInvI1	0.295192	0.515852	182	1918	1	2098	1.07523	>0.05	nosig
5+9	CoANInvI2	0.144814	0.127274	182	1918	1	2098	0.0431018	>0.05	nosig
5+9	CoCWINV1a	0.0191747	0.037894	182	1918	1	2098	0.0922791	>0.05	nosig
5+9	CoCWINV1b	0.531989	0.254963	182	1918	1	2098	5.93805	0.0149	*
5+9	CoCWINV1c	0.140886	0.354827	182	1918	1	2098	1.11799	>0.05	nosig
5+9	CoCWINV2a	0.025135	0.00749957	182	1918	1	2098	0.957852	>0.05	nosig
5+9	CoCWINV2b	0.025135	0.00749957	182	1918	1	2098	0.957852	>0.05	nosig
5+9	CoCWINV2c	0	0.0210107	182	1918	1	2098	0.746116	>0.05	nosig
5+9	CoCWINV2d	0	0.0153447	182	1918	1	2098	0.558195	>0.05	nosig
5+9	CoPLT2a	0.021851	0.505429	182	1918	1	2098	7.75075	0.0054	**
5+9	CoPLT2b	0.492238	0.54359	182	1918	1	2098	0.0879508	>0.05	nosig
5+9	CoPLT2c	3.78494	3.22883	182	1918	1	2098	1.14994	>0.05	nosig
5+9	CoPLT2d	3.42977	3.03133	182	1918	1	2098	0.637952	>0.05	nosig
5+9	CoPLT2e	2.87097	2.47099	182	1918	1	2098	0.833316	>0.05	nosig
5+9	CoPLT2f	3.22279	2.75966	182	1918	1	2098	0.950218	>0.05	nosig
5+9	CoPLT2g	1.53299	2.0804	182	1918	1	2098	2.27315	>0.05	nosig
5+9	CoPLT2h	0.199528	0.562209	182	1918	1	2098	3.24926	>0.05	nosig
5+9	CoPLT2i	1.54546	2.13666	182	1918	1	2098	2.55257	>0.05	nosig
5+9	CoPLT4b	0.766289	1.18445	182	1918	1	2098	2.38668	>0.05	nosig
5+9	CoPLT4c	0.483645	0.82901	182	1918	1	2098	2.31613	>0.05	nosig
5+9	CoPLT4d	0.457732	0.789279	182	1918	1	2098	2.15632	>0.05	nosig
5+9	CoPLT4e	0.451097	0.771137	182	1918	1	2098	2.09044	>0.05	nosig
5+9	CoPLT6a	0.0364478	0.0390587	182	1918	1	2098	0.00210064	>0.05	nosig
5+9	CoPLT6b	0.0279464	0.368025	182	1918	1	2098	4.01213	0.0453	*
5+9	CoSTP10a	0	0.00282589	182	1918	1	2098	0.0948496	>0.05	nosig
5+9	CoSTP10b	0	0.0138062	182	1918	1	2098	0.269277	>0.05	nosig
5+9	CoSTP13a	20.2397	3.50164	182	1918	1	2098	424.275	0	**
5+9	CoSTP13a/13b/13c/13d	20.3544	3.50516	182	1918	1	2098	430.332	0	**
5+9	CoSTP13b	20.0242	3.424	182	1918	1	2098	422.593	0	**
5+9	CoSTP13c	19.5122	3.24707	182	1918	1	2098	426.062	0	**
5+9	CoSTP13d	19.2637	3.17001	182	1918	1	2098	420.043	0	**
5+9	CoSTP14a	0.0230281	0.0651437	182	1918	1	2098	0.507109	>0.05	nosig
5+9	CoSTP14b	0.226388	0.184455	182	1918	1	2098	0.160628	>0.05	nosig
5+9	CoSTP1a	0.167689	0.00624403	182	1918	1	2098	15.0504	0.0001	**
5+9	CoSTP1b	0.167689	0.00624403	182	1918	1	2098	15.0504	0.0001	**
5+9	CoSTP1c	0.167689	0.00624403	182	1918	1	2098	15.0504	0.0001	**
5+9	CoSTP1d	0.167689	0.00624403	182	1918	1	2098	15.0504	0.0001	**
5+9	CoSTP1e	0.167689	0.00624403	182	1918	1	2098	15.0504	0.0001	**
5+9	CoSTP1f	0.111565	0.00624403	182	1918	1	2098	9.71638	0.0019	**
5+9	CoSTP1g	0.0280046	0	182	1918	1	2098	10.5866	0.0012	**
5+9	CoSTP1h	0.0410038	0.0716583	182	1918	1	2098	0.297682	>0.05	nosig
5+9	CoSTP1i	2.0174	5.89458	182	1918	1	2098	29.1878	0	**
5+9	CoSTP1j	1.14961	1.19015	182	1918	1	2098	0.0204891	>0.05	nosig
5+9	CoSTP1j/1k	1.18676	1.21001	182	1918	1	2098	0.00655636	>0.05	nosig
5+9	CoSTP1k	0.486916	0.435582	182	1918	1	2098	0.0950307	>0.05	nosig
5+9	CoSTP3a	0	0.0211561	182	1918	1	2098	0.4283	>0.05	nosig
5+9	CoSTP3b	0	0.0321414	182	1918	1	2098	0.615549	>0.05	nosig
5+9	CoSTP3c	0.172783	0.00761319	182	1918	1	2098	7.95122	0.0049	**
5+9	CoSTP3d	0	0.00174841	182	1918	1	2098	0.0948496	>0.05	nosig
5+9	CoSTP3e	0	0.0471562	182	1918	1	2098	0.819207	>0.05	nosig
5+9	CoSTP5	0.336544	0.280888	182	1918	1	2098	0.162269	>0.05	nosig
5+9	CoSTP7	0.276424	0.518617	182	1918	1	2098	1.50984	>0.05	nosig
5+9	CoSUC2a	0.217323	0.306106	182	1918	1	2098	0.38681	>0.05	nosig
5+9	CoSUC2b	0	0.007346	182	1918	1	2098	0.395335	>0.05	nosig
5+9	CoSUC2c	0	0.007346	182	1918	1	2098	0.395335	>0.05	nosig
5+9	CoSUC2d	0.117469	0.143728	182	1918	1	2098	0.0350511	>0.05	nosig
5+9	CoSUC2e	0.125521	0.157984	182	1918	1	2098	0.0482605	>0.05	nosig
5+9	CoSUC2f	0	0.0506942	182	1918	1	2098	0.94881	>0.05	nosig
5+9	CoSUC2g	0	0.0584979	182	1918	1	2098	1.18994	>0.05	nosig
5+9	CoSUC2h	0.0474022	0.113837	182	1918	1	2098	0.773788	>0.05	nosig
5+9	CoSUC2i	0.0554539	0.108184	182	1918	1	2098	0.517839	>0.05	nosig
5+9	CoSUC2j	0.0901138	0	182	1918	1	2098	24.5188	0	**
5+9	CoSUC3a	0.162585	0.0508846	182	1918	1	2098	4.69803	0.0303	*
5+9	CoSUC3b	0.162585	0.0508846	182	1918	1	2098	4.69803	0.0303	*
5+9	CoSUC4	0.370563	0.495305	182	1918	1	2098	0.347368	>0.05	nosig
5+9	CoSUS2	0	0.0187826	182	1918	1	2098	0.275418	>0.05	nosig
5+9	CoSUS3	5.71547	8.35019	182	1918	1	2098	11.7904	0.0006	**
5+9	CoSUS4	2.68102	2.40738	182	1918	1	2098	0.266633	>0.05	nosig
5+9	CoSUS6a	0.0194324	0.0252338	182	1918	1	2098	0.0272991	>0.05	nosig
5+9	CoSUS6b	0	0.00831385	182	1918	1	2098	0.25395	>0.05	nosig
5+9	CoSWEET17c	0.114906	0.0322288	182	1918	1	2098	4.07645	0.0436	*
5+9	CoSWEET17c/17d	0.412901	0.0546053	182	1918	1	2098	28.5989	0	**
5+9	CoSWEET17d	0.412901	0.0546053	182	1918	1	2098	28.5989	0	**
5+9	CoSWEET1a	0.0416673	0.168157	182	1918	1	2098	1.52525	>0.05	nosig
5+9	CoSWEET1b	0.221412	0.0878932	182	1918	1	2098	2.39104	>0.05	nosig
5+9	CoSWEET1b/1c	0.221412	0.0878932	182	1918	1	2098	2.39104	>0.05	nosig
5+9	CoSWEET1c	0.221412	0.0857616	182	1918	1	2098	2.48328	>0.05	nosig
5+9	CoSWEET2a	0.0929904	0.175045	182	1918	1	2098	0.519941	>0.05	nosig
5+9	CoSWEET2b	0.100774	0.296131	182	1918	1	2098	1.68352	>0.05	nosig
5+9	CoSWEET2c	0.180044	0.0457119	182	1918	1	2098	7.59742	0.0059	**
5+9	CoSWEET4a	0	0.00134272	182	1918	1	2098	0.0948496	>0.05	nosig
5+9	CoSWEET5	0	0.00186206	182	1918	1	2098	0.0948496	>0.05	nosig
5+9	CoSWEET7a	1.82588	2.59499	182	1918	1	2098	2.72153	>0.05	nosig
5+9	CoSWEET7a/7b	1.90174	2.78663	182	1918	1	2098	3.27704	>0.05	nosig
5+9	CoSWEET7b	1.90174	2.76049	182	1918	1	2098	3.12155	>0.05	nosig
5+9	CoSWEET9a	1.10683	0.378587	182	1918	1	2098	16.011	0.0001	**
5+9	CoSWEET9b	0	0.00319848	182	1918	1	2098	0.189604	>0.05	nosig
5+9	CoSWEET9c	0.391875	0.0757507	182	1918	1	2098	15.7141	0.0001	**
5+9	CoSWEET9d	0	0.00314271	182	1918	1	2098	0.0948496	>0.05	nosig
5+9	CoVIN1a	0.831453	1.3661	182	1918	1	2098	2.41893	>0.05	nosig
5+9	CoVIN1b	0.781125	1.22167	182	1918	1	2098	1.96807	>0.05	nosig
5+9	CoVIN1c	0.0944643	0.179641	182	1918	1	2098	0.554607	>0.05	nosig
5+9	CoVIN1d	0.250618	0.0864213	182	1918	1	2098	5.8576	0.0156	*
5+9	CoVIN1e	0	0.0383797	182	1918	1	2098	0.569024	>0.05	nosig

## Sheet: Table S37
Table S37. Subcellular localization of CoSWEETs predicted by WoLF PSORT.
Gene	PSORT predictions
CoSWEET1a	plas: 6, vacu: 2, E.R.: 2, golg: 2, mito: 1, extr: 1
CoSWEET1b	plas: 5, E.R.: 3, golg: 2, chlo: 1, mito: 1, vacu: 1, pero: 1
CoSWEET1c	plas: 4, E.R.: 3, vacu: 2, golg: 2, chlo: 1, mito: 1, pero: 1
CoSWEET2a	vacu: 11, plas: 2, E.R.: 1
CoSWEET2b	plas: 7, vacu: 4, E.R.: 2, cyto: 1
CoSWEET2c	plas: 5, chlo: 3, E.R.: 3, vacu: 2, mito: 1
CoSWEET3	plas: 5, E.R.: 3, vacu: 2, golg: 2, chlo: 1, pero: 1
CoSWEET4a	plas: 9, E.R.: 2, golg: 2, vacu: 1
CoSWEET4b	plas: 9, E.R.: 2, chlo: 1, vacu: 1, golg: 1
CoSWEET5	plas: 6, vacu: 5, E.R.: 2, mito: 1
CoSWEET7a	plas: 12, golg: 2
CoSWEET7b	plas: 12, golg: 2
CoSWEET9a	plas: 4, E.R.: 4, vacu: 2, golg: 2, mito: 1, extr: 1
CoSWEET9b	plas: 8, golg: 2, chlo: 1, mito: 1, extr: 1, E.R.: 1
CoSWEET9c	vacu: 6, plas: 5, E.R.: 2, golg: 1
CoSWEET9d	plas: 9, vacu: 3, chlo: 1, E.R.: 1
CoSWEET9e	plas: 6, E.R.: 3, chlo: 2, vacu: 2, pero: 1
CoSWEET17a	vacu: 11, extr: 2, plas: 1
CoSWEET17b	vacu: 7, plas: 4, E.R.: 2, extr: 1
CoSWEET17c	plas: 9, vacu: 2, extr: 1, E.R.: 1, golg: 1
CoSWEET17d	plas: 6, vacu: 3, E.R.: 3, extr: 1, golg: 1
plas (plasma membrane), vacu (vacuolar membrane), cyto (cytosol), chlo (chloroplast), E.R. (endoplasmic reticulum), mito (mitochondrion), extr (extracellular), golg (Golgi apparatus), pero (peroxisome). The numbers indicate the number of nearest neighbors to the query that localized to each site
